# Supplementary material for: The relationship between wasting and stunting in Cambodian children: Secondary analysis of longitudinal data of children below 24 months of age followed up until the age of 59 months
Source: PLoS One. 2021 Nov 18;16(11):e0259765. doi: 10.1371/journal.pone.0259765 (PMC8601787; doi:10.1371/journal.pone.0259765)
Supplement: S1 File — (XLS) [file pone.0259765.s004.xls]

## Sheet: survey
Name variable in Kobotoolbox and dataset	Question (Khmer and English)	Dependent	Type answer	Category Variable	Values	Changed between rounds	B	FU1	FU2	FU3	FU4	FU5	FU6	Other comments
start	Registered by tablet data	No	start	Date and time		x
end	Registered by tablet data	No	end	Date and time		x
today	Registered by tablet data	No	today	Short date		x
username	Registered by tablet data	No	username	ID		x
subscriberid	Registered by tablet data	No	subscriberid	ID		x
deviceid	Registered by tablet data	No	deviceid	ID	0-100	x
Province	ខេត្ត-Province:	No	select_one	3 provinces	1-PP, 2-KRA,3-RAT	yes							x	Phnom Penh excluded
District	ស្រុុក-District	No	select_one	1 for PP, 2 for KRA or 3 for RAT	1 to 3	x								Refer to questionnaire or ID list for locationPP-Russei Keo, KRA-1-OD, KRA-2-CH, RAT-1-OD, RAT-2-B, RAT-3- OC
Commune	ឃុំ- Commune	No	select_one	Refer to location
Village	លេខកូដភូមិ(សូមសរសេរលេខ២ខ្ទង់)- Village's ID :	No	integer	Refer to location
HHID	លេខកូដគ្រួសារ(សូមសរសេរលេខកូដគ្រួសារ(៣ខ្ទង់)) - Household's ID :	No	integer	12-13 digits		x								Last 3or 4 digit is the individual nr
_1_The_respondent_is_	1. ប្រភេទអ្នកចូលរួម​ - The respondent is :	No	select_one	Digit	1- Women at reproductive age;2- Lactating women with child; 3-Pregnant women; 4- Caregiver with child; 4- Mother with child	x
WomanID	2. លេខកូដស្រ្តី (សូមសរសេរលេខកូដ ៣ខ្ទង់)- Woman's ID (Enter 3 digits) :	${_1_The_respondent_is_} != '4'	integer	12-13 digits		x								Last 3or 4 digit is the individual nr
ComeWithChild	3.តើអ្នកមានយកកុមារអាយុក្រោម 59ខែមកដែរទេ - Did you come with a child ?	No	select_one	Categorical	1-Yes 2-No	x
N0ChildWith	4. តើមានកុមារអាយុក្រោម 59​ខែ ប៉ុន្មាននាក់ដែលមកជាមួយអ្នក - How many children did you coming with ?	${ComeWithChild} = '1'	select_one	Numeric	1 to 10	x
SecondOrThirdChild	5. តើកូននេៈជាក្មេងទីប៉ុន្មាន/Interviewing first child?	${ComeWithChild} = '1'	select_one	Categorical	1- Yes 2- No, Second or third child	x
ChildID	7. លេខកូដកុមារ (សូមសរសេរលេខកូដ ៣ខ្ទង់)- Child's ID (Enter 3 digits) :	${ComeWithChild} = '1'	integer	12-13 digits		x								Last 3or 4 digit is the individual nr
Gender	12. តើកុមារស្រីឬប្រុុស? Child's sex?	${ComeWithChild} = '1'	select_one	Categorical	1-Female 2-Male	x
ChildDOB	13. តើកុមារកើតថ្ងៃណាដែរ - What is the​ date of birth of the children ?	${ComeWithChild} = '1'	date	Date		x
Relationship	14. តើអ្នកត្រូវជាអ្វីនឹងកុមារ? - What is your relationship to the child ?	${ComeWithChild} = '1'	select_one	Categorical	1-Mother 2-Father 3-Grandfather 4-Grandfather 4-Siblings 5-Stepmother 6-Stepfather 10-Other relative 11-Other 88- Refused to answer 99- Dont know	x
WomanDOB	30. ថ្ងៃ ខែ ឆ្នាំ កំណើតរបស់ស្រ្តី - What is the birth date of the woman ?	${_1_The_respondent_is_} != '4' and ${SecondOrThirdChild} != '2'	date	Date		x
DOBCaretaker	6. ថ្ងៃ ខែ ឆ្នាំ កំណើតរបស់អ្នកមើលថែ - What is the birth date of the caretaker ?	${_1_The_respondent_is_} = '4' and ${SecondOrThirdChild} != '2'	date	Date		x
EstimatedDateDelivery	28 ប៉ាន់ស្មានកាលបរិច្ឆេទថ្ងៃសម្រាលកូន - Estimated date of delivery	${_1_The_respondent_is_} = '3'	date	Date		x
DeliveredInTheLast12Month	29. តើអ្នកមានបានសម្រាលកូនទេកាលពី 12ខែមុន - Did you delivery during the last 12 months ?	${_1_The_respondent_is_} != '4'	select_one	Categorical	1-Yes 2-No	x
Ethnic	8. ជនជាតិ Ethnic:	${SecondOrThirdChild} != '2' or ${ComeWithChild} != ''	select_one	Categorical	1-Khmer; 2-Kreng; 3-Thompong,4-Charie 5-Phnog,6-Cham, 7-Vietnamese, 8-Lao, Other-Others	Yes							x	More nationalities added after other categories
DescribeEthnic	9. សូមបញ្ចាក់ Please describe:	${Ethnic} = 'Other'	text	Free text		x
Religion	10. សាសនា Religion:	${Ethnic} != ''	select_one	Categorical	1-Buddism 2-Christian, 3-Muslim,4-Hinduism, Other-Other	Yes							x	Animalism added
DescribeReligion	11 .សូមបញ្ចាក់ Please describe:	${Religion} = 'Other'	text	Free text		x
ChildInOtherSurvey	25. តើកុមារមានបានចូលរួមក្នុងគម្រោង ឬការសិក្សាអង្កេតណាមួយទេ -Is the children taking part in another project or survey ?	${ComeWithChild} = '1'	select_one	Categorical	1-Yes 2-No	x
CaretakerInOtherSurvey	24. តើអ្នកមានបានចូលរួមក្នុងគម្រោង ឬការសិក្សាអង្កេតណាមួយទេ - Are you taking part on another project or survey ?	${SecondOrThirdChild} != '2'	select_one	Categorical	1-Yes 2-No	x
HaveAnyChild	26. តើអ្នកមានកូនទេ - Do you have children ?	${SecondOrThirdChild} != '2' and ${_1_The_respondent_is_} != '4'	select_one	Categorical	1-Yes 2-No	x
HowChildrenYouHave	27. តើអ្នកមានកូនចំនួនប៉ុន្មាននាក់ - How many children do you have ?	${HaveAnyChild} = '1'	select_one	Numeric	1-- 10	x
DidAllYourChildCome	31. តើអ្នកមានយកកូនមកជាមួយទេ - Did you come with a child?	${HaveAnyChild} = '1'	select_one mq4dv72	Categorical	1-Yes 2-No	x
WhyNot	32. ហេតុអ្វី? Why not?	${DidAllYourChildCome} = '2'	select_one et5ar09	Categorical	1-Sick,2-Sleep, 3-Pass away,4- Child not participant, 5-No child, Other-Others	x
DescribeWhyAbsent_5	33. សូមរៀបរាប់- Describe why the child is absent:	${WhyNot} = 'Other'	text	Free text		x
ReasonDeath_5	34. ហេតុអ្វីបានជាកុមារស្លាប់?- Reason of death	${WhyNot} = '3'	text	Free text		x
WhichChild	35. កូនទីប៉ុន្នាន?Which child died?	${WhyNot} = '3'	integer	Free text		x
NumberPeopleSleepInTheHouse	15. ជាធម្មតា តើមានមនុស្សប៉ុន្មាននាក់ដែលដេកនៅក្នុងផ្ទះនេះ អំឡុងពេលយប់? - How many people usually sleep in the house during night time?	${SecondOrThirdChild} = '1'	integer	Free text		x
UseMosquitoNet	16. តើផ្ទះរបស់អ្នកមានចងមុងទេ នៅពេលអ្នកដេក? - Does your household use any mosquito nets while sleeping?	No	select_one ex2qt29	Categorical	1-Yes, 2-No,3-Sometimes,88-Refused, 99-Dont know	x
NumberChildLess15YInHouse	17. តើមានកុមារអាយុក្រោម១៥ឆ្នាំប៉ុន្មាននាក់រស់នៅក្នុងផ្ទះរបស់អ្នក?(រាប់ទាំងកុមារខាងលើ) - How many children under 15 years of age usually live in this household - Including the children studied	${UseMosquitoNet} != ''	integer	Free text		x
CaretakerEducation	18. តើអ្នកបានរៀនដល់ថ្នាក់ណាដែរ? - What is the highest level of schooling that you​​ completed?	No	select_one ja3vc00	Categorical	1-No school, 2-Informal,3-Primary,4-Secondary,5-Highschool, 6-University, 88-Answer refused 99- Dont know	x
CaretakerYearEducation	19. ចំនួនឆ្នាំរៀនសរុបដែលអ្នកបានបញ្ចប់? - Total amount of years of education you have received:	${CaretakerEducation} != '1'	integer	Free text		x
HHHeadEducation	20. តើមេគ្រួសារនៅក្នុងគ្រួសារនេះបានរៀនបញ្ចប់ដល់ថ្នាក់ណាដែរ? - What is the highest level of schooling that your household head completed?	No	select_one ws1my54	Categorical	1-No school, 2-Informal,3-Primary,4-Secondary,5-Highschool, 6-University, 88-Answer refused 99- Dont know	x
HHOwn	22. តើសមាជិកក្នុងគ្រួសាររបស់អ្នកមានសម្ភារះទំាងនេះទេ? - Does any member of your household own:	No	select_multiple wp9rg50	Categorical	1-Bycycle, 2-Motorcycle/scooter, 3-Car/truck/van 4-Boat with motor, 5-Boat without motor, 6-Oxcart/hoursecart, 88- Answer refused, 99-Dont knwo	x
HHHeadYearEducation	21. ចំនួនឆ្នាំរៀនសរុបដែលមេគ្រួសារបានបញ្ចប់? - Total years of education the household head completed:	${HHHeadEducation} != '1'	integer	Free text		x
HHHave	23. តើគ្រួសាររបស់អ្នកមានប្រើសម្ភារៈទាំងនេះទេ? - Does your household have:	${HHOwn} != ''	select_multiple do9gw99	Categorical	1-generator,2-TV, 2-Radio/cassette, 3-Phone cellular, 4-Computer, 5-Refrigerator, 88-Answer refused, 99- Dont know	x
MainRoof	24.1. សម្ភារៈដំបូលចំបង - Main material of the roof:	No	select_one pr6rg22	Categorical	1- No roof, 2-Bamboo, 3-Rustic, 4-Wood, 5-Cardboard, 6-Plastic sheet, 7-Metal, 8-Wood,9-Calamite/cement,10-Ceramic tiles,11-Caly tiles,12-Cement, Other-Others	x
_24_2_Main_material_of_the_wall	24.2. សំភារៈជញ្ជាំងចំបង - Main material of the wall:	No	select_one pr6rg22	Categorical	1- No wall, 2-Bamboo, 3-Rustic, 4-Wood, 5-Cardboard, 6-Plastic sheet, 7-Metal, 8-Wood,9-Calamite/cement,10-Ceramic tiles,11-Caly tiles,12-Cement, Other-Others	x
ChildReceivedSAMTreat	36. តើកូនរបស់អ្នកមានបានព្យាបាលការកង្វះអាហារូបត្ថម្ភ (សេម) កាលពីអំឡុង 6ខែមុនទេ - Did your child get a SAM treatment during the 6 last months?	${ComeWithChild} = '1'	select_one ps6rz99	Categorical	1-Yes, 2-No'	x
PlaceForSAMTreatment	37. តើគាត់ទទួលការព្យាបាលនៅឯណា - Where was he admitted ?	No	select_one aq9im53	Categorical	1-Hospital, 2-Health center	x
WhoPaidForTransport	39. តើអ្នកណាជាអ្នកចំណាយទៅលើថ្លៃធ្វើដំណើរ - Was the transport to the health facilities (choose one) :	${PlaceForSAMTreatment} != ''	select_one mz7kq90	Categorical	1-Project, 2-Reimbursement from center, 3-Paid by family	x
HCStaffFriendly	40. តើបុគ្គលិកសុខភាពទទួលអ្នករាក់ទាក់ទេ - Were you well receive?	${WhoPaidForTransport} != ''	select_one nu8qj27	Categorical	1-Yes, 2-No	x
UnderstandTheTreatmentSAM	41. តើអ្នកយល់ពីការព្យាបាលកូនរបស់អ្នកទេ - Did you understand the treatment for your children ?	${HCStaffFriendly} != ''	select_one le0uk21	Categorical	1-Yes, 2-No	x
HCStaffExplainFreeFee	42. តើបុគ្គលិសុខភាព មានបានពន្យល់ពីថ្លៃការព្យាបាលនិងការតាមដានទាំងអស់ មិនយកលុយទេ - Did the health staff, explained you that all the treatment and follow up cost were free ?	${UnderstandTheTreatmentSAM} != ''	select_one ip3ld34	Categorical	1-Yes, 2-No	x
PaidForAnySAMTreatment	43. តើអ្នកមានបានចំណាយអ្វីផ្សេងទៀតទេសម្រាប់ការព្យាបាលការកង្វះអាហារូបត្ថម្ភ (សេម) - Have you paid anything for the SAM treatment ?	${HCStaffExplainFreeFee} != ''	select_one yd73j15	Categorical	1-Yes, 2-No	x
IfPaidWhatOn	44. តើអ្នកចំណាយទៅលើអ្វី - What did you paid ?	${PaidForAnySAMTreatment} = '1'	text	Free text		x
ReturnedForFU	45. តើអ្នកមានបានត្រឡប់ទៅវិញដើម្បីធ្វើការតាមដានទេ - Did you go back for the follow up visit ?	${IfPaidWhatOn} != ''	select_one tu7wc69	Categorical	1-Yes 2-No	x
ReasonNotReturnFU	46. ហេតុអ្វីបានជាអ្នកមិនត្រឡប់ទៅវិញដើម្បីឲ្យគេធ្វើការតាមដាន - Why did you not go back for the follow up visit ?	${ReturnedForFU} = '2'	select_one gl5hv81	Categorical	1-No time, 2-Not convinced about benefits, Other-Others	x
DescribeReasonNotReturn	47. ចូររៀបរាប់ - Describe :	${ReasonNotReturnFU} = 'Other'	text	Free text		x
ReceivedBP100	48. តើអ្នកមានបានទទួល ប៊ីផី ១០០ (BP 100) ពីកន្លែងព្យាលបាលទេ - Did you receive BP100 from the health facility ?	${ReturnedForFU} != ''	select_one cg9ds36	Categorical	1-Yes,2-No	x
SummarizedTheServiceSAM	49. តើអ្នកគិតថាសេវានឹងយ៉ាងម៉េចដែរ - How you will summarize the service ?	${ReceivedBP100} != ''	select_one ea5ub36	Categorical	1-Good, 2-Not Good, 3-No idea	x
HaveMotherBook	50. តើអ្នកមានសៀវភៅតាមដានសុខភាពមាតាពេលមានផ្ទៃពោះទេ - Have you ever had a mother book ?	${_1_The_respondent_is_} != '4' or ${SecondOrThirdChild} != '2'	select_one kh5bo45	Categorical	1-Yes, 2-No	x
HaWomanVaccinaCard	51. តើអ្នកមានប័ណ្ណចាក់ចាក់វ៉ាក់សាំងតេតាណូសទេ - Have you ever had a vaccination card for women?	${HaveMotherBook} != ''	select_one mh1qh62	Categorical	1-Yes, 2-No	x
BringWomanViccinaCard	52. តើអ្នកមានយកឯកសារចាក់វ៉ាក់សាំងតេតាណូសទេ - Do you bring TT books?	${HaWomanVaccinaCard} = '1'	select_one ty2cr85	Categorical	1-Yes, 2-No	x
EverReceivedTT	53. ប្រសិនបើអ្នកមិនបានយកឯកសារចាក់វ៉ាក់សាំងតេតាណូសទេ សូមសួរគាត់ថាតើគាត់បានធ្លាប់ចាក់វ៉ាក់សាំងតេតាណូសទេ?- Have you ever received TT?	${HaWomanVaccinaCard} = '2' or ${BringWomanViccinaCard} = '2'	select_one cx0ue51	Categorical	1-Yes, 2-No	x
PreReceivedTT	54. តើអ្នកមានធ្លាប់ចាក់វ៉ាក់សាំងតេតាណូសមុនពេលមានផ្ទៃពោះទេ - Have you ever received TT before pregnant ?	${HaveAnyChild} = '1'	select_one em7pf31	Categorical	1-Yes, 2-No	x
DuringPregnantReceivedTT	55. តើអ្នកមានបានទទួលវ៉ាក់សាំងតេតាណូសកំឡុងពេលមានផ្ទៃពោះទេ - Did you received TT during your pregnancy ?	${HaveAnyChild} = '1'	select_one qc5bo36	Categorical	1-Yes, 2-No	x
NoTimeReceivedTT	56. តើបានចាក់វ៉ាក់សាំងតេតាណូសប៉ុន្មានដង - How many times received TT(for no TT book)?	${EverReceivedTT} = '1'	integer	Free text	1--6	x
LastReceivedTT	56.1 តើអ្នកចាក់វ៉ាក់សាំងតេតាណូសលើកក្រោយបង្អស់នៅពេលណា - When was your last received TT ?	${NoTimeReceivedTT} != ''	select_one iz9op97	Categorical	1-1-2 months ago, 2-2-3 months ago, 3- More than 3 months ago	x
NoTimeHaveTT	57. តើបានចាក់វ៉ាក់សាំងតេតាណូសប៉ុន្មានដង(ប្រសិនបើអ្នកមានឯកសារចាក់វ៉ាក់សាំងតេតាណូស) - How many times received TT (if have TT book)?	${BringWomanViccinaCard} = '1'	select_multiple bj5yt13	Categorical	1--6	x
DateReceivedTT1	58. ថ្ងៃខែឆ្នាំចាក់វ៉ាក់សាំងតេតាណូសលើកទី១ - Date received TT First time?	selected(${NoTimeHaveTT}, '1')	date	Date		x
DateRecevedTT2	59. ថ្ងៃខែឆ្នាំចាក់វ៉ាក់សាំងតេតាណូសលើកទី២ - Date received TT Second time?	selected(${NoTimeHaveTT}, '2')	date	Date		x
DateRecievedTT3	60. ថ្ងៃខែឆ្នាំចាក់វ៉ាក់សាំងតេតាណូសលើកទី៣ - Date received TT third time?	selected(${NoTimeHaveTT}, '3')	date	Date		x
DateReceivedTT4	61. ថ្ងៃខែឆ្នាំចាក់វ៉ាក់សាំងតេតាណូសលើកទី4 - Date received TT forth time?	selected(${NoTimeHaveTT}, '4')	date	Date		x
DateReceivedTT5	62. ថ្ងៃខែឆ្នាំចាក់វ៉ាក់សាំងតេតាណូសលើកទី5 - Date received TT fifth time?	selected(${NoTimeHaveTT}, '5')	date	Date		x
DateReceivedTT6	63. ថ្ងៃខែឆ្នាំចាក់វ៉ាក់សាំងតេតាណូសលើកទី៦- Date received TT 6 time?	selected(${NoTimeHaveTT}, '6')	date	Date		x
ChildVaccine	Child's Vaccination	${ComeWithChild} = '1'	begin_group	Categorical	1-Yes, 2-No,88- Refused, 99-Dont know	Yes
DocumentForDOB	64. សួរថាតើគាត់មានមានបណ្ណ័ចាក់វ៉ាក់សាំងឬឯកសារផ្សេងទៀតរបស់កុមារ ហើយពិនិត្យថាថ្ងៃខែឆ្នាំកំណើតរបស់កុមារពិតជាត្រឹមត្រូវ - Ask if he/she has an immunization card or other document and check that the date is correct.	${ComeWithChild} = '1'	select_one zm0ca55	Categorical	1-Yes, 2-No	Yes
HaveChildBirthCertificate	65. តើកូនរបស់អ្នកមានសំបុត្រកំណើតទេ - Do your child have a birth certificate ?	${ComeWithChild} = '1'	select_one fn1vd48	Categorical	1-Yes, 2-No	Yes
WhyNoChildBirthCertificate	66. តើហេតុអ្វីបានជាកូនរបស់អ្នកមិនមានសំបុត្រកំណើត - Why your child doesn't have a birth certificate ?	${HaveChildBirthCertificate} = '2'	select_one wp8er00	Categorical	1-Cost,2-Difficult to get it, 3-Others	Yes
BringYellowCard	68. តើអ្នកមានយកបណ្ណ័ចាក់វ៉ាក់សាំងមកជាមួយទេ - Did you bring the yellow card of your child ?	No	select_one gx8ft06	Categorical	1-Yes, 2-No	Yes
ChildWasWeighted	69. នៅពេលទៅមណ្ឌលសុភាពចុងក្រោយ តើអ្នកមានបានថ្លឹងកុមារទេ? - At the last visit to the HC, was your child weighed?	${BringYellowCard} = '1'	select_one yb89c96	Categorical	1-Yes, 2-No	Yes
ImmunizationCheck	តើសៀវភៅចាក់ថ្នាំបង្ការរបស់កុមារត្រូវបានពិនិត្យមើលក្នុងអំឡុងពេលមកកាន់មណ្ឌលសុខភាពចុងក្រោយដែរឬទេ?Child's immunizaiton was checked during last visit to health facility?	${ChildWasWeighted} != ''	select_one pn4jj30	Categorical	1-Yes, 2-No	Yes
HCToldDueDate	តើបុគ្គលិកមណ្ឌលសុខភាពបានប្រាប់អ្នកអំពីការណាត់ជួបចាក់វ៉ាក់សាំងទេ? Did Health centre staff told you to about vaccination due?	${BringYellowCard} = '1'	select_one nq6fc77	Categorical	1-Yes, 2-No	Yes
DueDateVaccine	តើថ្ងៃខែឆ្នាំណាត់ជួបមានសរសេរនៅក្នុងសៀវភៅចាក់ថ្នាំបង្ការទេ? were there due vaccination given?	${BringYellowCard} = '1'	select_one rw8al45	Categorical	1-Yes, 2-No	Yes
WeightWasWritten	70. តើមណ្ឌលសុខភាពមានបានសរសេរកត់ត្រាទំងន់ទេ - Did the Health Center write down the weight ?	${ChildWasWeighted} = '1'	select_one zb0co02	Categorical	1-Yes, 2-No	Yes
WeightRecorded	71. ប្រសិនបើមាន តើមានកត់ត្រាទំងន់ប៉ុន្មាននៅក្នុងសៀវភៅលឿងទេ? - What was the weight recorded at the yellow card?	${WeightWasWritten} = '1'	decimal	Digits		Yes
DateWeightRecorded	72. តើថ្ងៃកត់ត្រានៅក្នុងសៀវភៅលឿងនៅក្នុងថ្ងៃណា? - What was the date recorded on the yellow card?	${WeightWasWritten} = '1'	date	Date		Yes
WhatImmunization	73. តើប្រភេទចាក់វ៉ាក់សាំងអ្វីខ្លះដែលកុមារបានទទួល - What immunization the children have ?	${BringYellowCard} = '1'	select_multiple rk4db82	Categorical	1-BCG,2-HepB,3-OPV, 4-DTP,5-PCV,6-IPV,7-MR,8-JE, 9-None, Other-Other	Yes						x	x	Question regarding immunization changed betrween B and FU6.
DateRecordedBCG	74. ថ្ងៃខែឆ្នាំចាក់វ៉ាក់សាំងបង្ការជំងឺរបេង BCG- Date recorded for BCG	selected(${WhatImmunization}, '1')	date	Date		Yes
DateRecordedHepatitisB	75. ថ្ងៃខែឆ្នាំចាក់ថ្មាំបង្ការជំងឺរលាកថ្លើមប្រភេទ B Hepatitis B- Date recorded for Hepatitis B	selected(${WhatImmunization}, '2')	date	Date		Yes
NumberShotsOPV	77. តើកុមារទទួលបានបន្ន្តក់ថ្មាំបង្ការគ្រុនស្វិតដៃជើង OPVបានប៉ុន្មានដង - How many shot of OPV did the child have ?	selected(${WhatImmunization}, '3')	select_one jd6hd66	Categorical	1-One, 2-Two,3-Three	Yes
HadDateOPV	78. មានកត់ត្រាថ្ងៃខែឆ្នាំបន្ន្តក់ថ្មាំបង្ការគ្រុនស្វិតដៃជើង OPV ដែររឺទេ? Was the date recorded OPV?	${NumberShotsOPV} != ''	select_multiple sp4xz20	Categorical	1-One, 2-Two,3-Three	Yes
DateRecordedOPVFirstDose	79. ថ្ងៃខែឆ្នាំបន្ន្តក់ថ្មាំបង្ការគ្រុនស្វិតដៃជើង OPV ដំបូង​Date recorded for OPV of the first dose	selected(${HadDateOPV}, '1')	date	Date		Yes
DateRecordedOPVSecondDose	80 ថ្ងៃខែឆ្នាំបន្ន្តក់ថ្មាំបង្ការគ្រុនស្វិតដៃជើង OPV លើកទី២Date recorded for OPV of the second dose	selected(${HadDateOPV}, '2')	date	Date		Yes
DateRecordedOPVThirdDose	81. ថ្ងៃខែឆ្នាំបន្ន្តក់ថ្មាំបង្ការគ្រុនស្វិតដៃជើង OPV លើកទី៣- Date recorded for OPV of the third dose	selected(${HadDateOPV}, '3')	date	Date		Yes
N0ShotDTPHepBHib	82. តើកុមារបានទទួលចាក់ថ្នាំបង្ការជំងឺខាន់ស្លាក់ តេតាណូស ក្អកមាន់ រលាកថ្លើមប្រភេទ​B និងជំងឺHib -DTP-Hep-B-Hib បានប៉ុន្មានដងហើយ - How many shot of DTP-Hep-B-Hib did the child have ?	selected(${WhatImmunization}, '4')	select_one br3bu84	Categorical	1-One, 2-Two,3-Three	Yes
HadDateDTPHepBHib	83.មានកត់ត្រាថ្ងៃខែឆ្នាំកុមារទទួលចាក់ថ្នាំបង្ការជំងឺខាន់ស្លាក់ តេតាណូស ក្អកមាន់ រលាកថ្លើមប្រភេទ​B និងជំងឺ Hib- DTP-Hep-B-Hibដែររឺទេ? Was the date recorded DTP-Hep-B-Hib?	${N0ShotDTPHepBHib} != ''	select_multiple ov9si27	Categorical	1-One, 2-Two,3-Three	Yes
HadDateDTPHepBHibFirstDose	84. ថ្ងៃខែឆ្នាំចាក់ថ្នាំបង្ការជំងឺខាន់ស្លាក់ តេតាណូស ក្អកមាន់ រលាកថ្លើមប្រភេទ​B និងជំងឺ Hib - DTP-Hep-B-Hibលើកដំបូង - Date recorded for DTP-Hep-B-Hib of the first dose	selected(${HadDateDTPHepBHib}, '1')	date	Date		Yes
HadDateDTPHepBHibSecondDose	85. ថ្ងៃខែឆ្នាំចាក់ថ្នាំបង្ការជំងឺខាន់ស្លាក់ តេតាណូស ក្អកមាន់ រលាកថ្លើមប្រភេទ​B និងជំងឺ Hib - DTP-Hep-B-Hibលើកទី២ - Date recorded for DTP-Hep-B-Hib of the second dose	selected(${HadDateDTPHepBHib}, '2')	date	Date		Yes
HadDateDTPHepBHibThirdDose	86. ថ្ងៃខែឆ្នាំចាក់ថ្នាំបង្ការជំងឺខាន់ស្លាក់ តេតាណូស ក្អកមាន់ រលាកថ្លើមប្រភេទ​B និងជំងឺHib - DTP-Hep-B-Hibលើកទី៣ - Date recorded for DTP-Hep-B-Hib of the third dose	selected(${HadDateDTPHepBHib}, '3')	date	Date		Yes
NumberShotsPCV13	87. តើកុមារបានចាក់ថ្មាំបង្ការជំងឺរលាកសួត និងរលាកស្រោមខួរក្បាល PCV13ប៉ុន្មានដង - How many shot of PCV13 did​ the child have ?	selected(${WhatImmunization}, '5')	select_one ix6sx02	Categorical	1-One, 2-Two,3-Three	Yes
HadDatePCV13	88. មានកត់ត្រាថ្ងៃខែឆ្នាំចាក់ថ្មាំបង្ការជំងឺរលាកសួត និងរលាកស្រោមខួរក្បាល PCV13ដែររឺទេ? Was the date recorded PCV13?	${NumberShotsPCV13} != ''	select_multiple ih9cx89	Categorical	1-One, 2-Two,3-Three	Yes
HadDateMRFirstDose	89. ថ្ងៃខែឆ្នាំចាក់ថ្មាំបង្ការជំងឺរលាកសួត និងរលាកស្រោមខួរក្បាល PCV13លើកដំបូង - Date recorded for PCV13 of the First dose	selected(${HadDatePCV13}, '1')	date	Date		Yes
HadDatePCV13ScondDose	90. ថ្ងៃខែឆ្នាំចាក់ថ្មាំបង្ការជំងឺរលាកសួត និងរលាកស្រោមខួរក្បាល PCV13លើកទី២- Date recorded for PCV13 of the second dose	selected(${HadDatePCV13}, '2')	date	Date		Yes
HadDatePCV13ThirdDose	91. ថ្ងៃខែឆ្នាំចាក់ថ្មាំបង្ការជំងឺរលាកសួត និងរលាកស្រោមខួរក្បាល PCV13លើកទី៣- Date recorded for PCV13 of the third dose	selected(${HadDatePCV13}, '3')	date	Date		Yes
DateRecordedIPV	92. ថ្ងៃខែឆ្នាំចាក់ថ្មាំបង្ការការពារគ្រុនស្វិតដៃជើងIPV - Date recorded for IPV	selected(${WhatImmunization}, '6')	date	Categorical	1-One, 2-Two,3-Three	Yes
NumberShotsMR	92. តើកុមារបានទទួលចាក់ថ្នាំបង្ការជំងឺកញ្ជ្រិល និងស្អូច MRប៉ុន្មានដង - How many shot of MR did the child have ?	selected(${WhatImmunization}, '7')	select_one xq3xz72	Categorical	1-One, 2-Two,3-Three	Yes
HadDateMR	93. មានកត់ត្រាថ្ងៃខែឆ្នាំចាក់ថ្នាំបង្ការជំងឺកញ្ជ្រិល និងស្អូច MRដែររឺទេ? Was the date recorded MR?	selected(${WhatImmunization}, '7')	select_multiple yt1ve66	Date		Yes
HadDateMRFristDose	94. ថ្ងៃខែឆ្នាំចាក់ថ្នាំបង្ការជំងឺកញ្ជ្រិល និងស្អូច MR9 - Date recorded for MR of the First dose	selected(${HadDateMR}, '1')	date	Date		Yes
HadDateMRSecondDose	95. ថ្ងៃខែឆ្នាំចាក់ថ្នាំបង្ការជំងឺកញ្ជ្រិល និងស្អូច MR18 - Date recorded for MR of the Second dose	selected(${HadDateMR}, '2')	date	Date		Yes
DateRecordJE	96.ថ្ងៃខែឆ្ចាក់ថ្នាំបង្ការជំងឺរលាកស្រោមខួរក្បាលJE Date recorded for JE	selected(${WhatImmunization}, '8')	date	Date		Yes
OtherVaccination	97.ថ្ងៃខែឆ្ចាក់ថ្នាំបង្ការជំងឺផ្សេងទៀត Date recorded other vaccinations	selected(${WhatImmunization}, '9')	date	Date		Yes
ReceivedVitA	តើកូនរបស់អ្នកមានបានទទួលវីតាមីន អា ទេ - Was your child given a vitamin A dose ?	${ComeWithChild} = '1'	select_one py5nt62	Categorical	1-Yes, 2-No	x
WhenReceivedVitA	179.B តើនៅពេលណាដែលកុមារបានទទួលវីតាមីន អា - When was your child given a vitamin A dose ?	${ReceivedVitA} = '1'	select_one nw6mm07	Categorical	1-Campaign, 2-Routine contact	x
DateReceivedVitA	ថ្ងៃខែឆ្នាំកុមារបានទទួលវីតាមីនអេ - Date Received VitaminA	${ReceivedVitA} = '1' and ${BringYellowCard} = '1'	date	Date		x
HealthStaffProvideVitA	180.B តើបុគ្គលិកសុខភាពផ្ដល់ថ្នាំVitamin Aអោយកូនអ្នករបៀបណាោះ- Vitamin A administration method:	${ReceivedVitA} = '1'	select_one dd8zz62	Categorical	1-Give the capsule to caretaker,2-administrated themselves	x
ReceivedMebendazol	181.B តើកុមារមានបានទទួលថ្មាំទំលាក់ព្រូនទេ - Did your child get a pill against worms in the stomach (Mebendazol)?	${ComeWithChild} = '1'	select_one er1ad49	Categorical	1-Yes, 2-No	x
WhenReceivedMebendazol	182.B តើនៅពេលណា កុមារបានទទួលថ្មាំទំលាក់ព្រូន - When did your child get a pill against worms in the stomach ?	${ReceivedMebendazol} = '1'	select_one mz4lk31	Categorical	1-Campaign, 2-Routine contact	x
ProvidedMebendazol	183.B តើអ្នកមានបានឲ្យកូនលេបថ្មាំទេ - Did you give him the treatment ?	${ReceivedMebendazol} = '1'	select_one tm1bn67	Categorical	1-Give the capsule to caretaker,2-administrated themselves, 3-Bought	x
DateReceivedWormPill	ថ្ងៃខែឆ្នាំកុមារបានទទួលថ្មាំទំលាក់ព្រូនDate Received pill against worms in the stomach	${ProvidedMebendazol} = '1' and ${BringYellowCard} = '1'	date	Date		x
LastVisitHealthCare	9.B. តើរយៈពេលយូរប៉ុន្មានហើយដែលអ្នកបានទៅទទួលការព្យាបាលសុខភាពចុងក្រោយ? - How long ago did you visit a health care centre ?	${SecondOrThirdChild} != '2' or ${_1_The_respondent_is_} != '3'	select_one bt0ze12	Categorical	1-Within last month, 2-1-2 months ago, 3- 2-3 months ago, 4- more than 3 months ago	x
KindOfHealthCenter	10.B តើប្រភេទសេវាថែរក្សាសុខភាពណាមួយដែលអ្នកបានទៅ - Which kind of health care center was it ?	${LastVisitHealthCare} != ''	select_one gl4nh61	Categorical	1-Health Center, 2-Public hospital, 3-Private hospital, Other-Other	x
SpecifyKindHealthCare	11.B បញ្ជាក់ - Specify	${KindOfHealthCenter} = '99'	text	Free text		x
ReasonVisitHealthCare	12.B តើមូលហេតុអ្វីបានជាអ្នកទៅពេទ្យ ? - What was the reason you visited the Health Center ?	No	select_one ah2cd03	Categorical	1-Child vaccination, 2-ANC/PNC visit,3-Illness of child, Other-Other,	x
SpecifyReasonVisit	13.B បញ្ជាក់ - Specify	${ReasonVisitHealthCare} = '99'	text	Free text		x
ReceivedInfoOnNutrition	កំឡុងពេលទៅពេទ្យ តើអ្នកមានបានទទួលព័ត៌មានស្តីពីអាហារូបត្ថម្ភ? - During your last visit, did you receive information about nutrition?	${LastVisitHealthCare} != ''	select_one fb3jk22	Categorical	1-Yes, 2-No, 88- Cant remember	x
WhatInfoReceievedNutrition	15.B. ប្រសិនបើអ្នកបានទទួលព័ត៌មានអំពីអាហារូបត្ថម្ភ តើអ្នកមានចាំបានអ្វីខ្លះ? - If you received information on nutrition, what can you remember ?	${ReceivedInfoOnNutrition} = '1'	select_one pg5dq67	Categorical	1-Breastfeeding, 2-improved borbor, 3-Variety of vegetables, Other-Others	x
DescribInfoNutrtion	16.B. ចូររៀបរាប់ - Describe	${WhatInfoReceievedNutrition} = '99'	text	Free text		x
ReceivedInfoHygene	202.B កំឡុងពេលទៅពេទ្យចុងក្រោយ តើអ្នកមានបានទទួលព័ត៌មានស្តីអំពីការធ្វើអនាម័យទេ? - During your last visit, did you receive information about hygiene?	${ReceivedInfoOnNutrition} != ''	select_one kk14l20	Categorical	1-Yes, 2-No, 88- Cant remember	x
WhatInfoHygene	203.B ប្រសិនបើអ្នកបានទទួលព័ត៌មានពីការធ្វើអនាម័យនោះ តើអ្នកចាំបានអ្វីខ្លះ? - If you received information on hygiene, what can you remember?	${ReceivedInfoHygene} = '1'	text	Free text		x
ReceivedInfoBreastfeeding	204.B. បន្ទាប់ពីសម្រាលកូនចុងក្រោយ តើអ្នកមានបានទទួលព័ត៌មានស្តីពីការបំបៅដោះទេ? - After your last child was born, did you receive any information on breastfeeding?	${_1_The_respondent_is_} != '4'	select_one tm9ip47	Categorical	1-Yes, 2-No, 88- Cant remember	x
WhatInfoBreastfeeding	ប្រសិនបើអ្នកបានទទួលព័ត៌មានពីការបំបៅដោះ តើអ្នកចាំបានអ្វីខ្លះ? - If you received information on breastfeeding, what can you remember?	${ReceivedInfoBreastfeeding} = '1'	text	Free text		x
ReceivedANC	206.B. កំឡុងពេលមានផ្ទៃពោះកូនចុងក្រោយ តើអ្នកមានបានទទួលការថែទាំសុខភាពពេលមានផ្ទៃពោះទេ? - During the pregnancy of your last child, did you receive ANC?	${DuringPregnantReceivedTT} != ''	select_one hv9og29	Categorical	1-Yes, 2-No	x
HowOftenReceivedANC	តើអ្នកមានបានទទួលការថែទាំសុខភាពពេលមានផ្ទៃពោះប៉ុន្មានដង? How many times you received ANC?	${ReceivedANC} != ''	integer	Free text		x
DateReceivedANC	តើអ្នកទៅទទួលការថែទាំសុខភាពពេលមានផ្ទៃពោះនៅពេលណា? when was the last time you received ANC?	${HowOftenReceivedANC} != ''	date	Date		x
_where_she_had_her_ANC	តើអ្នកទៅទទួលការថែទាំសុខភាពពេលមានផ្ទៃពោះនៅទីណា? where she had her ANC?	${ReceivedANC} = '1'	select_one hu1ks32	Categorical	1-Health Center, 2-Public hospital, 3-Private hospital, Other-Other	x
_Any_counselling_given	ក្នុងអំឡុងអ្នកទៅទទួលការថែទាំសុខភាពពេលមានផ្ទៃពោះតើអ្នកមានទទួលបានការផ្តល់ប្រឹក្សាណាខ្លះទេ?Any counselling given?	${ReceivedANC} = '1'	select_one uz4rt87	Categorical	1-Yes, 2-No	x
PlaceDelivery	208.B តើអ្នកសម្រាលកូនចុងក្រោយនៅកន្លែងណា? - Where did you deliver your last child?	${_Any_counselling_given} != ''	select_one vx5vh79	Categorical	1-Health Center, 2-Hospital, 3-Home, Other-Other	x
SpecifyPlaceDeliver	បញ្ជាក់ - Specify	${PlaceDelivery} = '99'	text	Free text		x
SatifiedCareLastDeliver	210.B. តើអ្នកពេញចិត្តជាមួយសេវាកម្មពេទ្យដែលអ្នកបានទទួលកំឡុងពេលអ្នកសម្រាលកូន? - Are you satisfied with the medical care you received during the delivery of your child?	${ReceivedInfoHygene} = '1'	select_one ze4fr63	Categorical	1-Yes, 2- A bit satisfied, 3-Not satisfied, 99-Dont know	Yes							x	5 Liker scale at FU6
ChildPlayNearHouse	211.B. ជាធម្មតា តើកូនរបស់អ្នកលេងនៅក្បែរផ្ទះទេ - Do your children are usually playing near your house ?	${ComeWithChild} = '1'	select_one bh4ki65	Categorical	1-Yes, 2-No	Yes	NA	NA	NA	NA				Implemeted from Fu4
DistantPlayNearHouse	212.B. តើកុមារលេងនៅឆ្ងាយពីផ្ទះរបស់អ្នកប៉ុន្មានដែរ - How far from your house your children are usually playing ?	${ChildPlayNearHouse} = '1'	select_one lc5dg30	Categorical	1-0-5 m, 2-6-20 m, 3-20 m+	Yes	NA	NA	NA	NA
WhatAnimalsAround	213.B តើមានប្រភេទសត្វអ្វីខ្លះរស់នៅក្បែរផ្ទះរបស់អ្នក - What kind of animals live near your house ?	${ChildPlayNearHouse} != '' and ${SecondOrThirdChild} != '2'	select_multiple dt3tw19	Categorical	1-Chicken, 2-Cow, 3-Pig,4-No animals, Other-Other	Yes	NA	NA	NA	NA
AnimalsKeptRestricted	214.B តើសត្វទាំងនោះមានដាក់ក្នុងទ្រុង ឬក្នុងរបងទេ - Are those animals kept in a restricted area ?	not(selected(${WhatAnimalsAround}, '4')) and ${SecondOrThirdChild} != '2'	select_one we7hg41	Categorical	1-Yes, 2-No	Yes	NA	NA	NA	NA
AnyAnimalsFeces	215.B. តើមានលាមកសត្វនៅក្បែរផ្ទះរបស់អ្នកទេ - Do those animals defecate near your house?	not(selected(${WhatAnimalsAround}, '4')) and ${SecondOrThirdChild} != '2'	select_one sl7ho10	Categorical	1-Yes, 2-No	Yes	NA	NA	NA	NA
DistantAnimalFeces	216.B. តើលាមកសត្វនោះនៅឆ្ងាយពីផ្ទះរបស់អ្នកប៉ុន្មាន - How far from your house those animals defecates ?	${AnyAnimalsFeces} = '1' and ${SecondOrThirdChild} != '2'	select_one gk88y98	Categorical	1-0-5 m, 2-6-20 m, 3-20 m+	Yes	NA	NA	NA	NA
Woman24hrDiet	3.C-ក្នុងរយះពេល២៤ម៉ោងមុនតើបង(ស្រ្តី)ញាំុបានអ្វីខ្លះ?In the last 24 house,have you (woman)eat any of the following?	${_1_The_respondent_is_} != '4' and ${SecondOrThirdChild} != '2'	select_multiple oi89i77	Categorical	1-Grains,2-Pulses beans and lentils, 3-Nuts and seeds, 4-Dairy, 5-Meat, Poultry, Fish, 6-Eggs, 7-Dark green leefy vegetables, 8-Vitamin A vegetables, 9-Other Vegetables, 10-Other fruits	x
DrinkAnyFirstBorn	កាលពី ៣ថ្ងៃដំបុងក្រោយពេលសម្រាបកូនហើយ តើអ្នកមានបានឲ្យកូនផឹកអ្វីក្រៅពីបៅដោះទេ ដូចជាឈើអែម? - In the first three days after delivery, was (NAME) given anything to drink other than breast milk such as chheu em?	${ComeWithChild} = '1'	select_one jb0ge30	Categorical	1-Yes, 2-No,88-Refused to respond, 99- Dont know	x
StillBreastfed	5.Cតើកុមារ (ឈ្មោះ) កំពុងតែបៅដោះទេ? - Is (NAME) still being breastfed?	${ComeWithChild} = '1'	select_one bc0lp39	Categorical	1-Yes, 2-No, 88-Refused to respond, 99-Dont know	x
N0TimeChildBeastfed24h	តើកំឡុងពេលម្សិលមិញ ពេលយប់ និងថ្ងៃ តើកុមារនឹងបានបៅដោះបានប៉ុន្មានដង? - How many times did (NAME) breastfeed yesterday during the day and the night?	${StillBreastfed} = '1'	select_one us4bu97	Categorical	1- Did not BF, 2-Breastfed1-2 times, 3- Breastfed 3-5 times, 4- Breastfed 6-8 times, 5- Breastfed more than 8 times, 88- Refused to answer, 99- Dont know	x
DrinkAnyFromBottle	6.C តើកុមារមានបានញ៉ាំ ឬផឹកចេញពីដបក្បាលដោះទេកាលពីម្សិលមិញ ឬយប់មិញ? - Did (NAME) drink anything from a bottle with a nipple yesterday or last night?	${ComeWithChild} = '1'	select_one wj3cm68	Categorical	1-Yes, 2-No, 88- Refused to answer, 99-Dont know	x
ChildGivenAnyDrink	8.C. តើកុមារនឹងបានផឹកអ្វី? ចម្លើយអាចលើសពី១ - What was (Name) given to drink? Thick all that apply	${ComeWithChild} = '1'	select_multiple wq17g24	Categorical	1-Milk, 2-Water, 3-Sugar/honey with water, 4- Coconut or fruit juice, 5-Infant formula, 6-Herbal tea, 88- Refused to answer, 99-dont know, 10-Others	x
SpecifywhatDrinks	9.C សូមបញ្ជាក់ - Specify	selected(${ChildGivenAnyDrink}, 'Other')	text	Free text		x
AgeExcusiveBreastfed	10.C តើកុមារបៅទឹកដោះម្តាយតែមួយគត់ដល់អាយុប៉ុន្មាន? - Until what age did (NAME) have exclusive breastfeeding?	${ComeWithChild} = '1'	select_one cy0cq51	Categorical	1- less than 3 months, 2- less than 6 months, 3- more than 6 months, 88- Refused to answer, 99- Dont know	x
ChildOtherEatThanBreastMilk	11.C តើកូនរបស់អ្នកបានញ៉ាំអាហារផ្សេង ទៀតទេក្រៅពីបៅដោះម្តាយ? - Does (NAME) have foods or drinks other than breast milk?	${ComeWithChild} = '1'	select_one ll9pi53	Categorical	1-Yes, 2-No, 88- Refused to answer, 99-Dont know	x						x	x	Breastmilk added
AgeStarFoodDrink	12.C. តើនៅអាយុប៉ុន្មានដែលកុមារ (ឈ្មោះ) បានចាប់ផ្តើមញ៉ាំអាហារ ឬផឹកទឹកក្រៅពីទឹកដោះម្តាយ? - At about what age did (NAME) start having foods or drinks other than breast milk?	${ComeWithChild} = '1'	select_one vz0nc14	Categorical	1- less than 3 months, 2- less than 6 months, 3- more than 6 months, 88- Refused to answer, 99- Dont know	x
WhatFoodAteSinceStarted	13.C តើអាហារ ឬភេសជ្ជៈអ្វីដែលកុមារ (ឈ្មោះ) ញ៉ាំឬផឹកចាប់តាំងពីគេចេះញ៉ាំ? ចម្លើយអាចលើសពី១ - What foods or drinks does (NAME) usually eat or drink since they began solids? Tick all that apply	${AgeStarFoodDrink} != ''	select_multiple hx1cb97	Categorical	1-Water, 2-Infant formula or other milk, 3-Other liquids like tea, 4-Organ meat, 5-Dairy product, 6-Commercial food for baby, 7-Orange roots, 8-whire roots, 9-Dark green leefy vegetables, 10-orange/yellow fruits, 11-other fruits and vegetables, 12-borbor, rice, noodles, 13-Fish, 14-Eggs, 15-Insects, 16-Lentils or nuts, 17-Oil or fat, 18-sweet or salty sweets, 19-shellfish, 88- refused to answer, …	Yes
LocalVitAFruit	14.C ផ្លែឈើក្នុងស្រុកដែលអាចរកបានសម្បូរជីវជាតិ អា -​ Other locally available vitamin A-rich fruit	${WhatFoodAteSinceStarted} != ''	text	Free text		Yes to categories at FU6	NA	NA	NA	NA			X	Changed to multiple choice of foods at FU6
AteAnyFoodYesterday	17.C តើកាលពីម្សិលមិញ ពេលថ្ងៃ និងពេលយប់ តើកុមារនឹងមានបានញ៉ាំអាហារដែលរឹង ពាក់កណ្តាលរឹង និងអាហារដែលទន់ៗទេ? - Did (NAME) eat any solid, semi-solid, or soft foods yesterday during the day or at night?	${DrinkAnyFromBottle} != ''	select_one li7va79	Categorical	1-Yes, 2-No, 88-Refused to respond, 99-Dont know	x
N0TimeAteFoodYesterday	18.C តើកាលពីម្សិលមិញ ពេលថ្ងៃ និងពេលយប់ តើកុមារបានញ៉ាំអាហារដែលរឹង ពាក់កណ្តាលរឹង និងអាហារដែលទន់ញ៉ាំបានប៉ុន្មានដង? - How many times did (NAME) eat solid, semisolid, or soft foods yesterday during the day or at night?	${AteAnyFoodYesterday} != ''	select_one rh5qn09	Categorical	1-1 time, 2-2 times, 3- 3 times, 4-4times, 88-Refused to answer, 99-dont know	x
AmountAteYesterday	19.C តើកាលពីម្សិលមិញ ពេលថ្ងៃ និងពេលយប់ តើកុមារញ៉ាំអាហារដែលរឹង ពាក់កណ្តាលរឹង និងអាហារដែរទន់ៗនឹងអស់ប្រហែលប៉ុន្មានពេលញ៉ាំម្តងៗ? - Approximately how much solid, semisolid, or soft foods did (NAME) eat each time yesterday during the day or at night?	${N0TimeAteFoodYesterday} != ''	select_one co2ve45	Categorical	1-2-3 tablespoons, 2- 1/2 bowl, 3- 1 bowl, 4- more than 1 bowl, 88- refused to answer, 99- dont Know	x
WhatFoodAteyesterday	20.C កាលពីម្សិលមិញ (ពេលថ្ងៃ និងពេលយប់) តើកុមារបានញ៉ាំអាហារអ្វីខ្លះ (ចំលើយអាចលើសពី ១) - Which liquids or foods did (NAME) eat yesterday during the day or at night. I am interested in whether your child had the item I mention even if it was combined with other foods. Thick all that apply	${AmountAteYesterday} = '1'	select_multiple mj9mb95	Categorical	1-Water, 2-Infant formula or other milk, 3-Other liquids like tea, 4-Organ meat, 5-Dairy product, 6-Commercial food for baby, 7-Orange roots, 8-whire roots, 9-Dark green leefy vegetables, 10-orange/yellow fruits, 11-other fruits and vegetables, 12-borbor, rice, noodles, 13-Fish, 14-Eggs, 15-Insects, 16-Lentils or nuts, 17-Oil or fat, 18-sweet or salty sweets, 19-shellfish, 88- refused to answer, …	Yes						x	x	Breatmilk added
Candy	21.c ក្នុងរយៈពេល 24 ម៉ោងមុនតើកុមារមានញាំុស្ករ?In the past 24hours did the the child eat any candy?	No	select_one ng5wf28	Categorical	1-Yes, 2-No	x
SoyMilk	22.c ក្នុងរយៈពេល 24 ម៉ោងមុនតើកុមារមានញាំុទឹក​សណ្ដែក?In the past 24 hours did the child eat any soy milk?	No	select_one zj0ca40	Categorical	1-Yes, 2-No	x
EatImproveBorBor	23.C តើកុមារនេះមានញ៉ាំបបរខាប់គ្រប់គ្រឿង (បបរដែលដាំជាមួយបន្លែ ប្រេង និងសាច់សត្វដូចជា ពងទា/ពងមាន់ សាច់ ឬត្រី)? - Does (NAME) eat improved borbor (borbor with vegetables, oil and an animal food such as eggs, meat, or fish?	${WhatFoodAteyesterday} != ''	select_one kt6nl60	Categorical	1-Yes, 2-No	x
AmountAteImproveBorBor	24.C តើកុមារនឹងញ៉ាំបបរខាប់គ្រប់គ្រឿងនឹងញឹកញ៉ាប់ប៉ុណ្ណា? - How often does (NAME) eat improved borbor?	${EatImproveBorBor} = '1'	select_one gi7xn93	Categorical	1-2 or 3 times per day 2- once per day, 88- Refused to answer, 99- Dont know	x
EverUsedSupplementaryFood	25.Cតើកូនរបស់អ្នកមានធ្លាប់ញ៉ាំអាហារបំប៉នដូចជាអាហារ ស្ព្រីងខល ស៊ីអេសប៊ីផ្លើសផ្លើសនិងអាហារបំប៉នបន្ថែមស្រដៀងនឹង ឬវីតាមីនដែរឬទេ? - Has (NAME) ever used Sprinkles, CSB++ or similar supplementary foods or supplements/vitamins?	${ComeWithChild} = '1'	select_one qb5ce88	Categorical	1-Yes, 2-No, 88- Refused to answer, 99-Dont know	x
WhichSupplementary	26.C តើអាហារបំប៉នបន្ថែមមួយណា/វីតាមីនណាដែលកូនរបស់អ្នកធ្លាប់ញ៉ាំ? ចំលើយអាចលើសពី១ - Which supplementary foods or supplements/vitamins has (NAME) used? Tick all that apply	${EverUsedSupplementaryFood} = '1'	select_multiple hk2pb29	Categorical	1-Sprinkles, 2-CSB, Other-Other	x
SpecifySupplements	27.C សូមបញ្ជាក់ - Specify	selected(${WhichSupplementary}, 'Other')	text	Free text		x
MainDrinigSource	1.D តើប្រភពទឹកផឹកចំបងសម្រាប់សមាជិកក្នុងគ្រួសាររបស់អ្នកបានមកពីណា? / What is the main source of drinking water for members of your household?	${SecondOrThirdChild} != '2'	select_one xm4nr48	Categorical	1- Piped into deweling,2-Piped into yard, 3-Public tap, 4- tube well, 5-Protected dug well, 6- unprotected well, 7-rainwater, 8-Rainwater, 9-river, 10-protected spring, 11- Unprotected spring, 12-Bottled water, 13-tanker truck, Other-Other, 88- Refused to answer, 99- Dont know	Yes								Changed categories due to guidelines changes, but in the end can be merged
WhoProvideSevice	តើអ្នកណាជាអ្នកផ្ដល់សេវាកម្ម? Who is the service provider for the main drinking source?	${MainDrinigSource} = '1'	select_multiple za0ye76	Categorical	1-Water supply authority, 2-Private water provider, 99- Dont know	x
SpecifyMainDrinkingSource	សូមបញ្ជាក់ - Specify	${MainDrinigSource} = 'Other'	text	Free text		x
NameBottleWater	ឈ្មោះផលិតផលទឹកដប-Name of the bottle waster product.	${MainDrinigSource} = '11'	text	Free text		Yes					x	x	x	Implemented after FU4
LocationDrinkingSource	តើប្រភពទឹកនោះនៅកន្លែងណា? - Where is the water source located?	${MainDrinigSource} != '11'	select_one jv6gt20	Categorical	1- In the dwelling, 2- In own yard/plot, 3- Elsewhere, 88- Refused to answer, 99- Dont know	x
EverTreatWaterDrink	តើអ្នកមានធ្វើអ្វីដើម្បីអោយទឹកផឹករបស់អ្នកមានសុវតិ្តភាពសម្រាប់ផឹកឬទេ? - Do you treat your water in any way to make it safer to drink?	${MainDrinigSource} != ''	select_one lo7fy33	Categorical	1- Yes, always, 2-Yes sometimes, 3- No, 88- Refused to answer, 99- Dont know	Yes	x	x	x					Baseline to follow-up 2 resticted to Yes and No
WhatWayTreatWater	តើអ្នកប្រើវិធីសាស្រ្តបែបណាមួយដើម្បីធ្វើឲ្យទឹករបស់អ្នកមានសុវត្ថភាពសម្រាប់ផឹក? (ចម្លើយអាចលើសពី១)? - What do you do to the water to make it safer to drink? (Thick all that apply)	${EverTreatWaterDrink} != '3'	select_multiple yj3mb51	Categorical	1- Boil, 2- Bleach, 3-Strain through cloth, 4-Ceramic or other filter, 5- Solar disinfection, 6-Stand and settle, 88- refused to answer, 99- Dont know, Other-Other	x
SpecifyTreatWater	6.D សូមបញ្ជាក់ - Specify	selected(${WhatWayTreatWater}, '99')	text	Free text		x
TreatWaterForChild	តើអ្នកមានបានសម្អាតទឹកឲ្យមានសុវត្ថិភាពមុនពេលឲ្យកុមារនឹងផឹកឬទេ? - Do you give the child water that has been treated to make it safer?	${ComeWithChild} = '1'	select_one wx6tp59	Categorical	1-Yes, always, 2- Yes, sometimes, 3-No, 88-Refused to answer, 99- Dont know	Yes	x	x	x					Baseline-FU2 it was resticted to yes and no
Latrine	8.D តើអ្នកមានបង្គន់ទេ? - Do you have latrine ?	${EverTreatWaterDrink} != ''	select_one mp6mo86	Categorical	1-Yes, 2-No	x
TypesToilet	9.Dតើជាទូទៅសមាជិកគ្រួសាររបស់អ្នកប្រើប្រាស់បង្គន់ប្រភេទអ្វីដែរ? What kind of toilet facility do members of your household usually use?	${Latrine} = '1'	select_multiple sv7zz94	Categorical	1- Flush/pour flush toilet with sewer system, 2- Flush/pour flush toilet with septic tank, 3-Flush/pour flush to pit latrine, 4-Flush/pour flush to somewhere, 5-Flush/pour flush but dont know where, 6-Ventilated improved pit latrine, 7-Pit latrine with slab, 8-Pit latrine without slab/open pit, 9-Composing toilet, 10-Bucket toilet, 11-hanging toilet, 12- No toilet, 88- refused to answer, 99- Dont…	Yes					x	x	x	The categories had slightly changed based on guidelines change
SpecifyToilet	សូមបញ្ជាក់ - Specify	selected(${TypesToilet}, '99')	text	Free text		x
ShareToilet	11.D តើមានគ្រួសារផ្សេងទៀតប្រើបង្គន់នេះជាមួយអ្នកឬទេ? - Do you share this toilet facility with other households?	${Latrine} = '1'	select_one or65g05	Categorical	1-Yes, 2-No, 88- Refused to answer, 99-Dont know	x
N0HHShareToilet	12.D តើមានប៉ុន្មានគ្រួសារដែលប្រើប្រាស់បង្គន់នេះ? - How many households use this toilet facility?	${ShareToilet} = '1'	integer	Digit		x
PlaceChildDefecate	13.D ជាធម្មតាតើកុមារទៅបន្ទោរបង់នៅកន្លែងណា? - What is the usual place the child defecate?	${TreatWaterForChild} != ''	select_one sp6uf19	Categorical	1-Latine, 2-Potty, 3-Yard, 4-Diaper, 5-Cloth,88-Refused to answer, 99- dont know, Other-Other	x
SpecifyPlaceDefecate	14.D សូមបញ្ជាក់ - Specify	${PlaceChildDefecate} = '99'	text	Free text		x
ManagedTheStools	លើកចុងក្រោយកុមារបន្ទោបង់តើអ្នកធ្វើយ៉ាងម៉េចជាមួយលាមកនឹង? - The last time the child passed tools, what was done with them ?	${ComeWithChild} = '1'	select_one kb0gt92	Categorical	1- Child uses latrine, 2-Trown by caretakes, 3-trown into garbage, 4-Buried, 5-Left in open, 88- refused to answer, 99- dont know, Otrher-Other	x
SpecifyManagedStool	16.Dសូមបញ្ជាក់ - Specify	${ManagedTheStools} = 'Other'	text	Free text		x
HowMoveStool	17.D នៅពេលកុមារមិនប្រើប្រាស់បង្គន់/កន្ថោរ តើអ្នកយកលាមកចោលយ៉ាងម៉េច? - When the child is NOT using a latrine/potty, how do you move the feces?	${ManagedTheStools} != ''	select_one sn5sm04	Categorical	1- bare hands, 2- leaves or grass, 3-Cloth, 4- tool, 88- refused to answer, 99- dont know, Other-Other	x
SpecifyMoveStool	18.D សូមបញ្ជាក់ - Specify	${HowMoveStool} = 'Other'	text	Free text		x
HowCleanChildBottom	19.Dតើអ្នកមានលាងសម្អាតគូជកុមារក្រោយពីកុមារបន្ទោរបង់រួច? - Do you clean your child's bottom after s/he defecates?	${HowMoveStool} != ''	select_one he3zq74	Categorical	1-Yes, 2-No, 3- Sometime	x
WashHandPostCleanChildBottom	20.D តើអ្នកមានលាងសម្អាតដៃរបស់អ្នកឬទេ បន្ទាប់ពីលាងសម្អាតគូជកុមារ? Do you wash your hands after cleaning child's bottom ?	${HowCleanChildBottom} = '1'	select_one dz2px67	Categorical	1-Yes, 2-No	x
WashHandPostMoveFeces	21.Dតើអ្នកមានលាងសម្អាតដៃរបស់អ្នកឬទេ បន្ទាប់ពីយកលាមកចោល? Do you wash your hands after​ moving the feces ?	${ManagedTheStools} != ''	select_one qe7ku80	Categorical	1-Yes, 2-No	x
HowWashHand	22.D តើអ្នកមានលាងសម្អាតដៃរបស់អ្នកដោយរបៀបណា? - How do you wash your hand ?	${WashHandPostMoveFeces} = '1' or ${WashHandPostCleanChildBottom} = '1'	select_one nt7yg06	Categorical	1- Water only, 2- With soap, 3-Water and ash, Other-Other	Yes							x	Follow-up 6 includes more questions on hand washing
SpecifyWashHand	23.D សូមបញ្ជាក់ - Specify	${HowWashHand} = '99'	text	Free text		x
HowChildHealth	4. ក្នុងអំឡុង១៤ថ្ងៃ (២ អាទិត្យ) កន្លងទៅ តើកុមារមានសុខភាពយ៉ាងណាដែរ? - In the past 14 days (2 weeks), has (name of children) been :	${ComeWithChild} = '1'	select_one qf0sp91	Categorical	1- Well, 2- Mild illness and recovered without treatment, 3-Moderate illness with medication or clinic visit, 4-Seious illness and required doctor visit, 5-Still sick without treatment, 88- refused to answer, 99- Dont know	x
AnySymptom	5. ក្នុងអំឡុង១៤ថ្ងៃ (២ អាទិត្យ) កន្លងទៅ តើកុមារមានរោគសញ្ញា - In the past 14 days (2 weeks), has (name of the children) had :	${HowChildHealth} = '2' or ${HowChildHealth} = '3' or ${HowChildHealth} = '4' or ${HowChildHealth} = '5'	select_multiple nz44o15	Categorical	1- Diarrhea, 2-Couging, 3-Fever, 4Difficulties in breathing, 5-Skin rash, Other-Other	Yes	1	1	1	2	2	3	3	Different types of symptoms given as category (3 types of questionnaires)
StoolNotnormal	6. សភាពលាមកដែលកុមារបន្ទោរបង់ - រាវខុសធម្មតាឬទេ?	selected(${AnySymptom}, '1')	select_one ew3gn01	Categorical	1-Yes, 2-No	Yes	NA	na	na	na
DescribeDiarrhea	7. បើមានរាកត្រូវបញ្ជាក់៖ Specify the dirrhea	${StoolNotnormal} = '1'	select_one kk6kc10	Categorical	1- Loose watery diarheea more than 3 times per day, 2- Diarrhea with blood, 4-Diarrhea with mucus, Other-Other	Yes	NA	NA	NA	NA
SkinRash	8. បើមានស្នាមកន្ទួលនៅស្បែកត្រូវបញ្ជាក់ Skin rash៖	selected(${AnySymptom}, '5')	select_one xg0dq81	Categorical	1-Yes, 2-No, Other-Other	Yes	NA	NA	NA	NA
HowManyDaysSick	9. តើកុមារមានរោគសញ្ញាខាងលើប៉ុន្មានថ្ងៃហើយ- For how many days has (name of th children) been ill with above symptoms?	${HowChildHealth} = '2' or ${HowChildHealth} = '3' or ${HowChildHealth} = '4' or ${HowChildHealth} = '5'	integer	Digit	1--15	x
StopWorking	10. ពេលកុមារឈឺ តើអ្នកត្រូវឈប់សម្រាកពីការងារដែរឬទេ? Do you stop working when your child was sick?	${HowManyDaysSick} != ''	select_one om92j84	Categorical	1-Yes, 2-No	Yes	NA	NA	NA	NA	NA
WhoTookcareTheChid	11. ប្រសិនបើមិនឈប់ តើអ្នកណាជាអ្នកមើលថែកុមារពេលឈឺ?If no, who tookcare of the child when she/he was sicK?	${StopWorking} = '2'	select_one ft4pp38	Categorical	1- Mother, 2-Father, 3- Grandmother, 4-Grandfather, 5-Siblings, 6-Stepmother, 7- Stepfather, 8- Other relative, 88- Refused to answer, Other-Other	Yes	NA	NA	NA	NA	NA
AgeOfTheChild	12. អាយុរបស់កុមារ Age of the child:	No	select_one fh5og77	Categorical	1- Less than 2 years, 2- More than 2 years	x
ToothAche	13. ក្នុងអំឡុង១៤ថ្ងៃ (២ អាទិត្យ) កន្លងទៅ តើកុមារមានឈឺធ្មេញទេ?In the past 14 days (2 weeks) child has any tooth pain?	${AgeOfTheChild} = '2'	select_one st87t79	Categorical	1-Yes, 2-No	Yes	NA	na	na	na	na
PainKeepsThemAwake	14. បេីកុមារឈឺធ្មេញ​ តេីមានការរំខានការគេងរបស់កុមារនៅពេលយប់ដែលរឺទេ? This pain keeps them awake at night	${ToothAche} = '1'	select_one vk1am40	Categorical	1-Yes, 2-No	Yes	NA	NA	NA	NA	NA
H	H1 តើអ្នកធ្លាប់ស្គាល់ឬក៏លឺថាមានសាលាមតិយ្យទេ (ក្មេងមិនទាន់គ្រប់អាយុ) - Have you heard about preschool ?	${ComeWithChild} = '1'	select_one pm9is83	Categorical	1-Yes, 2-No	Yes	NA	NA	NA	NA	NA			Questions implemented from FU5
H2_Does_your_child_attend_	H2 តើកូនរបស់អ្នកមានបានចូលរៀនក្នុងសាលានឹងទេ - Does your child attend any preschool ?	${H} = '1'	select_one gr6ix63	Categorical	1- private, 2-Public	Yes	NA	NA	NA	NA	NA
H3_What_kind_of_preschool_is_it_	H3 តើវាជាប្រភេទសាលាអ្វី - What kind of preschool is it ?	${H2_Does_your_child_attend_} = '1'	select_one cv3os82	Categorical	1-Yes, 2-No	Yes	NA	NA	NA	NA	NA
H4_Is_there_any_fee_	H4 តើមានបង់ថ្លៃសាលាទេ - Is there any fee ?	${H2_Does_your_child_attend_} = '1'	select_one ry8am14	Categorical	1-Yes, 2-No	Yes	NA	NA	NA	NA	NA
H5_How_much_is_he_fee_in_dollars_	H5 តើបង់ថ្លៃប៉ុន្មានដែរ (ដុល្លារ) - How much is the fee (in dollars) ?	${H4_Is_there_any_fee_} = '1'	text	Digit		Yes	NA	NA	NA	NA	NA
H6_What_do_you_expect_of_preschool_	H6 តើហេតុអ្វីបានជាអ្នកបញ្ជូនកូនអោយទៅរៀននៅសាលានេះ ?- What do you expect of preschool ?	${H2_Does_your_child_attend_} = '1'	select_one lx7dz55	Categorical	1- take care of child during the day, 2-Early learning, 3- Social behaviour learning, 4- Social pressure to develop, 5- Nothing, Other-Other	Yes	NA	NA	NA	NA	NA
H7_Why_does_ not_child_attned	H7. េហតុអ􀆏ី􀅡ន􀄓អ􀅚កមិនប􀄟􀄈 􀈆នកូនរបស់អ􀅚កេ􀆷យេ􀅓􀆤􀆌េរ􀈐ន? - Why your child is not going to preschool ?	${H2_Does_your_child_attend_} = '2'	select_one lx7dz55	Categorical	1-Knowledge, 2-Price,3- distance, 4-Not interested,Other-Other	Yes	NA	NA	NA	NA	NA
H8_Specify	H8. សូមបញ្ជាក់ - Specify	${H2_Does_your_child_attend_} = '2'	text	Free text		Yes
E1_b_Can_your_child	E1.b តេីកូនរបស់អ្នកអាច : Can your child:	${ComeWithChild} = '1'	select_multiple aa6wk71	Categorical	1- Hold his head, 2- React to sound, 3- React to visual, 4-Sit by himself/herself, 5-Stand by himself, 6-Eat with hands, 7-Eat with spoon, 8-Drink from cup, 9-Scribble, 10- Walk, 11- Say few words, 12- interact	Yes	x	x	x	x	x	x	x	The questions on development had continously changed.
E1_Does_first_child_show_an	E1. តេីកូនរបស់អ្នកមានអ្វីខុសធម្មតានៅលេីដងខ្លួនគាត់ទេ? Does first child show an abnormality in body structure?	${ComeWithChild} = '1'	select_one xl3xy07	Categorical	1-Yes, 2-No	x
SpecifyDisabitily	E1.a សូមរៀបរាប់ - Specify	${E1_Does_first_child_show_an} = '1'	text	Free text		x
_How_inform_you_to_come_here	តើអ្នកណាប្រាប់អ្នកអោយមកទីនេះ?How inform you to come here?	No	select_one ch3pm40	Categorical	1- VHSg, 2- team leader, 3- other people	x
SpecifyDisabitily	E1.a សូមរៀបរាប់ - Specify	${E1_Does_first_child_show_an} = '1'	text	Categorical	1-Yes, 2-Ni	x
		No	end_group	Categorical		x
_How_inform_you_to_come_here	តើអ្នកណាប្រាប់អ្នកអោយមកទីនេះ?How inform you to come here?	No	select_one ch3pm40	Categorical	1-Yes, 2-Ni	x

## Sheet: choices
Selection ID	Code	Label	order
ve8uk54	03	03 រតន:គីរី Ratanakiri
pd7md24	01	01 - បានលុង BANLUNG
pd7md24	02	02 - អូរជុំ O CHUM
pd7md24	03	03 - បរកែវ BAR KAEV
ff4wd29	01	01 កាចាញ​ Kachanh
ff4wd29	02	02 ចាអុង Chaung
ff4wd29	03	03 ឡាបានសៀក Labansiek
ff4wd29	04	04 បឹងកន្សែង Boeung Kansaing
ff4wd29	05	05 យក្សឡោម Yeak Lom
ff4wd29	06	06 អូរជុំ O Chum
ff4wd29	07	07 ពយ Poy
ff4wd29	08	08 កាឡៃ​ Ka Lay
ff4wd29	09	09 ល្អក់​ La Ork
ff4wd29	10	10 ឡាមិុញ La Minh
ff4wd29	11	11 ទីងចាក់ Ting Chak
ff4wd29	12	12 សើុង Soeung
ff4wd29	13	​13 លុងឃុង Lung Khung
ff4wd29	14	14 កក់ Kork
ff4wd29	15	15 កេះចុង Kechong
sq4uc79	1	ស្ត្រីរៀបការនៅក្នុងវ័យបន្តពូជ - A Married woman in Reproductive Age
sq4uc79	2	ស្រ្តីបំបៅកូនដោយទឹកដោះ - A Lactating Woman
sq4uc79	3	ស្ត្រីមានផ្ទៃពោះ - A Pregnant Woman
sq4uc79	4	អ្នកមើលថែទាំ - A caretaker's
ru4le89	1	មាន - Yes
ru4le89	2	មិនមានទេ - No
nd5bj01	1	1
nd5bj01	2	2
nd5bj01	3	3
pl3mt49	2	កូនទី២ រឺ កូនទី៣
pl3mt49	1	កូនទី១
bs89f11	1	ស្រី-Female
bs89f11	2	ប្រុស -Male
sc5dy30	1	ម្តាយ-Mother
sc5dy30	2	ឪពុក-Father	1
sc5dy30	3	យាយ-Grandmother	2
sc5dy30	4	តា Grandfather	3
sc5dy30	5	បងប្អូនបង្កើត Siblings	4
sc5dy30	6	ម្តាយចុង-Stepmother	5
sc5dy30	7	ឪពុកចុង-Stepfather	6
sc5dy30	8	សាច់ញាតិផ្សេងទៀត-Other relative	7
sc5dy30	Other	ផ្សេងៗ-Other	8
sc5dy30	88	បដិសេធមិនឆ្លើយ-Answer refused	9
sc5dy30	99	មិនដឹង-Don’t know	10
dh4ws81	1	ចាស៎ បានសម្រាល - Yes
dh4ws81	2	ទេ មិនបានសម្រាលទេ - No
xu9jy02	1	ខ្មែរ Khmer
xu9jy02	2	គ្រឹង Krerng	1
xu9jy02	3	ទំពួន Thompong	2
xu9jy02	4	ចារ៉ាយ Charie	3
xu9jy02	5	ភ្នង Pnong	4
xu9jy02	6	ចាម Cham	5
xu9jy02	7	វៀតណាម Vietnamese	6
xu9jy02	8	លាវ Lao	7
xu9jy02	Other	ផ្សេង​ Others	8
rd5pf96	1	ព្រះពុទ្ធសាសនា Buddhism
rd5pf96	2	យេស៊ូ Christian
rd5pf96	3	អីុស្លាម Muslim
rd5pf96	4	ព្រហ្មញ្ញាសាសនា Hinduism
rd5pf96	Other	ផ្សេង Other
ax0yc55	1	មាន - Yes
ax0yc55	2	មិនមានទេ - No
xg0pe62	1	មាន - Yes
xg0pe62	2	មិនមានទេ - No
rw2nw49	1	មាន - Yes
rw2nw49	2	មិនមានទេ - No
iz24o01	1	1
iz24o01	2	2
iz24o01	3	3
iz24o01	4	4
iz24o01	5	5
iz24o01	6	6
iz24o01	7	7
iz24o01	8	8
iz24o01	9	9
iz24o01	10	10
mq4dv72	1	មាន - Yes
mq4dv72	2	មិនមានទេ - No
et5ar09	1	ឈឺ​ - Sick
et5ar09	2	គេង - Sleep	1
et5ar09	3	ស្លាប់ - Pass away	2
et5ar09	4	កូនមិនចូលរួមក្នុងកម្មវិធីនេះ- child is not our participate	3
et5ar09	5	គ្មានកូន - No child	4
et5ar09	Other	ផ្សេងៗ- Others	5
ex2qt29	1	មាន - Yes
ex2qt29	2	មិនមាន - No
ex2qt29	3	ពេលខ្លះ - Sometimes
ex2qt29	88	បដិសេធមិនឆ្លើយ​ - Answer refused
ex2qt29	99	មិនដឹង - Don’t know
ja3vc00	1	មិនបានរៀនទេ - No school education
ja3vc00	2	សាលាក្រៅប្រពន្ធ័ - Informal schooling	1
ja3vc00	3	បឋមសិក្សា - Primary school	2
ja3vc00	4	អនុវិទ្យាល័យ - Secondary school	3
ja3vc00	5	វិទ្យាល័យ - High school	4
ja3vc00	6	សាកលវិទ្យាល័យ - University	5
ja3vc00	88	បដិសេធមិនឆ្លើយ - Answer refused	6
ja3vc00	99	មិនដឹង - Don’t know	7
ws1my54	1	មិនបានរៀនទេ - No school education
ws1my54	2	សាលាក្រៅប្រពន្ធ័ - Informal schooling
ws1my54	3	បឋមសិក្សា - Primary school
ws1my54	4	អនុវិទ្យាល័យ - Secondary school
ws1my54	5	វិទ្យាល័យ - High school
ws1my54	6	សាកលវិទ្យាល័យ - University
ws1my54	99	មិនដឹង - Don’t know
ws1my54	88	បដិសេធមិនឆ្លើយ - Answer refused
wp9rg50	1	កង់/ស៊ីក្លូ - Bicycle/Cyclo:
wp9rg50	2	ម៉ូតូ - Motorcycle/Scooter
wp9rg50	3	ឡានតូច/ឡានដឹក/ទួរីស - Car/Truck/Van
wp9rg50	4	ទូកដែលមានម៉ាស៊ីន - Boat with motor
wp9rg50	5	ទូកគ្មានម៉ាស៊ីន - Boat without motor
wp9rg50	6	រទេះគោ/រទេះសេះ - an Oxcart/Horsecart
wp9rg50	88	បដិសេធមិនឆ្លើយ - Answer refused
wp9rg50	99	មិនដឹង - Don’t know
do9gw99	1	ម៉ាស៊ីនភ្លើង - generator:
do9gw99	2	ទូរទស្សន៍ - television:
do9gw99	3	វិទ្យុម៉ាញ៉េវិស៊ីឌី - radio/cassette/VCD:
do9gw99	4	ទូរសព្ទ័ដៃ - cellular phone:
do9gw99	5	កុំព្យូទ័រ - computer:
do9gw99	6	ទូរទឹកក - refrigerator:
do9gw99	88	បដិសេធមិនឆ្លើយ - Answer refused
do9gw99	99	មិនដឹង - Don’t know
pr6rg22	1	គ្មានដំបូល No roof
pr6rg22	2	ត្នោត/ឬស្សី/ស្បូវ Bamboo/thatch/palm leaf
pr6rg22	3	កន្ទេល Rustic mat
pr6rg22	4	បន្ទះក្តារប្រណីត Wood planks
pr6rg22	5	ក្រដាស់ក្រាស់ ឬការតុង Cardboard
pr6rg22	6	ផ្លាស្ទិច Plastic sheet
pr6rg22	7	លោហះ/សង្កសី Metal
pr6rg22	8	បន្ទះក្តារធម្មតា Wood
pr6rg22	9	ហ្វីប្រូូស៊ីម៉ង Calamine/cement firber
pr6rg22	10	ក្បឿងសេរ៉ាមិក Ceramic tiles
pr6rg22	11	ក្បឿងធម្មតា Clay tiles
pr6rg22	12	ស៊ីម៉ងសុទ្ធ Cement
pr6rg22	0ther	ផ្សេងៗ Other
ps6rz99	1	មាន - Yes
ps6rz99	2	មិនមានទេ - No
aq9im53	1	មន្ទីរពេទ្យ - Hospital
aq9im53	2	មណ្ឌលសុខភាព - Health center
mz7kq90	1	គម្រោងជាអ្នកចំណាយ - Paid by project
mz7kq90	2	ខាងសេវាសុខភាពទូទាត់ឲ្យវិញ - Reimburse by the health facilities
mz7kq90	3	ចំណាយដោយខ្លួនឯង មិនមានការទូទាត់សងទេ - Pay by you with no reimbursement
nu8qj27	1	មាន - Yes
nu8qj27	2	មិនមានទេ - No
le0uk21	1	យល់ - Yes
le0uk21	2	មិនយល់ទេ - No
ip3ld34	1	មាន - Yes
ip3ld34	2	មិនមានទេ - No
yd73j15	1	មាន - Yes
yd73j15	2	មិនមានទេ - No
tu7wc69	1	មាន - Yes
tu7wc69	2	មិនមានទេ - No
gl5hv81	1	គ្មានពេល - No time
gl5hv81	2	គ្មានជំនឿ - No convinced by the health staff of the benefits
gl5hv81	Other	ផ្សេងៗ - Others
cg9ds36	1	មាន - Yes
cg9ds36	2	មិនមានទេ - No
ea5ub36	1	ល្អ - Good
ea5ub36	2	មិនល្អ - Not good
ea5ub36	3	អត់យោបល់ - No idea
kh5bo45	1	មាន - Yes
kh5bo45	2	មិនមានទេ - No
mh1qh62	1	មាន - Yes
mh1qh62	2	មិនមានទេ - No
ty2cr85	1	មាន - Yes
ty2cr85	2	អត់មានទេ - No
cx0ue51	1	ធ្លាប់ចាក់វ៉ាក់សាំងតេតាណូស- Yes
cx0ue51	2	មិនធ្លាប់ចាក់វ៉ាក់សាំងតេតាណូសទេ - No
em7pf31	1	មាន - Yes
em7pf31	2	អត់មានទេ - No
qc5bo36	1	មាន - Yes
qc5bo36	2	អត់មានទេ - No
iz9op97	1	ក្នុងរយៈពេល 1 ខែមុន - within last month
iz9op97	2	1 - 2 ខែមុន - 1 - 2 months ago
iz9op97	3	2 - 3 ខែមុន - 2 - 3 months ago
iz9op97	4	ច្រើនជាង 3 ខែមុន - More than 3 months
bj5yt13	1	1
bj5yt13	2	2
bj5yt13	3	3
bj5yt13	4	4
bj5yt13	5	5
bj5yt13	6	6
zm0ca55	1	មាន - Yes
zm0ca55	2	មិនមាន - No
zm0ca55	88	បដិសេធមិនឆ្លើយ - Answer refused
zm0ca55	99	មិនដឹង - Don’t know
fn1vd48	1	មាន - Yes
fn1vd48	2	អត់មានទេ - No
wp8er00	1	អស់លុយ - Cost
wp8er00	2	ពិបាកធ្វើ - Difficult to obtain it
wp8er00	99	ផ្សេងៗទៀត - Others
gx8ft06	1	យកមកជាមួយ - Yes
gx8ft06	2	មិនបានយកមកទេ - No
yb89c96	1	មាន - Yes
yb89c96	2	អត់មានទេ - No
pn4jj30	1	ចាសYes
pn4jj30	2	ទេNo
nq6fc77	1	ចាសYes
nq6fc77	2	ទេNo
rw8al45	1	ចាសYes
rw8al45	2	ទេNo
zb0co02	1	មាន - Yes
zb0co02	2	មិនមានទេ - No
rk4db82	1	ចាក់វ៉ាក់សាំងបង្ការជំងឺរបេង - BCG
rk4db82	2	ចាក់ថ្មាំបង្ការជំងឺរលាកថ្លើមប្រភេទ B - Hepatitis B	1
rk4db82	3	បន្ន្តក់ថ្មាំបង្ការគ្រុនស្វិតដៃជើង - OPV	2
rk4db82	4	ចាក់ថ្នាំបង្ការជំងឺខាន់ស្លាក់ តេតាណូស ក្អកមាន់ រលាកថ្លើមប្រភេទ​B និងជំងឺ Hib - DTP-HepB-Hib	3
rk4db82	5	ចាក់ថ្មាំបង្ការជំងឺរលាកសួត និងរលាកស្រោមខួរក្បាល - PCV13	4
rk4db82	6	ចាក់ថ្មាំបង្ការការពារគ្រុនស្វិតដៃជើង - IPV	5
rk4db82	7	ចាក់ថ្នាំបង្ការជំងឺកញ្ជ្រិល និងស្អូច - MR	6
rk4db82	8	ចាក់ថ្នាំបង្ការជំងឺរលាកស្រោមខួរក្បាល - JE	7
rk4db82	0	អត់មានបានចាក់ទាំងអស់ - Non of above	8
rk4db82	9	ផ្សេងទៀតOther vaccinations
jd6hd66	1	1
jd6hd66	2	2
jd6hd66	3	3
sp4xz20	1	មានថ្ងៃខែឆ្នាំបន្ន្តក់ថ្មាំបង្ការគ្រុនស្វិតដៃជើង OPV ដំបូង - Recorded First dose OPV
sp4xz20	2	មានថ្ងៃខែឆ្នាំបន្ន្តក់ថ្មាំបង្ការគ្រុនស្វិតដៃជើង OPV លើកទី២ - Recorded Second dose OPV
sp4xz20	3	មានថ្ងៃខែឆ្នាំបន្ន្តក់ថ្មាំបង្ការគ្រុនស្វិតដៃជើង OPVលើកទី៣ - Recorded Third dose OPV
br3bu84	1	1
br3bu84	2	2
br3bu84	3	3
ov9si27	1	មានថ្ងៃខែឆ្នាំចាក់ថ្នាំបង្ការជំងឺខាន់ស្លាក់ តេតាណូស ក្អកមាន់ រលាកថ្លើមប្រភេទ​B និងជំងឺDTP-Hep-B-Hibដំបូង​ - Recorded First dose DTP-Hep-B-Hib
ov9si27	2	មានថ្ងៃខែឆ្នាំចាក់ថ្នាំបង្ការជំងឺខាន់ស្លាក់ តេតាណូស ក្អកមាន់ រលាកថ្លើមប្រភេទ​B និងជំងឺDTP-Hep-B-Hibលើកទី២- Recorded Second dose DTP-Hep-B-Hib
ov9si27	3	មានថ្ងៃខែឆ្នាំចាក់ថ្នាំបង្ការជំងឺខាន់ស្លាក់ តេតាណូស ក្អកមាន់ រលាកថ្លើមប្រភេទ​B និងជំងឺDTP-Hep-B-Hibលើកទី៣ - Recorded Third dose DTP-Hep-B-Hib
ix6sx02	1	1
ix6sx02	2	2
ix6sx02	3	3
ih9cx89	1	មានកត់ត្រាថ្ងៃខែឆ្នាំចាក់ថ្មាំបង្ការជំងឺរលាកសួត និងរលាកស្រោមខួរក្បាល PCV13លើកដំបូង - Recorded First dose PCV13
ih9cx89	2	មានកត់ត្រាថ្ងៃខែឆ្នាំចាក់ថ្មាំបង្ការជំងឺរលាកសួត និងរលាកស្រោមខួរក្បាល PCV13លើកទី២ - Recorded Second dose PCV13
ih9cx89	3	មានកត់ត្រាថ្ងៃខែឆ្នាំចាក់ថ្មាំបង្ការជំងឺរលាកសួត និងរលាកស្រោមខួរក្បាល PCV13លើកទី៣ - Recorded Third dose PCV13
xq3xz72	1	1
xq3xz72	2	2
yt1ve66	1	ថ្ងៃខែឆ្នាំចាក់ថ្នាំបង្ការជំងឺកញ្ជ្រិល និងស្អូច MR9 - Recorded First dose MR
yt1ve66	2	ថ្ងៃខែឆ្នាំចាក់ថ្នាំបង្ការជំងឺកញ្ជ្រិល និងស្អូច MR18 - Recorded Second dose MR
hc1dj15	1	មាន - Yes
hc1dj15	2	មិនមានទេ - No
fw1eh54	1	បន្ទក់នៅមាត់របស់កុមារ - Mouth
fw1eh54	2	ដើមដៃខាងឆ្វេង របស់កុមារ - Left upper arm (Deltoid) of the child	1
fw1eh54	3	ដើមដៃខាងស្តាំដៃ របស់កូន - Right upper arm (Deltoid) of the child	2
fw1eh54	4	ខាងលើភ្លៅឆ្វេងរបស់កូន - Left upper thigh of the child	3
fw1eh54	5	ខាងលើភ្លៅស្តាំរបស់កូន - Right upper thigh of the child	4
tq61l78	1	1
tq61l78	2	2
tq61l78	3	3
la9ue92	1	នៅអាយុ 1 ខែកន្លះAt aged 1 and a half month
la9ue92	2	នៅអាយុ 2ខែកន្លះAt aged 2 and a half month
la9ue92	3	នៅអាយុ 3 ខែកន្លះAt aged 3 and a half month
la9ue92	4	ចាំមិនបានCan't remember
va9rq66	1	1
va9rq66	2	2
va9rq66	3	3
zl0rg52	1	នៅអាយុ 1 ខែកន្លះAt aged 1 and a half month
zl0rg52	2	នៅអាយុ 2ខែកន្លះAt aged 2 and a half month
zl0rg52	3	នៅអាយុ 3 ខែកន្លះAt aged 3 and a half month
zl0rg52	4	នៅអាយុ 9 ខែAt aged 9 month
gi5zd56	1	1
gi5zd56	2	2
gi5zd56	3	3
kp4ma10	1	នៅអាយុ 9 ខែAt aged 9 month
kp4ma10	2	នៅអាយុ 18 ខែAt aged 18 month
it4yo57	1	ចាសបាន - Yes
it4yo57	2	មិនមានទេ - No
jr5cq03	1	នៅអាយុ 3 ខែកន្លះ At aged 3 and half month
jr5cq03	2	នៅអាយុផ្សេងទៀតAt other age
ub2dx35	1	1
ub2dx35	2	2
ub2dx35	3	3
so7hb37	1	តិចជាងមួយសប្តាហ៍បន្ទាប់ពីថ្ងៃកើត Less than a week after birth
so7hb37	2	នៅអាយុ 1 ខែកន្លះAt aged 1 and a half month	1
so7hb37	3	នៅអាយុ 2ខែកន្លះAt aged 2 and a half month	2
so7hb37	4	នៅអាយុ 3 ខែកន្លះAt aged 3 and a half month	3
py5nt62	1	ចាស៎ បានទទួល - Yes
py5nt62	2	ទេ មិនទាន់បានទទួលទេ - No
nw6mm07	1	កំឡូងពេលយុទ្ធនាការក្នុងខែឧសភា និងខែវិច្ឆិកា - During the May or November campaign
nw6mm07	2	រៀងរាល់ពេលការហៅរបស់មណ្ឌលសុខភាព - During routine contact
dd8zz62	1	ឲ្យថ្មាំគ្រាប់ទៅអ្នកសម្រាប់ឲ្យកូនរបស់អ្នកលេប - Give you the capsule to administrate to your child
dd8zz62	2	បុគ្គលិកសុខភាពផ្ដល់ថ្នាំអោយកូនអ្នកលេប - Administrate themselves
er1ad49	1	ចាស៎ មាន - Yes
er1ad49	2	ទេ អត់មានទេ - No
mz4lk31	1	កំឡូងពេលយុទ្ធនាការក្នុងខែឧសភា និងខែវិច្ឆិកា - During the May or November Campaign
mz4lk31	2	រៀងរាល់ពេលការហៅរបស់មណ្ឌលសុខភាព - During routine contact
mz4lk31	3	ទិញថ្មាំដោយខ្លួនឯង​ - Bought by themselves
tm1bn67	1	ចាស៎បានអោយលេប- Yes
tm1bn67	2	ទេមិនបានអោយលេបទេ - No
bt0ze12	1	ក្នុងរយៈពេល 1 ខែមុន - within last month
bt0ze12	2	1 - 2 ខែមុន - 1 - 2 months ago
bt0ze12	3	2 - 3 ខែមុន - 2 - 3 months ago
bt0ze12	4	មិនមែនកាលពី 3 ខែមុន - Not in the last 3 months
gl4nh61	1	មណ្ឌលសុខភាព - Health Center
gl4nh61	2	មន្ទីរពេទ្យរដ្ឋ - Public hospital
gl4nh61	3	មន្ទីរពេទ្យឯកជន - private hospital
gl4nh61	99	ផ្សេងៗ - other
ah2cd03	1	ចាក់វ៉ាក់សាំងឲ្យកុមារ - Routine vaccination for child
ah2cd03	2	ពិនិត្យសុខភាពមុន និងកំឡុងពេលមានផ្ទៃពោះ - ANC / PNC visit
ah2cd03	3	កុមារឈឺ - illness of child
ah2cd03	4	អ្នកមើលថែកុមារឈឺ - illness of caretaker
ah2cd03	99	ផ្សេងៗ - other
fb3jk22	1	មាន - Yes
fb3jk22	2	អត់មានទេ - No
fb3jk22	3	អត់ចាំទេ - Can't remember
pg5dq67	1	ការបំបៅដោះ - Breastfeeding
pg5dq67	2	បបរខាប់​ - Bobor Khab
pg5dq67	3	បន្លែគ្រប់មុខ - Variety of vegetable
pg5dq67	99	ផ្សេងៗ - Others
kk14l20	1	មាន - Yes
kk14l20	2	អត់មានទេ - No
kk14l20	3	អត់ចាំទេ - Can't remember
tm9ip47	1	មាន - Yes
tm9ip47	2	អត់មានទេ - No
tm9ip47	3	អត់ចាំទេ - Can't remember
hv9og29	1	មាន - Yes
hv9og29	2	អត់មានទេ - No
hu1ks32	1	មណ្ឌលសុខភាព - Health Centre
hu1ks32	2	មន្ទីរពេទ្យរដ្ឋ - Public hospital
hu1ks32	3	មន្ទីរពេទ្យឯកជន - private hospital
hu1ks32	Other	ផ្សេងOther
uz4rt87	1	Yes
uz4rt87	2	No
vx5vh79	1	មណ្ឌលសុខភាព - Health Centre
vx5vh79	2	មន្ទីរពេទ្យ - Hospital
vx5vh79	3	នៅផ្ទះ - Home
vx5vh79	99	ផ្សេងៗ - other
ze4fr63	1	មាន - Yes
ze4fr63	2	ពេញចិត្តតិចតួច - A bit satisfied
ze4fr63	3	មិនពេញចិត្ត - Not satisfied
ze4fr63	99	មិនដឹង - Don't know
bh4ki65	1	ចាស៎ ក្បែរផ្ទះ - Yes
bh4ki65	2	ទេ មិននៅក្បែរផ្ទះទេ - No
lc5dg30	1	0 ទៅ 5 ម៉ែត្រ - 0 to 5 meters
lc5dg30	2	6 ទៅ 20 ម៉ែត្រ - 6 to 20 meters
lc5dg30	3	លើសពី 20 ម៉ែត្រ - more than 20 meters
dt3tw19	1	មាន់ - Chicken
dt3tw19	2	គោ - Cow
dt3tw19	3	ជ្រូក - Pig
dt3tw19	4	មិនមានសត្វរស់នៅក្បែរផ្ទះទេ - No animals live near the house
dt3tw19	99	សត្វផ្សេងៗទៀត - Other
we7hg41	1	ចាស៎ មាន - Yes
we7hg41	2	ទេ អត់មានទេ - No
sl7ho10	1	ចាស៎ មាន - Yes
sl7ho10	2	ទេ អត់មានទេ - No
gk88y98	1	0 ទៅ 5 ម៉ែត្រ - 0 to 5 meters
gk88y98	2	ពី 6 ទៅ 20 ម៉ែត្រ - 6 to 20 meters
gk88y98	3	លើសពី 20 ម៉ែត្រ - more than 20 meters
oi89i77	1	បាយ​ ម្សៅធ្វើនំផ្សេងៗ​ មើមពណ៏សនិងផ្លែចេក-Grains,white roof/taber,plautains
oi89i77	2	អាហារជំនួយការលូតលាស់ មានសណ្ដែកដីនិងសណ្ដែកបាយ-Pulses beans,peas and lentils
oi89i77	3	សណ្ដែកនិងគ្រាប់ធញ្ញជាតិ-Nuts and Seeds
oi89i77	4	ទឹកដោះគោ-Dairy
oi89i77	5	សាច់ ប្រភេទម្ហូបធ្វើពីសាច់មាន់និងត្រី-Meal,Ponltry and Fish
oi89i77	6	ពង-Eggs
oi89i77	7	ស្លឹកបន្លែបៃតង-Dark green leafy vegetable
oi89i77	8	វីតាមីនអាផ្សេងៗដែលបានមកពីផ្លែឈើនិងបន្លែ-Other vitamin A-rich fruits and vegetable
oi89i77	9	បន្លែផ្សេងៗ-Other Vegetables
oi89i77	10	ផ្លែឈើផ្សេងៗ-Other Fruits
jb0ge30	1	មាន - Yes
jb0ge30	2	មិនមានទេ - No
jb0ge30	88	បដិសេធមិនឆ្លើយ - Refused to respond
jb0ge30	99	មិនដឹង - Don’t know
bc0lp39	1	កំពុងតែបៅ - Yes
bc0lp39	2	អត់បៅទេ - No
bc0lp39	88	បដិសេធមិនឆ្លើយ - Refused to respond
bc0lp39	99	មិនដឹង - Don’t know
us4bu97	1	ម្សិលមិញមិនបានបៅដោះទេ - Did not breastfeed yesterday
us4bu97	2	បៅបានពី ១ ទៅ ២ដង - Breastfed 1-2 times
us4bu97	3	បៅបានពី ៣ ទៅ ៥ដង - Breastfed 3-5 times
us4bu97	4	បៅបានពី ៦ ទៅ ៨ដង - Breastfed 6-8 times
us4bu97	5	បៅលើសពី ៨ ដង - Breastfed more than 8 times
us4bu97	88	បដិសេធមិនឆ្លើយ - Refused to respond
us4bu97	99	មិនដឹង - Don’t know
wj3cm68	1	មាន - Yes
wj3cm68	2	មិនមាន - No
wj3cm68	88	បដិសេធមិនឆ្លើយ - Refused to respond
wj3cm68	99	មិនដឹង - Don’t know
wq17g24	1	ទឹកដោះគោ (ក្រៅពីទឹកដោះម្តាយ) - Milk (other than breast milk)
wq17g24	2	ទឹកធម្មតា - Plain water
wq17g24	3	ទឹកស្ករ ឬទឹកឃ្មុំ - Sugar or honey water
wq17g24	4	ទឹកដូង ឬទឹកផ្លែឈើផ្សេង - Coconut/fruit juice
wq17g24	5	ទឹកដោះម្ស៉ៅកូនក្មេង- Infant formula
wq17g24	6	តែថ្មាំ - Herbal Tea
wq17g24	88	បដិសេធមិនឆ្លើយ - Refused to respond
wq17g24	99	មិនដឹង - Don’t know
wq17g24	Other	ផ្សេងៗ - Other
cy0cq51	1	នៅអាយុក្រោម ៣ខែ - <3months
cy0cq51	2	នៅអាយុក្រោម ៦ខែ - <6months
cy0cq51	3	អាយុលើសពី ៦ខែ - >6months
cy0cq51	88	បដិសេធមិនឆ្លើយ - Refused to respond
cy0cq51	99	មិនដឹង - Don’t know
ll9pi53	1	មាន - Yes
ll9pi53	2	មិនមាន - No
ll9pi53	88	បដិសេធមិនឆ្លើយ - Refused to respond
ll9pi53	99	មិនដឹង - Don’t know
vz0nc14	1	នៅអាយុក្រោម ៣ខែ - <3months
vz0nc14	2	នៅអាយុក្រោម៦ខែ - <6moths
vz0nc14	3	អាយុលើសពី ៦ខែ - >6moths
vz0nc14	4	មិនទាន់ចាប់ផ្តើម - Hasn't started yet
vz0nc14	88	បដិសេធមិនឆ្លើយ - Refused to respond
vz0nc14	99	មិនដឹង - Don’t know
hx1cb97	1	ទឹកធម្មតា - Plain water
hx1cb97	2	ម៉្សៅទឹកដោះគោកូមក្មេង ឬទឹកដោះគោផ្សេងៗ - Infant formula or other milk
hx1cb97	3	សារធាតុរាវដូចជាទឹក តែ ទឹកផ្លែឈើ សូដា។ល។ - Liquids such as tea, juice, soda, etc
hx1cb97	4	ថ្លើម ក្រលៀន បេះដូង និងគ្រឿងក្នុងផ្សេងៗទៀត Liver, Kidney, Heart or other organ meat
hx1cb97	5	ឈីស ទឹកដោះគោជូរ និងអាហារផ្សេងៗទៀតដែលផលិតចេញពីទឹកដោះគោ - Cheese, yoghurt or other food made from milk
hx1cb97	6	អាហារកូនក្មេងផ្សេងៗទៀត ដូចជា សេរីឡាក់ - Any commercial baby food e.g. Cerelac
hx1cb97	7	ល្ពៅ ការ៉ុត ដំឡូងជ្វាព៌ណ៍លឿង ឬទឹក្រូច - Pumpkin, carrots, yellow or orange sweet potatoes
hx1cb97	8	ដំឡូងជ្វាព៌ណ៍ស ដំឡូងដៃខ្លា ដំឡូងមី និងប្រភេទដំឡូងព៌ណ៍ស - White potatoes, white yams, manioc, cassava, any other roots
hx1cb97	9	បន្លែដែលមានស្លឹកព៌ណ៍បៃតងចាស់ - Dark green, leafy vegetables
hx1cb97	10	ស្វាយទុំ ល្ហុងទុំ ឬ(ផ្លែឈើក្នុងស្រុកដែលសម្បូរវីតាមីនអា) - Ripe mangoes, papayas or [INSERT ANY OTHER LOCALLY AVAILABLE VITAMIN A-RICH FRUITS]?
hx1cb97	11	ផ្លែឈើ ឬបន្លែផ្សេងៗទៀត - Any other fruit or vegetables
hx1cb97	12	បបរ បាយ គុយទាវ/មី នំបុ័ង - Borbor, rice, noodles, or bread ?
hx1cb97	13	សាច់ផ្សេងៗទៀត ដូចជា សាច់គោ សាច់ជ្រូក ចៀម ពពែ មាន់ ទា - Any other meat, e.g. beef, pork, lamb, goat, chicken, or duck
hx1cb97	14	ត្រីស្រស់ ឬត្រីងៀត - Fresh or dried fish
hx1cb97	15	ស៊ុត (ពងទា មាន់ ក្រួច) - Eggs
hx1cb97	16	ពស់ ខ្យង កង្កែប កណ្តុរ ឬសត្វល្អិត - Snake, snail, frog, rat, or insects
hx1cb97	17	ប្រភេទអាហារណាមួយដែលផលិតចេញពីពពួកសណ្តែក - Any foods made from beans, peas, lentils, or nuts
hx1cb97	18	ប្រភេទអាហារណាដែលមានប្រេង ខ្លាញ់ និងប័រ - Any foods made with oil, fat, or butter
hx1cb97	19	ង្អែម ឬអាហារញ៉ាំលេងប្រៃ - Sweet or salty snacks
hx1cb97	20	បង្គា បង្កង ខ្យង ខ្ចៅ លៀស - Shell fish
hx1cb97	88	បដិសេធមិនឆ្លើយ - Refused to respond
hx1cb97	99	មិនដឹង - Don’t know
hx1cb97	Other	ផ្សេងៗ - Other
hx1cb97	21	បំបៅកូនទឹកដោះម្តាយBreastfeeding
li7va79	1	មាន - Yes
li7va79	2	មិនមាន - No
li7va79	88	បដិសេធមិនឆ្លើយ - Refused to respond
li7va79	3	មិនដឹង - Don’t know
rh5qn09	1	១ ដង - 1 time
rh5qn09	2	២ ដង - 2 times
rh5qn09	3	៣ ដង - 3 times
rh5qn09	4	៤ ដង - 4 times
rh5qn09	5	ច្រើនជាង ៤ ដង- More than 4 times
rh5qn09	88	បដិសេធមិនឆ្លើយ - Refused to respond
rh5qn09	6	មិនដឹង - Don’t know
co2ve45	1	២ ទៅ ៣​ ស្លាបព្រាបាយពេលម្តងៗ - 2-3 tablespoonfuls each time
co2ve45	2	កន្លះចានចង្កឹះពេលម្តងៗ - 1/2 of Chan Chang Koeh each time
co2ve45	3	ពីកន្លះចាន ទៅ១ចានចង្កឹះ - ½-1 Chan Chang Koeh each time
co2ve45	4	លើសពី ១ចានចង្កឹះម្តងៗ - >1 Chan Chang Koeh each time
co2ve45	88	បដិសេធមិនឆ្លើយ - Refused to respond
co2ve45	5	មិនដឹង - Don’t know
mj9mb95	1	ទឹកធម្មតា - Plain water
mj9mb95	2	ម្ស៉ៅទឹកដោះគោកូនក្មេង ឬទឹកដោះគោផ្សេងៗ - Infant formula or other milk
mj9mb95	3	សារធាតុរាវដូចជាទឹក តែ ទឹកផ្លែឈើ សូដា។ល។ - Liquids such as tea, juice, soda, etc
mj9mb95	4	ថ្លើម ក្រលៀន បេះដូង និងគ្រឿងក្នុងផ្សេងៗទៀត Liver, Kidney, Heart or other organ meat
mj9mb95	5	ឈីស ទឹកដោះគោជូរ ឬអាហារផ្សេងទៀតដែលផលិតចេញពីទឹកដោះគោ - Cheese, yoghurt or other food made from milk
mj9mb95	6	អាហារកូនក្មេងផ្សេងៗ ដូចជា សេរីឡាក់ - Any commercial baby food e.g. Cerelac
mj9mb95	7	ល្ពៅ ការ៉ុត ដំឡូងជ្វាដែលមានព៌ណ៍លឿង និងទឹកក្រូច - Pumpkin, carrots, yellow or orange sweet potatoes
mj9mb95	8	ដំឡូងជ្វាព៌ណ៍ស ដំឡូងដៃខ្លា ដំឡូងមី និងប្រភេទដំឡូងព៌ណ៍ស - White potatoes, white yams, manioc, cassava, any other roots
mj9mb95	9	បន្លែដែលមានស្លឹកព៌ណ៍បៃតងចាស់- Dark green, leafy vegetables
mj9mb95	10	ស្វាយទុំ ល្ហុងទុំ ឬ(ផ្លែឈើក្នុងស្រុកដែលសម្បូរវីតាមីនអា) - Ripe mangoes, papayas or [INSERT ANY OTHER LOCALLY AVAILABLE VITAMIN A-RICH FRUITS]?
mj9mb95	11	ផ្លែឈើ ឬបន្លែ - Any other fruit or vegetables
mj9mb95	12	បបរ បាយ គុយទាវ/មី នំបុ័ង - Borbor, rice, noodles, or bread?
mj9mb95	13	សាច់ផ្សេងៗទៀត ដូចជា សាច់គោ សាច់ជ្រូក ចៀម ពពែ មាន់ ទា - Any other meat, e.g. beef, pork, lamb, goat, chicken, or duck
mj9mb95	14	ត្រីស្រស់ ឬត្រីងៀត - Fresh or dried fish
mj9mb95	15	ស៊ុត (ពងទា មាន់ ក្រួច) - Eggs
mj9mb95	16	ពស់ ខ្យង កង្កែប កណ្តុរ ឬសត្វល្អិត - snake, snail, frog, rat, or insects
mj9mb95	17	ប្រភេទអាហារណាមួយដែលផលិតចេញពីពពួកសណ្តែក - Any foods made from beans, peas, lentils, or nuts
mj9mb95	18	ប្រភេទអាហារណាដែលមានប្រេង ខ្លាញ់ និងប័រ - Any foods made with oil, fat, or butter
mj9mb95	19	ង្អែម ឬអាហារញ៉ាំលេងប្រៃ - Sweet or salty snacks
mj9mb95	20	បង្គា បង្កង ខ្យង ខ្ចៅ លៀស - shellfish
mj9mb95	88	បដិសេធមិនឆ្លើយ - Refused to respond
mj9mb95	99	មិនដឹង - Don’t know
mj9mb95	21	បំបៅកូនទឹកដោះម្តាយBreastfeeding
ng5wf28	1	Yes
ng5wf28	2	No
zj0ca40	1	Yes
zj0ca40	2	No
kt6nl60	1	មាន - Yes
kt6nl60	2	មិនមាន - No
kt6nl60	88	បដិសេធមិនឆ្លើយ - Refused to respond
kt6nl60	99	មិនដឹង - Don’t know
gi7xn93	1	២ ទៅ ៣ ដងក្នុងមួយថ្ងៃ - 2-3 times/day
gi7xn93	2	ម្តងដងក្នុងមួយថ្ងៃ - Once a day
gi7xn93	3	ពីរ បីថ្ងៃម្តង - Once every few days
gi7xn93	88	បដិសេធមិនឆ្លើយ - Refused to respond
gi7xn93	4	មិនដឹង - Don’t know
qb5ce88	1	មាន - Yes
qb5ce88	2	មិនមាន - No
qb5ce88	88	បដិសេធមិនឆ្លើយ - Refused to respond
qb5ce88	99	មិនដឹង - Don’t know
hk2pb29	1	ស្រ្ពីងខល - Sprinkles
hk2pb29	2	ស៊ីអេសប៊ីផ្លឺសផ្លឺស - CSB++
hk2pb29	Other	អាហារបំប៉នផ្សេងទៀត (បើមានសូមរៀបរាប់នៅទំព័តបន្ទាប់) - Other supplementary foods (describe in the next screen)
xm4nr48	1	ទឹកទុយោក្នុងលំនៅដ្ឋាន (Piped into dwelling)
xm4nr48	2	ទឹកទុយោក្នុងទីធ្លា/ក្នុងដឺឡូត (Piped into yard/plot)
xm4nr48	3	ទឹកក្បាលម៉ាស៊ីនសាធារណៈ (Public tap/standpipe)
xm4nr48	4	ទឹកអណ្តូងស្នប់ ឬទឹកអណ្តូងខួង (Tube well or borehold)
xm4nr48	5	ទឹកអណ្តូងជីកមានគ្របការពារ (Protected Dug well)
xm4nr48	6	ទឹកអណ្តូងជីកគ្មានគ្របការពារ (Unprotected Dug well)
xm4nr48	7	ទឹកភ្លៀង(Rainwater)
xm4nr48	8	ទឹកទន្លេ/ព្រែក/ស្ទឹង/បឹង/ស្រះ/ប្រលាយ (River/dam/stream/lake pond/canal/irrigation channel)
xm4nr48	9	ទឹកចេញក្រោមដីមានការពារ (Protected spring)
xm4nr48	10	ទឹកចេញក្រោមដីមិនមានការពារ (Unprotected spring)
xm4nr48	11	ទឹកដប(Bottled water)
xm4nr48	12	ទឹកគេអូស/ដឹកលក់ (Tanker truck or water vendor)
xm4nr48	Other	ផ្សេងៗ - Other
xm4nr48	88	បដិសេធមិនឆ្លើយ - Refused to respond
xm4nr48	99	មិនដឹង - Don’t know
za0ye76	1	រដ្នាករទឹកស្វយ័ត-waster supply authority
za0ye76	2	អ្នកផ្គត់ផ្គង់ទឹកឯកជន-Private waster service provider
za0ye76	3	មិនដឹង-Don't know
jv6gt20	1	នៅក្នុងផ្ទះរបស់ខ្លួនឯង(In own dwelling)
jv6gt20	2	ក្នុងបរិវេណផ្ទះ(In own yard/plot)
jv6gt20	3	កន្លែងផ្សេងទៀត (Elsewhere)
jv6gt20	88	បដិសេធមិនឆ្លើយ - Refused to respond
jv6gt20	99	មិនដឹង - Don’t know
lo7fy33	1	មាន ជានិច្ចកាល​ (Yes, always)
lo7fy33	2	មាន ម្តងម្តាល (Yes, sometimes)
lo7fy33	3	មិនមាន(No)
lo7fy33	88	បដិសេធមិនឆ្លើយ - Refused to respond
lo7fy33	99	មិនដឹង - Don’t know
yj3mb51	1	ដាំ Boil
yj3mb51	2	បន្ថែមក្លរីន bleach/chlorine added
yj3mb51	3	ច្រោះដោយក្រណាត់ Strain it through a cloth
yj3mb51	4	ប្រើចម្រោះទឹក សេរ៉ាមិច/ខ្សាច់/ផ្សេងៗ ceramic, sand or other filter
yj3mb51	5	ប្រើពន្លឺព្រះអាទិត្យសម្លាប់មេរោគ Solar disinfection
yj3mb51	6	ទុកឲ្យវារងដោយខ្លួនវា Let it stand and settle
yj3mb51	88	បដិសេធមិនឆ្លើយ - Refused to respond
yj3mb51	7	មិនដឹង - Don’t know
yj3mb51	99	ផ្សេងៗ - Other
wx6tp59	1	មាន ជានិច្ចកាល(Yes, always)
wx6tp59	2	មាន ម្តងម្តាល (Yes, sometimes)
wx6tp59	3	មិនមាន(No)
wx6tp59	88	បដិសេធមិនឆ្លើយ - Refused to respond
wx6tp59	99	មិនដឹង - Don’t know
mp6mo86	1	មាន Yes
mp6mo86	2	មិនមាន - No
sv7zz94	1	បង្គន់ចាក់ទឹកភ្ជាប់ទៅបណ្តាញលូ(Flush/pour flush toilet flush to piped sewer system)
sv7zz94	2	បង្គន់ចាក់ទឹកប្រើអាងស្តុក(Flush/pour flush toilet flush to septic tank)
sv7zz94	3	បង្គន់ចាក់ទឺកចូលរណ្តៅ(Flush/pour flush toilet flush to pit latrine)
sv7zz94	4	បង្គន់ចាក់ទឹកទៅកន្លែងណាមួយ(Flush/pour flush toilet flush to somewhere else)
sv7zz94	5	បង្គន់ចាក់ទឹកមិនដឹងហូរទៅណា (Flush/pour flush toilet flush, don't know where)
sv7zz94	6	បង្គន់រណ្តៅមានខ្យល់ចេញចូល (Ventilated improved pit latrine )
sv7zz94	7	បង្គន់រណ្តៅមានផែនបង្គន់ (Pit latrine with slab)
sv7zz94	8	បង្គន់រណ្តៅមិនមានផែនបង្គន់ (Pit latrine without slab/open pit)
sv7zz94	9	បង្គន់អំពុក(composting toilet)
sv7zz94	10	បង្គន់ធុង(Bucket toilet)
sv7zz94	11	បង្គន់មាត់ទឺក/លើទឹក(hanging toilet)
sv7zz94	12	គ្មានបង្គន់/បន្ទោបង់នៅវាល/ព្រៃ(No Toilet/field/forest)
sv7zz94	88	បដិសេធមិនឆ្លើយ(Answer refused
sv7zz94	99_2	មិនដឹង(Don’t know)
sv7zz94	99	ផ្សេងៗ(សូមបញ្ជាក់)(Other (specify)
or65g05	1	មាន - Yes
or65g05	2	មិនមានទេ - No
or65g05	88	បដិសេធមិនឆ្លើយ Answer refused
or65g05	99	មិនដឹង Don’t know
sp6uf19	1	បង្គន់ - latrine
sp6uf19	2	កន្ថោរ - potty
sp6uf19	3	នៅលើដីវាល - Yard
sp6uf19	4	ខោទឹកនោម/Diaper
sp6uf19	5	ក្រណាត់ cloth
sp6uf19	88	បដិសេធមិនឆ្លើយ - Refused to respond
sp6uf19	6	មិនដឹង - Don’t know
sp6uf19	99	ផ្សេងៗ - Other
kb0gt92	1	កុមារប្រើប្រាស់បង្គន់/បន្ទប់ទឹក - Child used toilet / latrine
kb0gt92	2	ចោលទៅក្នុងបង្គន់ដោយអ្នកមើលថែកុមារ - Trown by caretaker in toilet / latrine
kb0gt92	3	ចោលទៅក្នុងប្រឡាយ ឬរណ្តៅ - Trown into drain or ditch
kb0gt92	4	ចោលក្នុងធុងសម្រាម - Trown into garbage
kb0gt92	5	កប់ចោល - Buried
kb0gt92	6	ទុកចោល - left in open
kb0gt92	88	បដិសេធមិនឆ្លើយ - Refused to respond
kb0gt92	99_2	មិនដឹង - Don’t know
kb0gt92	Other	ផ្សេងៗ - Other
sn5sm04	1	ដោយដៃទទេ Bare hands
sn5sm04	2	ស្លឹកឈើ/ស្មៅ - leaves/grass
sn5sm04	3	ក្រណាត់ - Cloth
sn5sm04	4	ចបជីក ចបកាប់ - tool
sn5sm04	88	បដិសេធមិនឆ្លើយ - Refused to respond
sn5sm04	99	មិនដឹង - Don’t know
sn5sm04	Other	ផ្សេងៗ - Other
he3zq74	1	បាន - Yes
he3zq74	2	មិនមាន - No
he3zq74	3	ពេលខ្លះ - Sometimes
dz2px67	1	បាន - Yes
dz2px67	2	អត់ទេ No
qe7ku80	1	បាន Yes
qe7ku80	2	អត់ទេ No
nt7yg06	1	ទឹកតែមួយគត់ (water only)
nt7yg06	2	ជាមួយទឹក និង​ សាប៊ូ (with water and soap or detergent (bar liquid, powder, paste))
nt7yg06	3	ជាមួយទឹក និង​ ផេះ (with water and ash)
nt7yg06	99	ផ្សេងៗ - Other
qf0sp91	1	សុខភាពល្អ-Well
qf0sp91	2	ឈឺតិចតួចតែជាសះស្បើយវិញដោយមិនចាំបាច់ព្យាបាល-Mild illness-but recovered without treatment	1
qf0sp91	3	ឈឺមធ្យមតែបានលេបថ្នាំឬទៅជួបពេទ្យ-Moderate illness which needed drugs or clinical visit	2
qf0sp91	4	ឈឺធ្ងន់ត្រូវទៅជួបពេទ្យ-serious illness requiring doctor	3
qf0sp91	5	នៅឈឺហើយមិនបានទទួលការព្យាបាល-Sick and still not have any treatment	4
qf0sp91	88	បដិសេធមិនផ្តល់ចំលើយ-Answer refused	5
qf0sp91	99	មិនដឹង-Don’t know	6
nz44o15	1	រាក Diarrhea
nz44o15	2	ក្អក coughing
nz44o15	3	ក្តៅខ្លួន fever
nz44o15	4	ពិបាកដកដង្ហើម ឬ ហត់ Difficulty in breathing
nz44o15	5	ស្នាមកន្ទួល នៅស្បែក Skin rash
nz44o15	Other	ផ្សេងៗ Other
ew3gn01	1	ចាសរាវខុសធម្មតាYes
ew3gn01	2	ទេNo
kk6kc10	1	បន្ទោរបង់លាមករាវរាក(រាកចាប់ពី៣ដងក្នុង១ថ្ងៃ)-Loose watery diarrhea( at least 3 time per day)
kk6kc10	2	រាកមានឈាមក្នុងលាមក Diarrhea with blood
kk6kc10	3	រាកមានសំបោរក្នុងលាមក diarrhea with mucus
kk6kc10	Other	ផ្សេងៗ Other
xg0dq81	1	ស្នាមចំណុចក្រហមក្រោមស្បែក
xg0dq81	2	កន្ទួលរមាស់
xg0dq81	Other	ផ្សេងៗ Other
om92j84	1	ឈប់ Yes
om92j84	2	ទេមិនបានឈប់ទេ No
ft4pp38	1	ម្តាយ Mother
ft4pp38	2	ឪពុក Father	1
ft4pp38	3	យាយ Grandmother	2
ft4pp38	4	តា Grandfather	3
ft4pp38	5	បងប្អូនបង្កើត Siblings	4
ft4pp38	6	ម្តាយចុង Stepmother	5
ft4pp38	7	ឪពុកចុង Stepfather	6
ft4pp38	8	សាច់ញាតិផ្សេងទៀត Other relative	7
ft4pp38	88	បដិសេធមិនផ្តល់ចំលើយ-Answer refused	8
ft4pp38	Other	ផ្សេងៗ other	9
fh5og77	1	អាយុតិចជាង2ឆ្នាំ Less than 2 years old
fh5og77	2	អាយុ2ឆ្នាំរឺច្រេីនជាង2ឆ្នាំ​ Age 2 years or more
st87t79	1	ចាស Yes
st87t79	2	ទេ No
vk1am40	1	ចាសគេងអត់សូវបាន Yes
vk1am40	2	អត់មាន​រំខានការគេងទេ No
pm9is83	1	ធ្លាប់លឺ - Yes
pm9is83	2	មិនធ្លាប់លឺទេ - No
gr6ix63	1	បានចូល - Yes
gr6ix63	2	មិនបានចូលទេ - No
cv3os82	1	សាលាឯកជន - Private
cv3os82	2	សាលារដ្ឋ - Public
ry8am14	1	មាន - Yes
ry8am14	2	អត់មានទេ - No
lx7dz55	1	មើលថែរក្សាកូនក្មេងកំឡុងពេលថ្ងៃ - Take care of my child during the day
lx7dz55	2	ចាប់ផ្តើមរៀនសូត្រពីក្មេង - Early learning
lx7dz55	3	រៀនស្គាល់សង្គម - Social behaviour learning
lx7dz55	4	តាមសមង្គម - Social pressure
lx7dz55	5	គ្មានអ្វីទាំងអស់ - Nothing
lx7dz55	other	ផ្សេងៗទៀត - Other
cp26i72	1	ដោយសារចំណេះដឹង - Knowledge
cp26i72	2	ដោយសារថ្លៃ - Price
cp26i72	3	ដោយសារចំងាយផ្លុវ - Distance
cp26i72	4	ដោយសារមិនចាប់ងារម្មណ៍ - Not interested
cp26i72	Other	ផ្សេងៗទៀត - Other
aa6wk71	1	1. កូនអ្នកអាចងេីយរឺទប់ក្បាលរបស់គាត់បានទេ the child hold his/her head?
aa6wk71	2	2. កូនអ្នកអាចងាកទៅរកសំលេង​ the child react to sound
aa6wk71	3	3. កូនអ្នកអាចងាករឺមេីលរបស់ជំុវិញ the child react to visuals?
aa6wk71	4	4. កូនអ្នកអាចអង្គុយដោយខ្លួនឯងបាន the child sit by him/herself?
aa6wk71	5	5. កូនអ្នកអាចងើបឡើងឈរបានទេ Can the child stand holding onto something?
aa6wk71	6	6. កូនអ្នកអាចកាន់របស់ដូចជានំរឺចេកបានទេ the child eat with his hands?
aa6wk71	7	7. កូនអ្នកអាចញាំុដោយស្លាបព្រា the child eat with a spoon?
aa6wk71	8	8. កូនអ្នកអាចផឹកពីកាទឺករឺកែវ the child drink from a cup?
aa6wk71	9	9. កូនអ្នកអាចកាន់រឺចាប់របស់ដូចជាឈឺ ខ្មៅដៃគូសបាន the child scribble?
aa6wk71	10	10. កូនអ្នកដើរម្នាក់ឯងបាន the child walk?
aa6wk71	11	11. កូនអ្នកអាចនិយាយពីរឺបីពាក្យ the child say a few words?
aa6wk71	12	12. កូនអ្នកលេងជាមូយក្មេងដទៃ the child interact with others?
xl3xy07	1	ចាស់/បាទ - Yes
xl3xy07	2	ទេ - No
ch3pm40	1	អ្នកស្នកចិត្តភូមិ
ch3pm40	2	អ្នកប្រមូលទិន្នន័យ
ch3pm40	3	អ្នកផ្សេងទៀត
