# Supplementary material for: The relationship between wasting and stunting in Cambodian children: Secondary analysis of longitudinal data of children below 24 months of age followed up until the age of 59 months
Source: PLoS One. 2021 Nov 18;16(11):e0259765. doi: 10.1371/journal.pone.0259765 (PMC8601787; doi:10.1371/journal.pone.0259765)
Supplement: S2 File — (XLS) [file pone.0259765.s005.xls]

## Sheet: Surveyq
Name variable in Kobotoolbox and dataset	Question (Khmer and English)	Dependent	Type answer	Category Variable	Values	Changed between rounds	B	FU1	FU2	FU3	FU4	FU5	FU6	Other comments
start	Registered by tablet data	No	start	Date and time		x
end	Registered by tablet data	No	end	Date and time		x
today	Registered by tablet data	No	today	Short date		x
username	Registered by tablet data	No	username	ID		x
subscriberid	Registered by tablet data	No	subscriberid	ID		x
deviceid	Registered by tablet data	No	deviceid	ID	0-100	x
Province	ខេត្ត-Province:	No	select_one	3 provinces	1-PP, 2-KRA,3-RAT	yes							x	Phnom Penh excluded
District	ស្រុុក-District	No	select_one	1 for PP, 2 for KRA or 3 for RAT	1 to 3	x								Refer to questionnaire or ID list for locationPP-Russei Keo, KRA-1-OD, KRA-2-CH, RAT-1-OD, RAT-2-B, RAT-3- OC
Commune	ឃុំ- Commune	No	select_one	Refer to location
Village	លេខកូដភូមិ(សូមសរសេរលេខ២ខ្ទង់)- Village's ID :	No	integer	Refer to location
HHID	លេខកូដគ្រួសារ(សូមសរសេរលេខកូដគ្រួសារ(៣ខ្ទង់)) - Household's ID :	No	integer	12-13 digits		x								Last 3or 4 digit is the individual nr
_1_The_respondent_is_	2. ប្រភេទអ្នកចូលរួម​ - The respondent is :	No	select_one	Digit	1- Women at reproductive age;2- Lactating women with child; 3-Pregnant women; 4- Caregiver with child; 4- Mother with child	x
WomanID	3. លេខកូដស្រ្តី (សូមសរសេរលេខកូដ ៣ខ្ទង់)- Woman's ID (Enter 3 digits) :	${_1_The_respondent_is_} != '4'	integer	12-13 digits		x								Last 3or 4 digit is the individual nr
ComeWithChild	4.តើអ្នកមានយកកុមារអាយុក្រោម 59ខែមកដែរទេ - Did you come with a child ?	No	select_one	Categorical	1-Yes 2-No	x
N0ChildWith	5. តើមានកុមារអាយុក្រោម 59​ខែ ប៉ុន្មាននាក់ដែលមកជាមួយអ្នក - How many children did you coming with ?	${ComeWithChild} = '1'	select_one	Numeric	1 to 10	x
SecondOrThirdChild	6. តើកូននេៈជាក្មេងទីប៉ុន្មាន/Interviewing first child?	${ComeWithChild} = '1'	select_one	Categorical	1- Yes 2- No, Second or third child	x
EverParticipateOtherSurvey	7. តើអ្នកមានធ្លាប់ចូលរួមនៅក្នុងការសិក្សានេះទេ - Have you ever participate to this survey ?	${Subject} != '4' or ${HaveMoreChild} != '1'	select_one nk4ro20	Categorical	1-Yes 2-No	x
DOBCaretaker	8. ថ្ងៃ ខែ ឆ្នាំ កំណើតរបស់អ្នកមើលថែ - What is the birth date of the caretaker ?	${_1_The_respondent_is_} = '4' and ${SecondOrThirdChild} != '2'	date	Date		x
EstimatedDateDelivery	9 ប៉ាន់ស្មានកាលបរិច្ឆេទថ្ងៃសម្រាលកូន - Estimated date of delivery	${_1_The_respondent_is_} = '3'	date	Date		x
DeliveredInTheLast12Month	10. តើអ្នកមានបានសម្រាលកូនទេកាលពី 12ខែមុន - Did you delivery during the last 12 months ?	${_1_The_respondent_is_} != '4'	select_one	Categorical	1-Yes 2-No	x
ChildID	11. លេខកូដកុមារ (សូមសរសេរលេខកូដ ៣ខ្ទង់)- Child's ID (Enter 3 digits) :	${ComeWithChild} = '1'	integer	12-13 digits		x								Last 3or 4 digit is the individual nr
ChildDOB	12. តើកុមារកើតថ្ងៃណាដែរ - What is the​ date of birth of the children ?	${ComeWithChild} = '1'	date	Date		x
Gender	13. តើកុមារស្រីឬប្រុុស? Child's sex?	${ComeWithChild} = '1'	select_one	Categorical	1-Female 2-Male	x
Weight1	14. ថ្លឹងទំងន់កុមារលើកទី១- Weight (in Kg)	${ComeWithChild} = '1'	decimal	Digit		x
Weight2	15. ថ្លឹងទំងន់កុមារលើកទី២ - Weight (in Kg)	${Weight1} != ''	decimal	Digit		x
Lenght1	16. វាស់កំពស់កុមារលើកទី១ - Length (in Cm)	${ComeWithChild} = '1'	decimal	Digit		x
Lenght2	17. វាស់កំពស់កុមារលើកទី២ - Length (in Cm)	${Lenght1} != ''	decimal	Digit		x
HowMeasureLenght	18. តើអ្នកវាស់កម្ពស់កុមារនឹងម៉េចដែរ - How did you measure the child length?	${Lenght2} != ''	select_one ow4no90	Categorical	1-Recumbend, 2-Standing	x
MUAC1	19. វាស់ពាក់កណ្តាលដើមដៃកុមារលើកទី១ - MUAC (in Mm)	${ComeWithChild} = '1'	decimal	Digit		x
MUAC2	20. វាស់ពាក់កណ្តាលដើមដៃកុមារលើកទី២ - MUAC (in Mm)	${MUAC1} != ''	decimal	Digit		x
WFHZ	21. ទំងន់ធៀបនឹងកំពស់Z-Scoreរបស់កុមារទី១ - WFH Z-score of​ the child	${ComeWithChild} = '1'	decimal	Digit		x
WomanDOB	22. ថ្ងៃ ខែ ឆ្នាំ កំណើតរបស់ស្រ្តី - What is the birth date of the woman ?	${_1_The_respondent_is_} != '4' and ${SecondOrThirdChild} != '2'	date	Date		x
WomanWeight1	23. ថ្លឹងទំងន់លើកទី១របស់ស្រ្តី - Weight (in Kg)	${Subject} != '4' or ${HaveMoreChild} != '1'	decimal	Digit		x
WomanWeight2	24. ថ្លឹងទំងន់លើកទី‌2របស់ស្រ្តី - Weight (in Kg)	${WomanWeight1} != ''	decimal	Digit		x
WomanLenght1	25. វាស់កំពស់លើកទី១ - Length (in Cm)	${EverParticipateOtherSurvey} = '2'	decimal	Digit		x
WomanLenght2	26. វាស់កំពស់លើកទី2 - Length (in Cm)	${WomanLenght1} != ''	decimal	Digit		x
WomanMUAC1	27. វាស់ពាក់កណ្តាលដើមដៃលើកទី១ - MUAC (in Mm)	${WomanWeight2} != ''	decimal	Digit		x
WomanMUAC2	28. វាស់ពាក់កណ្តាលដើមដៃលើកទី២ - MUAC (in Mm)	${WomanMUAC1} != ''	decimal	Digit		x

## Sheet: choices
list_name	name	label
ac56s26	03	03 រតន:គីរី Ratanakiri
gg6fd05	01	01 - បានលុង BANLUNG
gg6fd05	02	02 - អូរជុំ O CHUM
gg6fd05	03	03 - បរកែវ BAR KAEV
kz8cc10	01	01 កាចាញ​ Kachanh
kz8cc10	02	02 ចាអុង Chaung
kz8cc10	03	03 ឡាបានសៀក Labansiek
kz8cc10	04	04 បឹងកន្សែង Boeung Kansaing
kz8cc10	05	05 យក្សឡោម Yeak Lom
kz8cc10	06	06 អូរជុំ O Chum
kz8cc10	07	07 ពយ Poy
kz8cc10	08	08 កាឡៃ​ Ka Lay
kz8cc10	09	09 ល្អក់​ La Ork
kz8cc10	10	10 ឡាមិុញ La Minh
kz8cc10	11	11 ទីងចាក់ Ting Chak
kz8cc10	12	12 សើុង Soeung
kz8cc10	13	​13 លុងឃុង Lung Khung
kz8cc10	14	14 កក់ Kork
kz8cc10	15	15 កេះចុង Kechong
an6ei85	1	ស្ត្រីរៀបការនៅក្នុងវ័យបន្តពូជ - A Married woman in Reproductive Age
an6ei85	2	ស្រ្តីបំបៅកូនដោយទឹកដោះ - A Lactating Woman
an6ei85	3	ស្ត្រីមានផ្ទៃពោះ - A Pregnant Woman
an6ei85	4	កុមារ -​ A child
ud35y69	1	មាន - Yes
ud35y69	2	មិនមានទេ - No
wt6kz73	1	1
wt6kz73	2	2
wt6kz73	3	3
ti7hb89	1	កូនទី២ រឺ កូនទី៣
ti7hb89	2	កូនទី១
nk4ro20	1	ធ្លាប់ - Yes
nk4ro20	2	ទេ - No
pk9am95	1	ចាស៎ - Yes
pk9am95	2	អត់ទេ - No
du2an37	1	ស្រី - Female
du2an37	2	ប្រុស - Male
ow4no90	1	ឈរ - Standing
ow4no90	2	ដេក - Lying
