# Supplementary material for: The relationship between wasting and stunting in Cambodian children: Secondary analysis of longitudinal data of children below 24 months of age followed up until the age of 59 months
Source: PLoS One. 2021 Nov 18;16(11):e0259765. doi: 10.1371/journal.pone.0259765 (PMC8601787; doi:10.1371/journal.pone.0259765)
Supplement: S3 File — (XLSX) [file pone.0259765.s006.xlsx]

## Sheet: Sheet1
	Codebook variables sent 28_11
	Name variable	Meaning	Code	Remarks
	ChildID	Identification number child
	HHID	Identification number household
	WomenID	Identification number mother		Only for mothers also being participants to the study
	Region_province	Province	1=Phnom Penh, 2=Kratie 3=Ratanakiri
	Region_district	District	(PP)1- Russei Keo; (KRA)1- krong Kratie 2-Chits Borie, (RAT) 1-Banlung2- Ou chum 3-Bar Kiev
	Gender	Date of birth gender	Female/Male
	Visit_recruited	When recurited	B-Baseline, FU1-Follow-up 1 etc
	Nr_of_visits	Number of visits	1 to 7
	Age_0	Age at Baseline	Calculated age in months from date of data collection and DOB
	Age_1	Age at Follow-up 1	Calculated age in months from date of data collection and DOB
	Age_2	Age at Follow-up 2
	Age_3
	Age_4
	Age_5
	Age_6
	Today_0	Date of data collection Baseline	Date
	Today_1	Date of data collection Follow up 1	date
	Today_2
	Today_3
	Today_4
	Today_5
	Today_6
	Weight_0	Mean weight at Baseline	Calculated mean from raw data of 2 measurements of weight
	Weight_1	Mean weight at Follow-up 1
	Weight_2
	Weight_3
	Weight_4
	Weight_5
	Weight_6
	Height_0	Mean height at Baseline	Calculated mean from raw data of 2 measurements of height (below 24 months- recumbent, above standing)
	Height_1	Mean height at Follow-up 1
	Height_2
	Height_3
	Height_4
	Height_5
	Height_6
	MUAC_0	Mean MUAC child at Baseline	Calculated mean value from raw data of 2 MUAC measurements
	MUAC_1	Mean MUAC child at Follow-up 1
	MUAC_2
	MUAC_3
	MUAC_4
	MUAC_5
	MUAC_6
	WAZ_0	Weight for Age from Baseline	Calculated WAZ with WHO standards
	WAZ_1	Weight for Age from Follow-up 1
	WAZ_2
	WAZ_3
	WAZ_4
	WAZ_5
	WAZ_6
	HAZ_0	Height for Age from Baseline	Calculated HAZ with WHO standards
	HAZ_1	Height for Age from Follow-up 1
	HAZ_2
	HAZ_3
	HAZ_4
	HAZ_5
	HAZ_6
	WHZ_0	Weight for height zscore from Baseline	Calculated WHZ with WHO standards
	WHZ_1	Weight for height zscore from Follow-up 1
	WHZ_2
	WHZ_3
	WHZ_4
	WHZ_5
	WHZ_6
	Ethnicity_FU5	Ethinicity at Followup 5	(1)Khmer, (2)Krreng, (3)Thompong, (4)Charie, (5)Pnong, (6=Cham, (7) Vietnamese, (8)Lao, (Other) Other	colleccted only FU5 and FU6
	Describe_Ethnicity_FU5	If others, describe ethnicity FU5	text	colleccted only FU5 and FU7
	Religion_FU5	Religion at Followup 5	(1)Buddism, (2)Christian (3)Muslim (4)Hinduism (other) Other	colleccted only FU5 and FU8
	Describe_Religion_FU5	If other, decribe religion at FU5	text	colleccted only FU5 and FU9
	Ethnicity_FU6	Ethinicity at Followup 6	(1)Khmer, (2)Krreng, (3)Thompong, (4)Charie, (5)Pnong, (6=Cham, (7) Vietnamese, (8)Lao, (9)Kouy (10)Mil (11)Praov (Other) Other	colleccted only FU5 and FU10
	Describe_Ethnicity_FU6	If others, describe ethnicity FU6	text	colleccted only FU5 and FU11
	Religion_FU6	Religion at Followup 6	(1)Buddism, (2)Christian (3)Muslim (4)Hinduism (5) Animalist/traditional religion (other) Other	colleccted only FU5 and FU12
	Describe_religion_Fu6	If other, decribe religion at FU6	text	colleccted only FU5 and FU13
	Ethnicity	Ethinicity at conclude	(1)Khmer, (2)Krreng, (3)Thompong, (4)Charie, (5)Pnong, (6=Cham, (7) Vietnamese, (8)Lao, (9)Kouy (10)Mil (11)Praov (Other) Other	colleccted only FU5 and FU14
	Describe_Ethnic	If others, describe ethnicity conclude	text	colleccted only FU5 and FU15
	Religion	Religion at conclude	(1)Buddism, (2)Christian (3)Muslim (4)Hinduism (5) Animalist/traditional religion (other) Other	colleccted only FU5 and FU16
	Describe_Religion	If other, decribe religion at conclude	text	colleccted only FU5 and FU17
	mother_edu_B	Mother education cat Baseline	(1) None, (2) informal (3)Primary (4)Secondary (5) HighSchool (6= University (88) Refused to answer (99) Dnt know	Validated category by years of education (minimum of 1 for primary, minimum 7 for Secondary, minimum 10 for highschool and minimum 12 for University)
	mother_years_edu_B	Number of years of education B	number 0 to 20	Collected once a year (B, Fu3, FU5 and FU6)
	mother_edu_FU3	Mother education category FU3	(1) None, (2) informal (3)Primary (4)Secondary (5) HighSchool (6= University (88) Refused to answer (99) Dnt know
	mother_edu_FU5	Mother education category at FU5	(1) None, (2) informal (3)Primary (4)Secondary (5) HighSchool (6= University (88) Refused to answer (99) Dnt know
	mother_years_edu_FU5	Number of years of education FU5	number 0 to 20
	mother_edu_FU6	Mother education category at FU6	(1) None, (2) informal (3)Primary (4)Secondary (5) HighSchool (6= University (88) Refused to answer (99) Dnt know
	mother_years_edu_FU6	Number of years of education FU6	number 0 to 20
	Mother_edu_final	Mother education category validated	(1) None, (2) informal (3)Primary (4)Secondary (5) HighSchool (6= University (88) Refused to answer (99) Dnt know
	Mother_years_edu_final	Number of years of education validated	number 0 to 20
	BirthWeight_YC_FU6	Birth weight recorded by yellow card FU6	birthweight written on yellow card	Only collected FU5 and FU6
	BirthWeight_WR_FU6	Birth weight mother recall FU6	If that is missing, the mother will declared the recall birthweight	Only collected FU5 and FU7
	birthweight_yc_FU5	Birth weight recorded by yellow card FU5	birthweight written on yellow card	Only collected FU5 and FU8
	birthweigh_recall_FU5	Birth weight mother recall FU5	If that is missing, the mother will declared the recall birthweight	Only collected FU5 and FU9
	Birthweight_YC_final	Average birthweight final by Yellow card	average between FU5 and FU6	Only collected FU5 and FU10
	Birthweight_recall_final	Average birthweight final by mother recal	average between FU5 and FU6	Only collected FU5 and FU11
	Birthweight_final	Mean birthweight	Birthweight either by yellow card or mother recall	Only collected FU5 and FU12
