# Supplementary material for: The relationship between wasting and stunting in Cambodian children: Secondary analysis of longitudinal data of children below 24 months of age followed up until the age of 59 months
Source: PLoS One. 2021 Nov 18;16(11):e0259765. doi: 10.1371/journal.pone.0259765 (PMC8601787; doi:10.1371/journal.pone.0259765)
Supplement: S4 File — (CSV) [file pone.0259765.s007.csv]

ChildID	HHID	WomenID	Region_province	Region_district	Gender	Visit_recruited	Nr_of_visits	Age_0	Age_1	Age_2	Age_3	Age_4	Age_5	Age_6	Today_0	Today_1	Today_2	Today_3	Today_4	Today_5	Today_6	Weight_0	Weight_1	Weight_2	Weight_3	Weight_4	Weight_5	Weight_6	Height_0	Height_1	Height_2	Height_3	Height_4	Height_5	Height_6	MUAC_0	MUAC_1	MUAC_2	MUAC_3	MUAC_4	MUAC_5	MUAC_6	WAZ_0	WAZ_1	WAZ_2	WAZ_3	WAZ_4	WAZ_5	WAZ_6
1010101301	1010101101	10101012142	1	1	Male	B	2	11.86848014	NA	19.16710228	NA	NA	NA	NA	15/03/2016	NA	23/10/2016	NA	NA	NA	NA	8.149999619	NA	9.199999809	NA	NA	NA	NA	76.09999847	NA	82.69999695	NA	NA	NA	NA	13.14999962	NA	13.44999981	NA	NA	NA	NA	-1.51	NA	-1.74	NA	NA	NA	NA
1010101302	1010101103	1010101202	1	1	Male	B	1	15.61642124	NA	NA	NA	NA	NA	NA	15/03/2016	NA	NA	NA	NA	NA	NA	8.399999619	NA	NA	NA	NA	NA	NA	76.90000153	NA	NA	NA	NA	NA	NA	12.85000038	NA	NA	NA	NA	NA	NA	-1.96	NA	NA	NA	NA	NA	NA
1010101303	1010101102	1010101201	1	1	Female	B	6	2.301367341	5.786295029	9.599989479	13.74245069	17.6218985	32.41640283	NA	15/03/2016	29/06/2016	23/10/2016	26/02/2017	24/06/2017	17/09/2018	NA	5.400000095	6.900000095	8.399999619	9.25	9.649999619	12.2	NA	59.5	66	70	76.04999924	78	89.7	NA	13.89999962	13.69999981	14.30000019	14.6500001	14.55000019	15.8	NA	0.06	-0.37	0.02	-0.07	-0.41	-0.61	NA
1010101304	1010101104	1010101203	1	1	Male	B	1	9.402729422	NA	NA	NA	NA	NA	NA	15/03/2016	NA	NA	NA	NA	NA	NA	6.25	NA	NA	NA	NA	NA	NA	66.59999847	NA	NA	NA	NA	NA	NA	12.69999981	NA	NA	NA	NA	NA	NA	-3.29	NA	NA	NA	NA	NA	NA
1010101305	1010101105	1010101204	1	1	Male	B	1	6.147938468	NA	NA	NA	NA	NA	NA	15/03/2016	NA	NA	NA	NA	NA	NA	7.800000191	NA	NA	NA	NA	NA	NA	62.5	NA	NA	NA	NA	NA	NA	14.55000019	NA	NA	NA	NA	NA	NA	-0.22	NA	NA	NA	NA	NA	NA
1010101306	1010101106	NA	1	1	Female	FU4	1	NA	NA	NA	NA	32.13333333	NA	NA	NA	NA	NA	NA	24/06/2017	NA	NA	NA	NA	NA	NA	13.19999981	NA	NA	NA	NA	NA	NA	93.90000153	NA	NA	NA	NA	NA	NA	14.94999981	NA	NA	NA	NA	NA	NA	0.05	NA	NA
1010101307	1010101107	1010101205	1	1	Male	B	5	11.40820668	14.89313436	18.70682881	22.81641335	26.72873783	NA	NA	15/03/2016	29/06/2016	23/10/2016	25/02/2017	24/06/2017	NA	NA	7.699999809	8.199999809	8.699999809	10.5	10.14999962	NA	NA	72.40000153	73.94999695	76	83.95000076	82.55000305	NA	NA	12.94999981	13.19999981	13.5	14.55000019	13.75	NA	NA	-1.92	-2.05	-2.16	-1.11	-1.93	NA	NA
1010101308	1010101109	1010101207	1	1	Male	B	5	8.61368919	12.09861688	15.91231133	20.05477254	23.93422035	NA	NA	15/03/2016	29/06/2016	23/10/2016	26/02/2017	24/06/2017	NA	NA	9.100000381	9.449999809	9.850000381	NA	10.80000019	NA	NA	72.05000305	75.09999847	79	NA	85.40000153	NA	NA	15.75	14.5	14.55000019	NA	14.85000038	NA	NA	0.32	-0.21	-0.58	NA	-1.02	NA	NA
1010101310	1010101113	1010101211	1	1	Female	B	1	8.219169075	NA	NA	NA	NA	NA	NA	15/03/2016	NA	NA	NA	NA	NA	NA	7.699999809	NA	NA	NA	NA	NA	NA	71.5	NA	NA	NA	NA	NA	NA	14.55000019	NA	NA	NA	NA	NA	NA	-0.32	NA	NA	NA	NA	NA	NA
1010101311	1010101114	1010101212	1	1	Male	B	3	5.819171705	NA	13.11779384	NA	21.13970286	NA	NA	15/03/2016	NA	23/10/2016	NA	24/06/2017	NA	NA	8.100000381	NA	9.100000381	NA	9.949999809	NA	NA	68.09999847	NA	77.30000305	NA	83.65000153	NA	NA	16.35000038	NA	14.44999981	NA	13.14999962	NA	NA	0.27	NA	-0.77	NA	-1.34	NA	NA
1010101312	1010101115	1010101213	1	1	Male	B	6	1.51232711	4.997254798	8.810949248	12.95341046	16.83285827	31.6273626	NA	15/03/2016	29/06/2016	23/10/2016	26/02/2017	24/06/2017	17/09/2018	NA	5.099999905	6.5	7.599999905	7.800000191	8.25	10.6	NA	57.25	65.09999847	68.5	73.25	74.65000153	83.65	NA	12.39999962	13	13.30000019	14	13.5	14.6	NA	0.04	-1.29	-1.39	-2.13	-2.34	-2.11	NA
1010101313	1010101116	1010101214	1	1	Male	B	4	12.92053379	NA	20.21915592	24.36161714	28.24106494	NA	NA	15/03/2016	NA	23/10/2016	26/02/2017	24/06/2017	NA	NA	9.699999809	NA	10.94999981	11.94999981	12.19999981	NA	NA	75.09999847	NA	81.05000305	85.04999924	87.44999695	NA	NA	14.80000019	NA	14.94999981	15.25	15.35000038	NA	NA	-0.14	NA	-0.35	-0.2	-0.53	NA	NA
1010101314	1010101117	1010101215	1	1	Male	B	3	23.37531685	NA	NA	NA	38.695848	53.49035234	NA	15/03/2016	NA	NA	NA	24/06/2017	17/09/2018	NA	10.39999962	NA	NA	NA	12.44999981	14.8	NA	84.5	NA	NA	NA	94.25	102.95	NA	13.94999981	NA	NA	NA	14.25	15.35	NA	-1.27	NA	NA	NA	-1.42	-1.19	NA
1010101315	1010101119	1010101217	1	1	Female	B	1	11.04656324	NA	NA	NA	NA	NA	NA	15/03/2016	NA	NA	NA	NA	NA	NA	7.300000191	NA	NA	NA	NA	NA	NA	70.15000153	NA	NA	NA	NA	NA	NA	13.60000038	NA	NA	NA	NA	NA	NA	-1.48	NA	NA	NA	NA	NA	NA
1010101316	1010101120	1010101218	1	1	Female	B	5	18.14792532	21.63285301	25.44654746	29.58900867	33.46845647	NA	NA	15/03/2016	29/06/2016	23/10/2016	26/02/2017	24/06/2017	NA	NA	9.699999809	10.35000038	11.39999962	11.94999981	13	NA	NA	81.19999695	84.40000153	86.65000153	89.04999924	90.55000305	NA	NA	15.39999962	14.69999981	15.85000038	15.60000038	15.69999981	NA	NA	-0.46	-0.48	-0.27	-0.44	-0.22	NA	NA
1010101317	1010101122	10101012134	1	1	Male	B	2	16.33970812	19.82463581	NA	NA	NA	NA	NA	15/03/2016	29/06/2016	NA	NA	NA	NA	NA	10.5	11.05000019	NA	NA	NA	NA	NA	80.65000153	85	NA	NA	NA	NA	NA	14.39999962	14.10000038	NA	NA	NA	NA	NA	-0.08	-0.21	NA	NA	NA	NA	NA
1010101318	1010101123	10101012133	1	1	Male	B	4	22.81641335	26.30134104	NA	34.2574967	38.13694451	NA	NA	15/03/2016	29/06/2016	NA	26/02/2017	24/06/2017	NA	NA	8.600000381	9.300000191	NA	10.60000038	10.94999981	NA	NA	79.40000153	81.75	NA	85.45000076	88.34999847	NA	NA	13.94999981	13.30000019	NA	14.55000019	14.25	NA	NA	-2.87	-2.64	NA	-2.36	-2.44	NA	NA
1010101319	1010101124	NA	1	1	Male	B	1	11.07943991	NA	NA	NA	NA	NA	NA	16/03/2016	NA	NA	NA	NA	NA	NA	8.399999619	NA	NA	NA	NA	NA	NA	76.40000153	NA	NA	NA	NA	NA	NA	13.89999962	NA	NA	NA	NA	NA	NA	-1.06	NA	NA	NA	NA	NA	NA
1010101320	1010101125	1010101220	1	1	Male	B	5	13.34793058	16.5040915	20.41641598	24.5588772	28.50407835	NA	NA	16/03/2016	20/06/2016	17/10/2016	20/02/2017	20/06/2017	NA	NA	7.599999905	8.199999809	8.600000381	9	9.699999809	NA	NA	72.55000305	73.80000305	76	78.45000076	81.84999847	NA	NA	13.85000038	12.69999981	13.25	13.75	13.05000019	NA	NA	-2.44	-2.33	-2.53	-2.71	-2.54	NA	NA
1010101321	1010101126	1010101221	1	1	Female	B	5	22.84929003	26.00545095	29.91777543	34.06023665	38.0054378	NA	NA	16/03/2016	20/06/2016	17/10/2016	20/02/2017	20/06/2017	NA	NA	7.599999905	7.849999905	8.300000191	9.650000095	9.949999809	NA	NA	68.44999695	71.30000305	76.09999847	80.14999771	82.05000305	NA	NA	14.05000019	13.80000019	13.55000019	14.6500001	14.10000038	NA	NA	-3.31	-3.5	-3.54	-2.76	-2.9	NA	NA
1010101322	1010101127	10101012145	1	1	Female	B	4	20.08764922	NA	NA	31.29859584	35.27667367	50.03830133	NA	16/03/2016	NA	NA	20/02/2017	21/06/2017	13/09/2018	NA	10.10000038	NA	NA	11.69999981	12.19999981	15.1	NA	84.75	NA	NA	92.04999924	94.59999847	104.05	NA	14.69999981	NA	NA	15.10000038	14.94999981	15.65	NA	-0.44	NA	NA	-0.82	-0.93	-0.61	NA
1010101323	1010101128	1010101222	1	1	Male	B	1	4.569858006	NA	NA	NA	NA	NA	NA	16/03/2016	NA	NA	NA	NA	NA	NA	6.300000191	NA	NA	NA	NA	NA	NA	65.75	NA	NA	NA	NA	NA	NA	12.94999981	NA	NA	NA	NA	NA	NA	-1.31	NA	NA	NA	NA	NA	NA
1010101324	1010101129	1010101223	1	1	Male	B	3	20.15340257	NA	NA	NA	35.30955035	50.13693136	NA	16/03/2016	NA	NA	NA	20/06/2017	14/09/2018	NA	11.19999981	NA	NA	NA	13.60000038	16.35	NA	79.75	NA	NA	NA	88.59999847	98.1	NA	15.80000019	NA	NA	NA	15.85000038	16.05	NA	-0.14	NA	NA	NA	-0.37	-0.17	NA
1010101325	1010101130	10101012441	1	1	Male	B	5	8.021909017	11.17806994	15.09039442	19.23285564	23.17805679	NA	NA	16/03/2016	20/06/2016	17/10/2016	20/02/2017	20/06/2017	NA	NA	9.199999809	9	10.69999981	12.10000038	12.69999981	NA	NA	72.65000153	76.34999847	81.59999847	85.04999924	90.69999695	NA	NA	14.55000019	15	15.14999962	15.75	15.19999981	NA	NA	0.6	-0.45	0.32	0.7	0.51	NA	NA
1010101326	1010101131	10101012138	1	1	Female	B	5	23.37531685	26.53147777	30.44380225	34.58626347	NA	53.35884563	NA	16/03/2016	20/06/2016	17/10/2016	20/02/2017	NA	14/09/2018	NA	10.39999962	10.89999962	12	12	NA	15.1	NA	85.65000153	87	86.15000153	91.45000076	NA	101.55	NA	14.25	0	14.5	14.8499999	NA	15.45	NA	-0.71	-0.79	-0.51	-0.99	NA	-0.86	NA
1010101327	1010101133	10101012144	1	1	Male	B	6	6.57533526	9.731496185	13.64382066	17.78628188	21.73148303	36.55886405	NA	16/03/2016	20/06/2016	17/10/2016	20/02/2017	20/06/2017	14/09/2018	NA	9.5	10	10.69999981	11.10000038	11.60000038	13	NA	79.05000305	79.44999695	82.09999847	84.54999924	88.5	94.75	NA	14.64999962	14.30000019	14.44999981	14.94999981	14.5	15.05	NA	1.42	0.88	0.6	0.17	-0.07	-0.87	NA
1010101328	1010101134	NA	1	1	Female	B	3	16.63559821	NA	NA	NA	32.02188272	46.58625032	NA	16/03/2016	NA	NA	NA	27/06/2017	13/09/2018	NA	8.899999619	NA	NA	NA	11.60000038	16.65	NA	75.25	NA	NA	NA	87.19999695	97.05	NA	14.64999962	NA	NA	NA	14.89999962	18.25	NA	-0.91	NA	NA	NA	-0.98	0.37	NA
1010101330	1010101137	1010101225	1	1	Female	B	2	6.147938468	9.304099393	NA	NA	NA	NA	NA	16/03/2016	20/06/2016	NA	NA	NA	NA	NA	6.5	6.900000095	NA	NA	NA	NA	NA	64	67.59999847	NA	NA	NA	NA	NA	13.94999981	13.30000019	NA	NA	NA	NA	NA	-1.01	-1.54	NA	NA	NA	NA	NA
1010101331	1010101138	1010101226	1	1	Male	B	6	5.589034971	8.745195896	12.65752038	16.79998159	20.74518275	35.53968708	NA	16/03/2016	20/06/2016	17/10/2016	20/02/2017	20/06/2017	13/09/2018	NA	7.300000191	8.399999619	9.5	10.10000038	10.69999981	14.8	NA	67.65000153	71.55000305	75.25	81.25	85.55000305	99.45	NA	13.14999962	14.10000038	14.44999981	14.5	14.10000038	15.4	NA	-0.56	-0.46	-0.28	-0.51	-0.64	0.3	NA
1010101332	1010101139	10101012142	1	1	Female	B	3	10.75067315	NA	NA	21.96161977	25.9396976	NA	NA	16/03/2016	NA	NA	20/02/2017	21/06/2017	NA	NA	6.900000095	NA	NA	9.699999809	9.850000381	NA	NA	67.75	NA	NA	81	83	NA	NA	13.85000038	NA	NA	13.89999962	13.94999981	NA	NA	-1.89	NA	NA	-1.07	-1.55	NA	NA
1010101333	1010101141	1010101228	1	1	Female	B	4	1.117806994	NA	NA	12.29587694	16.24107809	31.03558243	NA	17/03/2016	NA	NA	20/02/2017	20/06/2017	13/09/2018	NA	4.300000191	NA	NA	9.150000095	9.149999619	12.4	NA	55.90000153	NA	NA	75.04999924	77	89.1	NA	12.75	NA	NA	14.6500001	13.75	15.25	NA	-0.02	NA	NA	0.12	-0.61	-0.32	NA
1010101334	1010101142	NA	1	1	Male	B	2	11.63834341	NA	NA	NA	26.79449118	NA	NA	16/03/2016	NA	NA	NA	20/06/2017	NA	NA	10.60000038	NA	NA	NA	12.64999962	NA	NA	76.55000305	NA	NA	NA	89.25	NA	NA	17.04999924	NA	NA	NA	15.75	NA	NA	0.95	NA	NA	NA	-0.04	NA	NA
1010101335	1010101143	1010101213	1	1	Female	B	4	19.6931291	22.84929003	NA	30.90407572	34.84927688	NA	NA	16/03/2016	20/06/2016	NA	20/02/2017	20/06/2017	NA	NA	9.899999619	11.14999962	NA	13.10000038	15.80000019	NA	NA	78.94999695	83.25	NA	90.14999771	92.30000305	NA	NA	14.25	15.10000038	NA	16.15000057	17.64999962	NA	NA	-0.54	-0.06	NA	0.13	1.12	NA	NA
1010101336	1010101144	1010101229	1	1	Female	B	6	11.60546673	14.76162766	18.67395214	22.81641335	26.76161451	41.55611884	NA	16/03/2016	20/06/2016	17/10/2016	20/02/2017	20/06/2017	13/09/2018	NA	7.800000191	8.699999809	9.649999619	9.849999905	10.10000038	13	NA	71.94999695	76	81.94999695	84.14999771	86.40000153	97.95	NA	14.64999962	14.30000019	14.55000019	14.3499999	14	15.55	NA	-1.05	-0.76	-0.59	-1.08	-1.46	-1.04	NA
1010101337	1010101145	10101012143	1	1	Female	B	3	12.59176702	NA	NA	23.80271364	27.7479148	NA	NA	16/03/2016	NA	NA	20/02/2017	20/06/2017	NA	NA	9	NA	NA	10.69999981	11.80000019	NA	NA	72.55000305	NA	NA	83	85.40000153	NA	NA	14.55000019	NA	NA	15.05000019	15.35000038	NA	NA	-0.07	NA	NA	-0.54	-0.31	NA	NA
1010101338	1010101146	NA	1	1	Female	B	3	11.24382329	NA	NA	NA	26.43284774	41.1944754	NA	16/03/2016	NA	NA	NA	21/06/2017	13/09/2018	NA	10.5	NA	NA	NA	14.30000019	15.5	NA	75.55000305	NA	NA	NA	89	97.95	NA	17.54999924	NA	NA	NA	16.35000038	15.55	NA	1.44	NA	NA	NA	1.38	0.33	NA
1010101339	1010101148	10101012153	1	1	Male	B	2	11.40820668	NA	NA	NA	26.53147777	NA	NA	17/03/2016	NA	NA	NA	20/06/2017	NA	NA	8.800000191	NA	NA	NA	13.85000038	NA	NA	73.44999695	NA	NA	NA	88.75	NA	NA	14.44999981	NA	NA	NA	16.54999924	NA	NA	-0.71	NA	NA	NA	0.78	NA	NA
1010101340	1010101151	NA	1	1	Male	B	3	6.082185115	NA	NA	17.26025506	21.20545621	NA	NA	17/03/2016	NA	NA	20/02/2017	20/06/2017	NA	NA	9.399999619	NA	NA	11.3499999	12.35000038	NA	NA	77	NA	NA	84.04999924	88.15000153	NA	NA	14.25	NA	NA	15.1500001	15.30000019	NA	NA	1.53	NA	NA	0.46	0.57	NA	NA
1010101341	1010101152	1010101233	1	1	Male	B	5	15.58354457	18.73970549	22.61915329	26.79449118	30.73969234	NA	NA	17/03/2016	21/06/2016	17/10/2016	21/02/2017	21/06/2017	NA	NA	9.600000381	10.14999962	11	11	11.60000038	NA	NA	75.55000305	78.65000153	82	85.25	87.5	NA	NA	15.44999981	14.69999981	14.85000038	14.3499999	14.60000038	NA	NA	-0.75	-0.79	-0.67	-1.24	-1.25	NA	NA
1010101342	1010101153	1010101234	1	1	Male	B	5	15.2547778	18.37806205	22.29038653	26.43284774	30.3780489	NA	NA	17/03/2016	20/06/2016	17/10/2016	20/02/2017	20/06/2017	NA	NA	9	9.5	10.10000038	11.60000038	11.64999962	NA	NA	79.09999847	80.05000305	82.94999695	85.64999771	88.94999695	NA	NA	14.25	14.39999962	14.5	14.94999981	15.05000019	NA	NA	-1.28	-1.33	-1.38	-0.74	-1.17	NA	NA
1010101343	1010101154	1010101235	1	1	Female	B	3	3.320544306	6.476705231	10.35615303	NA	NA	NA	NA	17/03/2016	21/06/2016	17/10/2016	NA	NA	NA	NA	5.099999905	6.550000191	7.5	NA	NA	NA	NA	57.40000153	62.40000153	68.25	NA	NA	NA	NA	13.44999981	12.5	13.39999962	NA	NA	NA	NA	-1.35	-1.08	-1.1	NA	NA	NA	NA
1010101344	1010101155	10101012139	1	1	Male	B	5	10.6849198	13.80820405	17.7534052	NA	25.8081909	40.63557191	NA	17/03/2016	20/06/2016	18/10/2016	NA	20/06/2017	14/09/2018	NA	8.800000191	10.55000019	12.14999962	NA	14.69999981	15.9	NA	76.55000305	79.55000305	86	NA	93.69999695	102.45	NA	15.55000019	15.60000038	16.70000076	NA	17.54999924	16.65	NA	-0.54	0.44	0.99	NA	1.39	0.41	NA
1010101345	1010101156	10101012156	1	1	Female	B	2	17.16162503	NA	NA	NA	32.3177728	NA	NA	17/03/2016	NA	NA	NA	21/06/2017	NA	NA	9.600000381	NA	NA	NA	13.10000038	NA	NA	73.90000153	NA	NA	NA	87.09999847	NA	NA	14.64999962	NA	NA	NA	15.89999962	NA	NA	-0.38	NA	NA	NA	-0.03	NA	NA
1010101346	1010101158	10101012157	1	1	Female	B	4	15.2547778	18.37806205	NA	NA	30.41092558	45.20542991	NA	17/03/2016	20/06/2016	NA	NA	21/06/2017	14/09/2018	NA	9.699999809	10	NA	NA	12.60000038	15.1	NA	77.5	80.94999695	NA	NA	90.30000305	100.65	NA	14.85000038	14.10000038	NA	NA	16.25	16.15	NA	0.04	-0.25	NA	NA	-0.12	-0.22	NA
1010101347	1010101159	1010101237	1	1	Male	B	1	12.42738364	NA	NA	NA	NA	NA	NA	17/03/2016	NA	NA	NA	NA	NA	NA	6.800000191	NA	NA	NA	NA	NA	NA	69.09999847	NA	NA	NA	NA	NA	NA	12.55000019	NA	NA	NA	NA	NA	NA	-3.24	NA	NA	NA	NA	NA	NA
1010101348	1010101160	NA	1	1	Female	B	1	17.91778858	NA	NA	NA	NA	NA	NA	17/03/2016	NA	NA	NA	NA	NA	NA	12.80000019	NA	NA	NA	NA	NA	NA	80.55000305	NA	NA	NA	NA	NA	NA	12.80000019	NA	NA	NA	NA	NA	NA	1.78	NA	NA	NA	NA	NA	NA
1010101349	1010101161	1010101238	1	1	Male	B	5	5.457528266	8.61368919	12.52601367	16.66847488	20.58079936	NA	NA	17/03/2016	21/06/2016	18/10/2016	21/02/2017	20/06/2017	NA	NA	7.300000191	7.900000095	8.699999809	9.75	10	NA	NA	67.65000153	72.55000305	75.5	80.25	84.40000153	NA	NA	13.55000019	13.30000019	13.5	14.3499999	13.35000038	NA	NA	-0.5	-0.98	-1.05	-0.81	-1.21	NA	NA
1010101350	1010101162	10101012154	1	1	Female	B	2	9.139716011	NA	NA	NA	24.29586379	NA	NA	17/03/2016	NA	NA	NA	21/06/2017	NA	NA	6.199999809	NA	NA	NA	9	NA	NA	65.5	NA	NA	NA	79	NA	NA	12.60000038	NA	NA	NA	13.05000019	NA	NA	-2.4	NA	NA	NA	-2.08	NA	NA
1010101351	1010101164	10101012114	1	1	Male	B	5	17.95066526	21.10682618	25.01915066	29.16161188	33.07393636	NA	NA	17/03/2016	21/06/2016	18/10/2016	21/02/2017	20/06/2017	NA	NA	10.89999962	11.44999981	12.10000038	14.30000019	15.10000038	NA	NA	79.5	82.5	85.19999695	89.25	93.19999695	NA	NA	15.44999981	14.69999981	14.80000019	16.44999981	16.39999962	NA	NA	-0.02	-0.09	-0.18	0.71	0.72	NA	NA
1010101352	1010101165	1010101240	1	1	Female	B	3	4.372597948	7.528758873	11.44108335	NA	NA	NA	NA	17/03/2016	21/06/2016	18/10/2016	NA	NA	NA	NA	6.199999809	7.25	8.350000381	NA	NA	NA	NA	62.20000076	65.84999847	71	NA	NA	NA	NA	14.55000019	14	14.39999962	NA	NA	NA	NA	-0.52	-0.61	-0.45	NA	NA	NA	NA
1010101353	1010101166	1010101241	1	1	Female	B	5	12.82190376	15.97806468	19.89038916	24.03285037	27.97805153	NA	NA	17/03/2016	21/06/2016	18/10/2016	21/02/2017	21/06/2017	NA	NA	8.399999619	9.300000191	10	11.1500001	11.80000019	NA	NA	72.40000153	75.40000153	80.25	81.75	85.55000305	NA	NA	14.30000019	14.19999981	14.60000038	15.3499999	14.85000038	NA	NA	-0.68	-0.43	-0.49	-0.24	-0.34	NA	NA
1010101354	1010101167	10101012113	1	1	Female	B	5	4.79999474	7.956155664	11.86848014	16.01094136	19.95614251	NA	NA	17/03/2016	21/06/2016	18/10/2016	21/02/2017	21/06/2017	NA	NA	6.949999809	6.900000095	7.949999809	9.300000191	9.300000191	NA	NA	59.79999924	64.69999695	69	76	78.59999847	NA	NA	13.55000019	13.19999981	13.69999981	14.3499999	13.60000038	NA	NA	0.17	-1.16	-0.95	-0.44	-1.11	NA	NA
1010101355	1010101169	1010101243	1	1	Male	B	5	13.77532737	16.93148829	20.8109361	24.98627399	28.89859847	NA	NA	17/03/2016	21/06/2016	17/10/2016	21/02/2017	20/06/2017	NA	NA	7	8.199999809	9.399999619	10.1500001	11	NA	NA	64.09999847	69.55000305	74.69999695	78.04999924	82.19999695	NA	NA	14.64999962	14.39999962	15.10000038	15.05000019	15.05000019	NA	NA	-3.24	-2.41	-1.8	-1.71	-1.5	NA	NA
1010101356	1010101170	NA	1	1	Female	B	1	23.4410702	NA	NA	NA	NA	NA	NA	17/03/2016	NA	NA	NA	NA	NA	NA	10.5	NA	NA	NA	NA	NA	NA	81.94999695	NA	NA	NA	NA	NA	NA	16.20000076	NA	NA	NA	NA	NA	NA	-0.64	NA	NA	NA	NA	NA	NA
1010101357	1010101171	10101012116	1	1	Female	B	4	11.76985012	14.92601104	18.8712122	NA	26.92599789	NA	NA	18/03/2016	22/06/2016	20/10/2016	NA	22/06/2017	NA	NA	8.800000191	8.899999619	9.75	NA	11.14999962	NA	NA	75.34999847	78.75	82	NA	85.69999695	NA	NA	14.89999962	14.39999962	15.5	NA	15.60000038	NA	NA	-0.09	-0.61	-0.54	NA	-0.66	NA	NA
1010101358	1010101171	10101012116	1	1	Female	B	4	11.76985012	14.92601104	18.8712122	NA	26.92599789	NA	NA	18/03/2016	22/06/2016	20/10/2016	NA	22/06/2017	NA	NA	9.300000191	9.800000191	10.89999962	NA	12.5	NA	NA	74.55000305	78.80000305	82.55000305	NA	87.55000305	NA	NA	16.54999924	15.19999981	15.5	NA	16.10000038	NA	NA	0.36	0.18	0.37	NA	0.27	NA	NA
1010101359	1010101173	1010101245	1	1	Male	B	6	5.293144884	8.449305809	12.36163029	16.5040915	20.44929266	35.11229029	NA	18/03/2016	22/06/2016	19/10/2016	22/02/2017	22/06/2017	11/09/2018	NA	7.400000095	7.550000191	8.350000381	9.100000381	9.100000381	11.25	NA	64.90000153	68.15000153	72.40000153	75.59999847	79	87.45	NA	14.55000019	13.60000038	13.94999981	15	13.94999981	15.25	NA	-0.29	-1.34	-1.39	-1.4	-2.03	-1.94	NA
1010101360	1010101174	10101012117	1	1	Male	B	5	13.54519064	16.70135156	20.61367604	24.75613725	28.70133841	NA	NA	18/03/2016	22/06/2016	19/10/2016	22/02/2017	22/06/2017	NA	NA	10	10.75	11.44999981	12.6500001	13.55000019	NA	NA	79.09999847	82.59999847	85.19999695	89.14999771	92.15000153	NA	NA	15.44999981	15	0	15.69999981	15.85000038	NA	NA	0.01	0.07	-0.01	0.24	0.31	NA	NA
1010101361	1010101175	NA	1	1	Female	B	5	16.24107809	19.39723902	23.3095635	27.45202471	NA	46.09310017	NA	18/03/2016	22/06/2016	19/10/2016	22/02/2017	NA	12/09/2018	NA	10.5	11.19999981	12.05000019	14.5	NA	18.5	NA	77.55000305	80.90000153	84.84999847	88.25	NA	101.45	NA	15.35000038	15.60000038	16.14999962	18.05000019	NA	19.05	NA	0.51	0.51	0.49	1.35	NA	1.15	NA
1010101362	1010101176	10101012158	1	1	Female	B	5	13.28217723	16.63559821	20.35066263	24.49312384	28.438325	NA	NA	18/03/2016	28/06/2016	19/10/2016	22/02/2017	22/06/2017	NA	NA	7.699999809	8.199999809	8.550000191	9.600000381	10.14999962	NA	NA	73.90000153	77	80.09999847	84.45000076	86.5	NA	NA	12.94999981	13.10000038	12.94999981	13.94999981	14	NA	NA	-1.5	-1.61	-1.89	-1.56	-1.65	NA	NA
1010101363	1010101179	1010101249	1	1	Male	B	2	7.167115433	NA	NA	NA	NA	36.98626084	NA	18/03/2016	NA	NA	NA	NA	11/09/2018	NA	9.600000381	NA	NA	NA	NA	14.4	NA	70.94999695	NA	NA	NA	NA	96.9	NA	15.60000038	NA	NA	NA	NA	16.05	NA	1.29	NA	NA	NA	NA	-0.06	NA
1010101364	1010101180	1010101248	1	1	Female	B	5	3.945201156	7.101362081	11.01368656	NA	19.10134893	33.79722324	NA	18/03/2016	22/06/2016	19/10/2016	NA	22/06/2017	12/09/2018	NA	5.699999809	6.900000095	7.900000095	NA	8.949999809	11.1	NA	63.40000153	67.19999695	72.75	NA	80.59999847	89.75	NA	12.55000019	13.30000019	12.60000038	NA	13.14999962	14.15	NA	-0.93	-0.88	-0.81	NA	-1.29	-1.54	NA
1010101365	1010101181	NA	1	1	Male	B	1	10.55341309	NA	NA	NA	NA	NA	NA	18/03/2016	NA	NA	NA	NA	NA	NA	8.300000191	NA	NA	NA	NA	NA	NA	76.65000153	NA	NA	NA	NA	NA	NA	14.89999962	NA	NA	NA	NA	NA	NA	-1.04	NA	NA	NA	NA	NA	NA
1010101366	1010101182	10101012115	1	1	Male	B	6	16.53696818	19.6931291	23.60545358	27.7479148	31.69311595	46.48762029	NA	18/03/2016	22/06/2016	19/10/2016	22/02/2017	22/06/2017	15/09/2018	NA	12.10000038	12.69999981	13.75	14.19999981	14.5	16.55	NA	85.40000153	89.55000305	90.75	93.85000229	96.15000153	105.5	NA	15.55000019	15.89999962	16.04999924	15.94999981	15.89999962	16.05	NA	1.17	1.06	1.14	0.83	0.54	0.22	NA
1010101367	1010101183	1010101249	1	1	Male	B	1	8.317799104	NA	NA	NA	NA	NA	NA	18/03/2016	NA	NA	NA	NA	NA	NA	7.5	NA	NA	NA	NA	NA	NA	69.90000153	NA	NA	NA	NA	NA	NA	13.5	NA	NA	NA	NA	NA	NA	-1.36	NA	NA	NA	NA	NA	NA
1010101368	1010101183	1010101249	1	1	Male	B	2	22.91504338	NA	NA	NA	NA	52.73418878	NA	18/03/2016	NA	NA	NA	NA	11/09/2018	NA	11.39999962	NA	NA	NA	NA	14.15	NA	85.40000153	NA	NA	NA	NA	102.3	NA	15.30000019	NA	NA	NA	NA	14	NA	-0.4	NA	NA	NA	NA	-1.48	NA
1010101369	1010101184	1010101250	1	1	Male	B	1	4.79999474	NA	NA	NA	NA	NA	NA	18/03/2016	NA	NA	NA	NA	NA	NA	7.900000095	NA	NA	NA	NA	NA	NA	63.45000076	NA	NA	NA	NA	NA	NA	15.75	NA	NA	NA	NA	NA	NA	0.57	NA	NA	NA	NA	NA	NA
1010101370	1010101185	1010101251	1	1	Male	B	1	14.72875098	NA	NA	NA	NA	NA	NA	18/03/2016	NA	NA	NA	NA	NA	NA	9.300000191	NA	NA	NA	NA	NA	NA	73.5	NA	NA	NA	NA	NA	NA	14.69999981	NA	NA	NA	NA	NA	NA	-0.88	NA	NA	NA	NA	NA	NA
1010101371	1010101186	NA	1	1	Female	B	1	2.367120694	NA	NA	NA	NA	NA	NA	18/03/2016	NA	NA	NA	NA	NA	NA	4.699999809	NA	NA	NA	NA	NA	NA	58.45000076	NA	NA	NA	NA	NA	NA	12.94999981	NA	NA	NA	NA	NA	NA	-1.09	NA	NA	NA	NA	NA	NA
1010101372	1010101188	1010101253	1	1	Female	B	2	7.068485404	10.22464633	NA	NA	NA	NA	NA	18/03/2016	22/06/2016	NA	NA	NA	NA	NA	6.599999905	6.949999809	NA	NA	NA	NA	NA	65.09999847	67.90000153	NA	NA	NA	NA	NA	13.94999981	12.80000019	NA	NA	NA	NA	NA	-1.24	-1.71	NA	NA	NA	NA	NA
1010101373	1010101188	1010101253	1	1	Female	B	1	7.956155664	NA	NA	NA	NA	NA	NA	18/03/2016	NA	NA	NA	NA	NA	NA	7.699999809	NA	NA	NA	NA	NA	NA	67.59999847	NA	NA	NA	NA	NA	NA	12.94999981	NA	NA	NA	NA	NA	NA	-0.25	NA	NA	NA	NA	NA	NA
1010101374	1010101189	NA	1	1	Female	B	2	19.16710228	NA	NA	NA	NA	49.11775439	NA	18/03/2016	NA	NA	NA	NA	15/09/2018	NA	9.199999809	NA	NA	NA	NA	14.35	NA	75.40000153	NA	NA	NA	NA	97.6	NA	14.14999962	NA	NA	NA	NA	16.75	NA	-1.07	NA	NA	NA	NA	-0.92	NA
1010101375	1010101190	NA	1	1	Female	B	1	11.11231659	NA	NA	NA	NA	NA	NA	18/03/2016	NA	NA	NA	NA	NA	NA	8.600000381	NA	NA	NA	NA	NA	NA	72.34999847	NA	NA	NA	NA	NA	NA	13.94999981	NA	NA	NA	NA	NA	NA	-0.14	NA	NA	NA	NA	NA	NA
1010101377	1010101191	1010101254	1	1	Male	B	4	7.035608728	10.19176965	NA	NA	22.1917565	36.85475413	NA	18/03/2016	22/06/2016	NA	NA	22/06/2017	11/09/2018	NA	7.199999809	7.400000095	NA	NA	9.850000381	11.9	NA	66.09999847	70.30000305	NA	NA	80.65000153	90.25	NA	13.85000038	13.5	NA	NA	14.14999962	15.35	NA	-1.3	-1.99	NA	NA	-1.59	-1.63	NA
1010101378	1010101192	1010101255	1	1	Male	B	4	9.665742832	12.82190376	NA	NA	24.82189061	39.48488824	NA	18/03/2016	22/06/2016	NA	NA	22/06/2017	11/09/2018	NA	8.699999809	8.5	NA	NA	11.19999981	14.55	NA	69.55000305	71.65000153	NA	NA	82.25	92.65	NA	15.69999981	14	NA	NA	15.35000038	16.05	NA	-0.39	-1.33	NA	NA	-0.83	-0.21	NA
1010101379	1010101193	1010101256	1	1	Male	B	6	13.57806731	16.73422824	20.64655272	24.78901393	28.73421509	43.39721272	NA	18/03/2016	22/06/2016	19/10/2016	22/02/2017	22/06/2017	11/09/2018	NA	7.699999809	8.199999809	8.899999619	10.1500001	10.69999981	12.15	NA	70.40000153	74.40000153	75.55000305	79.04999924	81.90000153	90.5	NA	13.75	13.89999962	14.19999981	15.55000019	15.35000038	15.05	NA	-2.37	-2.37	-2.26	-1.69	-1.72	-2.02	NA
1010101380	1010101182	10101012115	1	1	Male	B	3	16.53696818	19.6931291	23.60545358	NA	NA	NA	NA	18/03/2016	22/06/2016	19/10/2016	NA	NA	NA	NA	8.100000381	9	9.699999809	NA	NA	NA	NA	70.90000153	74.75	78.55000305	NA	NA	NA	NA	15	13.89999962	15.10000038	NA	NA	NA	NA	-2.45	-2.02	-1.92	NA	NA	NA	NA
1010101381	1010101194	1010101257	1	1	Female	B	2	5.654788324	NA	NA	NA	NA	35.47393373	NA	18/03/2016	NA	NA	NA	NA	11/09/2018	NA	5.900000095	NA	NA	NA	NA	10.65	NA	62.20000076	NA	NA	NA	NA	88.15	NA	12.44999981	NA	NA	NA	NA	14.05	NA	-1.6	NA	NA	NA	NA	-2.07	NA
1010101382	1010101195	1010101258	1	1	Female	B	2	5.128761503	NA	NA	NA	NA	34.94790691	NA	18/03/2016	NA	NA	NA	NA	11/09/2018	NA	7.099999905	NA	NA	NA	NA	11.2	NA	65.34999847	NA	NA	NA	NA	92.2	NA	14.44999981	NA	NA	NA	NA	14.15	NA	0.17	NA	NA	NA	NA	-1.59	NA
1010101383	1010101196	10101012131	1	1	Female	B	3	4.832871416	8.186292399	NA	NA	NA	34.65201682	NA	18/03/2016	28/06/2016	NA	NA	NA	11/09/2018	NA	6.199999809	7.150000095	NA	NA	NA	10.4	NA	62.29999924	67.19999695	NA	NA	NA	87.3	NA	13.55000019	13.39999962	NA	NA	NA	13.55	NA	-0.78	-0.93	NA	NA	NA	-2.18	NA
1010101384	1010101197	10101012132	1	1	Female	B	2	10.29039968	13.64382066	NA	NA	NA	NA	NA	18/03/2016	28/06/2016	NA	NA	NA	NA	NA	6.699999809	7.099999905	NA	NA	NA	NA	NA	67.84999847	70.59999847	NA	NA	NA	NA	NA	13.35000038	12.5	NA	NA	NA	NA	NA	-2.04	-2.27	NA	NA	NA	NA	NA
1010101385	1010101197	NA	1	1	Male	B	2	23.63833026	26.89312121	NA	NA	NA	NA	NA	21/03/2016	28/06/2016	NA	NA	NA	NA	NA	13.19999981	14.25	NA	NA	NA	NA	NA	95.34999847	96.65000153	NA	NA	NA	NA	NA	15.75	15.5	NA	NA	NA	NA	NA	0.78	0.98	NA	NA	NA	NA	NA
1010101386	1010101198	NA	1	1	Male	B	1	17.09587168	NA	NA	NA	NA	NA	NA	21/03/2016	NA	NA	NA	NA	NA	NA	9.949999809	NA	NA	NA	NA	NA	NA	76.90000153	NA	NA	NA	NA	NA	NA	15.19999981	NA	NA	NA	NA	NA	NA	-0.7	NA	NA	NA	NA	NA	NA
1010101387	1010101199	NA	1	1	Male	B	2	16.89861162	NA	NA	NA	NA	46.61912699	NA	21/03/2016	NA	NA	NA	NA	11/09/2018	NA	11.5	NA	NA	NA	NA	17.7	NA	79.55000305	NA	NA	NA	NA	101.7	NA	16.5	NA	NA	NA	NA	17.45	NA	0.64	NA	NA	NA	NA	0.73	NA
1010101388	10101011100	NA	1	1	Male	B	1	23.14518011	NA	NA	NA	NA	NA	NA	21/03/2016	NA	NA	NA	NA	NA	NA	10.60000038	NA	NA	NA	NA	NA	NA	85.84999847	NA	NA	NA	NA	NA	NA	14.64999962	NA	NA	NA	NA	NA	NA	-1.07	NA	NA	NA	NA	NA	NA
1010101389	10101011101	1010101289	1	1	Male	B	1	18.11504864	NA	NA	NA	NA	NA	NA	21/03/2016	NA	NA	NA	NA	NA	NA	9.699999809	NA	NA	NA	NA	NA	NA	79.55000305	NA	NA	NA	NA	NA	NA	14.44999981	NA	NA	NA	NA	NA	NA	-1.1	NA	NA	NA	NA	NA	NA
1010101390	10101011102	1010101259	1	1	Female	B	4	10.98080988	14.23560084	17.98354194	NA	NA	40.70132526	NA	21/03/2016	28/06/2016	20/10/2016	NA	NA	11/09/2018	NA	9.199999809	11.10000038	12.89999962	NA	NA	16.8	NA	71.40000153	76	80.25	NA	NA	97	NA	15.35000038	16.39999962	18.04999924	NA	NA	17.15	NA	0.44	1.3	1.83	NA	NA	0.97	NA
1010101391	10101011103	10101012130	1	1	Male	B	3	3.978077832	7.232868786	10.98080988	NA	NA	NA	NA	21/03/2016	28/06/2016	20/10/2016	NA	NA	NA	NA	5.449999809	6.25	7.400000095	NA	NA	NA	NA	58	63.40000153	67.90000153	NA	NA	NA	NA	12.14999962	12	13.19999981	NA	NA	NA	NA	-2.15	-2.64	-2.18	NA	NA	NA	NA
1010101392	10101011103	10101012130	1	1	Male	B	2	12.19724691	NA	19.19997896	NA	NA	NA	NA	21/03/2016	NA	20/10/2016	NA	NA	NA	NA	10	NA	12.55000019	NA	NA	NA	NA	81.40000153	NA	86.55000305	NA	NA	NA	NA	14.44999981	NA	16.10000038	NA	NA	NA	NA	0.29	NA	1.03	NA	NA	NA	NA
1010101393	10101011104	NA	1	1	Male	B	1	11.76985012	NA	NA	NA	NA	NA	NA	21/03/2016	NA	NA	NA	NA	NA	NA	9.300000191	NA	NA	NA	NA	NA	NA	71.90000153	NA	NA	NA	NA	NA	NA	14.94999981	NA	NA	NA	NA	NA	NA	-0.28	NA	NA	NA	NA	NA	NA
1010101394	10101011105	NA	1	1	Male	B	1	4.997254798	NA	NA	NA	NA	NA	NA	21/03/2016	NA	NA	NA	NA	NA	NA	8.100000381	NA	NA	NA	NA	NA	NA	69.05000305	NA	NA	NA	NA	NA	NA	15.39999962	NA	NA	NA	NA	NA	NA	0.69	NA	NA	NA	NA	NA	NA
1010101395	10101011106	NA	1	1	Female	B	3	15.32053116	18.57532211	NA	NA	NA	45.07392321	NA	21/03/2016	28/06/2016	NA	NA	NA	12/09/2018	NA	10.19999981	10.89999962	NA	NA	NA	14.8	NA	78.75	81.69999695	NA	NA	NA	97.5	NA	15.35000038	14.60000038	NA	NA	NA	15.85	NA	0.43	0.42	NA	NA	NA	-0.36	NA
1010101396	10101011107	1010101260	1	1	Male	B	3	21.53422298	24.78901393	28.50407835	NA	NA	NA	NA	21/03/2016	28/06/2016	19/10/2016	NA	NA	NA	NA	9.5	9.5	10.39999962	NA	NA	NA	NA	81.90000153	83.25	84.30000305	NA	NA	NA	NA	13.69999981	13	13.5	NA	NA	NA	NA	-1.81	-2.26	-1.93	NA	NA	NA	NA
1010101397	10101011108	1010101261	1	1	Male	B	2	18.11504864	21.36983959	NA	NA	NA	NA	NA	21/03/2016	28/06/2016	NA	NA	NA	NA	NA	9.699999809	10.19999981	NA	NA	NA	NA	NA	77.59999847	80.69999695	NA	NA	NA	NA	NA	14.55000019	14	NA	NA	NA	NA	NA	-1.1	-1.16	NA	NA	NA	NA	NA
1010101398	10101011109	1010101262	1	1	Female	B	5	5.983555087	9.23834604	13.05204049	17.12874835	NA	35.73694714	NA	21/03/2016	28/06/2016	22/10/2016	23/02/2017	NA	12/09/2018	NA	7.199999809	7	7.800000191	8.650000095	NA	12	NA	61.90000153	66.09999847	68.59999847	72.85000229	NA	86.75	NA	14.30000019	13.5	13.94999981	14.55000019	NA	14.65	NA	-0.1	-1.4	-1.35	-1.24	NA	-1.11	NA
1010101399	10101011110	1010101263	1	1	Female	B	1	11.47396003	NA	NA	NA	NA	NA	NA	21/03/2016	NA	NA	NA	NA	NA	NA	9.699999809	NA	NA	NA	NA	NA	NA	77	NA	NA	NA	NA	NA	NA	14.19999981	NA	NA	NA	NA	NA	NA	0.76	NA	NA	NA	NA	NA	NA
1010102301	1010102101	1010102201	1	1	Female	B	4	4.734241387	7.923278988	11.90135682	16.17532474	NA	NA	NA	15/03/2016	20/06/2016	19/10/2016	26/02/2017	NA	NA	NA	5.800000191	6.550000191	7.949999809	8.399999619	NA	NA	NA	62.54999924	65.84999847	70.5	74	NA	NA	NA	12.05000019	11.5	13.10000038	12.69999981	NA	NA	NA	-1.27	-1.58	-0.95	-1.32	NA	NA	NA
1010102302	1010102103	1010102203	1	1	Male	B	2	11.27669997	NA	18.41093873	NA	NA	NA	NA	15/03/2016	NA	18/10/2016	NA	NA	NA	NA	7.650000095	NA	8	NA	NA	NA	NA	72.94999695	NA	79.25	NA	NA	NA	NA	12.94999981	NA	13.35000038	NA	NA	NA	NA	-1.95	NA	-2.87	NA	NA	NA	NA
1010102303	1010102104	1010102204	1	1	Female	B	4	15.55066789	NA	22.71778332	26.99175124	30.83832237	NA	NA	15/03/2016	NA	19/10/2016	26/02/2017	23/06/2017	NA	NA	8.699999809	NA	9.550000191	11.05000019	11.94999981	NA	NA	76.09999847	NA	82.75	87.19999695	90.80000305	NA	NA	13.85000038	NA	13.25	14.5	15	NA	NA	-0.91	NA	-1.32	-0.74	-0.6	NA	NA
1010102304	1010102105	1010102205	1	1	Male	B	1	6.805471994	NA	NA	NA	NA	NA	NA	15/03/2016	NA	NA	NA	NA	NA	NA	8.050000191	NA	NA	NA	NA	NA	NA	69.15000153	NA	NA	NA	NA	NA	NA	14.64999962	NA	NA	NA	NA	NA	NA	-0.2	NA	NA	NA	NA	NA	NA
1010102305	1010102106	1010102206	1	1	Female	B	4	14.95888772	NA	22.12600315	NA	30.2465422	45.00816985	NA	15/03/2016	NA	19/10/2016	NA	23/06/2017	15/09/2018	NA	7.25	NA	7.699999809	NA	9.149999619	10.9	NA	73.05000305	NA	78.90000153	NA	84	94.25	NA	11.94999981	NA	11	NA	12	12.75	NA	-2.35	NA	-3.1	NA	-2.78	-2.75	NA
1010102306	1010102107	1010102207	1	1	Male	B	1	14.53149092	NA	NA	NA	NA	NA	NA	15/03/2016	NA	NA	NA	NA	NA	NA	9	NA	NA	NA	NA	NA	NA	77.55000305	NA	NA	NA	NA	NA	NA	14.75	NA	NA	NA	NA	NA	NA	-1.14	NA	NA	NA	NA	NA	NA
1010102307	1010102108	1010102208	1	1	Female	B	3	6.641088613	9.830126214	NA	NA	22.02737312	NA	NA	15/03/2016	20/06/2016	NA	NA	26/06/2017	NA	NA	7.400000095	8.100000381	NA	NA	10.19999981	NA	NA	67	70.44999695	NA	NA	82	NA	NA	12.89999962	13.80000019	NA	NA	14	NA	NA	-0.13	-0.33	NA	NA	-0.67	NA	NA
1010102308	1010102108	1010102209	1	1	Male	B	2	23.50682355	26.92599789	NA	NA	NA	NA	NA	15/03/2016	27/06/2016	NA	NA	NA	NA	NA	7.449999809	7.400000095	NA	NA	NA	NA	NA	72.19999695	74.09999847	NA	NA	NA	NA	NA	12.35000038	11.69999981	NA	NA	NA	NA	NA	-4.08	-4.46	NA	NA	NA	NA	NA
1010102309	1010102110	1010102210	1	1	Male	B	5	19.6931291	22.8821667	26.86024454	31.16708913	35.07941361	NA	NA	15/03/2016	20/06/2016	19/10/2016	27/02/2017	26/06/2017	NA	NA	9.5	10	10.75	11.60000038	11.85000038	NA	NA	81.34999847	83.25	86	90	94	NA	NA	13.05000019	13.39999962	13.69999981	13.69999981	14.10000038	NA	NA	-1.53	-1.55	-1.45	-1.29	-1.5	NA	NA
1010102311	1010102113	1010102213	1	1	Male	B	1	15.35340783	NA	NA	NA	NA	NA	NA	15/03/2016	NA	NA	NA	NA	NA	NA	9.75	NA	NA	NA	NA	NA	NA	79.25	NA	NA	NA	NA	NA	NA	14.25	NA	NA	NA	NA	NA	NA	-0.57	NA	NA	NA	NA	NA	NA
1010102312	1010102114	1010102214	1	1	Female	B	4	3.221914277	6.410951878	10.38902971	14.66299763	NA	NA	NA	15/03/2016	20/06/2016	19/10/2016	26/02/2017	NA	NA	NA	6.150000095	7.300000191	8.050000191	NA	NA	NA	NA	61.54999924	67.15000153	70.55000305	NA	NA	NA	NA	13.05000019	13	13	NA	NA	NA	NA	0.22	-0.16	-0.52	NA	NA	NA	NA
1010102313	1010102116	1010102216	1	1	Female	B	2	21.33696292	NA	28.53695503	NA	NA	NA	NA	15/03/2016	NA	20/10/2016	NA	NA	NA	NA	10.75	NA	12.19999981	NA	NA	NA	NA	79.94999695	NA	85	NA	NA	NA	NA	15.75	NA	15.19999981	NA	NA	NA	NA	-0.13	NA	-0.14	NA	NA	NA	NA
1010102314	1010102117	1010102217	1	1	Male	B	3	10.29039968	13.38080725	NA	21.69860636	NA	NA	NA	15/03/2016	17/06/2016	NA	25/02/2017	NA	NA	NA	8.149999619	8.350000381	NA	9.5	NA	NA	NA	72.65000153	74.15000153	NA	75.69999695	NA	NA	NA	15.25	14.19999981	NA	14	NA	NA	NA	-1.14	-1.6	NA	-1.83	NA	NA	NA
1010102315	1010102118	10101022178	1	1	Male	B	5	15.91231133	19.06847225	23.04655009	27.320518	31.19996581	NA	NA	16/03/2016	20/06/2016	19/10/2016	26/02/2017	24/06/2017	NA	NA	9.300000191	10	10.39999962	11.19999981	12.19999981	NA	NA	76.19999695	80.05000305	81.30000305	84.19999695	87.19999695	NA	NA	13.94999981	13.80000019	13.60000038	14.69999981	14.94999981	NA	NA	-1.1	-0.98	-1.23	-1.15	-0.87	NA	NA
1010102316	1010102119	NA	1	1	Male	B	1	12.0657402	NA	NA	NA	NA	NA	NA	16/03/2016	NA	NA	NA	NA	NA	NA	8.149999619	NA	NA	NA	NA	NA	NA	73.59999847	NA	NA	NA	NA	NA	NA	13.44999981	NA	NA	NA	NA	NA	NA	-1.55	NA	NA	NA	NA	NA	NA
1010102318	1010102122	10101022162	1	1	Female	B	4	3.517804364	6.706841965	NA	14.92601104	18.77258217	NA	NA	16/03/2016	21/06/2016	NA	26/02/2017	23/06/2017	NA	NA	5.099999905	6.449999809	NA	8.550000191	9.199999809	NA	NA	56.90000153	62.90000153	NA	71.5	76.19999695	NA	NA	12.94999981	13.5	NA	14.39999962	14.60000038	NA	NA	-1.51	-1.3	NA	-0.94	-1	NA	NA
1010102319	1010102123	1010102220	1	1	Female	B	3	7.364375491	10.52053642	14.49861425	NA	NA	NA	NA	16/03/2016	20/06/2016	19/10/2016	NA	NA	NA	NA	7.699999809	7.949999809	8.699999809	NA	NA	NA	NA	68.55000305	72	76.69999695	NA	NA	NA	NA	14.75	13.60000038	13.89999962	NA	NA	NA	NA	-0.06	-0.65	-0.72	NA	NA	NA	NA
1010102320	1010102126	1010102223	1	1	Female	B	3	13.41368393	16.56984485	NA	NA	28.66846173	NA	NA	16/03/2016	20/06/2016	NA	NA	23/06/2017	NA	NA	8.800000191	9.699999809	NA	NA	11.14999962	NA	NA	73.05000305	77.69999695	NA	NA	85.80000305	NA	NA	14.55000019	15.10000038	NA	NA	15.30000019	NA	NA	-0.42	-0.19	NA	NA	-0.89	NA	NA
1010102321	1010102127	1010102224	1	1	Female	B	3	10.02738627	13.1835472	NA	NA	25.28216407	NA	NA	16/03/2016	20/06/2016	NA	NA	23/06/2017	NA	NA	5.699999809	6	NA	NA	9.100000381	NA	NA	64.34999847	66.30000305	NA	NA	78.30000305	NA	NA	12.05000019	12.69999981	NA	NA	14.5	NA	NA	-3.33	-3.58	NA	NA	-2.14	NA	NA
1010102322	1010102128	NA	1	1	Female	B	1	18.67395214	NA	NA	NA	NA	NA	NA	16/03/2016	NA	NA	NA	NA	NA	NA	11.05000019	NA	NA	NA	NA	NA	NA	79.44999695	NA	NA	NA	NA	NA	NA	16.64999962	NA	NA	NA	NA	NA	NA	0.51	NA	NA	NA	NA	NA	NA
1010102323	1010102130	1010102226	1	1	Female	B	6	5.358898237	8.515059162	12.49313699	16.76710491	20.61367604	35.40818037	NA	16/03/2016	20/06/2016	19/10/2016	26/02/2017	23/06/2017	16/09/2018	NA	5.900000095	7.050000191	8.100000381	9.449999809	10.35000038	12.65	NA	61.5	65	71.5	76	80.69999695	92.65	NA	13	14	13.25	14.80000019	14.69999981	17.15	NA	-1.46	-1.14	-0.92	-0.44	-0.32	-0.65	NA
1010102324	1010102131	1010102227	1	1	Male	B	2	10.35615303	13.51231396	NA	NA	NA	NA	NA	16/03/2016	20/06/2016	NA	NA	NA	NA	NA	8.050000191	8.600000381	NA	NA	NA	NA	NA	68.34999847	72.25	NA	NA	NA	NA	NA	14.55000019	13.89999962	NA	NA	NA	NA	NA	-1.27	-1.36	NA	NA	NA	NA	NA
1010102325	1010102132	NA	1	1	Male	B	1	17.65477517	NA	NA	NA	NA	NA	NA	16/03/2016	NA	NA	NA	NA	NA	NA	9.199999809	NA	NA	NA	NA	NA	NA	87.34999847	NA	NA	NA	NA	NA	NA	13.44999981	NA	NA	NA	NA	NA	NA	-1.5	NA	NA	NA	NA	NA	NA
1010102326	1010102133	10101022179	1	1	Male	B	4	6.378075202	9.567112803	13.51231396	17.78628188	NA	NA	NA	17/03/2016	22/06/2016	20/10/2016	27/02/2017	NA	NA	NA	8.75	9.550000191	10.80000019	NA	NA	NA	NA	70.44999695	73.44999695	79.69999695	NA	NA	NA	NA	15.55000019	14.80000019	15.05000019	NA	NA	NA	NA	0.74	0.49	0.72	NA	NA	NA	NA
1010102327	1010102134	1010102228	1	1	Female	B	4	1.117806994	4.306844595	NA	12.52601367	NA	31.16708913	NA	17/03/2016	22/06/2016	NA	27/02/2017	NA	17/09/2018	NA	4.449999809	6.800000191	NA	9.449999809	NA	13.65	NA	54.34999847	63.75	NA	72.5	NA	96.05	NA	12.75	13.89999962	NA	14.5	NA	16.05	NA	0.23	0.27	NA	0.34	NA	0.42	NA
1010102328	1010102135	NA	1	1	Male	B	4	9.304099393	12.49313699	NA	20.67942939	24.59175387	NA	NA	17/03/2016	22/06/2016	NA	26/02/2017	25/06/2017	NA	NA	9.199999809	10.05000019	NA	12.25	12.19999981	NA	NA	71.90000153	75.15000153	NA	81	84.5	NA	NA	15.35000038	15.19999981	NA	16	16	NA	NA	0.22	0.27	NA	0.58	-0.05	NA	NA
1010102329	1010102136	NA	1	1	Female	B	5	11.34245332	14.53149092	18.47669208	22.71778332	26.59723113	NA	NA	17/03/2016	22/06/2016	20/10/2016	26/02/2017	24/06/2017	NA	NA	10	11.05000019	12.05000019	13	14.10000038	NA	NA	77.34999847	81.30000305	85.59999847	90	92.80000305	NA	NA	15.44999981	15.60000038	16	15.94999981	16.39999962	NA	NA	1.03	1.21	1.23	1.18	1.25	NA	NA
1010102330	1010102137	1010102229	1	1	Female	B	2	13.77532737	16.96436497	NA	NA	NA	NA	NA	17/03/2016	22/06/2016	NA	NA	NA	NA	NA	7.400000095	7.699999809	NA	NA	NA	NA	NA	74.25	76.40000153	NA	NA	NA	NA	NA	13.35000038	13	NA	NA	NA	NA	NA	-1.94	-2.21	NA	NA	NA	NA	NA
1010102331	1010102138	10101022194	1	1	Male	B	4	21.17257954	24.36161714	28.30681829	32.54790954	NA	NA	NA	17/03/2016	22/06/2016	20/10/2016	26/02/2017	NA	NA	NA	11.85000038	12.44999981	12.80000019	14.1500001	NA	NA	NA	88.30000305	90.5	92.19999695	96	NA	NA	NA	16.25	15.60000038	15.55000019	15.6500001	NA	NA	NA	0.2	0.16	-0.13	0.24	NA	NA	NA
1010102332	1010102139	1010102230	1	1	Female	B	1	16.96436497	NA	NA	NA	NA	NA	NA	17/03/2016	NA	NA	NA	NA	NA	NA	14.10000038	NA	NA	NA	NA	NA	NA	82	NA	NA	NA	NA	NA	NA	18.95000076	NA	NA	NA	NA	NA	NA	2.66	NA	NA	NA	NA	NA	NA
1010102333	1010102140	NA	1	1	Female	B	1	8.61368919	NA	NA	NA	NA	NA	NA	17/03/2016	NA	NA	NA	NA	NA	NA	6.650000095	NA	NA	NA	NA	NA	NA	67.05000305	NA	NA	NA	NA	NA	NA	13.05000019	NA	NA	NA	NA	NA	NA	-1.66	NA	NA	NA	NA	NA	NA
1010102335	1010102143	1010102269	1	1	Female	B	1	22.71778332	NA	NA	NA	NA	NA	NA	17/03/2016	NA	NA	NA	NA	NA	NA	10.85000038	NA	NA	NA	NA	NA	NA	84.05000305	NA	NA	NA	NA	NA	NA	14.55000019	NA	NA	NA	NA	NA	NA	-0.26	NA	NA	NA	NA	NA	NA
1010102336	1010102144	10101022195	1	1	Female	B	4	11.17806994	14.36710754	NA	22.58627662	26.46572442	NA	NA	17/03/2016	22/06/2016	NA	27/02/2017	25/06/2017	NA	NA	8.25	8.899999619	NA	10.8499999	11.44999981	NA	NA	73.05000305	76.34999847	NA	85	87.40000153	NA	NA	14.05000019	14	NA	15.5	15.10000038	NA	NA	-0.49	-0.5	NA	-0.24	-0.38	NA	NA
1010102337	1010102145	NA	1	1	Male	B	2	11.70409676	14.89313436	NA	NA	NA	NA	NA	17/03/2016	22/06/2016	NA	NA	NA	NA	NA	8.399999619	8.899999619	NA	NA	NA	NA	NA	71.05000305	73.05000305	NA	NA	NA	NA	NA	14.44999981	14.10000038	NA	NA	NA	NA	NA	-1.2	-1.31	NA	NA	NA	NA	NA
1010102338	1010102146	1010102232	1	1	Female	B	6	21.76435971	24.92052064	28.79996844	33.07393636	36.92050748	51.71501182	NA	18/03/2016	22/06/2016	18/10/2016	25/02/2017	22/06/2017	15/09/2018	NA	10.05000019	10.39999962	11.35000038	11.69999981	12.39999962	15	NA	81.19999695	82.19999695	83	86	88.59999847	98.15	NA	15.60000038	15	14.75	15.25	15.80000019	16.75	NA	-0.75	-0.95	-0.76	-1.03	-0.97	-0.79	NA
1010102339	1010102147	NA	1	1	Male	B	1	21.66572968	NA	NA	NA	NA	NA	NA	18/03/2016	NA	NA	NA	NA	NA	NA	12.25	NA	NA	NA	NA	NA	NA	86.25	NA	NA	NA	NA	NA	NA	16.14999962	NA	NA	NA	NA	NA	NA	0.42	NA	NA	NA	NA	NA	NA
1010102340	1010102148	NA	1	1	Female	B	2	20.05477254	23.24381014	NA	NA	NA	NA	NA	18/03/2016	23/06/2016	NA	NA	NA	NA	NA	9.550000191	10.69999981	NA	NA	NA	NA	NA	79	81.5	NA	NA	NA	NA	NA	14	14.5	NA	NA	NA	NA	NA	-0.9	-0.46	NA	NA	NA	NA	NA
1010102341	1010102149	10101022163	1	1	Female	B	5	22.8821667	26.07120431	29.91777543	34.19174335	NA	52.83281881	NA	18/03/2016	23/06/2016	18/10/2016	25/02/2017	NA	15/09/2018	NA	9.850000381	10.30000019	11	NA	NA	16	NA	80.5	83.75	85	NA	NA	98.05	NA	14	13.89999962	14.19999981	NA	NA	18.05	NA	-1.09	-1.19	-1.16	NA	NA	-0.41	NA
1010102342	1010102150	NA	1	1	Female	B	4	4.898624769	8.08766237	11.9342335	16.20820142	NA	NA	NA	18/03/2016	23/06/2016	18/10/2016	25/02/2017	NA	NA	NA	8.149999619	8.649999619	8.899999619	9.550000191	NA	NA	NA	73.65000153	77.30000305	78.80000305	82.14999771	NA	NA	NA	13.55000019	13.30000019	13.55000019	13.5	NA	NA	NA	1.41	0.67	-0.03	-0.26	NA	NA	NA
1010102344	1010102152	1010102233	1	1	Female	B	2	13.64382066	16.83285827	NA	NA	NA	NA	NA	18/03/2016	23/06/2016	NA	NA	NA	NA	NA	7.300000191	8	NA	NA	NA	NA	NA	71	73	NA	NA	NA	NA	NA	12.80000019	12.89999962	NA	NA	NA	NA	NA	-2.03	-1.85	NA	NA	NA	NA	NA
1010102345	1010102153	1010102234	1	1	Male	B	2	11.30957665	14.49861425	NA	NA	NA	NA	NA	18/03/2016	23/06/2016	NA	NA	NA	NA	NA	8.350000381	8.949999809	NA	NA	NA	NA	NA	73.59999847	76	NA	NA	NA	NA	NA	13.19999981	13.19999981	NA	NA	NA	NA	NA	-1.16	-1.19	NA	NA	NA	NA	NA
1010102346	1010102154	1010102236	1	1	Male	B	6	18.96984222	22.15887983	26.00545095	30.27941887	34.12599	48.85474098	NA	18/03/2016	23/06/2016	18/10/2016	25/02/2017	22/06/2017	13/09/2018	NA	9.550000191	10.05000019	10.94999981	11.44999981	12.39999962	14.65	NA	80	81	82.25	86.40000153	88.59999847	98.5	NA	14.69999981	14.60000038	15.05000019	15.5	15.69999981	16.35	NA	-1.37	-1.4	-1.18	-1.31	-1.03	-0.93	NA
1010102347	1010102155	NA	1	1	Male	FU3	2	NA	NA	NA	28.10714286	NA	46.76666667	NA	NA	NA	NA	25/02/2017	NA	14/09/2018	NA	NA	NA	NA	11.60000038	NA	13.7	NA	NA	NA	NA	88.80000305	NA	85.5	NA	NA	NA	NA	14.19999981	NA	14.55	NA	NA	NA	NA	-0.95	NA	-1.3	NA
1010102348	1010102157	NA	1	1	Female	B	1	22.58627662	NA	NA	NA	NA	NA	NA	18/03/2016	NA	NA	NA	NA	NA	NA	10.39999962	NA	NA	NA	NA	NA	NA	80	NA	NA	NA	NA	NA	NA	15.60000038	NA	NA	NA	NA	NA	NA	-0.59	NA	NA	NA	NA	NA	NA
1010102349	1010102158	1010102238	1	1	Female	B	4	11.24382329	14.4328609	18.27943202	22.55339994	NA	NA	NA	18/03/2016	23/06/2016	18/10/2016	25/02/2017	NA	NA	NA	8.25	9	9.949999809	11.39999962	NA	NA	NA	72.44999695	76.55000305	79.34999847	84	NA	NA	NA	14.5	14.5	13.69999981	15	NA	NA	NA	-0.51	-0.42	-0.27	0.16	NA	NA	NA
1010102350	1010102159	NA	1	1	Male	B	2	18.70682881	21.89586642	NA	NA	NA	NA	NA	18/03/2016	23/06/2016	NA	NA	NA	NA	NA	10.05000019	10.19999981	NA	NA	NA	NA	NA	81.19999695	73.80000305	NA	NA	NA	NA	NA	15	14.19999981	NA	NA	NA	NA	NA	-0.87	-1.23	NA	NA	NA	NA	NA
1010102351	1010102161	1010102240	1	1	Female	B	2	9.534236127	12.72327373	NA	NA	NA	NA	NA	18/03/2016	23/06/2016	NA	NA	NA	NA	NA	8.800000191	8.949999809	NA	NA	NA	NA	NA	69.25	71.09999847	NA	NA	NA	NA	NA	15	14.5	NA	NA	NA	NA	NA	0.42	-0.14	NA	NA	NA	NA	NA
1010102352	1010102162	1010102249	1	1	Male	B	5	6.673965289	9.86300289	13.70957402	17.98354194	21.83011306	NA	NA	18/03/2016	23/06/2016	18/10/2016	25/02/2017	22/06/2017	NA	NA	7.550000191	8.100000381	8.699999809	10.25	15.19999981	NA	NA	66.09999847	69.84999847	72.84999847	78.5	83	NA	NA	14.10000038	14.19999981	14.05000019	14.94999981	19.95000076	NA	NA	-0.73	-1.09	-1.29	-0.58	2.3	NA	NA
1010102353	1010102164	1010102242	1	1	Male	B	5	11.67122009	14.86025769	18.70682881	22.98079673	26.82736786	NA	NA	18/03/2016	23/06/2016	18/10/2016	25/02/2017	22/06/2017	NA	NA	9.199999809	9.75	10.5	11.10000038	11.39999962	NA	NA	75.19999695	77.55000305	81.34999847	84.19999695	86.40000153	NA	NA	14.30000019	14.69999981	14.30000019	14.80000019	14.80000019	NA	NA	-0.36	-0.48	-0.48	-0.65	-0.94	NA	NA
1010102354	1010102165	1010102243	1	1	Male	B	6	14.10409413	17.29313173	21.13970286	25.41367078	29.26024191	44.02186957	NA	18/03/2016	23/06/2016	18/10/2016	25/02/2017	22/06/2017	14/09/2018	NA	6.849999905	7	7.75	8.050000191	8.100000381	10.15	NA	71	72.15000153	74.84999847	77.69999695	80	88.35	NA	13.30000019	13.10000038	12.5	12.25	12.30000019	13.55	NA	-3.48	-3.79	-3.51	-3.72	-4.03	-3.5	NA
1010102355	1010102166	1010102244	1	1	Male	B	2	12.0657402	15.2547778	NA	NA	NA	NA	NA	18/03/2016	23/06/2016	NA	NA	NA	NA	NA	8.25	8.600000381	NA	NA	NA	NA	NA	71.40000153	73.84999847	NA	NA	NA	NA	NA	14	13.5	NA	NA	NA	NA	NA	-1.44	-1.69	NA	NA	NA	NA	NA
1010102356	1010102167	1010102245	1	1	Female	B	5	12.59176702	15.78080462	19.62737575	23.90134367	27.7479148	NA	NA	18/03/2016	23/06/2016	18/10/2016	25/02/2017	22/06/2017	NA	NA	8.100000381	9	9.649999619	9.550000191	10.10000038	NA	NA	73.5	76.19999695	80.55000305	84	86	NA	NA	14	13.69999981	14.05000019	13.1500001	13.64999962	NA	NA	-0.94	-0.67	-0.75	-1.51	-1.6	NA	NA
1010102357	1010102169	10101022192	1	1	Female	B	4	23.86846699	27.05750459	NA	35.17804364	39.02461477	NA	NA	18/03/2016	23/06/2016	NA	25/02/2017	22/06/2017	NA	NA	10.89999962	11.30000019	NA	12	12.60000038	NA	NA	84.69999695	86.80000305	NA	91.40000153	93	NA	NA	14.5	14.10000038	NA	14.10000038	14.5	NA	NA	-0.4	-0.57	NA	-1.05	-1.05	NA	NA
1010102358	1010102170	NA	1	1	Male	B	4	11.86848014	15.05751775	18.90408887	23.17805679	NA	NA	NA	18/03/2016	23/06/2016	18/10/2016	25/02/2017	NA	NA	NA	7.949999809	8.550000191	8.949999809	9.899999619	NA	NA	NA	71.5	73.75	77.84999847	80.80000305	NA	NA	NA	15	14.69999981	14.14999962	14.5	NA	NA	NA	-1.73	-1.7	-1.94	-1.68	NA	NA	NA
1010102359	1010102171	1010102247	1	1	Female	B	6	7.495882196	10.6849198	14.53149092	18.80545884	22.65202997	37.41365763	NA	18/03/2016	23/06/2016	18/10/2016	25/02/2017	22/06/2017	14/09/2018	NA	7.949999809	8.050000191	8.75	9.349999905	9.699999809	11.45	NA	68.19999695	71	73.94999695	77.69999695	81.30000305	90.65	NA	14.89999962	14.30000019	14.5	13.89999962	14.5	14.75	NA	0.16	-0.58	-0.67	-0.87	-1.18	-1.66	NA
1010102360	1010102172	1010102248	1	1	Male	B	5	16.27395477	19.46299237	23.3095635	NA	31.43010254	46.1917302	NA	18/03/2016	23/06/2016	18/10/2016	NA	22/06/2017	14/09/2018	NA	8.199999809	8.25	8.800000191	NA	10.25	12.2	NA	76.25	78.09999847	80.90000153	NA	85.90000153	93.1	NA	13.30000019	12.5	12.39999962	NA	13.60000038	15.55	NA	-2.29	-2.76	-2.74	NA	-2.37	-2.2	NA
1010102361	1010102173	1010102250	1	1	Male	B	1	6.016431763	NA	NA	NA	NA	NA	NA	18/03/2016	NA	NA	NA	NA	NA	NA	6.550000191	NA	NA	NA	NA	NA	NA	65.25	NA	NA	NA	NA	NA	NA	13.55000019	NA	NA	NA	NA	NA	NA	-1.73	NA	NA	NA	NA	NA	NA
1010102362	1010102174	NA	1	1	Female	B	2	8.679442543	11.86848014	NA	NA	NA	NA	NA	18/03/2016	23/06/2016	NA	NA	NA	NA	NA	8.300000191	8.949999809	NA	NA	NA	NA	NA	69	74.05000305	NA	NA	NA	NA	NA	15.60000038	15.69999981	NA	NA	NA	NA	NA	0.16	0.03	NA	NA	NA	NA	NA
1010102363	1010102175	1010102251	1	1	Male	B	4	4.964378121	8.153415722	11.99998685	NA	20.1205259	NA	NA	18/03/2016	23/06/2016	18/10/2016	NA	22/06/2017	NA	NA	7.550000191	8.75	9.899999619	NA	10.80000019	NA	NA	67.05000305	72.09999847	76.34999847	NA	83.5	NA	NA	15.30000019	15	15	NA	14.89999962	NA	NA	0.07	0.1	0.24	NA	-0.46	NA	NA
1010102364	1010102176	1010102252	1	1	Male	B	1	3.28766763	NA	NA	NA	NA	NA	NA	18/03/2016	NA	NA	NA	NA	NA	NA	6.349999905	NA	NA	NA	NA	NA	NA	61.59999847	NA	NA	NA	NA	NA	NA	15.5	NA	NA	NA	NA	NA	NA	-0.29	NA	NA	NA	NA	NA	NA
1010102365	1010102166	NA	1	1	Male	B	2	18.27943202	NA	NA	NA	41.7	NA	NA	18/03/2016	NA	NA	NA	22/06/2017	NA	NA	10.94999981	NA	NA	NA	12.39999962	NA	NA	80	NA	NA	NA	97	NA	NA	15.39999962	NA	NA	NA	13.80000019	NA	NA	-0.04	NA	NA	NA	-1.71	NA	NA
1010102366	1010102177	1010102253	1	1	Male	B	1	18.47669208	NA	NA	NA	NA	NA	NA	18/03/2016	NA	NA	NA	NA	NA	NA	6.699999809	NA	NA	NA	NA	NA	NA	67.79999924	NA	NA	NA	NA	NA	NA	13	NA	NA	NA	NA	NA	NA	-4.27	NA	NA	NA	NA	NA	NA
1010102367	1010102178	1010102254	1	1	Male	B	5	16.04381803	19.23285564	23.07942676	27.35339468	31.19996581	NA	NA	18/03/2016	23/06/2016	18/10/2016	25/02/2017	22/06/2017	NA	NA	10.80000019	10.94999981	11.80000019	11.75	12.69999981	NA	NA	78	81	83.55000305	86.80000305	90	NA	NA	15.5	15.30000019	16	14.75	14.80000019	NA	NA	0.23	-0.19	-0.12	-0.74	-0.53	NA	NA
1010102368	1010102179	1010102255	1	1	Male	B	2	19.0027189	22.1917565	NA	NA	NA	NA	NA	18/03/2016	23/06/2016	NA	NA	NA	NA	NA	9.850000381	9.899999619	NA	NA	NA	NA	NA	80.80000305	83	NA	NA	NA	NA	NA	14.30000019	13.39999962	NA	NA	NA	NA	NA	-1.1	-1.54	NA	NA	NA	NA	NA
1010102369	1010102180	1010102256	1	1	Male	B	1	18.41093873	NA	NA	NA	NA	NA	NA	18/03/2016	NA	NA	NA	NA	NA	NA	9.75	NA	NA	NA	NA	NA	NA	79.59999847	NA	NA	NA	NA	NA	NA	14.75	NA	NA	NA	NA	NA	NA	-1.1	NA	NA	NA	NA	NA	NA
1010102370	1010102182	NA	1	1	Male	B	1	18.83833552	NA	NA	NA	NA	NA	NA	21/03/2016	NA	NA	NA	NA	NA	NA	10.69999981	NA	NA	NA	NA	NA	NA	85	NA	NA	NA	NA	NA	NA	14.60000038	NA	NA	NA	NA	NA	NA	-0.33	NA	NA	NA	NA	NA	NA
1010102371	1010102183	1010102258	1	1	Female	B	2	0.26301341	NA	NA	NA	15.45203786	NA	NA	21/03/2016	NA	NA	NA	26/06/2017	NA	NA	3.400000095	NA	NA	NA	8.600000381	NA	NA	52.3	NA	NA	NA	75	NA	NA	10.19999981	NA	NA	NA	13.69999981	NA	NA	0.06	NA	NA	NA	-0.99	NA	NA
1010102372	1010102184	NA	1	1	Male	B	3	6.871225347	NA	13.8739574	18.14792532	NA	NA	NA	21/03/2016	NA	20/10/2016	27/02/2017	NA	NA	NA	8.699999809	NA	10.64999962	11.19999981	NA	NA	NA	71.84999847	NA	80.5	83.5	NA	NA	NA	15.10000038	NA	14.80000019	15	NA	NA	NA	0.49	NA	0.51	0.19	NA	NA	NA
1010102373	1010102186	NA	1	1	Female	B	1	16.20820142	NA	NA	NA	NA	NA	NA	21/03/2016	NA	NA	NA	NA	NA	NA	9.699999809	NA	NA	NA	NA	NA	NA	77.69999695	NA	NA	NA	NA	NA	NA	14.60000038	NA	NA	NA	NA	NA	NA	-0.13	NA	NA	NA	NA	NA	NA
1010102374	1010102187	1010102260	1	1	Female	B	2	7.594512225	10.71779647	NA	NA	NA	NA	NA	21/03/2016	24/06/2016	NA	NA	NA	NA	NA	6.25	6.599999905	NA	NA	NA	NA	NA	66.80000305	70.40000153	NA	NA	NA	NA	NA	12.55000019	11.69999981	NA	NA	NA	NA	NA	-1.87	-2.27	NA	NA	NA	NA	NA
1010102375	1010102190	1010102263	1	1	Male	B	1	21.27120957	NA	NA	NA	NA	NA	NA	21/03/2016	NA	NA	NA	NA	NA	NA	9.75	NA	NA	NA	NA	NA	NA	81.90000153	NA	NA	NA	NA	NA	NA	14.5	NA	NA	NA	NA	NA	NA	-1.54	NA	NA	NA	NA	NA	NA
1010102376	1010102191	10101022180	1	1	Female	B	5	13.61094399	16.83285827	20.61367604	24.92052064	NA	43.52871942	NA	21/03/2016	27/06/2016	20/10/2016	28/02/2017	NA	17/09/2018	NA	9.699999809	10.55000019	11.39999962	12.44999981	NA	15.1	NA	77.5	80	83.30000305	86.5	NA	97.05	NA	15.60000038	15.30000019	15.80000019	16	NA	17.35	NA	0.34	0.44	0.46	0.51	NA	-0.08	NA
1010102377	1010102192	10101022187	1	1	Male	B	3	17.26025506	NA	24.29586379	NA	32.41640283	NA	NA	21/03/2016	NA	21/10/2016	NA	25/06/2017	NA	NA	11.44999981	NA	13	NA	14.60000038	NA	NA	79.44999695	NA	84.69999695	NA	91.5	NA	NA	16.79999924	NA	16	NA	17	NA	NA	0.54	NA	0.54	NA	0.51	NA	NA
1010102378	1010102193	1010102264	1	1	Female	B	6	10.98080988	14.10409413	17.98354194	22.25750985	26.07120431	40.86570864	NA	21/03/2016	24/06/2016	20/10/2016	27/02/2017	23/06/2017	16/09/2018	NA	7.75	8	9.199999809	9.300000191	10.10000038	12.8	NA	69	72.55000305	75.69999695	78.80000305	81	92.15	NA	14.60000038	13.19999981	14.30000019	14	14.19999981	15.55	NA	-0.97	-1.34	-0.87	-1.48	-1.36	-1.1	NA
1010102379	1010102194	NA	1	1	Male	B	1	24.06451613	NA	NA	NA	NA	NA	NA	21/03/2016	NA	NA	NA	NA	NA	NA	10.10000038	NA	NA	NA	NA	NA	NA	80.69999695	NA	NA	NA	NA	NA	NA	14.80000019	NA	NA	NA	NA	NA	NA	-1.63	NA	NA	NA	NA	NA	NA
1010102380	1010102195	NA	1	1	Male	B	4	20.84381277	23.96709702	NA	32.15338942	NA	50.76158821	NA	21/03/2016	24/06/2016	NA	28/02/2017	NA	17/09/2018	NA	9.300000191	9.600000381	NA	11.1500001	NA	14.25	NA	80.09999847	80.5	NA	86.59999847	NA	98.25	NA	14	13.30000019	NA	13.89999962	NA	15.75	NA	-1.9	-2.06	NA	-1.73	NA	-1.29	NA
1010102381	1010102196	NA	1	1	Male	B	6	5.556158295	8.679442543	12.55889035	16.86573494	20.67942939	35.47393373	NA	21/03/2016	24/06/2016	20/10/2016	28/02/2017	24/06/2017	17/09/2018	NA	8.600000381	9	9.5	10.25	10.85000038	13.55	NA	77	78.59999847	81.75	84	87.59999847	96.85	NA	13.69999981	13.39999962	13.30000019	13.69999981	13.85000038	17.05	NA	0.95	0.2	-0.26	-0.39	-0.5	-0.42	NA
1010102382	1010102197	1010102265	1	1	Female	B	2	0.756163555	3.747941098	NA	NA	NA	NA	NA	21/03/2016	20/06/2016	NA	NA	NA	NA	NA	3.299999952	6.5	NA	NA	NA	NA	NA	53.2	64.84999847	NA	NA	NA	NA	NA	10.89999962	13.5	NA	NA	NA	NA	NA	-1.2	0.27	NA	NA	NA	NA	NA
1010102383	1010102198	NA	1	1	Male	B	1	22.42189324	NA	NA	NA	NA	NA	NA	21/03/2016	NA	NA	NA	NA	NA	NA	11.05000019	NA	NA	NA	NA	NA	NA	87.19999695	NA	NA	NA	NA	NA	NA	14.10000038	NA	NA	NA	NA	NA	NA	-0.6	NA	NA	NA	NA	NA	NA
1010102384	1010102199	10101022181	1	1	Female	B	6	15.32053116	18.41093873	22.32326321	26.56435445	30.3780489	45.20542991	NA	22/03/2016	24/06/2016	21/10/2016	27/02/2017	23/06/2017	17/09/2018	NA	9.149999619	9.699999809	10.64999962	10.05000019	10.75	12.1	NA	75	78.40000153	81.40000153	84.40000153	85.65000153	92.55	NA	14.19999981	14	15	13.39999962	13.94999981	14.15	NA	-0.45	-0.5	-0.36	-1.47	-1.41	-1.92	NA
1010102385	10101021100	1010102266	1	1	Male	B	1	8.35067578	NA	NA	NA	NA	NA	NA	22/03/2016	NA	NA	NA	NA	NA	NA	5.550000191	NA	NA	NA	NA	NA	NA	61.70000076	NA	NA	NA	NA	NA	NA	12.39999962	NA	NA	NA	NA	NA	NA	-3.95	NA	NA	NA	NA	NA	NA
1010102386	10101021101	1010102267	1	1	Male	B	1	5.654788324	NA	NA	NA	NA	NA	NA	22/03/2016	NA	NA	NA	NA	NA	NA	7.099999905	NA	NA	NA	NA	NA	NA	65.44999695	NA	NA	NA	NA	NA	NA	15	NA	NA	NA	NA	NA	NA	-0.84	NA	NA	NA	NA	NA	NA
1010102387	10101021102	1010102202	1	1	Male	B	6	14.92601104	18.11504864	21.92874309	26.20271101	30.01640546	44.77803312	NA	22/03/2016	27/06/2016	21/10/2016	28/02/2017	24/06/2017	16/09/2018	NA	8.300000191	8.100000381	8.5	9.349999905	10.10000038	12.05	NA	71.09999847	75	77	80.69999695	83.09999847	93.65	NA	14.85000038	13	13.5	13.60000038	14.19999981	14.45	NA	-1.95	-2.71	-2.85	-2.58	-2.35	-2.19	NA
1010102388	10101021102	10101022164	1	1	Female	B	5	23.24381014	26.43284774	30.2465422	34.52051011	38.33420457	NA	NA	22/03/2016	27/06/2016	21/10/2016	28/02/2017	24/06/2017	NA	NA	8.600000381	8.600000381	9.399999619	9.899999619	10.19999981	NA	NA	79.5	80.19999695	81.80000305	84.59999847	87.19999695	NA	NA	14.19999981	13	13.30000019	14	14.35000038	NA	NA	-2.31	-2.8	-2.54	-2.59	-2.72	NA	NA
1010102389	10101021103	10101022182	1	1	Female	B	6	23.47394688	26.66298448	30.47667893	34.75064685	38.53146462	53.32596896	NA	22/03/2016	27/06/2016	21/10/2016	28/02/2017	23/06/2017	16/09/2018	NA	9.550000191	9.350000381	10.30000019	10.80000019	11.44999981	12.8	NA	77.5	80.19999695	82.75	85.5	88.25	96.05	NA	14.19999981	13.5	14.5	14.19999981	14.60000038	14.45	NA	-1.44	-2.11	-1.78	-1.87	-1.78	-2.1	NA
1010102390	10101021104	10101022183	1	1	Female	B	5	12.65752038	15.74792795	19.66025243	NA	27.7479148	42.50954246	NA	22/03/2016	24/06/2016	21/10/2016	NA	24/06/2017	16/09/2018	NA	8.199999809	8.699999809	9.300000191	NA	10.44999981	12.85	NA	74	76.5	79.5	NA	85.59999847	97	NA	13.89999962	13.60000038	13.39999962	NA	13.80000019	14.45	NA	-0.85	-0.95	-1.06	NA	-1.31	-1.22	NA
1010102391	10101021105	10101022186	1	1	Female	B	2	15.64929792	NA	22.65202997	NA	NA	NA	NA	22/03/2016	NA	21/10/2016	NA	NA	NA	NA	9.399999619	NA	10.80000019	NA	NA	NA	NA	74.59999847	NA	81.69999695	NA	NA	NA	NA	15	NA	14.94999981	NA	NA	NA	NA	-0.29	NA	-0.29	NA	NA	NA	NA
1010102392	10101021106	1010102269	1	1	Female	B	2	17.45751512	20.54792269	NA	NA	NA	NA	NA	22/03/2016	24/06/2016	NA	NA	NA	NA	NA	8.600000381	8.949999809	NA	NA	NA	NA	NA	78	80.69999695	NA	NA	NA	NA	NA	13.80000019	13.39999962	NA	NA	NA	NA	NA	-1.35	-1.53	NA	NA	NA	NA	NA
1010102393	10101021107	NA	1	1	Male	B	1	13.1835472	NA	NA	NA	NA	NA	NA	22/03/2016	NA	NA	NA	NA	NA	NA	9.899999619	NA	NA	NA	NA	NA	NA	77.40000153	NA	NA	NA	NA	NA	NA	14.55000019	NA	NA	NA	NA	NA	NA	-0.01	NA	NA	NA	NA	NA	NA
1010102394	10101021108	1010102270	1	1	Female	B	3	6.279445173	9.369852745	13.28217723	NA	NA	NA	NA	22/03/2016	24/06/2016	21/10/2016	NA	NA	NA	NA	6.900000095	7.550000191	7.900000095	NA	NA	NA	NA	66.15000153	70	72	NA	NA	NA	NA	14.94999981	14.10000038	13.89999962	NA	NA	NA	NA	-0.57	-0.8	-1.29	NA	NA	NA	NA
1010102395	10101021109	NA	1	1	Male	B	1	25.29032258	NA	NA	NA	NA	NA	NA	22/03/2016	NA	NA	NA	NA	NA	NA	12.10000038	NA	NA	NA	NA	NA	NA	88.5	NA	NA	NA	NA	NA	NA	15.10000038	NA	NA	NA	NA	NA	NA	-0.22	NA	NA	NA	NA	NA	NA
1010102396	10101021110	10101022184	1	1	Female	B	3	9.336976069	12.52601367	16.33970812	NA	NA	NA	NA	22/03/2016	27/06/2016	21/10/2016	NA	NA	NA	NA	7.800000191	8.100000381	9.050000191	NA	NA	NA	NA	73	74.5	79.5	NA	NA	NA	NA	14.5	13.10000038	14.25	NA	NA	NA	NA	-0.52	-0.93	-0.72	NA	NA	NA	NA
1010102397	10101021111	10101022185	1	1	Male	B	2	26.64516129	NA	33.61290323	NA	NA	NA	NA	22/03/2016	NA	21/10/2016	NA	NA	NA	NA	11.39999962	NA	12.69999981	NA	NA	NA	NA	85.80000305	NA	89.90000153	NA	NA	NA	NA	16.20000076	NA	15.69999981	NA	NA	NA	NA	-0.91	NA	-0.78	NA	NA	NA	NA
1010102398	10101021112	NA	1	1	Male	B	1	8.876702601	NA	NA	NA	NA	NA	NA	22/03/2016	NA	NA	NA	NA	NA	NA	9.949999809	NA	NA	NA	NA	NA	NA	78.5	NA	NA	NA	NA	NA	NA	15.44999981	NA	NA	NA	NA	NA	NA	1.07	NA	NA	NA	NA	NA	NA
1010102399	10101021113	1010102271	1	1	Female	B	4	5.06300815	8.153415722	12.0657402	16.30683144	NA	NA	NA	22/03/2016	24/06/2016	21/10/2016	27/02/2017	NA	NA	NA	6.75	7.849999905	9.100000381	9.899999619	NA	NA	NA	62.20000076	67.09999847	72.34999847	77	NA	NA	NA	14.69999981	14.5	15.44999981	14.69999981	NA	NA	NA	-0.21	-0.15	0.13	0.02	NA	NA	NA
1010103301	1010103101	1010103201	1	1	Female	B	5	16.83285827	20.2520326	24.09860373	NA	32.02188272	46.8821404	NA	15/03/2016	27/06/2016	22/10/2016	NA	20/06/2017	15/09/2018	NA	8	8.300000191	9.100000381	NA	10	11	NA	70.94999695	75.19999695	78.55000305	NA	81.5	86.15	NA	13.69999981	13.5	13.85000038	NA	14.80000019	14.45	NA	-1.85	-2.13	-1.96	NA	-2.22	-2.83	NA
1010103302	1010103102	1010103202	1	1	Male	B	6	9.501359451	12.92053379	16.76710491	20.90956613	24.6903839	39.55064159	NA	15/03/2016	27/06/2016	22/10/2016	25/02/2017	20/06/2017	15/09/2018	NA	9.350000381	10.05000019	10.94999981	11.69999981	12.10000038	14.1	NA	71.90000153	75.75	80.69999695	84.5	85.94999695	95.25	NA	15.25	14.89999962	15.44999981	15.05000019	15.60000038	16.15	NA	0.32	0.18	0.22	0.13	-0.14	-0.47	NA
1010103304	1010103104	NA	1	1	Female	B	5	19.89038916	NA	27.1890113	31.29859584	35.07941361	49.9396713	NA	15/03/2016	NA	23/10/2016	25/02/2017	20/06/2017	15/09/2018	NA	9.600000381	NA	10	11.19999981	11.35000038	13.2	NA	85.05000305	NA	86.19999695	87.59999847	89.94999695	104	NA	14.60000038	NA	13.35000038	13.8499999	14.10000038	14.5	NA	-0.83	NA	-1.6	-1.18	-1.5	-1.61	NA
1010103305	1010103105	1010103289	1	1	Male	B	5	13.15067052	NA	20.44929266	24.5588772	28.33969497	43.19995266	NA	15/03/2016	NA	23/10/2016	25/02/2017	20/06/2017	15/09/2018	NA	9.199999809	NA	9.649999619	10.19999981	10.5	12.35	NA	75.90000153	NA	82.05000305	84.85000229	87.69999695	97.2	NA	14.25	NA	13.35000038	13.1500001	13.39999962	13.65	NA	-0.67	NA	-1.51	-1.61	-1.83	-1.87	NA
1010103306	1010103106	1010103204	1	1	Male	B	3	20.71230607	24.1314804	27.97805153	NA	NA	NA	NA	15/03/2016	27/06/2016	22/10/2016	NA	NA	NA	NA	11	11.35000038	12.35000038	NA	NA	NA	NA	83.19999695	85.15000153	90.15000153	NA	NA	NA	NA	15.14999962	15.5	16.04999924	NA	NA	NA	NA	-0.39	-0.62	-0.39	NA	NA	NA	NA
1010103307	1010103107	1010103205	1	1	Male	B	1	3.353420983	NA	NA	NA	NA	NA	NA	15/03/2016	NA	NA	NA	NA	NA	NA	3.900000095	NA	NA	NA	NA	NA	NA	53.09999847	NA	NA	NA	NA	NA	NA	10.5	NA	NA	NA	NA	NA	NA	-4.22	NA	NA	NA	NA	NA	NA
1010103308	1010103107	1010103205	1	1	Male	B	1	3.353420983	NA	NA	NA	NA	NA	NA	15/03/2016	NA	NA	NA	NA	NA	NA	4.300000191	NA	NA	NA	NA	NA	NA	53	NA	NA	NA	NA	NA	NA	10.19999981	NA	NA	NA	NA	NA	NA	-3.55	NA	NA	NA	NA	NA	NA
1010103309	1010103108	NA	1	1	Female	B	5	14.69587431	18.11504864	21.99449644	26.10408098	29.88489876	NA	NA	15/03/2016	27/06/2016	23/10/2016	25/02/2017	20/06/2017	NA	NA	7.400000095	8.199999809	9.600000381	11.39999962	11.05000019	NA	NA	74.15000153	76.5	80.30000305	84.64999771	88.44999695	NA	NA	13.75	13.39999962	14	13.89999962	14	NA	NA	-2.12	-1.87	-1.17	-0.36	-1.12	NA	NA
1010103310	1010103109	1010103206	1	1	Female	B	5	8.120539046	11.53971338	15.38628451	19.52874572	23.3095635	NA	NA	15/03/2016	27/06/2016	22/10/2016	25/02/2017	20/06/2017	NA	NA	8.050000191	9.149999619	9.949999809	10.8499999	11.19999981	NA	NA	72	76.44999695	81.15000153	84.14999771	88.09999847	NA	NA	14.85000038	14.80000019	14.89999962	14.60000038	15.5	NA	NA	0.07	0.28	0.22	0.23	-0.09	NA	NA
1010103311	1010103110	NA	1	1	Male	B	1	19.36436234	NA	NA	NA	NA	NA	NA	15/03/2016	NA	NA	NA	NA	NA	NA	10.60000038	NA	NA	NA	NA	NA	NA	80.40000153	NA	NA	NA	NA	NA	NA	16.64999962	NA	NA	NA	NA	NA	NA	-0.5	NA	NA	NA	NA	NA	NA
1010103312	1010103111	1010103286	1	1	Female	B	5	10.38902971	13.80820405	17.68765185	21.79723639	25.57805416	NA	NA	15/03/2016	27/06/2016	23/10/2016	25/02/2017	20/06/2017	NA	NA	8.399999619	9.300000191	9.800000191	10.60000038	11.10000038	NA	NA	69.90000153	75.34999847	76.5	82.5	84.09999847	NA	NA	15.5	14.80000019	15.25	15.55000019	15.80000019	NA	NA	-0.17	-0.04	-0.3	-0.31	-0.5	NA	NA
1010103313	1010103112	NA	1	1	Male	B	6	3.057530896	6.476705231	10.32327636	14.46573757	18.24655535	33.10681303	NA	15/03/2016	27/06/2016	22/10/2016	25/02/2017	20/06/2017	15/09/2018	NA	4.5	5.349999905	5.849999905	6.199999809	6.849999905	9.7	NA	56.70000076	63.29999924	65	66.54999924	70.55000305	84.05	NA	11.25	11.39999962	11.64999962	11.6500001	12	13.55	NA	-2.94	-3.66	-4.01	-4.29	-4.08	-3.01	NA
1010103315	1010103114	NA	1	1	Male	B	2	14.26847751	NA	NA	NA	29.45750196	NA	NA	15/03/2016	NA	NA	NA	20/06/2017	NA	NA	7.900000095	NA	NA	NA	10	NA	NA	69.75	NA	NA	NA	86.05000305	NA	NA	15.19999981	NA	NA	NA	14.69999981	NA	NA	-2.27	NA	NA	NA	-2.38	NA	NA
1010103316	1010103115	1010103208	1	1	Female	B	6	12.0657402	15.48491454	19.33148566	23.47394688	27.25476465	42.11502234	NA	15/03/2016	27/06/2016	22/10/2016	25/02/2017	20/06/2017	15/09/2018	NA	7.599999905	7.949999809	8.800000191	9.949999809	10.89999962	13.05	NA	73.59999847	77.15000153	80.5	83.45000076	86.44999695	98.1	NA	12.94999981	12.5	13.55000019	14.10000038	14.69999981	15.2	NA	-1.37	-1.66	-1.47	-1.09	-0.89	-1.06	NA
1010103317	1010103116	1010103209	1	1	Male	B	3	0.953423613	4.372597948	8.252045751	NA	NA	NA	NA	15/03/2016	27/06/2016	23/10/2016	NA	NA	NA	NA	4.599999905	6.650000095	8.199999809	NA	NA	NA	NA	53.90000153	63.9	67.19999695	NA	NA	NA	NA	11.60000038	13.80000019	15.05000019	NA	NA	NA	NA	0.32	-0.71	-0.53	NA	NA	NA	NA
1010103318	1010103117	1010103210	1	1	Male	B	1	6.673965289	NA	NA	NA	NA	NA	NA	15/03/2016	NA	NA	NA	NA	NA	NA	6.300000191	NA	NA	NA	NA	NA	NA	62.29999924	NA	NA	NA	NA	NA	NA	14.35000038	NA	NA	NA	NA	NA	NA	-2.36	NA	NA	NA	NA	NA	NA
1010103319	1010103117	1010103210	1	1	Male	B	1	15.2547778	NA	NA	NA	NA	NA	NA	15/03/2016	NA	NA	NA	NA	NA	NA	13.30000019	NA	NA	NA	NA	NA	NA	92.25	NA	NA	NA	NA	NA	NA	16.39999962	NA	NA	NA	NA	NA	NA	2.28	NA	NA	NA	NA	NA	NA
1010103320	1010103118	1010103211	1	1	Female	B	2	0.88767026	4.306844595	NA	NA	NA	NA	NA	15/03/2016	27/06/2016	NA	NA	NA	NA	NA	4.650000095	6.900000095	NA	NA	NA	NA	NA	52.65000153	64.5	NA	NA	NA	NA	NA	13.25	14.80000019	NA	NA	NA	NA	NA	0.99	0.39	NA	NA	NA	NA	NA
1010103321	1010103119	1010103212	1	1	Male	B	5	6.451612903	9.866666667	13.67741935	17.88491191	NA	32.21914291	NA	15/03/2016	27/06/2016	22/10/2016	26/02/2017	NA	15/09/2018	NA	5.449999809	7.550000191	8.350000381	9.25	NA	11.55	NA	62.3	67.34999847	70.59999847	74.04999924	NA	88.55	NA	12.80000019	13.89999962	14.19999981	14.3499999	NA	14.85	NA	-3.5	-1.73	-1.66	-1.48	NA	-1.44	NA
1010103322	1010103120	1010103213	1	1	Male	B	2	0.986300289	4.405474624	NA	NA	NA	NA	NA	15/03/2016	27/06/2016	NA	NA	NA	NA	NA	4.75	8.149999619	NA	NA	NA	NA	NA	53.29999924	63.29999924	NA	NA	NA	NA	NA	12.19999981	16	NA	NA	NA	NA	NA	0.49	1.09	NA	NA	NA	NA	NA
1010103323	1010103121	NA	1	1	Female	B	2	22.8821667	26.26846436	NA	NA	NA	NA	NA	16/03/2016	27/06/2016	NA	NA	NA	NA	NA	13.44999981	12.75	NA	NA	NA	NA	NA	86.34999847	87.25	NA	NA	NA	NA	NA	19.35000038	18	NA	NA	NA	NA	NA	1.41	0.51	NA	NA	NA	NA	NA
1010103324	1010103122	1010103266	1	1	Female	B	6	11.04656324	14.4328609	18.3123087	22.42189324	26.20271101	41.0629687	NA	16/03/2016	27/06/2016	23/10/2016	25/02/2017	20/06/2017	15/09/2018	NA	8	8.199999809	8.600000381	9.699999809	10.30000019	12.2	NA	68.5	73.25	76.15000153	79.30000305	81.5	89.45	NA	15.10000038	13.39999962	14	14.69999981	14.39999962	15.25	NA	-0.72	-1.2	-1.5	-1.15	-1.21	-1.5	NA
1010103325	1010103123	1010103214	1	1	Male	B	5	6.213691821	9.599989479	13.47943728	17.6218985	21.36983959	NA	NA	16/03/2016	27/06/2016	23/10/2016	26/02/2017	20/06/2017	NA	NA	8.050000191	8.850000381	9.25	10.89999962	12	NA	NA	66.30000305	69.84999847	73.69999695	79.14999771	81.25	NA	NA	15.39999962	14.89999962	14	15.55000019	16.29999924	NA	NA	0.04	-0.22	-0.69	0.03	0.28	NA	NA
1010103326	1010103125	1010103216	1	1	Female	B	6	4.142461214	7.528758873	11.37533	15.51779121	19.29860899	34.15886668	NA	16/03/2016	27/06/2016	22/10/2016	25/02/2017	20/06/2017	15/09/2018	NA	7.050000191	7.699999809	8.149999619	9.199999809	9.300000191	11.75	NA	60.75	64.90000153	69.75	73.64999771	76	85.1	NA	14.60000038	14.60000038	14.94999981	14.19999981	15.30000019	15.85	NA	0.66	-0.11	-0.63	-0.44	-1	-1.11	NA
1010103327	1010103126	1010103267	1	1	Male	B	6	14.4328609	17.85203523	21.69860636	25.84106757	29.58900867	44.44926636	NA	16/03/2016	28/06/2016	23/10/2016	26/02/2017	20/06/2017	15/09/2018	NA	9.25	10.30000019	10.89999962	10.94999981	11.5	13.8	NA	75	79.15000153	82.30000305	84.59999847	86.30000305	95.05	NA	15.25	15.30000019	15.44999981	14.8499999	15.5	16.25	NA	-0.88	-0.51	-0.62	-1.16	-1.19	-1.06	NA
1010103328	1010103127	1010103217	1	1	Female	B	6	15.32053116	18.70682881	22.42189324	26.69586116	30.47667893	45.33693662	NA	16/03/2016	27/06/2016	18/10/2016	25/02/2017	20/06/2017	15/09/2018	NA	7.199999809	7.349999905	8.25	8.699999809	9.399999619	10.95	NA	71.5	74.40000153	66.94999695	80.35000229	81.5	91.25	NA	13.10000038	13	13.44999981	13.75	14.05000019	14.55	NA	-2.48	-2.93	-2.54	-2.74	-2.57	-2.74	NA
1010103329	1010103128	1010103288	1	1	Female	B	6	10.19176965	13.57806731	17.45751512	21.56709965	25.34791743	40.24105179	NA	16/03/2016	27/06/2016	23/10/2016	25/02/2017	20/06/2017	16/09/2018	NA	7.150000095	8	8.699999809	9.899999619	10.30000019	12.8	NA	62.59999847	65.40000153	71.90000153	75.5	79.44999695	88.35	NA	14.05000019	14	14.14999962	14.10000038	15.80000019	15.55	NA	-1.46	-1.24	-1.25	-0.84	-1.09	-1.04	NA
1010103330	1010103102	1010103218	1	1	Male	B	1	1.808217196	NA	NA	NA	NA	NA	NA	16/03/2016	NA	NA	NA	NA	NA	NA	4.5	NA	NA	NA	NA	NA	NA	56.04999924	NA	NA	NA	NA	NA	NA	12.10000038	NA	NA	NA	NA	NA	NA	-1.4	NA	NA	NA	NA	NA	NA
1010103331	1010103130	NA	1	1	Female	B	1	1.084930318	NA	NA	NA	NA	NA	NA	16/03/2016	NA	NA	NA	NA	NA	NA	3.599999905	NA	NA	NA	NA	NA	NA	52.5	NA	NA	NA	NA	NA	NA	12.19999981	NA	NA	NA	NA	NA	NA	-1.25	NA	NA	NA	NA	NA	NA
1010103332	1010103131	NA	1	1	Female	B	1	6.57533526	NA	NA	NA	NA	NA	NA	16/03/2016	NA	NA	NA	NA	NA	NA	7.199999809	NA	NA	NA	NA	NA	NA	69.05000305	NA	NA	NA	NA	NA	NA	12.64999962	NA	NA	NA	NA	NA	NA	-0.34	NA	NA	NA	NA	NA	NA
1010103333	1010103132	1010103219	1	1	Female	B	4	21.46846962	24.88764396	28.76709176	NA	36.6246174	NA	NA	16/03/2016	28/06/2016	24/10/2016	NA	20/06/2017	NA	NA	11.69999981	12.10000038	13.39999962	NA	16.70000076	NA	NA	86.15000153	90.55000305	92.15000153	NA	99.25	NA	NA	14.80000019	14.39999962	15.60000038	NA	17.29999924	NA	NA	0.53	0.29	0.57	NA	1.34	NA	NA
1010103334	1010103133	1010103220	1	1	Female	B	4	6.410951878	9.830126214	13.67669734	NA	21.56709965	NA	NA	16/03/2016	28/06/2016	23/10/2016	NA	20/06/2017	NA	NA	7.599999905	7.75	8.5	NA	9.899999619	NA	NA	69.84999847	75	78	NA	82.75	NA	NA	13.44999981	13.30000019	13.05000019	NA	13.69999981	NA	NA	0.17	-0.7	-0.75	NA	-0.84	NA	NA
1010103335	1010103134	1010103287	1	1	Female	B	4	22.68490665	NA	29.95065211	34.06023665	37.84105442	NA	NA	16/03/2016	NA	23/10/2016	25/02/2017	20/06/2017	NA	NA	10.10000038	NA	13.10000038	14.6500001	14.44999981	NA	NA	80.19999695	NA	86.09999847	91.64999771	93.19999695	NA	NA	14.89999962	NA	16.25	17.05000019	17.39999962	NA	NA	-0.85	NA	0.25	0.64	0.13	NA	NA
1010103336	1010103136	NA	1	1	Male	B	4	5.161638179	8.580812514	12.42738364	16.53696818	NA	NA	NA	16/03/2016	28/06/2016	23/10/2016	25/02/2017	NA	NA	NA	8.399999619	9.399999619	10.75	11	NA	NA	NA	68.44999695	70.44999695	76.94999695	80.69999695	NA	NA	NA	15.19999981	15.39999962	16.20000076	15.80000019	NA	NA	NA	0.93	0.63	0.9	0.31	NA	NA	NA
1010103337	1010103337	1010103223	1	1	Male	B	2	9.994509595	13.41368393	NA	NA	NA	NA	NA	16/03/2016	28/06/2016	NA	NA	NA	NA	NA	8.699999809	9.600000381	NA	NA	NA	NA	NA	71	76.75	NA	NA	NA	NA	NA	14.89999962	14.39999962	NA	NA	NA	NA	NA	-0.47	-0.34	NA	NA	NA	NA	NA
1010103338	1010103138	1010103224	1	1	Female	B	1	12.59176702	NA	NA	NA	NA	NA	NA	16/03/2016	NA	NA	NA	NA	NA	NA	9.199999809	NA	NA	NA	NA	NA	NA	74.15000153	NA	NA	NA	NA	NA	NA	15.5	NA	NA	NA	NA	NA	NA	0.11	NA	NA	NA	NA	NA	NA
1010103339	1010103139	1010103271	1	1	Male	B	6	16.93148829	20.35066263	24.19723376	28.33969497	32.08763607	46.94789376	NA	17/03/2016	29/06/2016	24/10/2016	27/02/2017	21/06/2017	16/09/2018	NA	11.5	12.30000019	12.39999962	13.10000038	14.19999981	17.2	NA	77.15000153	80.19999695	83.30000305	86.45000076	90.55000305	100.75	NA	17.04999924	17.29999924	16.79999924	16.70000076	17.29999924	17.55	NA	0.64	0.67	0.15	0.07	0.32	0.48	NA
1010103340	1010103140	1010103225	1	1	Female	B	6	23.21093347	26.6301078	30.47667893	34.61914014	38.36708124	53.22733893	NA	17/03/2016	29/06/2016	24/10/2016	27/02/2017	21/06/2017	16/09/2018	NA	10.55000019	11	11.75	12.55000019	13.10000038	15.7	NA	77.09999847	83.05000305	86.5	89.5	92	101.85	NA	15.64999962	15.19999981	16.10000038	15.6500001	16.29999924	16.35	NA	-0.57	-0.73	-0.69	-0.63	-0.68	-0.57	NA
1010103341	1010103141	NA	1	1	Female	B	4	14.20272416	17.6218985	21.46846962	NA	29.35887194	NA	NA	17/03/2016	29/06/2016	24/10/2016	NA	21/06/2017	NA	NA	8.399999619	9	9.350000381	NA	11.30000019	NA	NA	76.15000153	76.94999695	80	NA	87.90000153	NA	NA	14.30000019	14.69999981	14.30000019	NA	14.80000019	NA	NA	-0.95	-0.99	-1.31	NA	-0.87	NA	NA
1010103342	1010103142	1010103226	1	1	Male	B	6	28.09677419	31.5	35.32258065	39.42857143	43.23333333	58.06666667	NA	17/03/2016	29/06/2016	24/10/2016	26/02/2017	21/06/2017	16/09/2018	NA	12.5	13.10000038	13.5	14.1500001	14.94999981	16.9	NA	89.15000153	91.84999847	92.40000153	96.64999771	98.09999847	105.35	NA	16.29999924	16	15.5	16.05000019	16.39999962	17.05	NA	-0.3	-0.3	-0.44	-0.43	-0.32	-0.48	NA
1010103343	1010103143	1010103269	1	1	Female	B	6	18.54244543	21.96161977	25.8081909	29.95065211	33.69859321	48.55885089	NA	17/03/2016	29/06/2016	24/10/2016	27/02/2017	21/06/2017	16/09/2018	NA	8.899999619	9.449999809	NA	10.80000019	11.14999962	12.45	NA	76.90000153	79.30000305	NA	84.54999924	86.75	96.3	NA	14.30000019	14.30000019	NA	14.10000038	15.10000038	15.95	NA	-1.24	-1.3	NA	-1.32	-1.49	-1.96	NA
1010103344	1010103144	1010103227	1	1	Female	B	3	8.153415722	11.57259006	15.41916118	NA	NA	NA	NA	17/03/2016	29/06/2016	24/10/2016	NA	NA	NA	NA	6.599999905	6.449999809	7.599999905	NA	NA	NA	NA	67.94999695	70	73.69999695	NA	NA	NA	NA	12.25	12.19999981	12.05000019	NA	NA	NA	NA	-1.59	-2.66	-2.03	NA	NA	NA	NA
1010103345	1010103145	1010103228	1	1	Female	B	2	9.764372861	NA	NA	NA	24.92052064	NA	NA	17/03/2016	NA	NA	NA	21/06/2017	NA	NA	7	NA	NA	NA	9.699999809	NA	NA	69.05000305	NA	NA	NA	85.59999847	NA	NA	12.60000038	NA	NA	NA	14	NA	NA	-1.54	NA	NA	NA	-1.53	NA	NA
1010103346	1010103146	NA	1	1	Female	B	1	3.747941098	NA	NA	NA	NA	NA	NA	17/03/2016	NA	NA	NA	NA	NA	NA	6.699999809	NA	NA	NA	NA	NA	NA	64.05000305	NA	NA	NA	NA	NA	NA	14.10000038	NA	NA	NA	NA	NA	NA	0.51	NA	NA	NA	NA	NA	NA
1010103347	1010103147	1010103229	1	1	Male	B	3	0.460273468	3.879447803	NA	NA	15.61642124	NA	NA	17/03/2016	29/06/2016	NA	NA	21/06/2017	NA	NA	3.599999905	6.050000191	NA	NA	8.949999809	NA	NA	53.04999924	63.15000153	NA	NA	77.09999847	NA	NA	10.80000019	13.19999981	NA	NA	13.69999981	NA	NA	-0.29	-1.19	NA	NA	-1.39	NA	NA
1010103348	1010103148	1010103290	1	1	Female	B	2	13.8739574	NA	21.13970286	NA	NA	NA	NA	17/03/2016	NA	24/10/2016	NA	NA	NA	NA	5.650000095	NA	7.199999809	NA	NA	NA	NA	64.94999695	NA	70.5	NA	NA	NA	NA	10.44999981	NA	11.19999981	NA	NA	NA	NA	-4.15	NA	-3.49	NA	NA	NA	NA
1010103349	1010103149	1010103273	1	1	Female	B	5	18.3123087	21.73148303	25.57805416	NA	33.46845647	48.29583748	NA	17/03/2016	29/06/2016	24/10/2016	NA	21/06/2017	15/09/2018	NA	10.35000038	10.35000038	11.39999962	NA	12.55000019	15.05	NA	80.69999695	81.90000153	84.59999847	NA	90.44999695	101.25	NA	15.10000038	14.10000038	14.30000019	NA	14.60000038	15.2	NA	0.04	-0.5	-0.29	NA	-0.5	-0.5	NA
1010103350	1010103150	NA	1	1	Male	B	1	8.482182485	NA	NA	NA	NA	NA	NA	17/03/2016	NA	NA	NA	NA	NA	NA	7.800000191	NA	NA	NA	NA	NA	NA	72.05000305	NA	NA	NA	NA	NA	NA	12.44999981	NA	NA	NA	NA	NA	NA	-1.06	NA	NA	NA	NA	NA	NA
1010103351	1010103151	1010103230	1	1	Male	B	2	11.80272679	15.18902445	NA	NA	NA	NA	NA	17/03/2016	28/06/2016	NA	NA	NA	NA	NA	8.649999619	9.25	NA	NA	NA	NA	NA	74.19999695	77.55000305	NA	NA	NA	NA	NA	14.44999981	14.30000019	NA	NA	NA	NA	NA	-0.95	-1.02	NA	NA	NA	NA	NA
1010103352	1010103152	1010103231	1	1	Female	B	5	2.958900867	6.31232185	10.15889298	14.30135419	18.08217196	NA	NA	17/03/2016	27/06/2016	22/10/2016	25/02/2017	20/06/2017	NA	NA	5.400000095	6.5	8.100000381	10.10000038	11.5	NA	NA	60.90000153	65.5	69.69999695	76.25	81.5	NA	NA	12.85000038	12.69999981	13.69999981	15.10000038	16.20000076	NA	NA	-0.59	-1.08	-0.41	0.54	0.92	NA	NA
1010103353	1010103153	1010103232	1	1	Female	B	6	3.057530896	6.476705231	10.32327636	14.46573757	18.21367867	33.07393636	NA	17/03/2016	29/06/2016	24/10/2016	27/02/2017	21/06/2017	16/09/2018	NA	6.099999905	7	8.600000381	8.699999809	8.699999809	11.4	NA	59.90000153	66.05000305	70.09999847	74.09999847	75.75	96.35	NA	14.39999962	14.5	14.44999981	13.94999981	13.80000019	15.35	NA	0.29	-0.53	0.04	-0.71	-1.38	-1.24	NA
1010103354	1010103154	1010103272	1	1	Female	B	5	23.01367341	26.43284774	30.27941887	34.42188009	38.16982118	NA	NA	17/03/2016	29/06/2016	24/10/2016	27/02/2017	21/06/2017	NA	NA	10.39999962	10.94999981	11.5	12.19999981	12.05000019	NA	NA	83.94999695	87.05000305	88.09999847	91.54999924	93.55000305	NA	NA	14.89999962	14.60000038	14.85000038	14.39999962	14.60000038	NA	NA	-0.66	-0.74	-0.84	-0.84	-1.32	NA	NA
1010103355	1010103155	1010103233	1	1	Male	B	2	1.446573757	NA	NA	NA	16.60272153	NA	NA	17/03/2016	NA	NA	NA	21/06/2017	NA	NA	3.450000048	NA	NA	NA	8.850000381	NA	NA	53.04999924	NA	NA	NA	78	NA	NA	11.19999981	NA	NA	NA	15.19999981	NA	NA	-2.77	NA	NA	NA	-1.67	NA	NA
1010103356	1010103156	1010103268	1	1	Female	B	4	14.82738101	18.24655535	22.09312647	26.23558769	NA	NA	NA	17/03/2016	29/06/2016	24/10/2016	27/02/2017	NA	NA	NA	8.800000191	8.850000381	10.60000038	11.80000019	NA	NA	NA	76.55000305	79.75	83.05000305	86.80000305	NA	NA	NA	14.55000019	14	14.80000019	15.3499999	NA	NA	NA	-0.68	-1.24	-0.36	-0.1	NA	NA	NA
1010103357	1010103157	NA	1	1	Male	B	1	18.83833552	NA	NA	NA	NA	NA	NA	17/03/2016	NA	NA	NA	NA	NA	NA	11.10000038	NA	NA	NA	NA	NA	NA	82.65000153	NA	NA	NA	NA	NA	NA	15.10000038	NA	NA	NA	NA	NA	NA	-0.01	NA	NA	NA	NA	NA	NA
1010103358	1010103159	1010103275	1	1	Male	B	4	21.76435971	25.18353405	NA	NA	36.92050748	51.78076517	NA	17/03/2016	29/06/2016	NA	NA	21/06/2017	16/09/2018	NA	11.44999981	12	NA	NA	13.69999981	15.3	NA	85.05000305	88.05000305	NA	NA	95.55000305	103.5	NA	14.25	15	NA	NA	15.80000019	15.5	NA	-0.19	-0.28	NA	NA	-0.47	-0.81	NA
1010103359	1010103160	1010103270	1	1	Female	B	5	19.82463581	23.24381014	NA	31.23284248	34.98078358	49.84104127	NA	17/03/2016	29/06/2016	NA	27/02/2017	21/06/2017	16/09/2018	NA	8.600000381	9	NA	10.10000038	10.30000019	12.6	NA	76.90000153	80	NA	84.45000076	86.05000305	94.2	NA	13.5	13.69999981	NA	13.55000019	14.30000019	15.25	NA	-1.75	-1.91	NA	-2.04	-2.3	-1.97	NA
1010103360	1010103162	1010103236	1	1	Male	B	5	9.567112803	12.98628714	NA	20.97531948	24.72326058	39.58351826	NA	17/03/2016	29/06/2016	NA	27/02/2017	21/06/2017	16/09/2018	NA	10.19999981	10.60000038	NA	11.44999981	12.10000038	13.7	NA	81.84999847	90.69999981	NA	89.14999771	91.59999847	97.6	NA	16.35000038	14.89999962	NA	14.55000019	14.80000019	14.85	NA	0.15	0.65	NA	-0.07	-0.14	-0.71	NA
1010103361	1010103162	1010103236	1	1	Male	B	5	7.331498815	10.75067315	NA	18.73970549	22.48764659	37.34790428	NA	17/03/2016	29/06/2016	NA	27/02/2017	21/06/2017	16/09/2018	NA	8.350000381	8.850000381	NA	10.3499999	11	12.8	NA	67.90000153	71.34999847	NA	79.09999847	82	92.3	NA	14.94999981	14.69999981	NA	14.55000019	15.10000038	14.55	NA	-0.06	-0.5	NA	-0.62	-0.65	-1.07	NA
1010103362	1010103163	NA	1	1	Male	B	1	20.9424428	NA	NA	NA	NA	NA	NA	17/03/2016	NA	NA	NA	NA	NA	NA	10	NA	NA	NA	NA	NA	NA	79.55000305	NA	NA	NA	NA	NA	NA	14.55000019	NA	NA	NA	NA	NA	NA	-1.27	NA	NA	NA	NA	NA	NA
1010103363	1010103164	NA	1	1	Male	B	2	24.19354839	27.6	NA	NA	NA	NA	NA	17/03/2016	29/06/2016	NA	NA	NA	NA	NA	11.39999962	11.89999962	NA	NA	NA	NA	NA	84.09999847	86.40000153	NA	NA	NA	NA	NA	16.45000076	15.89999962	NA	NA	NA	NA	NA	-0.58	-0.66	NA	NA	NA	NA	NA
1010103364	1010103165	1010103274	1	1	Male	B	5	15.38628451	18.77258217	22.61915329	26.79449118	30.54243228	NA	NA	18/03/2016	29/06/2016	24/10/2016	28/02/2017	22/06/2017	NA	NA	10.30000019	10.69999981	11.30000019	11.6500001	12.60000038	NA	NA	77.05000305	79.34999847	82.25	86.14999771	88.55000305	NA	NA	15	15.30000019	15.44999981	14.60000038	15.80000019	NA	NA	-0.08	-0.32	-0.44	-0.75	-0.52	NA	NA
1010103365	1010103166	1010103237	1	1	Female	B	5	2.301367341	5.720541676	9.567112803	13.70957402	17.45751512	NA	NA	18/03/2016	30/06/2016	25/10/2016	28/02/2017	22/06/2017	NA	NA	5.449999809	7	8.5	9.800000191	10.39999962	NA	NA	56.09999847	61.95000076	69.65000153	73.30000305	76.55000305	NA	NA	12.85000038	13.89999962	14.55000019	14.80000019	15.5	NA	NA	0.13	-0.22	0.13	0.4	0.22	NA	NA
1010103366	1010103167	1010103291	1	1	Male	B	6	18.54244543	21.96161977	25.8081909	29.95065211	33.69859321	48.55885089	NA	18/03/2016	30/06/2016	25/10/2016	28/02/2017	22/06/2017	17/09/2018	NA	9.800000191	10.94999981	11.5	12.30000019	12.60000038	14.75	NA	80.69999695	82.55000305	85.59999847	88.64999771	91.34999847	101.35	NA	14.64999962	14.60000038	14.89999962	14.60000038	15.19999981	15.35	NA	-1.07	-0.62	-0.73	-0.66	-0.85	-0.85	NA
1010103367	1010103169	1010103239	1	1	Female	B	1	21.56709965	NA	NA	NA	NA	NA	NA	18/03/2016	NA	NA	NA	NA	NA	NA	8.5	NA	NA	NA	NA	NA	NA	77.59999847	NA	NA	NA	NA	NA	NA	13.94999981	NA	NA	NA	NA	NA	NA	-2.14	NA	NA	NA	NA	NA	NA
1010103368	1010103170	1010103276	1	1	Female	B	6	20.41641598	23.83559032	27.68216144	31.82462266	35.57256376	50.46569812	NA	18/03/2016	30/06/2016	25/10/2016	28/02/2017	22/06/2017	18/09/2018	NA	8.050000191	9.399999619	10.30000019	11.5	12	13.35	NA	79.40000153	81.90000153	84.65000153	88.09999847	91	98.5	NA	13.10000038	13	13.85000038	13.8499999	14.60000038	14.75	NA	-2.43	-1.63	-1.42	-1.02	-1.09	-1.57	NA
1010103369	1010103171	1010103240	1	1	Male	B	4	14.20272416	17.6218985	21.46846962	NA	29.35887194	NA	NA	18/03/2016	30/06/2016	25/10/2016	NA	22/06/2017	NA	NA	7.25	7.75	7.949999809	NA	9.350000381	NA	NA	67.94999695	72.05000305	74.55000305	NA	78.5	NA	NA	14.39999962	14	13.30000019	NA	14.30000019	NA	NA	-3.03	-3.02	-3.35	NA	-2.95	NA	NA
1010103370	1010103172	1010103241	1	1	Male	B	1	15.8136813	NA	NA	NA	NA	NA	NA	18/03/2016	NA	NA	NA	NA	NA	NA	9.100000381	NA	NA	NA	NA	NA	NA	74.15000153	NA	NA	NA	NA	NA	NA	15.55000019	NA	NA	NA	NA	NA	NA	-1.28	NA	NA	NA	NA	NA	NA
1010103371	1010103174	1010103243	1	1	Female	B	6	10.29039968	13.70957402	17.55614514	21.69860636	25.44654746	40.33968182	NA	18/03/2016	30/06/2016	25/10/2016	28/02/2017	22/06/2017	18/09/2018	NA	7.099999905	7.599999905	7.949999809	8.899999619	9.100000381	12.35	NA	64.55000305	68.59999847	71.30000305	77.14999771	81	91.85	NA	15.30000019	14.19999981	13.64999962	13.80000019	14.19999981	15.25	NA	-1.54	-1.7	-2.04	-1.77	-2.16	-1.33	NA
1010103372	1010103175	1010103244	1	1	Male	B	1	3.452051011	NA	NA	NA	NA	NA	NA	18/03/2016	NA	NA	NA	NA	NA	NA	5.75	NA	NA	NA	NA	NA	NA	59.95000076	NA	NA	NA	NA	NA	NA	13.05000019	NA	NA	NA	NA	NA	NA	-1.28	NA	NA	NA	NA	NA	NA
1010103373	1010103176	1010103245	1	1	Female	B	6	0.591780173	4.010954509	7.857525636	11.99998685	15.74792795	30.64106231	NA	18/03/2016	30/06/2016	25/10/2016	28/02/2017	22/06/2017	18/09/2018	NA	3.150000095	5.550000191	6.849999905	8.600000381	8.699999809	10.9	NA	51.34999847	60.54999924	67.25	73.40000153	76.15000153	86.5	NA	10.05000019	12	12.5	13.05000019	13.30000019	14.35	NA	-1.15	-1.18	-1.19	-0.32	-0.95	-1.33	NA
1010103374	1010103177	1010103246	1	1	Female	B	5	6.641088613	10.06026295	13.90683407	18.04929529	21.76435971	NA	NA	18/03/2016	30/06/2016	25/10/2016	28/02/2017	21/06/2017	NA	NA	6.699999809	7.449999809	8.050000191	8.949999809	9.600000381	NA	NA	64.34999847	66.55000305	71.19999695	74.30000305	77.25	NA	NA	13.39999962	14.19999981	14.75	14.25	15.30000019	NA	NA	-0.95	-1.08	-1.25	-1.11	-1.13	NA	NA
1010103375	1010103178	1010103247	1	1	Male	B	5	9.994509595	13.41368393	17.26025506	21.40271627	25.15065737	NA	NA	18/03/2016	30/06/2016	25/10/2016	28/02/2017	22/06/2017	NA	NA	8.800000191	9.75	10.64999962	11.55000019	12.19999981	NA	NA	74.94999695	79.75	84	86.04999924	89.44999695	NA	NA	14.80000019	15.30000019	15.5	14.75	15.60000038	NA	NA	-0.37	-0.2	-0.11	-0.06	-0.13	NA	NA
1010103376	1010103179	NA	1	1	Male	B	5	15.71505127	NA	22.98079673	27.12325795	30.87119905	45.76433341	NA	18/03/2016	NA	25/10/2016	28/02/2017	22/06/2017	18/09/2018	NA	8.649999619	NA	10.89999962	11.55000019	11.89999962	12.95	NA	77.09999847	NA	82	87.45000076	90.19999695	98.05	NA	12.69999981	NA	15.30000019	14.3499999	14.19999981	13.4	NA	-1.72	NA	-0.81	-0.86	-1.04	-1.68	NA
1010103377	1010103180	1010103248	1	1	Male	B	4	3.55068104	6.969855376	NA	NA	18.70682881	33.59996318	NA	18/03/2016	30/06/2016	NA	NA	22/06/2017	18/09/2018	NA	6.699999809	7.349999905	NA	NA	11.5	14.45	NA	63.54999924	69.25	NA	NA	85.69999695	96.05	NA	13.14999962	12.69999981	NA	NA	14.80000019	15.05	NA	-0.05	-1.09	NA	NA	0.33	0.3	NA
1010103378	1010103170	1010103250	1	1	Male	B	1	4.339721272	NA	NA	NA	NA	NA	NA	18/03/2016	NA	NA	NA	NA	NA	NA	6.599999905	NA	NA	NA	NA	NA	NA	59.95000076	NA	NA	NA	NA	NA	NA	13.75	NA	NA	NA	NA	NA	NA	-0.75	NA	NA	NA	NA	NA	NA
1010103379	1010103183	1010103251	1	1	Female	B	1	0.821916907	NA	NA	NA	NA	NA	NA	18/03/2016	NA	NA	NA	NA	NA	NA	3.849999905	NA	NA	NA	NA	NA	NA	56.04999924	NA	NA	NA	NA	NA	NA	11.89999962	NA	NA	NA	NA	NA	NA	-0.25	NA	NA	NA	NA	NA	NA
1010103380	1010103184	1010103252	1	1	Female	B	6	12.52601367	15.94518801	19.79175913	23.93422035	27.68216144	42.57529581	NA	18/03/2016	30/06/2016	25/10/2016	28/02/2017	22/06/2017	18/09/2018	NA	7.699999809	8.25	8.850000381	10.05000019	11	13.2	NA	73.09999847	75.55000305	78.40000153	82.5	84.30000305	84.8	NA	14.55000019	14.5	14.05000019	15.19999981	15.69999981	16.05	NA	-1.35	-1.43	-1.5	-1.08	-0.87	-1.01	NA
1010103381	1010103185	NA	1	1	Female	B	6	14.4328609	17.85203523	21.69860636	25.84106757	29.58900867	44.48214303	NA	18/03/2016	30/06/2016	25/10/2016	28/02/2017	22/06/2017	18/09/2018	NA	8.699999809	9.75	10.5	13.10000038	15.30000019	19.1	NA	73.30000305	78.05000305	82.65000153	86.40000153	90.5	104.95	NA	14.25	14.39999962	14.89999962	15.75	17.29999924	18.85	NA	-0.7	-0.37	-0.38	0.78	1.48	1.52	NA
1010103382	1010103188	NA	1	1	Male	B	1	14.4328609	NA	NA	NA	NA	NA	NA	18/03/2016	NA	NA	NA	NA	NA	NA	9.75	NA	NA	NA	NA	NA	NA	77.65000153	NA	NA	NA	NA	NA	NA	15.5	NA	NA	NA	NA	NA	NA	-0.4	NA	NA	NA	NA	NA	NA
1010103383	1010103189	1010103280	1	1	Female	B	4	16.93148829	20.28490928	24.1314804	NA	32.02188272	NA	NA	21/03/2016	01/07/2016	26/10/2016	NA	23/06/2017	NA	NA	7.699999809	8.75	9.649999619	NA	11.10000038	NA	NA	73.90000153	77	80.09999847	NA	85.25	NA	NA	13	13.19999981	14	NA	14.60000038	NA	NA	-2.2	-1.68	-1.46	NA	-1.34	NA	NA
1010103384	1010103190	1010103292	1	1	Male	B	4	22.38901656	NA	29.58900867	33.73146988	37.47941098	NA	NA	21/03/2016	NA	26/10/2016	01/03/2017	23/06/2017	NA	NA	11.05000019	NA	11.85000038	12.39999962	13.44999981	NA	NA	80.65000153	NA	86.84999847	90.64999771	93.19999695	NA	NA	15.5	NA	15.25	14.6500001	15.69999981	NA	NA	-0.6	NA	-0.94	-0.99	-0.67	NA	NA
1010103385	1010103191	1010103255	1	1	Male	B	2	20.90956613	24.26298711	NA	NA	NA	NA	NA	21/03/2016	01/07/2016	NA	NA	NA	NA	NA	13.39999962	13.5	NA	NA	NA	NA	NA	87.90000153	90.55000305	NA	NA	NA	NA	NA	17.25	16.20000076	NA	NA	NA	NA	NA	1.34	0.88	NA	NA	NA	NA	NA
1010103386	1010103192	1010103283	1	1	Male	FU1	3	NA	19.16710228	23.01367341	27.15613462	NA	NA	NA	NA	01/07/2016	26/10/2016	01/03/2017	NA	NA	NA	NA	11.35000038	11.75	12.89999962	NA	NA	NA	NA	83.55000305	86.69999695	89.95000076	NA	NA	NA	NA	15.5	15.55000019	15.39999962	NA	NA	NA	NA	0.14	-0.15	0.09	NA	NA	NA
1010103387	1010103193	1010103256	1	1	Female	B	5	7.232868786	10.58628977	14.4328609	18.57532211	22.32326321	NA	NA	21/03/2016	01/07/2016	26/10/2016	01/03/2017	23/06/2017	NA	NA	7	7.550000191	7.699999809	8.600000381	9.649999619	NA	NA	66.40000153	69.05000305	71.55000305	77.54999924	78.5	NA	NA	13.30000019	13.5	13.35000038	12.25	13.89999962	NA	NA	-0.8	-1.1	-1.73	-1.54	-1.17	NA	NA
1010103388	1010103194	NA	1	1	Female	B	1	9.205469364	NA	NA	NA	NA	NA	NA	21/03/2016	NA	NA	NA	NA	NA	NA	8.199999809	NA	NA	NA	NA	NA	NA	68.94999695	NA	NA	NA	NA	NA	NA	14.39999962	NA	NA	NA	NA	NA	NA	-0.08	NA	NA	NA	NA	NA	NA
1010103389	1010103195	1010103298	1	1	Male	B	5	5.589034971	8.942455953	12.78902708	16.93148829	20.67942939	NA	NA	21/03/2016	01/07/2016	26/10/2016	01/03/2017	23/06/2017	NA	NA	8.600000381	9.350000381	10.75	12.05000019	12.89999962	NA	NA	65.44999695	72.44999695	77.34999847	82.09999847	86	NA	NA	16.70000076	15.30000019	16.60000038	16.15000057	17.25	NA	NA	0.93	0.47	0.82	1.06	1.04	NA	NA
1010103390	1010103196	NA	1	1	Female	B	1	19.26573231	NA	NA	NA	NA	NA	NA	21/03/2016	NA	NA	NA	NA	NA	NA	9.449999809	NA	NA	NA	NA	NA	NA	79.94999695	NA	NA	NA	NA	NA	NA	14.89999962	NA	NA	NA	NA	NA	NA	-0.86	NA	NA	NA	NA	NA	NA
1010103392	1010103198	1010103258	1	1	Male	B	1	14.76162766	NA	NA	NA	NA	NA	NA	21/03/2016	NA	NA	NA	NA	NA	NA	9.149999619	NA	NA	NA	NA	NA	NA	78.5	NA	NA	NA	NA	NA	NA	15.05000019	NA	NA	NA	NA	NA	NA	-1.04	NA	NA	NA	NA	NA	NA
1010103393	1010103199	1010103259	1	1	Male	B	3	17.03011832	NA	NA	28.37257165	32.12051274	NA	NA	21/03/2016	NA	NA	01/03/2017	23/06/2017	NA	NA	9.649999619	NA	NA	10.89999962	11.19999981	NA	NA	78.34999847	NA	NA	85.75	88.19999695	NA	NA	15.5	NA	NA	14.3499999	14.85000038	NA	NA	-0.96	NA	NA	-1.51	-1.69	NA	NA
1010103394	10101031100	1010103281	1	1	Female	B	5	11.57259006	14.92601104	18.77258217	22.91504338	26.66298448	NA	NA	21/03/2016	01/07/2016	26/10/2016	01/03/2017	23/06/2017	NA	NA	8.949999809	10	11.25	11.94999981	12.19999981	NA	NA	72.40000153	76.59999847	80.5	84.35000229	87.19999695	NA	NA	14.35000038	15.30000019	16.29999924	16.15000057	16.39999962	NA	NA	0.09	0.34	0.64	0.49	0.11	NA	NA
1010103395	10101031101	1010103285	1	1	Female	B	2	6.805471994	10.15889298	NA	NA	NA	NA	NA	21/03/2016	01/07/2016	NA	NA	NA	NA	NA	8.850000381	9.75	NA	NA	NA	NA	NA	67.90000153	73.75	NA	NA	NA	NA	NA	14.94999981	15.39999962	NA	NA	NA	NA	NA	1.27	1.09	NA	NA	NA	NA	NA
1010103396	10101031102	1010103260	1	1	Female	B	5	6.410951878	9.764372861	13.61094399	17.7534052	21.5013463	NA	NA	21/03/2016	01/07/2016	26/10/2016	01/03/2017	23/06/2017	NA	NA	7.650000095	8.050000191	8.600000381	9.650000095	10.69999981	NA	NA	65.44999695	71.90000153	74.30000305	80.40000153	81.15000153	NA	NA	14	13.60000038	14.10000038	14.05000019	15.05000019	NA	NA	0.22	-0.37	-0.64	-0.44	-0.19	NA	NA
1010103397	10101031103	1010103279	1	1	Male	B	3	12.6246437	15.97806468	NA	23.96709702	NA	NA	NA	21/03/2016	01/07/2016	NA	01/03/2017	NA	NA	NA	9	10.44999981	NA	12.5	NA	NA	NA	75.90000153	78.05000305	NA	87.09999847	NA	NA	NA	13.64999962	14.69999981	NA	15.3499999	NA	NA	NA	-0.77	-0.06	NA	0.25	NA	NA	NA
1010103398	10101031104	NA	1	1	Male	B	1	8.646565867	NA	NA	NA	NA	NA	NA	21/03/2016	NA	NA	NA	NA	NA	NA	8.649999619	NA	NA	NA	NA	NA	NA	70.94999695	NA	NA	NA	NA	NA	NA	14	NA	NA	NA	NA	NA	NA	-0.16	NA	NA	NA	NA	NA	NA
1010103399	10101031105	1010103278	1	1	Male	B	2	18.70682881	22.0602498	NA	NA	NA	NA	NA	21/03/2016	01/07/2016	NA	NA	NA	NA	NA	8.800000191	9.25	NA	NA	NA	NA	NA	78.40000153	81.15000153	NA	NA	NA	NA	NA	13.44999981	13.5	NA	NA	NA	NA	NA	-2.06	-2.12	NA	NA	NA	NA	NA
1010204301	1010204101	1010204201	1	1	Female	B	4	10.15889298	13.28217723	NA	21.33696292	25.2492874	NA	NA	21/03/2016	24/06/2016	NA	24/02/2017	23/06/2017	NA	NA	8.800000191	8.699999809	NA	9.349999905	10.05000019	NA	NA	69.34999847	70.65000153	NA	77.14999771	80.25	NA	NA	16.54999924	14.60000038	NA	14.05000019	14.14999962	NA	NA	0.27	-0.48	NA	-1.29	-1.28	NA	NA
1010204302	1010204102	1010204202	1	1	Male	B	4	19.66025243	22.78353668	26.69586116	30.83832237	NA	NA	NA	21/03/2016	24/06/2016	21/10/2016	24/02/2017	NA	NA	NA	9.800000191	10.19999981	11.25	12.1500001	NA	NA	NA	81.59999847	83.94999695	85.55000305	88.64999771	NA	NA	NA	14.94999981	14.5	15.25	15.6500001	NA	NA	NA	-1.25	-1.36	-1.04	-0.86	NA	NA	NA
1010204303	1010204103	1010204262	1	1	Female	B	4	21.07394951	NA	NA	32.25201945	36.16434393	50.92597159	NA	21/03/2016	NA	NA	24/02/2017	23/06/2017	15/09/2018	NA	8.899999619	NA	NA	9.550000191	10.5	12.65	NA	79.90000153	NA	NA	87.95000076	90.15000153	98.05	NA	13.44999981	NA	NA	13.94999981	13.44999981	14.45	NA	-1.66	NA	NA	-2.65	-2.26	-2.02	NA
1010204304	1010204104	1010204203	1	1	Female	B	5	12.09861688	NA	19.13422561	23.27668682	27.1890113	41.95063896	NA	21/03/2016	NA	21/10/2016	24/02/2017	23/06/2017	15/09/2018	NA	7.699999809	NA	9.149999619	9.199999809	9.649999619	11.65	NA	71.15000153	NA	76.44999695	80.14999771	81.65000153	92.25	NA	13.14999962	NA	13.64999962	13.44999981	13.19999981	13.45	NA	-1.26	NA	-1.11	-1.73	-1.91	-1.95	NA
1010204305	1010204105	1010204204	1	1	Male	B	2	15.97806468	NA	NA	NA	31.13421246	NA	NA	21/03/2016	NA	NA	NA	25/06/2017	NA	NA	11	NA	NA	NA	12.94999981	NA	NA	78.90000153	NA	NA	NA	90.65000153	NA	NA	16.89999962	NA	NA	NA	15.35000038	NA	NA	0.41	NA	NA	NA	-0.36	NA	NA
1010204306	1010204106	1010204205	1	1	Female	B	5	10.09313962	13.21642387	17.12874835	21.27120957	NA	39.97803838	NA	21/03/2016	24/06/2016	21/10/2016	24/02/2017	NA	16/09/2018	NA	7.099999905	7.300000191	7.650000095	7.800000191	NA	11.35	NA	67.59999847	68.34999847	73.65000153	75.25	NA	90.1	NA	14.39999962	14	14.05000019	12.55000019	NA	14.55	NA	-1.5	-1.95	-2.29	-2.85	NA	-1.99	NA
1010204307	1010204107	1010204275	1	1	Female	B	3	16.17532474	NA	NA	27.35339468	31.33147251	NA	NA	21/03/2016	NA	NA	24/02/2017	25/06/2017	NA	NA	9.300000191	NA	NA	11.6500001	12.89999962	NA	NA	79.2	NA	NA	88.64999771	93.25	NA	NA	14.45	NA	NA	14.8499999	15.64999962	NA	NA	-0.47	NA	NA	-0.36	-0.04	NA	NA
1010204308	1010204108	1010204206	1	1	Male	B	1	1.545203786	NA	NA	NA	NA	NA	NA	21/03/2016	NA	NA	NA	NA	NA	NA	4	NA	NA	NA	NA	NA	NA	54.90000153	NA	NA	NA	NA	NA	NA	11.60000038	NA	NA	NA	NA	NA	NA	-1.87	NA	NA	NA	NA	NA	NA
1010204309	1010204109	NA	1	1	Male	B	1	5.161638179	NA	NA	NA	NA	NA	NA	21/03/2016	NA	NA	NA	NA	NA	NA	6.5	NA	NA	NA	NA	NA	NA	63.04999924	NA	NA	NA	NA	NA	NA	13.55000019	NA	NA	NA	NA	NA	NA	-1.38	NA	NA	NA	NA	NA	NA
1010204310	1010204109	NA	1	1	Female	B	1	16.33970812	NA	NA	NA	NA	NA	NA	21/03/2016	NA	NA	NA	NA	NA	NA	8.899999619	NA	NA	NA	NA	NA	NA	78.69999695	NA	NA	NA	NA	NA	NA	13.10000038	NA	NA	NA	NA	NA	NA	-0.86	NA	NA	NA	NA	NA	NA
1010204311	1010204111	1010204207	1	1	Male	B	3	21.20545621	NA	NA	32.38352616	36.29585063	NA	NA	21/03/2016	NA	NA	24/02/2017	23/06/2017	NA	NA	9.399999619	NA	NA	11.05500031	11.69999981	NA	NA	80.25	NA	NA	86.64999771	91.65000153	NA	NA	13.35000038	NA	NA	14.05000019	14.55000019	NA	NA	-1.86	NA	NA	-1.83	-1.72	NA	NA
1010204312	1010204112	1010204257	1	1	Female	B	6	21.43559295	24.5588772	28.47120168	32.61366289	36.52598737	51.28761503	NA	21/03/2016	24/06/2016	21/10/2016	24/02/2017	23/06/2017	15/09/2018	NA	9.899999619	11.19999981	11.55000019	13.1500001	14.25	14.85	NA	82.59999847	85.65000153	87.44999695	93.04999924	96.05000305	103.55	NA	14.44999981	14.89999962	15.35000038	15.8499999	16.75	15.55	NA	-0.82	-0.28	-0.58	-0.04	0.16	-0.83	NA
1010204313	1010204113	NA	1	1	Male	B	2	12.65752038	15.78080462	NA	NA	NA	NA	NA	21/03/2016	24/06/2016	NA	NA	NA	NA	NA	9.699999809	10.19999981	NA	NA	NA	NA	NA	73.90000153	77.05000305	NA	NA	NA	NA	NA	15.05000019	14.80000019	NA	NA	NA	NA	NA	-0.09	-0.24	NA	NA	NA	NA	NA
1010204315	1010204115	NA	1	1	Male	B	2	3.452051011	6.57533526	NA	NA	NA	NA	NA	21/03/2016	24/06/2016	NA	NA	NA	NA	NA	7.800000191	8.899999619	NA	NA	NA	NA	NA	68.30000305	71.55000305	NA	NA	NA	NA	NA	14.5	14.69999981	NA	NA	NA	NA	NA	1.37	0.81	NA	NA	NA	NA	NA
1010204316	1010204116	1010204208	1	1	Female	B	6	1.709587168	4.832871416	8.745195896	12.88765711	16.79998159	31.56160925	NA	21/03/2016	24/06/2016	21/10/2016	24/02/2017	23/06/2017	15/09/2018	NA	4.800000191	6	7.400000095	8.150000095	8.5	11.35	NA	58.09999847	63.65000153	69	74.45000076	78.34999847	89.65	NA	12.19999981	12	14.10000038	15.1500001	13.75	14.55	NA	-0.13	-1.05	-0.8	-0.95	-1.33	-1.1	NA
1010204317	1010204117	NA	1	1	Female	B	2	3.28766763	6.410951878	NA	NA	NA	NA	NA	21/03/2016	24/06/2016	NA	NA	NA	NA	NA	6.099999905	7.5	NA	NA	NA	NA	NA	60.09999847	64.05000305	NA	NA	NA	NA	NA	13.55000019	14.80000019	NA	NA	NA	NA	NA	0.1	0.06	NA	NA	NA	NA	NA
1010204318	1010204118	1010204209	1	1	Female	B	6	4.569858006	7.693142254	11.60546673	15.74792795	19.66025243	34.42188009	NA	21/03/2016	24/06/2016	21/10/2016	24/02/2017	23/06/2017	15/09/2018	NA	5.5	6.099999905	7.050000191	7.800000191	8.350000381	10.35	NA	61.34999847	66.55000305	71.05000305	74.14999771	79.84999847	89.35	NA	13.10000038	12	12.94999981	13.80000019	13.14999962	13.55	NA	-1.61	-2.11	-1.9	-1.87	-1.98	-2.2	NA
1010204319	1010204119	1010204210	1	1	Male	B	1	22.94792006	NA	NA	NA	NA	NA	NA	21/03/2016	NA	NA	NA	NA	NA	NA	9.399999619	NA	NA	NA	NA	NA	NA	84.59999847	NA	NA	NA	NA	NA	NA	14.10000038	NA	NA	NA	NA	NA	NA	-2.1	NA	NA	NA	NA	NA	NA
1010204320	1010204120	1010204264	1	1	Male	B	6	7.101362081	10.22464633	14.13697081	18.27943202	22.1917565	36.95338416	NA	21/03/2016	24/06/2016	21/10/2016	24/02/2017	23/06/2017	15/09/2018	NA	4.699999809	7.400000095	8.25	8.949999809	9.899999619	12.75	NA	59.1	70.05000305	73.44999695	77.14999771	80.55000305	97.05	NA	13.25	12.80000019	14.05000019	11.6500001	14.05000019	15.55	NA	-4.79	-2	-1.85	-1.84	-1.54	-1.06	NA
1010204321	1010204120	1010204264	1	1	Male	B	6	23.67120694	26.79449118	30.70681566	34.84927688	38.76160136	53.52322902	NA	21/03/2016	24/06/2016	21/10/2016	24/02/2017	23/06/2017	15/09/2018	NA	11.60000038	11.89999962	14.25	15.75	17.54999924	22.75	NA	85.59999847	87.15000153	89.25	92.35000229	96.05000305	107.05	NA	15.05000019	15.69999981	16.35000038	17.15000057	18.54999924	19.7	NA	-0.36	-0.56	0.5	0.89	1.38	2.07	NA
1010204322	1010204121	NA	1	1	Female	B	5	1.413697081	NA	8.449305809	12.59176702	16.5040915	31.26571916	NA	21/03/2016	NA	21/10/2016	24/02/2017	23/06/2017	15/09/2018	NA	4.800000191	NA	8.149999619	11.25	14.14999962	10.65	NA	57.04999924	NA	71.65000153	79.04999924	82.55000305	79.35	NA	13.85000038	NA	14.64999962	17.15000057	19.39999962	15.9	NA	0.3	NA	0.08	1.71	2.76	-1.6	NA
1010204323	1010204122	1010204211	1	1	Female	B	6	18.08217196	21.20545621	25.11778069	29.26024191	33.17256639	47.93419404	NA	21/03/2016	24/06/2016	21/10/2016	24/02/2017	23/06/2017	15/09/2018	NA	9.399999619	9.699999809	11.64999962	12.05000019	13.39999962	15.85	NA	79.09999847	82.34999847	86.34999847	90.25	94.65000153	104.9	NA	14.30000019	14.19999981	15.75	15.1500001	16.04999924	16	NA	-0.71	-0.96	-0.04	-0.33	0.05	-0.09	NA
1010204324	1010204125	NA	1	1	Female	B	1	17.35888509	NA	NA	NA	NA	NA	NA	21/03/2016	NA	NA	NA	NA	NA	NA	10.89999962	NA	NA	NA	NA	NA	NA	81.19999695	NA	NA	NA	NA	NA	NA	15.75	NA	NA	NA	NA	NA	NA	0.62	NA	NA	NA	NA	NA	NA
1010204325	1010204126	1010204214	1	1	Female	B	1	5.194514855	NA	NA	NA	NA	NA	NA	21/03/2016	NA	NA	NA	NA	NA	NA	7.599999905	NA	NA	NA	NA	NA	NA	66.55000305	NA	NA	NA	NA	NA	NA	15.44999981	NA	NA	NA	NA	NA	NA	0.69	NA	NA	NA	NA	NA	NA
1010204326	1010204127	1010204215	1	1	Male	B	1	6.641088613	NA	NA	NA	NA	NA	NA	22/03/2016	NA	NA	NA	NA	NA	NA	7.599999905	NA	NA	NA	NA	NA	NA	63.09999847	NA	NA	NA	NA	NA	NA	14.64999962	NA	NA	NA	NA	NA	NA	-0.66	NA	NA	NA	NA	NA	NA
1010204327	1010204128	1010204246	1	1	Female	B	5	8.810949248	11.9342335	15.84655798	NA	23.90134367	38.63009465	NA	22/03/2016	25/06/2016	22/10/2016	NA	24/06/2017	15/09/2018	NA	7.099999905	7.900000095	8.699999809	NA	10.10000038	12.6	NA	68.19999695	71.34999847	76.05000305	NA	82.25	91.25	NA	14.39999962	14	13.05000019	NA	14.89999962	16.05	NA	-1.17	-1.01	-0.96	NA	-1.03	-1.01	NA
1010204328	1010204129	1010204216	1	1	Male	B	4	3.780817774	6.904102023	NA	14.95888772	18.8712122	NA	NA	22/03/2016	25/06/2016	NA	25/02/2017	24/06/2017	NA	NA	6.699999809	7.5	NA	9.650000095	10.30000019	NA	NA	67.09999847	66.25	NA	77.85000229	81.25	NA	NA	13.55000019	14.30000019	NA	14.8499999	14.55000019	NA	NA	-0.23	-0.88	NA	-0.59	-0.68	NA	NA
1010204329	1010204130	1010204217	1	1	Male	B	6	8.97533263	12.09861688	16.01094136	20.15340257	24.06572705	38.79447803	NA	22/03/2016	25/06/2016	22/10/2016	25/02/2017	24/06/2017	15/09/2018	NA	8.100000381	8.300000191	8.850000381	9.650000095	9.199999809	12.65	NA	69.09999847	71.25	73.15000153	78.14999771	80.55000305	92.45	NA	14.60000038	14.69999981	14.69999981	14.25	13.5	14.45	NA	-0.85	-1.39	-1.56	-1.46	-2.45	-1.3	NA
1010204330	1010204131	1010204218	1	1	Male	B	2	5.523281618	NA	NA	NA	20.61367604	NA	NA	22/03/2016	NA	NA	NA	24/06/2017	NA	NA	7.300000191	NA	NA	NA	10.19999981	NA	NA	65.09999847	NA	NA	NA	79.84999847	NA	NA	14.85000038	NA	NA	NA	15.44999981	NA	NA	-0.53	NA	NA	NA	-1.04	NA	NA
1010204331	1010204132	NA	1	1	Male	B	6	22.12600315	25.2492874	29.16161188	33.30407309	37.21639757	51.94514855	NA	22/03/2016	25/06/2016	22/10/2016	25/02/2017	24/06/2017	15/09/2018	NA	11	11.69999981	12.25	12.69999981	13	15.75	NA	84.40000153	85.55000305	90.05000305	91.75	94.25	103.15	NA	16.14999962	16.10000038	15.55000019	15.1500001	16.54999924	16.05	NA	-0.6	-0.51	-0.6	-0.75	-0.93	-0.59	NA
1010204332	1010204133	1010204247	1	1	Female	B	5	17.98354194	21.10682618	24.98627399	29.16161188	33.07393636	NA	NA	22/03/2016	25/06/2016	21/10/2016	25/02/2017	24/06/2017	NA	NA	8.800000191	9.600000381	10.10000038	10.55000019	11.10000038	NA	NA	78.55000305	80.55000305	83	86.25	88.44999695	NA	NA	13.10000038	14	14.60000038	14.25	14.5	NA	NA	-1.24	-1.03	-1.2	-1.42	-1.46	NA	NA
1010204333	1010204134	1010204248	1	1	Male	B	5	21.59997633	24.72326058	28.60270838	32.77804627	36.69037075	NA	NA	22/03/2016	25/06/2016	21/10/2016	25/02/2017	24/06/2017	NA	NA	9.800000191	9.899999619	10.30000019	11.3499999	11.80000019	NA	NA	80.40000153	82.15000153	83.19999695	86.04999924	87.94999695	NA	NA	13.44999981	13.89999962	14.10000038	14.55000019	14.30000019	NA	NA	-1.54	-1.9	-2.03	-1.64	-1.69	NA	NA
1010204336	1010204136	1010204269	1	1	Male	B	5	9.008209306	12.13149355	NA	20.18627925	24.09860373	38.82735471	NA	22/03/2016	25/06/2016	NA	25/02/2017	24/06/2017	15/09/2018	NA	6.400000095	7.5	NA	8.650000095	9.600000381	11.45	NA	66.90000153	69.84999847	NA	77.14999771	79.65000153	89.75	NA	12.69999981	13.69999981	NA	13.75	14.64999962	15.05	NA	-2.99	-2.31	NA	-2.44	-2.08	-2.12	NA
1010204337	1010204137	1010204219	1	1	Male	B	1	13.54519064	NA	NA	NA	NA	NA	NA	22/03/2016	NA	NA	NA	NA	NA	NA	8.899999619	NA	NA	NA	NA	NA	NA	75.34999847	NA	NA	NA	NA	NA	NA	14.55000019	NA	NA	NA	NA	NA	NA	-1.05	NA	NA	NA	NA	NA	NA
1010204338	1010204138	1010204220	1	1	Female	B	1	10.09313962	NA	NA	NA	NA	NA	NA	22/03/2016	NA	NA	NA	NA	NA	NA	6.300000191	NA	NA	NA	NA	NA	NA	68.40000153	NA	NA	NA	NA	NA	NA	12.25	NA	NA	NA	NA	NA	NA	-2.52	NA	NA	NA	NA	NA	NA
1010204339	1010204139	NA	1	1	Female	B	5	3.978077832	7.101362081	NA	15.15614777	19.06847225	33.79722324	NA	22/03/2016	25/06/2016	NA	25/02/2017	24/06/2017	15/09/2018	NA	7.199999809	8.699999809	NA	10.6500001	11.14999962	13.55	NA	61.59999847	67.55000305	NA	76.85000229	78.94999695	88.25	NA	15.35000038	16.5	NA	15.75	16.54999924	16.65	NA	0.94	1.02	NA	0.81	0.52	0.07	NA
1010204340	1010204140	NA	1	1	Female	B	1	2.860270838	NA	NA	NA	NA	NA	NA	22/03/2016	NA	NA	NA	NA	NA	NA	6.599999905	NA	NA	NA	NA	NA	NA	63.45000076	NA	NA	NA	NA	NA	NA	15.25	NA	NA	NA	NA	NA	NA	1.09	NA	NA	NA	NA	NA	NA
1010204341	1010204141	1010204221	1	1	Male	B	1	0.88767026	NA	NA	NA	NA	NA	NA	22/03/2016	NA	NA	NA	NA	NA	NA	4	NA	NA	NA	NA	NA	NA	52.5	NA	NA	NA	NA	NA	NA	11.75	NA	NA	NA	NA	NA	NA	-0.57	NA	NA	NA	NA	NA	NA
1010204342	1010204142	1010204249	1	1	Male	B	6	9.764372861	12.88765711	16.79998159	20.9424428	24.85476728	39.58351826	NA	22/03/2016	25/06/2016	22/10/2016	25/02/2017	24/06/2017	15/09/2018	NA	8.399999619	9.199999809	10.05000019	10.6500001	10.85000038	13.15	NA	70.59999847	75.15000153	79.15000153	82.45000076	84.34999847	94.15	NA	14.69999981	14.30000019	14.05000019	14.05000019	13.80000019	14.55	NA	-0.74	-0.62	-0.56	-0.71	-1.11	-1.05	NA
1010204343	1010204143	1010204259	1	1	Male	B	6	4.536981329	7.660265578	11.57259006	15.71505127	19.62737575	34.35612673	NA	22/03/2016	25/06/2016	22/10/2016	25/02/2017	24/06/2017	15/09/2018	NA	8.100000381	8.899999619	10.60000038	12.8499999	14.35000038	16.15	NA	65.94999695	69.44999695	79.90000153	79.85000229	85.65000153	95.05	NA	15.35000038	14.80000019	15.94999981	17.65000057	17.89999962	17.75	NA	0.96	0.41	0.96	1.87	2.16	1.14	NA
1010204344	1010204144	1010204251	1	1	Female	B	3	17.85203523	20.97531948	24.88764396	NA	NA	NA	NA	22/03/2016	25/06/2016	22/10/2016	NA	NA	NA	NA	10.39999962	10.5	11.44999981	NA	NA	NA	NA	81.94999695	85.55000305	88.34999847	NA	NA	NA	NA	14.44999981	14.80000019	15.14999962	NA	NA	NA	NA	0.16	-0.26	-0.15	NA	NA	NA	NA
1010204345	1010204146	1010204258	1	1	Male	B	5	6.509581907	9.599989479	13.51231396	17.65477517	21.56709965	NA	NA	22/03/2016	24/06/2016	21/10/2016	24/02/2017	23/06/2017	NA	NA	7.400000095	8.699999809	10.05000019	11.75	13.14999962	NA	NA	67.94999695	69.44999695	75.44999695	81.04999924	82.55000305	NA	NA	13.60000038	14.30000019	15.14999962	15.44999981	16.04999924	NA	NA	-0.85	-0.37	0.06	0.71	1.07	NA	NA
1010204346	1010204147	1010204223	1	1	Male	B	4	3.123284248	6.246568497	10.15889298	14.30135419	NA	NA	NA	22/03/2016	25/06/2016	22/10/2016	25/02/2017	NA	NA	NA	4.800000191	6.099999905	6.650000095	7.149999857	NA	NA	NA	56.90000153	61.25	65.25	69.64999771	NA	NA	NA	13.10000038	13.30000019	13.25	12.44999981	NA	NA	NA	-2.48	-2.47	-2.94	-3.16	NA	NA	NA
1010204347	1010204148	1010204224	1	1	Female	B	6	23.86846699	26.95887457	30.87119905	35.01366026	38.92598474	53.6876124	NA	22/03/2016	24/06/2016	21/10/2016	24/02/2017	23/06/2017	15/09/2018	NA	10.89999962	11.5	12.44999981	13.3499999	13.80000019	16.15	NA	88.69999695	89.65000153	91.05000305	95.25	98.25	106.9	NA	14.60000038	14.39999962	16.04999924	15.55000019	15.89999962	15.85	NA	-0.4	-0.41	-0.27	-0.18	-0.33	-0.4	NA
1010204348	1010204149	1010204225	1	1	Female	B	3	7.331498815	10.45478306	14.36710754	NA	NA	NA	NA	22/03/2016	25/06/2016	22/10/2016	NA	NA	NA	NA	7.699999809	7.900000095	9.050000191	NA	NA	NA	NA	68.19999695	69.44999695	73.15000153	NA	NA	NA	NA	14.89999962	13.30000019	15.05000019	NA	NA	NA	NA	-0.05	-0.69	-0.37	NA	NA	NA	NA
1010204349	1010204150	1010204226	1	1	Female	B	1	4.602734682	NA	NA	NA	NA	NA	NA	22/03/2016	NA	NA	NA	NA	NA	NA	6.5	NA	NA	NA	NA	NA	NA	60.29999924	NA	NA	NA	NA	NA	NA	15.05000019	NA	NA	NA	NA	NA	NA	-0.27	NA	NA	NA	NA	NA	NA
1010204350	1010204151	1010204227	1	1	Female	B	4	20.87668945	23.9999737	27.91229818	NA	35.99996055	NA	NA	22/03/2016	25/06/2016	22/10/2016	NA	25/06/2017	NA	NA	10	11.10000038	12.25	NA	13.75	NA	NA	82.19999695	85.65000153	87.34999847	NA	93.34999847	NA	NA	14.94999981	15.60000038	16.25	NA	16.25	NA	NA	-0.65	-0.27	-0.03	NA	-0.06	NA	NA
1010204351	1010204152	1010204250	1	1	Male	B	3	21.96161977	25.08490402	28.9972285	NA	NA	NA	NA	22/03/2016	25/06/2016	22/10/2016	NA	NA	NA	NA	11.39999962	12.19999981	12.64999962	NA	NA	NA	NA	85.69999695	88.25	90.69999695	NA	NA	NA	NA	15.30000019	16.10000038	15.14999962	NA	NA	NA	NA	-0.26	-0.12	-0.31	NA	NA	NA	NA
1010204352	1010204153	1010204260	1	1	Female	B	2	4.306844595	NA	11.34245332	NA	NA	NA	NA	22/03/2016	NA	22/10/2016	NA	NA	NA	NA	5.099999905	NA	8.199999809	NA	NA	NA	NA	56.70000076	NA	71.65000153	NA	NA	NA	NA	12.39999962	NA	14.64999962	NA	NA	NA	NA	-2.06	NA	-0.58	NA	NA	NA	NA
1010204353	1010204154	1010204228	1	1	Female	B	6	5.293144884	8.416429133	12.32875361	16.47121483	20.38353931	35.11229029	NA	22/03/2016	25/06/2016	22/10/2016	25/02/2017	24/06/2017	15/09/2018	NA	7.199999809	7.699999809	8.350000381	8.349999905	8.199999809	9.9	NA	62.04999924	64.55000305	68.5	72.25	74.65000153	82.45	NA	16.04999924	14.89999962	15.80000019	14.55000019	13.25	14.05	NA	0.21	-0.38	-0.63	-1.42	-2.26	-2.65	NA
1010204354	1010204155	1010204229	1	1	Female	B	2	7.331498815	10.45478306	NA	NA	NA	NA	NA	23/03/2016	26/06/2016	NA	NA	NA	NA	NA	6.699999809	7.199999809	NA	NA	NA	NA	NA	67.34999847	71.55000305	NA	NA	NA	NA	NA	13.75	13.30000019	NA	NA	NA	NA	NA	-1.2	-1.46	NA	NA	NA	NA	NA
1010204355	1010204156	1010204230	1	1	Female	B	1	15.74792795	NA	NA	NA	NA	NA	NA	23/03/2016	NA	NA	NA	NA	NA	NA	10.10000038	NA	NA	NA	NA	NA	NA	78.55000305	NA	NA	NA	NA	NA	NA	16.04999924	NA	NA	NA	NA	NA	NA	0.28	NA	NA	NA	NA	NA	NA
1010204356	1010204157	1010204252	1	1	Male	B	6	22.8821667	26.00545095	29.91777543	34.06023665	37.97256113	52.70131211	NA	23/03/2016	26/06/2016	23/10/2016	26/02/2017	25/06/2017	16/09/2018	NA	9.5	10	10.69999981	11.5	11.75	13.65	NA	82.19999695	85.65000153	85.90000153	87.95000076	90.15000153	97.85	NA	14.05000019	13.89999962	14.44999981	14.6500001	14.75	15.25	NA	-2	-1.97	-1.85	-1.66	-1.84	-1.77	NA
1010204357	1010204157	1010204261	1	1	Male	B	5	20.8109361	23.93422035	27.84654483	31.98900604	NA	50.6300815	NA	23/03/2016	26/06/2016	23/10/2016	26/02/2017	NA	16/09/2018	NA	9.300000191	9.5	10.10000038	10.5	NA	12.75	NA	79.44999695	82.75	83.34999847	86.85000229	NA	97.55	NA	13.10000038	14.19999981	14.30000019	13.60000038	NA	14.25	NA	-1.89	-2.15	-2.11	-2.22	NA	-2.16	NA
1010204358	1010204158	1010204253	1	1	Male	B	2	21.33696292	24.46024717	NA	NA	NA	NA	NA	23/03/2016	26/06/2016	NA	NA	NA	NA	NA	11.30000019	11.80000019	NA	NA	NA	NA	NA	83.34999847	85.65000153	NA	NA	NA	NA	NA	14.94999981	15.30000019	NA	NA	NA	NA	NA	-0.24	-0.32	NA	NA	NA	NA	NA
1010204359	1010204159	1010204231	1	1	Female	B	5	7.232868786	10.35615303	14.26847751	18.41093873	22.32326321	NA	NA	23/03/2016	26/06/2016	23/10/2016	26/02/2017	25/06/2017	NA	NA	6.900000095	7.300000191	8.399999619	9.399999619	10.85000038	NA	NA	66.44999695	69.94999695	74.94999695	77.14999771	82.44999695	NA	NA	14.44999981	13.39999962	13.75	14.05000019	14.64999962	NA	NA	-0.92	-1.33	-0.96	-0.76	-0.2	NA	NA
1010204360	1010204160	1010204232	1	1	Male	B	3	13.11779384	16.24107809	20.15340257	NA	NA	NA	NA	23/03/2016	26/06/2016	23/10/2016	NA	NA	NA	NA	7	7.099999905	8.100000381	NA	NA	NA	NA	72.44999695	75.25	78.25	NA	NA	NA	NA	12.60000038	11.5	12.35000038	NA	NA	NA	NA	-3.13	-3.53	-3.02	NA	NA	NA	NA
1010204361	1010204161	1010204233	1	1	Male	B	1	16.73422824	NA	NA	NA	NA	NA	NA	23/03/2016	NA	NA	NA	NA	NA	NA	9.199999809	NA	NA	NA	NA	NA	NA	79.05000305	NA	NA	NA	NA	NA	NA	14.10000038	NA	NA	NA	NA	NA	NA	-1.34	NA	NA	NA	NA	NA	NA
1010204362	1010204162	1010204256	1	1	Female	B	2	23.04655009	26.16983433	NA	NA	NA	NA	NA	23/03/2016	26/06/2016	NA	NA	NA	NA	NA	9	10.39999962	NA	NA	NA	NA	NA	78.05000305	81.94999695	NA	NA	NA	NA	NA	12.94999981	14.19999981	NA	NA	NA	NA	NA	-1.88	-1.13	NA	NA	NA	NA	NA
1010204363	1010204163	1010204234	1	1	Female	B	5	23.04655009	26.16983433	30.08215881	NA	38.13694451	52.86569549	NA	23/03/2016	26/06/2016	23/10/2016	NA	25/06/2017	16/09/2018	NA	10.30000019	11.5	12.39999962	NA	12.89999962	14.45	NA	82	83.44999695	85.55000305	NA	90.55000305	99.05	NA	15.55000019	16.60000038	17.45000076	NA	16.54999924	16.05	NA	-0.74	-0.3	-0.21	NA	-0.78	-1.15	NA
1010204364	1010204165	1010204236	1	1	Female	B	6	14.39998422	17.52326847	21.36983959	25.54517748	29.42462529	44.21912962	NA	23/03/2016	26/06/2016	21/10/2016	25/02/2017	23/06/2017	16/09/2018	NA	8.800000191	9.600000381	9.949999809	10.19999981	10.19999981	12.55	NA	76.25	78.55000305	82.25	80.14999771	86.15000153	94.9	NA	14.25	14	13.89999962	13.8499999	13.80000019	14.75	NA	-0.6	-0.44	-0.77	-1.2	-1.73	-1.55	NA
1010204365	1010204166	1010204254	1	1	Female	B	5	14.10409413	17.22737838	21.13970286	25.28216407	29.19448855	NA	NA	23/03/2016	26/06/2016	23/10/2016	26/02/2017	25/06/2017	NA	NA	8.5	8.699999809	9.050000191	10.10000038	10.44999981	NA	NA	70.65000153	73.84999847	76.05000305	78.25	82.75	NA	NA	14.10000038	14.10000038	14.05000019	29.25	14.55000019	NA	NA	-0.83	-1.21	-1.53	-1.25	-1.5	NA	NA
1010204366	1010204168	1010204238	1	1	Female	B	5	5.720541676	8.843825925	12.72327373	16.89861162	20.8109361	NA	NA	23/03/2016	26/06/2016	22/10/2016	26/02/2017	25/06/2017	NA	NA	6.800000191	7.800000191	8.850000381	9.25	9.850000381	NA	NA	64.09999847	68.75	72.75	76.54999924	78.5	NA	NA	14.55000019	13.19999981	13.5	13.8499999	14.19999981	NA	NA	-0.46	-0.39	-0.23	-0.64	-0.77	NA	NA
1010204367	1010204170	1010204240	1	1	Female	B	4	22.84929003	25.97257428	NA	NA	37.93968445	52.66843543	NA	23/03/2016	26/06/2016	NA	NA	25/06/2017	16/09/2018	NA	10.19999981	10.69999981	NA	NA	13.14999962	15.55	NA	80.90000153	83.65000153	NA	NA	92.15000153	100.25	NA	14.25	14.5	NA	NA	15.14999962	16.05	NA	-0.79	-0.86	NA	NA	-0.6	-0.6	NA
1010204368	1010204170	1010204240	1	1	Male	B	4	5.457528266	8.580812514	NA	NA	20.54792269	35.27667367	NA	23/03/2016	26/06/2016	NA	NA	25/06/2017	16/09/2018	NA	7.599999905	8.199999809	NA	NA	10.55000019	13.15	NA	67.44999695	71.44999695	NA	NA	83.75	94.05	NA	14.75	14	NA	NA	14.14999962	14.55	NA	-0.13	-0.63	NA	NA	-0.73	-0.65	NA
1010204369	1010204171	1010204241	1	1	Male	B	2	10.25806452	NA	NA	NA	NA	8.350675583	NA	23/03/2016	NA	NA	NA	NA	15/09/2018	NA	7.400000095	NA	NA	NA	NA	8.25	NA	70.05000305	NA	NA	NA	NA	70.75	NA	13.94999981	NA	NA	NA	NA	14.55	NA	-2.01	NA	NA	NA	NA	-0.5	NA
1010204370	1010204172	1010204242	1	1	Male	B	2	21.23833289	NA	28.27394162	NA	NA	NA	NA	23/03/2016	NA	23/10/2016	NA	NA	NA	NA	8.100000381	NA	9.199999809	NA	NA	NA	NA	78	NA	83.05000305	NA	NA	NA	NA	12.85000038	NA	13.60000038	NA	NA	NA	NA	-3.17	NA	-2.97	NA	NA	NA	NA
1010204371	1010204173	1010204243	1	1	Male	B	3	16.40546147	NA	23.4410702	NA	31.49585589	NA	NA	23/03/2016	NA	23/10/2016	NA	25/06/2017	NA	NA	8.399999619	NA	9.300000191	NA	11.05000019	NA	NA	74.69999695	NA	79.09999847	NA	85.55000305	NA	NA	13.94999981	NA	15.19999981	NA	14.55000019	NA	NA	-2.1	NA	-2.27	NA	-1.74	NA	NA
1010204372	1010204175	1010204255	1	1	Female	B	3	18.37806205	21.5013463	NA	NA	33.46845647	NA	NA	23/03/2016	26/06/2016	NA	NA	25/06/2017	NA	NA	9	9.699999809	NA	NA	12.05000019	NA	NA	78	80.65000153	NA	NA	89.05000305	NA	NA	13.55000019	14.10000038	NA	NA	14.44999981	NA	NA	-1.12	-1	NA	NA	-0.83	NA	NA
1010204373	1010204176	NA	1	1	Female	B	4	15.64929792	18.67395214	22.68490665	NA	NA	45.46844332	NA	23/03/2016	23/06/2016	23/10/2016	NA	NA	16/09/2018	NA	7.400000095	7.900000095	8.050000191	NA	NA	10.65	NA	74.55000305	77.34999847	79.65000153	NA	NA	92.75	NA	12.35000038	13.5	12.94999981	NA	NA	13.05	NA	-2.31	-2.29	-2.8	NA	NA	-2.98	NA
1010204374	1010204122	1010204211	1	1	Male	FU1	5	NA	2.860270838	6.772595318	10.91505653	14.82738101	29.58900867	NA	NA	24/06/2016	21/10/2016	24/02/2017	23/06/2017	15/09/2018	NA	NA	6.099999905	7.550000191	8.349999905	9.5	13.55	NA	NA	62.65000153	70.34999847	74.45000076	79.94999695	93.05	NA	NA	12.89999962	13.05000019	12.8499999	13.35000038	15.55	NA	NA	-0.24	-0.77	-1.07	-0.71	0.2	NA
1010204375	1010204124	1010204213	1	1	Female	FU1	2	NA	2.695887457	NA	NA	14.66299763	NA	NA	NA	24/06/2016	NA	NA	23/06/2017	NA	NA	NA	5.300000191	NA	NA	9.25	NA	NA	NA	54.65000153	NA	NA	73.55000305	NA	NA	NA	13.10000038	NA	NA	14.75	NA	NA	NA	-0.49	NA	NA	-0.24	NA	NA
1010204376	1010204167	1010204237	1	1	Male	FU1	4	NA	1.380820405	5.293144884	9.435606098	13.34793058	NA	NA	NA	26/06/2016	23/10/2016	26/02/2017	25/06/2017	NA	NA	NA	5.300000191	7.5	8.449999809	8.699999809	NA	NA	NA	57.65000153	66.55000305	69.75	74.84999847	NA	NA	NA	13.60000038	14.25	14.55000019	14.55000019	NA	NA	NA	0.56	-0.17	-0.59	-1.22	NA	NA
1010204377	1010204172	1010204242	1	1	Male	FU2	1	NA	NA	0.920546936	NA	NA	NA	NA	NA	NA	23/10/2016	NA	NA	NA	NA	NA	NA	3.799999952	NA	NA	NA	NA	NA	NA	53.34999847	NA	NA	NA	NA	NA	NA	10.80000019	NA	NA	NA	NA	NA	NA	-1.01	NA	NA	NA	NA
1010204378	1010204163	1010204234	1	1	Male	FU2	4	NA	NA	2.794517485	6.936978699	10.84930318	25.57805416	NA	NA	NA	23/10/2016	26/02/2017	25/06/2017	16/09/2018	NA	NA	NA	4.650000095	8.600000381	9.050000191	11.55	NA	NA	NA	61.45000076	69.25	74.15000153	84.65	NA	NA	NA	14.44999981	15.3499999	15.25	14.85	NA	NA	NA	-2.4	0.36	-0.32	-0.66	NA
1010204379	1010204165	1010204236	1	1	Male	FU3	3	NA	NA	NA	0.986300289	4.832871416	19.62737575	NA	NA	NA	NA	26/02/2017	23/06/2017	16/09/2018	NA	NA	NA	NA	5.099999905	8.25	9.65	NA	NA	NA	NA	57.70000076	66.65000153	79.9	NA	NA	NA	NA	13	15.89999962	14	NA	NA	NA	NA	1.03	0.95	-1.38	NA
1010204380	1010204103	1010204262	1	1	Female	FU4	2	NA	NA	NA	NA	0.723286879	15.48491454	NA	NA	NA	NA	NA	23/06/2017	15/09/2018	NA	NA	NA	NA	NA	4	8.25	NA	NA	NA	NA	NA	51.04999924	73.55	NA	NA	NA	NA	NA	12.05000019	14.55	NA	NA	NA	NA	NA	0.23	-1.34	NA
1010204381	1010204145	1010204222	1	1	Female	FU4	1	NA	NA	NA	NA	8.383552456	NA	NA	NA	NA	NA	NA	23/06/2017	NA	NA	NA	NA	NA	NA	6.050000191	NA	NA	NA	NA	NA	NA	64.34999847	NA	NA	NA	NA	NA	NA	12.75	NA	NA	NA	NA	NA	NA	-2.4	NA	NA
1010204382	1010204123	1010204212	1	1	Male	FU4	1	NA	NA	NA	NA	9.1	NA	NA	NA	NA	NA	NA	23/06/2017	NA	NA	NA	NA	NA	NA	9.850000381	NA	NA	NA	NA	NA	NA	71.65000153	NA	NA	NA	NA	NA	NA	16.45000076	NA	NA	NA	NA	NA	NA	0.91	NA	NA
1010204383	1010204180	1010204266	1	1	Female	FU4	1	NA	NA	NA	NA	2.9	NA	NA	NA	NA	NA	NA	24/06/2017	NA	NA	NA	NA	NA	NA	5.099999905	NA	NA	NA	NA	NA	NA	59.65000153	NA	NA	NA	NA	NA	NA	12.80000019	NA	NA	NA	NA	NA	NA	-0.98	NA	NA
1010204384	1010204184	1010204271	1	1	Female	FU4	1	NA	NA	NA	NA	1.4	NA	NA	NA	NA	NA	NA	25/06/2017	NA	NA	NA	NA	NA	NA	4.349999905	NA	NA	NA	NA	NA	NA	54.75	NA	NA	NA	NA	NA	NA	11.85000038	NA	NA	NA	NA	NA	NA	-0.43	NA	NA
1010204385	1010204183	1010204270	1	1	Female	FU4	1	NA	NA	NA	NA	3.5	NA	NA	NA	NA	NA	NA	25/06/2017	NA	NA	NA	NA	NA	NA	6.349999905	NA	NA	NA	NA	NA	NA	62.04999924	NA	NA	NA	NA	NA	NA	14.35000038	NA	NA	NA	NA	NA	NA	0.25	NA	NA
1010204386	1010204185	1010204282	1	1	Male	FU4	1	NA	NA	NA	NA	1.533333333	NA	NA	NA	NA	NA	NA	25/06/2017	NA	NA	NA	NA	NA	NA	5.349999905	NA	NA	NA	NA	NA	NA	56.75	NA	NA	NA	NA	NA	NA	13.55000019	NA	NA	NA	NA	NA	NA	0.36	NA	NA
1010204387	1010204174	1010204244	1	1	Female	FU4	2	NA	NA	NA	NA	13.8	28.5	NA	NA	NA	NA	NA	25/06/2017	16/09/2018	NA	NA	NA	NA	NA	9.449999809	10.05	NA	NA	NA	NA	NA	72.34999847	83.35	NA	NA	NA	NA	NA	15.05000019	14.55	NA	NA	NA	NA	NA	0.09	-1.74	NA
1010204388	1010204159	1010204231	1	1	Female	FU4	2	NA	NA	NA	NA	2.432874046	17.16162503	NA	NA	NA	NA	NA	25/06/2017	16/09/2018	NA	NA	NA	NA	NA	5.5	8.9	NA	NA	NA	NA	NA	58.04999924	78.7	NA	NA	NA	NA	NA	12.69999981	12.75	NA	NA	NA	NA	NA	0.06	-1.01	NA
1010204390	1010204179	1010204265	1	1	Male	FU5	1	NA	NA	NA	NA	NA	15.68217459	NA	NA	NA	NA	NA	NA	15/09/2018	NA	NA	NA	NA	NA	NA	11.45	NA	NA	NA	NA	NA	NA	79.9	NA	NA	NA	NA	NA	NA	15.55	NA	NA	NA	NA	NA	NA	0.83	NA
1010204391	1010204154	1010204228	1	1	Male	FU5	1	NA	NA	NA	NA	NA	12.03286353	NA	NA	NA	NA	NA	NA	15/09/2018	NA	NA	NA	NA	NA	NA	8.05	NA	NA	NA	NA	NA	NA	73.25	NA	NA	NA	NA	NA	NA	13.65	NA	NA	NA	NA	NA	NA	-1.65	NA
1010204392	1010204192	NA	1	1	Female	FU5	1	NA	NA	NA	NA	NA	17.29313173	NA	NA	NA	NA	NA	NA	16/09/2018	NA	NA	NA	NA	NA	NA	8.35	NA	NA	NA	NA	NA	NA	74.75	NA	NA	NA	NA	NA	NA	14.05	NA	NA	NA	NA	NA	NA	-1.57	NA
1010204393	1010204103	NA	1	1	Female	FU5	1	NA	NA	NA	NA	NA	10.78354983	NA	NA	NA	NA	NA	NA	16/09/2018	NA	NA	NA	NA	NA	NA	7.65	NA	NA	NA	NA	NA	NA	68.25	NA	NA	NA	NA	NA	NA	13.55	NA	NA	NA	NA	NA	NA	-1.03	NA
1010204394	1010204178	1010204263	1	1	Female	FU5	1	NA	NA	NA	NA	NA	13.70957402	NA	NA	NA	NA	NA	NA	16/09/2018	NA	NA	NA	NA	NA	NA	6.55	NA	NA	NA	NA	NA	NA	69.35	NA	NA	NA	NA	NA	NA	12.55	NA	NA	NA	NA	NA	NA	-2.99	NA
1010204395	1010204194	NA	1	1	Male	FU5	1	NA	NA	NA	NA	NA	20.48216933	NA	NA	NA	NA	NA	NA	16/09/2018	NA	NA	NA	NA	NA	NA	10.15	NA	NA	NA	NA	NA	NA	81.55	NA	NA	NA	NA	NA	NA	14.75	NA	NA	NA	NA	NA	NA	-1.07	NA
1010204396	1010204195	NA	1	1	Male	FU5	1	NA	NA	NA	NA	NA	16.89861162	NA	NA	NA	NA	NA	NA	16/09/2018	NA	NA	NA	NA	NA	NA	12.05	NA	NA	NA	NA	NA	NA	80.9	NA	NA	NA	NA	NA	NA	16.05	NA	NA	NA	NA	NA	NA	1.07	NA
1010204397	1010204196	NA	1	1	Male	FU5	1	NA	NA	NA	NA	NA	20.74518275	NA	NA	NA	NA	NA	NA	16/09/2018	NA	NA	NA	NA	NA	NA	9.75	NA	NA	NA	NA	NA	NA	78.9	NA	NA	NA	NA	NA	NA	14.55	NA	NA	NA	NA	NA	NA	-1.46	NA
1010204398	1010204197	NA	1	1	Female	FU5	1	NA	NA	NA	NA	NA	8.9	NA	NA	NA	NA	NA	NA	16/09/2018	NA	NA	NA	NA	NA	NA	8.05	NA	NA	NA	NA	NA	NA	70.45	NA	NA	NA	NA	NA	NA	14.05	NA	NA	NA	NA	NA	NA	-0.15	NA
1010204399	1010204198	NA	1	1	Female	FU5	1	NA	NA	NA	NA	NA	5.720541676	NA	NA	NA	NA	NA	NA	16/09/2018	NA	NA	NA	NA	NA	NA	5.15	NA	NA	NA	NA	NA	NA	64.05	NA	NA	NA	NA	NA	NA	11.55	NA	NA	NA	NA	NA	NA	-2.76	NA
1010205301	1010205101	1010205201	1	1	Male	B	2	21.40271627	24.52600052	NA	NA	NA	NA	NA	24/03/2016	27/06/2016	NA	NA	NA	NA	NA	10.10000038	10.60000038	NA	NA	NA	NA	NA	79.55000305	80.15000153	NA	NA	NA	NA	NA	14.55000019	15	NA	NA	NA	NA	NA	-1.25	-1.27	NA	NA	NA	NA	NA
1010205302	1010205102	1010205202	1	1	Female	B	6	2.367120694	5.523281618	9.435606098	13.57806731	17.52326847	32.21914277	NA	23/03/2016	27/06/2016	24/10/2016	27/02/2017	27/06/2017	17/09/2018	NA	4.900000095	7.099999905	8.449999809	10.44999981	10.64999962	13.45	NA	57.54999924	64.05000305	69.94999695	73.64999771	78.15000153	90.15	NA	14.25	13.80000019	15.14999962	16.84999943	16.54999924	16.05	NA	-0.77	-0.02	0.11	0.94	0.4	0.18	NA
1010205303	1010205103	1010205203	1	1	Male	B	6	7.72601893	10.84930318	14.76162766	18.93696555	22.84929003	37.54516433	NA	24/03/2016	27/06/2016	24/10/2016	28/02/2017	27/06/2017	17/09/2018	NA	8.100000381	8.199999809	8.649999619	10.25	10.55000019	12.85	NA	69.05000305	72.05000305	75.34999847	78.59999847	84.15000153	93.85	NA	15.14999962	15.10000038	15.25	15.8499999	15.44999981	16.05	NA	-0.47	-1.22	-1.54	-0.74	-1.07	-1.05	NA
1010205304	1010205104	1010205248	1	1	Female	B	5	11.30957665	14.4328609	18.37806205	22.48764659	26.43284774	NA	NA	24/03/2016	27/06/2016	25/10/2016	27/02/2017	27/06/2017	NA	NA	7.699999809	8.5	9	8.650000095	9.899999619	NA	NA	72.40000153	75.34999847	79.25	80.75	83.55000305	NA	NA	13.80000019	13.60000038	14.25	13.3499999	13.85000038	NA	NA	-1.09	-0.9	-1.12	-2.14	-1.58	NA	NA
1010205305	1010205105	1010205204	1	1	Female	B	5	9.073962659	12.19724691	16.10957139	20.28490928	24.19723376	NA	NA	24/03/2016	27/06/2016	24/10/2016	28/02/2017	27/06/2017	NA	NA	8.399999619	9	10.25	10.94999981	11.44999981	NA	NA	69.90000153	74.05000305	77.15000153	80.64999771	85.15000153	NA	NA	15.05000019	14.69999981	15.25	16.15000057	15.64999962	NA	NA	0.15	0.01	0.34	0.18	-0.05	NA	NA
1010205306	1010205106	1010205205	1	1	Male	B	1	25.83870968	NA	NA	NA	NA	NA	NA	24/03/2016	NA	NA	NA	NA	NA	NA	9.300000191	NA	NA	NA	NA	NA	NA	77.69999695	NA	NA	NA	NA	NA	NA	13.85000038	NA	NA	NA	NA	NA	NA	-2.58	NA	NA	NA	NA	NA	NA
1010205307	1010205107	1010205206	1	1	Female	B	1	10.65204312	NA	NA	NA	NA	NA	NA	24/03/2016	NA	NA	NA	NA	NA	NA	8.399999619	NA	NA	NA	NA	NA	NA	71.09999847	NA	NA	NA	NA	NA	NA	14.94999981	NA	NA	NA	NA	NA	NA	-0.23	NA	NA	NA	NA	NA	NA
1010205308	1010205108	NA	1	1	Male	B	1	2.827394162	NA	NA	NA	NA	NA	NA	24/03/2016	NA	NA	NA	NA	NA	NA	5.099999905	NA	NA	NA	NA	NA	NA	55.40000153	NA	NA	NA	NA	NA	NA	12.05000019	NA	NA	NA	NA	NA	NA	-1.69	NA	NA	NA	NA	NA	NA
1010205309	1010205109	1010205207	1	1	Female	B	2	6.476705231	9.599989479	NA	NA	NA	NA	NA	24/03/2016	27/06/2016	NA	NA	NA	NA	NA	6.199999809	6.199999809	NA	NA	NA	NA	NA	65.5	67.05000305	NA	NA	NA	NA	NA	12.75	12.60000038	NA	NA	NA	NA	NA	-1.54	-2.53	NA	NA	NA	NA	NA
1010205310	1010205110	NA	1	1	Male	B	1	19.6931291	NA	NA	NA	NA	NA	NA	24/03/2016	NA	NA	NA	NA	NA	NA	9.399999619	NA	NA	NA	NA	NA	NA	80.05000305	NA	NA	NA	NA	NA	NA	14.64999962	NA	NA	NA	NA	NA	NA	-1.63	NA	NA	NA	NA	NA	NA
1010205311	1010205111	1010205249	1	1	Female	B	4	12.19724691	NA	NA	23.37531685	27.320518	42.01639231	NA	24/03/2016	NA	NA	27/02/2017	27/06/2017	17/09/2018	NA	5.5	NA	NA	8.349999905	8.649999619	10.45	NA	63.40000153	NA	NA	76.54999924	78.84999847	89.85	NA	11.55000019	NA	NA	13.3499999	13.14999962	13.05	NA	-4.04	NA	NA	-2.59	-2.88	-2.86	NA
1010205312	1010205112	NA	1	1	Male	B	5	17.6218985	20.74518275	NA	28.79996844	32.74516959	47.4410439	NA	24/03/2016	27/06/2016	NA	27/02/2017	27/06/2017	17/09/2018	NA	10.60000038	11.39999962	NA	13.8499999	13.89999962	16.05	NA	83.40000153	85.55000305	NA	91.90000153	95.65000153	103.45	NA	14.44999981	15.5	NA	16.34999943	16.54999924	16.45	NA	-0.22	-0.07	NA	0.49	0.07	-0.1	NA
1010205313	1010205113	1010205245	1	1	Male	B	5	21.40271627	NA	28.47120168	32.58078621	36.52598737	51.22186167	NA	24/03/2016	NA	25/10/2016	27/02/2017	27/06/2017	17/09/2018	NA	8.5	NA	9.100000381	9.849999905	10.05000019	11.85	NA	75.55000305	NA	77.75	82.35000229	84.44999695	91.05	NA	14.25	NA	14.25	13.8499999	13.85000038	14.35	NA	-2.78	NA	-3.08	-2.83	-3.02	-2.79	NA
1010205314	1010205114	NA	1	1	Female	B	1	22.42189324	NA	NA	NA	NA	NA	NA	24/03/2016	NA	NA	NA	NA	NA	NA	7.800000191	NA	NA	NA	NA	NA	NA	76.94999695	NA	NA	NA	NA	NA	NA	12.55000019	NA	NA	NA	NA	NA	NA	-3.04	NA	NA	NA	NA	NA	NA
1010205315	1010205115	1010205208	1	1	Male	B	4	17.65477517	NA	24.72326058	28.83284511	NA	47.47392058	NA	24/03/2016	NA	25/10/2016	27/02/2017	NA	17/09/2018	NA	7.800000191	NA	8.649999619	9.25	NA	12.25	NA	75.05000305	NA	78.90000153	82.25	NA	92.05	NA	12.94999981	NA	13.94999981	13.6500001	NA	15.35	NA	-2.97	NA	-3.07	-2.98	NA	-2.26	NA
1010205316	1010205117	1010205239	1	1	Female	B	3	24.06451613	27.16666667	NA	NA	39.16666667	NA	NA	24/03/2016	27/06/2016	NA	NA	27/06/2017	NA	NA	9.300000191	10.30000019	NA	NA	12.85000038	NA	NA	80.84999847	81.44999695	NA	NA	92.05000305	NA	NA	13.55000019	14.39999962	NA	NA	15.35000038	NA	NA	-1.76	-1.35	NA	NA	-0.91	NA	NA
1010205317	1010205118	NA	1	1	Female	B	1	9.435606098	NA	NA	NA	NA	NA	NA	24/03/2016	NA	NA	NA	NA	NA	NA	7.699999809	NA	NA	NA	NA	NA	NA	67.44999695	NA	NA	NA	NA	NA	NA	14.35000038	NA	NA	NA	NA	NA	NA	-0.66	NA	NA	NA	NA	NA	NA
1010205318	1010205119	1010205211	1	1	Female	B	2	9.468482774	NA	NA	NA	NA	39.28762818	NA	24/03/2016	NA	NA	NA	NA	17/09/2018	NA	7.400000095	NA	NA	NA	NA	9.8	NA	68.09999847	NA	NA	NA	NA	86.05	NA	14.10000038	NA	NA	NA	NA	14.15	NA	-0.99	NA	NA	NA	NA	-3.14	NA
1010205320	1010205121	NA	1	1	Female	B	1	1.939723902	NA	NA	NA	NA	NA	NA	24/03/2016	NA	NA	NA	NA	NA	NA	5.199999809	NA	NA	NA	NA	NA	NA	55.59999847	NA	NA	NA	NA	NA	NA	13.44999981	NA	NA	NA	NA	NA	NA	0.18	NA	NA	NA	NA	NA	NA
1010205321	1010205123	1010205246	1	1	Male	B	3	15.51779121	18.64107546	22.58627662	NA	NA	NA	NA	24/03/2016	27/06/2016	25/10/2016	NA	NA	NA	NA	8.600000381	8.899999619	9.75	NA	NA	NA	NA	75.55000305	75.65000153	81.55000305	NA	NA	NA	NA	13.85000038	13.39999962	13.35000038	NA	NA	NA	NA	-1.73	-1.95	-1.73	NA	NA	NA	NA
1010205322	1010205125	1010205247	1	1	Male	B	3	19.13422561	NA	NA	30.27941887	34.19174335	NA	NA	25/03/2016	NA	NA	27/02/2017	26/06/2017	NA	NA	8.100000381	NA	NA	10.1500001	10.80000019	NA	NA	76.05000305	NA	NA	85.75	88.15000153	NA	NA	13.5	NA	NA	13.75	14.05000019	NA	NA	-2.87	NA	NA	-2.34	-2.2	NA	NA
1010205323	1010205126	1010205240	1	1	Female	B	5	6.180815144	9.271222716	13.21642387	17.32600841	21.23833289	NA	NA	25/03/2016	27/06/2016	25/10/2016	27/02/2017	26/06/2017	NA	NA	5.800000191	7.099999905	8.149999619	NA	9.300000191	NA	NA	64.75	68.25	72.15000153	NA	80.55000305	NA	NA	12.85000038	13.30000019	13.75	NA	14.25	NA	NA	-1.97	-1.29	-1.01	NA	-1.32	NA	NA
1010205324	1010205127	1010205243	1	1	Female	B	6	14.39998422	17.52326847	21.43559295	25.54517748	29.45750196	44.18625295	NA	25/03/2016	28/06/2016	25/10/2016	27/02/2017	26/06/2017	17/09/2018	NA	11.10000038	12.30000019	13.14999962	16.15000057	13.80000019	15.45	NA	77.34999847	80.94999695	84.5	89.04999924	91.55000305	99.75	NA	16.85000038	16.60000038	17.14999962	19.25	17.04999924	16.65	NA	1.27	1.54	1.45	2.41	0.71	0.04	NA
1010205325	1010205128	1010205242	1	1	Female	B	6	19.59449907	22.71778332	26.6301078	30.73969234	34.65201682	49.3807678	NA	25/03/2016	28/06/2016	25/10/2016	27/02/2017	26/06/2017	17/09/2018	NA	8.600000381	9	9.949999809	10.8499999	11.85000038	13.85	NA	75.55000305	78.05000305	81.90000153	85.75	89.15000153	99.4	NA	14.05000019	13.19999981	13.64999962	13.75	14.05000019	14.55	NA	-1.71	-1.83	-1.57	-1.38	-1.1	-1.21	NA
1010205326	1010205130	1010205215	1	1	Male	B	6	6.871225347	9.994509595	13.90683407	18.01641861	21.92874309	36.65749407	NA	25/03/2016	28/06/2016	25/10/2016	27/02/2017	26/06/2017	17/09/2018	NA	7	7.5	8.25	9.550000191	9.699999809	12.15	NA	67.05000305	70.75	74.44999695	79.54999924	82.65000153	92.65	NA	13.60000038	13.80000019	13.75	14.25	13.85000038	14.15	NA	-1.49	-1.82	-1.81	-1.22	-1.68	-1.44	NA
1010205327	1010205131	1010205216	1	1	Female	B	4	17.1945017	20.31778595	24.23011043	28.37257165	NA	NA	NA	25/03/2016	28/06/2016	25/10/2016	28/02/2017	NA	NA	NA	8.699999809	9.199999809	9.800000191	11.1500001	NA	NA	NA	76.94999695	78.55000305	80.59999847	84.85000229	NA	NA	NA	13.64999962	13.10000038	14.39999962	14.6500001	NA	NA	NA	-1.2	-1.26	-1.34	-0.85	NA	NA	NA
1010205328	1010205133	NA	1	1	Female	B	1	6.509581907	NA	NA	NA	NA	NA	NA	25/03/2016	NA	NA	NA	NA	NA	NA	7.199999809	NA	NA	NA	NA	NA	NA	66.84999847	NA	NA	NA	NA	NA	NA	14.55000019	NA	NA	NA	NA	NA	NA	-0.31	NA	NA	NA	NA	NA	NA
1010205329	1010205134	1010205218	1	1	Female	B	4	6.180815144	9.304099393	13.21642387	17.26025506	NA	NA	NA	25/03/2016	28/06/2016	25/10/2016	25/02/2017	NA	NA	NA	7.699999809	8	8.800000191	8.550000191	NA	NA	NA	70.05000305	72.55000305	77.65000153	77.54999924	NA	NA	NA	13.75	13.30000019	14	13.8499999	NA	NA	NA	0.37	-0.31	-0.38	-1.36	NA	NA	NA
1010205330	1010205135	1010205219	1	1	Male	B	6	11.24382329	14.36710754	18.27943202	22.38901656	26.30134104	41.03009202	NA	25/03/2016	28/06/2016	25/10/2016	27/02/2017	26/06/2017	17/09/2018	NA	7.099999905	7.900000095	8.5	8.849999905	9.25	11.75	NA	72.59999847	74.19999695	81.34999847	80.90000153	81.55000305	91.05	NA	13.44999981	13.30000019	13.80000019	12.69999981	13.14999962	13.45	NA	-2.61	-2.29	-2.31	-2.56	-2.69	-2.1	NA
1010205331	1010205136	1010205244	1	1	Male	B	5	11.17806994	14.30135419	18.21367867	22.32326321	26.23558769	NA	NA	25/03/2016	28/06/2016	25/10/2016	27/02/2017	26/06/2017	NA	NA	7.599999905	8.399999619	9.199999809	9.349999905	10.30000019	NA	NA	70.05000305	73.55000305	78.05000305	79.64999771	81.84999847	NA	NA	13.35000038	13.19999981	13.35000038	14.25	14.55000019	NA	NA	-1.98	-1.72	-1.59	-2.06	-1.74	NA	NA
1010205332	1010205137	1010205241	1	1	Male	B	5	2.268490665	5.391774913	9.304099393	13.41368393	17.32600841	NA	NA	25/03/2016	28/06/2016	25/10/2016	27/02/2017	26/06/2017	NA	NA	4.650000095	6.599999905	7.900000095	9.25	9.850000381	NA	NA	54.54999924	64.55000305	74.44999695	74.64999771	77.84999847	NA	NA	12.35000038	13.19999981	13.89999962	13.94999981	14.64999962	NA	NA	-1.79	-1.37	-1.17	-0.68	-0.83	NA	NA
1010205333	1010205139	1010205221	1	1	Female	B	3	8.580812514	11.70409676	NA	NA	NA	38.36708124	NA	25/03/2016	28/06/2016	NA	NA	NA	17/09/2018	NA	7.300000191	7.699999809	NA	NA	NA	11.05	NA	65.65000153	68.75	NA	NA	NA	86.45	NA	14.55000019	13.69999981	NA	NA	NA	14.25	NA	-0.87	-1.18	NA	NA	NA	-2.05	NA
1010205334	1010205140	1010205222	1	1	Male	B	2	20.61367604	23.73696029	NA	NA	NA	NA	NA	25/03/2016	28/06/2016	NA	NA	NA	NA	NA	7.5	8.699999809	NA	NA	NA	NA	NA	72.09999847	78.01500015	NA	NA	NA	NA	NA	14.14999962	12.60000038	NA	NA	NA	NA	NA	-3.7	-2.89	NA	NA	NA	NA	NA
1010205335	1010205142	NA	1	1	Male	B	1	10.6849198	NA	NA	NA	NA	NA	NA	25/03/2016	NA	NA	NA	NA	NA	NA	8.600000381	NA	NA	NA	NA	NA	NA	70.05000305	NA	NA	NA	NA	NA	NA	13.55000019	NA	NA	NA	NA	NA	NA	-0.75	NA	NA	NA	NA	NA	NA
1010205336	1010205143	1010205225	1	1	Male	B	5	5.424651589	8.515059162	NA	16.56984485	20.48216933	35.21092032	NA	25/03/2016	27/06/2016	NA	27/02/2017	26/06/2017	17/09/2018	NA	7.300000191	8	NA	10.1500001	10.69999981	14.5	NA	67.05000305	71.25	NA	80.54999924	85.34999847	97.55	NA	14.94999981	13.89999962	NA	14.55000019	15.05000019	16	NA	-0.48	-0.83	NA	-0.43	-0.6	0.17	NA
1010205337	1010205144	1010205226	1	1	Male	B	2	7.495882196	10.61916644	NA	NA	NA	NA	NA	25/03/2016	28/06/2016	NA	NA	NA	NA	NA	9.100000381	9.899999619	NA	NA	NA	NA	NA	72.25	77.84999847	NA	NA	NA	NA	NA	15.55000019	14.89999962	NA	NA	NA	NA	NA	0.67	0.56	NA	NA	NA	NA	NA
1010205338	1010205145	NA	1	1	Female	B	1	8.482182485	NA	NA	NA	NA	NA	NA	25/03/2016	NA	NA	NA	NA	NA	NA	8.399999619	NA	NA	NA	NA	NA	NA	67.05000305	NA	NA	NA	NA	NA	NA	16.04999924	NA	NA	NA	NA	NA	NA	0.31	NA	NA	NA	NA	NA	NA
1010205339	1010205147	1010205228	1	1	Female	B	1	6.542458584	NA	NA	NA	NA	NA	NA	25/03/2016	NA	NA	NA	NA	NA	NA	6.699999809	NA	NA	NA	NA	NA	NA	66.30000305	NA	NA	NA	NA	NA	NA	13.75	NA	NA	NA	NA	NA	NA	-0.92	NA	NA	NA	NA	NA	NA
1010205340	1010205148	1010205229	1	1	Female	B	4	4.964378121	8.021909017	11.9342335	16.01094136	NA	NA	NA	28/03/2016	29/06/2016	26/10/2016	27/02/2017	NA	NA	NA	NA	7.599999905	8.800000191	8.849999905	NA	NA	NA	NA	67.05000305	72.05000305	75.35000229	NA	NA	NA	NA	14.19999981	15.05000019	14.25	NA	NA	NA	NA	-0.37	-0.12	-0.85	NA	NA	NA
1010205341	1010205149	1010205230	1	1	Female	B	5	5.358898237	8.416429133	12.32875361	16.40546147	20.31778595	NA	NA	28/03/2016	29/06/2016	26/10/2016	27/02/2017	26/06/2017	NA	NA	NA	6.300000191	7.25	7.450000048	8.649999619	NA	NA	NA	65.05000305	68.05000305	72.35000229	75.75	NA	NA	NA	13.10000038	13.35000038	13.1500001	14.35000038	NA	NA	NA	-2.06	-1.82	-2.39	-1.78	NA	NA
1010205342	1010205150	1010205231	1	1	Male	B	5	10.55341309	13.61094399	17.52326847	21.59997633	25.51230081	NA	NA	28/03/2016	29/06/2016	26/10/2016	27/02/2017	26/06/2017	NA	NA	NA	7.599999905	7.900000095	8.75	10	NA	NA	NA	70.94999695	76.05000305	79.54999924	82.55000305	NA	NA	NA	13.60000038	13.05000019	13.25	14.14999962	NA	NA	NA	-2.49	-2.84	-2.55	-1.91	NA	NA
1010205343	1010205151	1010205232	1	1	Male	B	4	13.77532737	16.83285827	20.74518275	24.82189061	NA	NA	NA	28/03/2016	29/06/2016	26/10/2016	27/02/2017	NA	NA	NA	NA	10	10.80000019	12.3499999	NA	NA	NA	NA	76.55000305	81.30000305	84.85000229	NA	NA	NA	NA	14.60000038	14.55000019	16.84999943	NA	NA	NA	NA	-0.61	-0.55	0.02	NA	NA	NA
1010205345	1010205153	1010205234	1	1	Female	B	6	5.687665	8.745195896	12.65752038	16.73422824	20.64655272	35.3753037	NA	28/03/2016	29/06/2016	26/10/2016	27/02/2017	26/06/2017	17/09/2018	NA	NA	6.5	7.449999809	8.25	9	12.05	NA	NA	67.75	73.15000153	75.54999924	81.05000305	92.05	NA	NA	12.89999962	13.44999981	13.6500001	14.05000019	15.65	NA	NA	-1.89	-1.66	-1.57	-1.5	-1.04	NA
1010205346	1010205154	1010205235	1	1	Male	B	5	14.23560084	17.29313173	NA	25.28216407	29.22736523	43.92323954	NA	28/03/2016	29/06/2016	NA	27/02/2017	27/06/2017	17/09/2018	NA	NA	10.80000019	NA	12.55000019	13.25	16.15	NA	NA	80.05000305	NA	86.09999847	88.75	98.45	NA	NA	15.10000038	NA	15.8499999	15.85000038	16.55	NA	NA	0.01	NA	0.1	0.06	0.24	NA
1010205347	1010205155	1010205236	1	1	Male	B	2	4.865748092	NA	NA	NA	NA	34.55338679	NA	28/03/2016	NA	NA	NA	NA	17/09/2018	NA	NA	NA	NA	NA	NA	11.15	NA	NA	NA	NA	NA	NA	90.05	NA	NA	NA	NA	NA	NA	14.05	NA	NA	NA	NA	NA	NA	-1.96	NA
1010205348	1010205156	1010205237	1	1	Male	B	2	6.608211936	9.665742832	NA	NA	NA	NA	NA	28/03/2016	29/06/2016	NA	NA	NA	NA	NA	NA	7.800000191	NA	NA	NA	NA	NA	NA	69.15000153	NA	NA	NA	NA	NA	NA	13.89999962	NA	NA	NA	NA	NA	NA	-1.38	NA	NA	NA	NA	NA
1010205350	1010205105	1010205204	1	1	Female	FU1	4	NA	0.493150144	4.405474624	8.580812514	12.49313699	NA	NA	NA	27/06/2016	24/10/2016	28/02/2017	27/06/2017	NA	NA	NA	2.950000048	5.849999905	7.549999952	7.849999905	NA	NA	NA	50.54999924	61.04999924	68.14999771	74.55000305	NA	NA	NA	9.699999809	12.85000038	14.6500001	13.85000038	NA	NA	NA	-1.37	-1.01	-0.59	-1.18	NA	NA
1010205351	1010205146	1010205227	1	1	Male	FU1	3	NA	0.591780173	NA	8.646565867	12.52601367	NA	NA	NA	28/06/2016	NA	28/02/2017	26/06/2017	NA	NA	NA	3.700000048	NA	7.649999857	8.550000191	NA	NA	NA	52.5	NA	70.75	77.25	NA	NA	NA	11.10000038	NA	13.05000019	13.55000019	NA	NA	NA	-0.42	NA	-1.28	-1.21	NA	NA
1010205352	1010205129	1010205214	1	1	Male	FU2	4	NA	NA	1.183560347	5.293144884	9.205469364	23.93422035	NA	NA	NA	25/10/2016	27/02/2017	26/06/2017	17/09/2018	NA	NA	NA	5.050000191	7.850000143	9	11.45	NA	NA	NA	55.54999924	67.25	72.75	84.35	NA	NA	NA	13.05000019	14.05000019	14.55000019	14.65	NA	NA	NA	0.55	0.25	0.05	-0.51	NA
1010205353	1010205141	1010205223	1	1	Male	FU2	3	NA	NA	5.917801734	10.06026295	NA	28.66846173	NA	NA	NA	25/10/2016	28/02/2017	NA	17/09/2018	NA	NA	NA	8.449999809	9.650000095	NA	12.65	NA	NA	NA	68.5	75.14999771	NA	87.25	NA	NA	NA	15.64999962	15.6500001	NA	15.55	NA	NA	NA	0.62	0.46	NA	-0.27	NA
1010205354	1010205128	1010205242	1	1	Male	FU3	3	NA	NA	NA	6.542458584	10.45478306	25.18353405	NA	NA	NA	NA	27/02/2017	26/06/2017	17/09/2018	NA	NA	NA	NA	5.75	6.75	11.25	NA	NA	NA	NA	59.75	68.05000305	83.15	NA	NA	NA	NA	12.8499999	13.14999962	15.05	NA	NA	NA	NA	-3.11	-2.88	-0.84	NA
1010205355	1010205132	1010205217	1	1	Female	FU3	2	NA	NA	NA	4.17533789	8.08766237	NA	NA	NA	NA	NA	27/02/2017	26/06/2017	NA	NA	NA	NA	NA	6.350000143	6.900000095	NA	NA	NA	NA	NA	62.35000038	67.25	NA	NA	NA	NA	NA	12.8499999	12.64999962	NA	NA	NA	NA	NA	-0.2	-1.2	NA	NA
1010205356	1010205138	1010205220	1	1	Male	FU3	2	NA	NA	NA	3.254790954	7.167115433	NA	NA	NA	NA	NA	27/02/2017	26/06/2017	NA	NA	NA	NA	NA	7.549999952	9.699999809	NA	NA	NA	NA	NA	62.85000038	70.44999695	NA	NA	NA	NA	NA	14.8499999	16.14999962	NA	NA	NA	NA	NA	1.24	1.39	NA	NA
1010205357	1010205117	1010205239	1	1	Female	FU4	1	NA	NA	NA	NA	1.166666667	NA	NA	NA	NA	NA	NA	27/06/2017	NA	NA	NA	NA	NA	NA	4.349999905	NA	NA	NA	NA	NA	NA	54.34999847	NA	NA	NA	NA	NA	NA	11.55000019	NA	NA	NA	NA	NA	NA	-0.05	NA	NA
1010205358	1010205130	1010205215	1	1	Female	FU5	1	NA	NA	NA	NA	NA	11.83560347	NA	NA	NA	NA	NA	NA	17/09/2018	NA	NA	NA	NA	NA	NA	7.85	NA	NA	NA	NA	NA	NA	72.25	NA	NA	NA	NA	NA	NA	14.55	NA	NA	NA	NA	NA	NA	-1.05	NA
1010205359	1010205160	NA	1	1	Female	FU5	1	NA	NA	NA	NA	NA	23.60545358	NA	NA	NA	NA	NA	NA	17/09/2018	NA	NA	NA	NA	NA	NA	11.15	NA	NA	NA	NA	NA	NA	82.05	NA	NA	NA	NA	NA	NA	15.55	NA	NA	NA	NA	NA	NA	-0.17	NA
1010205360	1010205115	1010205208	1	1	Male	FU5	1	NA	NA	NA	NA	NA	14.33423087	NA	NA	NA	NA	NA	NA	17/09/2018	NA	NA	NA	NA	NA	NA	8.05	NA	NA	NA	NA	NA	NA	71.65	NA	NA	NA	NA	NA	NA	14.05	NA	NA	NA	NA	NA	NA	-2.11	NA
1010205361	1010205161	NA	1	1	Female	FU5	1	NA	NA	NA	NA	NA	1.15068367	NA	NA	NA	NA	NA	NA	17/09/2018	NA	NA	NA	NA	NA	NA	4.15	NA	NA	NA	NA	NA	NA	53.15	NA	NA	NA	NA	NA	NA	11.35	NA	NA	NA	NA	NA	NA	-0.34	NA
1010205362	1010205161	NA	1	1	Female	FU5	1	NA	NA	NA	NA	NA	1.15068367	NA	NA	NA	NA	NA	NA	17/09/2018	NA	NA	NA	NA	NA	NA	3.9	NA	NA	NA	NA	NA	NA	51.55	NA	NA	NA	NA	NA	NA	11.55	NA	NA	NA	NA	NA	NA	-0.79	NA
1010205363	1010205155	NA	1	1	Female	FU5	1	NA	NA	NA	NA	NA	18.04929529	NA	NA	NA	NA	NA	NA	17/09/2018	NA	NA	NA	NA	NA	NA	8.25	NA	NA	NA	NA	NA	NA	74.05	NA	NA	NA	NA	NA	NA	13.85	NA	NA	NA	NA	NA	NA	-1.81	NA
1010206301	1010206102	1010206248	1	1	Female	B	5	15.68217459	NA	22.48764659	26.69586116	30.54243228	45.30405994	NA	24/03/2016	NA	17/10/2016	22/02/2017	19/06/2017	11/09/2018	NA	8.600000381	NA	9.699999809	10.5	11	12.25	NA	76.59999847	NA	80.05000305	83.04999924	84.09999847	92.55	NA	13.30000019	NA	14.10000038	15.05000019	15.25	15.35	NA	-1.03	NA	-1.16	-1.12	-1.24	-1.83	NA
1010206302	1010206102	1010206248	1	1	Female	B	5	3.682187746	NA	10.48765974	14.69587431	18.54244543	33.30407309	NA	24/03/2016	NA	17/10/2016	22/02/2017	19/06/2017	11/09/2018	NA	6.5	NA	7.300000191	8	8.399999619	9.7	NA	65.90000153	NA	72.65000153	74.09999847	77.15000153	84.6	NA	12.19999981	NA	13.14999962	13.5	13.55000019	13.9	NA	0.31	NA	-1.36	-1.46	-1.74	-2.63	NA
1010206303	1010206103	1010206252	1	1	Female	B	5	19.6931291	22.65202997	NA	30.70681566	34.55338679	49.31501445	NA	24/03/2016	22/06/2016	NA	22/02/2017	19/06/2017	11/09/2018	NA	10.19999981	10.69999981	NA	12.30000019	12.5	14.7	NA	83.34999847	86.30000305	NA	90.35000229	92.80000305	99.4	NA	13.69999981	13.89999962	NA	15.25	14.5	15.9	NA	-0.3	-0.37	NA	-0.35	-0.65	-0.75	NA
1010206304	1010206104	1010206259	1	1	Male	B	5	0.098630029	3.057530896	6.904102023	NA	14.95888772	29.72051537	NA	24/03/2016	22/06/2016	17/10/2016	NA	19/06/2017	11/09/2018	NA	3.400000095	5.599999905	7.400000095	NA	8.899999619	11.05	NA	51	61.20000076	64.84999847	NA	74.59999847	86.55	NA	9	12.5	14.05000019	NA	13.94999981	14.1	NA	0.08	-1.15	-1	NA	-1.32	-1.55	NA
1010206305	1010206105	NA	1	1	Female	B	1	12.85478043	NA	NA	NA	NA	NA	NA	24/03/2016	NA	NA	NA	NA	NA	NA	8.149999619	NA	NA	NA	NA	NA	NA	73.25	NA	NA	NA	NA	NA	NA	14.05000019	NA	NA	NA	NA	NA	NA	-0.94	NA	NA	NA	NA	NA	NA
1010206306	1010206106	1010206247	1	1	Female	B	4	14.49861425	17.45751512	21.30408624	NA	29.35887194	NA	NA	24/03/2016	22/06/2016	17/10/2016	NA	19/06/2017	NA	NA	7	7.599999905	8.149999619	NA	10.19999981	NA	NA	74.75	76.59999847	78	NA	84.5	NA	NA	11.14999962	11.19999981	12.05000019	NA	13.60000038	NA	NA	-2.57	-2.41	-2.47	NA	-1.73	NA	NA
1010206307	1010206107	1010206249	1	1	Female	B	6	11.83560347	14.79450433	18.64107546	22.84929003	26.69586116	41.45748881	NA	24/03/2016	22/06/2016	17/10/2016	22/02/2017	19/06/2017	11/09/2018	NA	8.899999619	9.699999809	10.5	10.89999962	11.80000019	12.35	NA	72.59999847	76	80.5	83.04999924	85.30000305	92.95	NA	14.55000019	14.39999962	15.55000019	15.10000038	15.19999981	14.75	NA	-0.01	0.12	0.11	-0.25	-0.16	-1.44	NA
1010206308	1010206108	NA	1	1	Male	B	3	24.74193548	NA	31.51612903	NA	39.6	NA	NA	24/03/2016	NA	17/10/2016	NA	19/06/2017	NA	NA	11.85000038	NA	12	NA	13.10000038	NA	NA	87.19999695	NA	88.5	NA	94.05000305	NA	NA	15.10000038	NA	14	NA	15.19999981	NA	NA	-0.32	NA	-1.04	NA	-1.08	NA	NA
1010206309	1010206109	1010206201	1	1	Male	B	6	6.969855376	9.928756242	13.77532737	17.98354194	21.83011306	36.59174072	NA	24/03/2016	22/06/2016	17/10/2016	22/02/2017	19/06/2017	11/09/2018	NA	5.699999809	7.099999905	7.800000191	8.800000191	9.300000191	12.15	NA	65.19999695	70	74.30000305	77.25	81	92.05	NA	12.25	12.39999962	13.05000019	12.8499999	13.05000019	14.1	NA	-3.33	-2.3	-2.29	-1.95	-2.04	-1.43	NA
1010206310	1010206110	NA	1	1	Male	B	5	19.52874572	NA	26.33421772	30.54243228	34.38900341	49.15063107	NA	24/03/2016	NA	17/10/2016	22/02/2017	19/06/2017	11/09/2018	NA	11.19999981	NA	10.19999981	13.89999962	14	15.8	NA	83.30000305	NA	87.30000305	91.90000153	95.09999847	103.5	NA	15.19999981	NA	15.10000038	15.69999981	15.80000019	15.15	NA	-0.04	NA	-1.84	0.31	-0.04	-0.36	NA
1010206311	1010206111	NA	1	1	Male	B	3	25.12903226	28.06666667	31.87096774	NA	NA	NA	NA	24/03/2016	22/06/2016	17/10/2016	NA	NA	NA	NA	7.5	8.800000191	10.60000038	NA	NA	NA	NA	73.40000153	81.59999847	90.55000305	NA	NA	NA	NA	12.55000019	12.19999981	13.30000019	NA	NA	NA	NA	-4.2	-3.3	-2.13	NA	NA	NA	NA
1010206312	1010206111	NA	1	1	Female	B	3	16.53696818	19.49586905	23.34244017	NA	NA	NA	NA	24/03/2016	22/06/2016	17/10/2016	NA	NA	NA	NA	9.600000381	NA	7.5	NA	NA	NA	NA	88.90000153	NA	75.59999847	NA	NA	NA	NA	13	NA	12.44999981	NA	NA	NA	NA	-0.27	NA	-3.49	NA	NA	NA	NA
1010206313	1010206111	NA	1	1	Female	B	4	21.13970286	24.09860373	27.94517485	NA	NA	50.76158821	NA	24/03/2016	22/06/2016	17/10/2016	NA	NA	11/09/2018	NA	NA	13.30000019	9.800000191	NA	NA	13.1	NA	NA	89.19999695	78.05000305	NA	NA	102.5	NA	NA	13.39999962	14.94999981	NA	NA	14.2	NA	NA	1.15	-1.88	NA	NA	-1.73	NA
1010206314	1010206112	NA	1	1	Female	B	6	12.03286353	15.2547778	19.10134893	23.3095635	27.15613462	41.91776228	NA	16/03/2016	22/06/2016	17/10/2016	22/02/2017	19/06/2017	11/09/2018	NA	8.5	8.300000191	8.600000381	8.899999619	9.699999809	12.4	NA	72	75	79.90000153	80.80000305	83.90000153	92.75	NA	14	13.80000019	13.25	14.1500001	13.80000019	15.3	NA	-0.43	-1.25	-1.63	-2.02	-1.86	-1.45	NA
1010206315	1010206113	1010206202	1	1	Male	B	6	10.45478306	13.41368393	17.26025506	21.46846962	25.31504075	40.07666841	NA	24/03/2016	22/06/2016	17/10/2016	22/02/2017	19/06/2017	11/09/2018	NA	8.350000381	8.899999619	9.199999809	9.899999619	10.60000038	12.85	NA	73	76	78.5	81.69999695	84	92.95	NA	13.39999962	13.5	13.94999981	13.8499999	14.55000019	14.8	NA	-0.96	-1.03	-1.43	-1.43	-1.38	-1.28	NA
1010206316	1010206115	NA	1	1	Female	B	6	18.90408887	21.86298974	25.70956087	29.91777543	33.76434656	48.52597422	NA	24/03/2016	22/06/2016	17/10/2016	22/02/2017	19/06/2017	11/09/2018	NA	9.5	9.800000191	10.60000038	11.05000019	11.5	13.75	NA	76.5	81.5	83.05000305	85.09999847	88.5	96	NA	14.30000019	14.19999981	15.05000019	15.10000038	14.64999962	15.5	NA	-0.76	-0.97	-0.9	-1.12	-1.24	-1.19	NA
1010206317	1010206117	1010206205	1	1	Male	B	3	11.14519327	14.10409413	NA	NA	26.00545095	NA	NA	24/03/2016	22/06/2016	NA	NA	19/06/2017	NA	NA	8.649999619	8.899999619	NA	NA	11.10000038	NA	NA	72.90000153	75.90000153	NA	NA	85.69999695	NA	NA	15	14	NA	NA	15.39999962	NA	NA	-0.8	-1.16	NA	NA	-1.07	NA	NA
1010206318	1010206118	1010206206	1	1	Female	B	5	3.813694451	6.772595318	10.61916644	14.82738101	18.67395214	NA	NA	24/03/2016	22/06/2016	17/10/2016	22/02/2017	19/06/2017	NA	NA	5.400000095	6.099999905	7.099999905	7.800000191	8.5	NA	NA	65	64.5	73.19999695	74.59999847	78.30000305	NA	NA	12.30000019	14.39999962	12.75	13.5	13.55000019	NA	NA	-1.27	-1.79	-1.62	-1.7	-1.66	NA	NA
1010206319	1010206119	NA	1	1	Male	B	1	9.402729422	NA	NA	NA	NA	NA	NA	24/03/2016	NA	NA	NA	NA	NA	NA	7.400000095	NA	NA	NA	NA	NA	NA	68.34999847	NA	NA	NA	NA	NA	NA	13.25	NA	NA	NA	NA	NA	NA	-1.79	NA	NA	NA	NA	NA	NA
1010206320	1010206121	1010206208	1	1	Female	B	6	10.75067315	13.70957402	17.55614514	21.76435971	25.61093084	40.3725585	NA	24/03/2016	22/06/2016	17/10/2016	22/02/2017	19/06/2017	11/09/2018	NA	7.400000095	7.5	8.5	10	10.60000038	12.1	NA	71.94999695	72.5	75.69999695	79.69999695	82.34999847	91.1	NA	12.44999981	12.5	13.75	14.44999981	14.60000038	14.05	NA	-1.3	-1.81	-1.46	-0.79	-0.89	-1.5	NA
1010206321	1010206122	NA	1	1	Male	B	5	8.778072572	11.73697344	NA	19.79175913	23.63833026	38.39995792	NA	24/03/2016	22/06/2016	NA	22/02/2017	19/06/2017	11/09/2018	NA	8.399999619	10.19999981	NA	11.89999962	12.60000038	14.65	NA	71.30000305	73	NA	81.5	85.19999695	95.05	NA	14.44999981	16.39999962	NA	16.10000038	16.39999962	16.05	NA	-0.47	0.57	NA	0.46	0.37	-0.05	NA
1010206322	1010206123	NA	1	1	Male	B	1	11.11231659	NA	NA	NA	NA	NA	NA	24/03/2016	NA	NA	NA	NA	NA	NA	8.899999619	NA	NA	NA	NA	NA	NA	74	NA	NA	NA	NA	NA	NA	14.10000038	NA	NA	NA	NA	NA	NA	-0.54	NA	NA	NA	NA	NA	NA
1010206323	1010206126	1010206260	1	1	Female	B	5	9.994509595	12.95341046	NA	21.00819616	24.85476728	39.61639494	NA	24/03/2016	22/06/2016	NA	22/02/2017	19/06/2017	11/09/2018	NA	7.400000095	8.100000381	NA	9.800000191	9.899999619	12.3	NA	70.69999695	72	NA	80.14999771	82	91.75	NA	13.14999962	13.19999981	NA	14.1500001	14.05000019	14.75	NA	-1.12	-1.01	NA	-0.84	-1.35	-1.3	NA
1010206324	1010206116	1010206204	1	1	Male	B	3	27.5483871	30.5	34.32258065	NA	NA	NA	NA	24/03/2016	22/06/2016	17/10/2016	NA	NA	NA	NA	10.89999962	11	11.64999962	NA	NA	NA	NA	96.40000153	98	95.44999695	NA	NA	NA	NA	15.60000038	15.10000038	16.14999962	NA	NA	NA	NA	-1.42	-1.67	-1.57	NA	NA	NA	NA
1010206325	1010206127	1010206258	1	1	Female	B	2	5.523281618	NA	NA	NA	20.38353931	NA	NA	24/03/2016	NA	NA	NA	19/06/2017	NA	NA	6.5	NA	NA	NA	10.60000038	NA	NA	60.59999847	NA	NA	NA	78.55000305	NA	NA	13.55000019	NA	NA	NA	15.39999962	NA	NA	-0.74	NA	NA	NA	-0.09	NA	NA
1010206326	1010206129	1010206251	1	1	Male	B	6	12.42738364	15.38628451	19.23285564	23.4410702	27.28764133	42.04926899	NA	24/03/2016	22/06/2016	17/10/2016	22/02/2017	19/06/2017	11/09/2018	NA	8.399999619	8.800000191	10.19999981	10.89999962	11.60000038	13.5	NA	72.25	75.80000305	80.80000305	84.04999924	86.69999695	95.5	NA	13.10000038	13.30000019	14.5	14.6500001	15.05000019	14.95	NA	-1.35	-1.5	-0.83	-0.87	-0.85	-1.04	NA
1010206327	1010206130	NA	1	1	Male	B	1	7.068485404	NA	NA	NA	NA	NA	NA	24/03/2016	NA	NA	NA	NA	NA	NA	5.400000095	NA	NA	NA	NA	NA	NA	60.45000076	NA	NA	NA	NA	NA	NA	12.44999981	NA	NA	NA	NA	NA	NA	-3.79	NA	NA	NA	NA	NA	NA
1010206328	1010206131	NA	1	1	Male	B	2	16.20820142	NA	23	NA	NA	NA	NA	24/03/2016	NA	17/10/2016	NA	NA	NA	NA	12.60000038	NA	13.80000019	NA	NA	NA	NA	93.69999695	NA	92.55000305	NA	NA	NA	NA	16.14999962	NA	16.10000038	NA	NA	NA	NA	1.6	NA	1.26	NA	NA	NA	NA
1010206329	1010206132	NA	1	1	Female	B	2	14.66299763	17.58902182	NA	NA	NA	NA	NA	25/03/2016	22/06/2016	NA	NA	NA	NA	NA	8.399999619	9.300000191	NA	NA	NA	NA	NA	74.25	78.5	NA	NA	NA	NA	NA	13.69999981	14.60000038	NA	NA	NA	NA	NA	-1.04	-0.71	NA	NA	NA	NA	NA
1010206330	1010206133	NA	1	1	Male	B	4	14.23560084	17.12874835	21.04107283	25.31504075	NA	NA	NA	25/03/2016	21/06/2016	18/10/2016	25/02/2017	NA	NA	NA	9.5	9.800000191	11.39999962	12.5	NA	NA	NA	76.15000153	79.30000305	82.34999847	87.04999924	NA	NA	NA	13.55000019	14.60000038	16.04999924	16.79999924	NA	NA	NA	-0.6	-0.84	-0.12	0.06	NA	NA	NA
1010206331	1010206133	NA	1	1	Female	B	3	6.772595318	9.665742832	NA	17.85203523	NA	NA	NA	25/03/2016	21/06/2016	NA	25/02/2017	NA	NA	NA	7.699999809	8.100000381	NA	10.19999981	NA	NA	NA	69.30000305	71.05000305	NA	79.90000153	NA	NA	NA	13.60000038	13.69999981	NA	15.10000038	NA	NA	NA	0.14	-0.29	NA	0	NA	NA	NA
1010206332	1010206134	1010206254	1	1	Female	B	4	2.958900867	5.852048381	9.764372861	NA	17.81915855	NA	NA	25/03/2016	21/06/2016	18/10/2016	NA	20/06/2017	NA	NA	5.150000095	5.599999905	7.099999905	NA	8.800000191	NA	NA	60.04999924	63.54999924	69.05000305	NA	76.40000153	NA	NA	10.89999962	11.19999981	13.05000019	NA	13.5	NA	NA	-0.96	-2.12	-1.42	NA	-1.22	NA	NA
1010206333	1010206135	1010206212	1	1	Male	B	5	0.690410202	3.583557717	7.46300552	11.76985012	15.55066789	NA	NA	25/03/2016	21/06/2016	17/10/2016	25/02/2017	20/06/2017	NA	NA	4.150000095	5.599999905	6.699999809	8.199999809	8.899999619	NA	NA	58	64.05000305	69.09999847	75.30000305	78.55000305	NA	NA	10.5	12.69999981	13.05000019	13.30000019	13.80000019	NA	NA	0.16	-1.61	-2.1	-1.43	-1.43	NA	NA
1010206334	1010206137	NA	1	1	Female	B	3	5.654788324	8.547935838	NA	NA	NA	35.27667367	NA	25/03/2016	21/06/2016	NA	NA	NA	12/09/2018	NA	6.75	7.199999809	NA	NA	NA	12.6	NA	63.79999924	67.90000153	NA	NA	NA	91.55	NA	13.10000038	13.10000038	NA	NA	NA	15.05	NA	-0.49	-0.98	NA	NA	NA	-0.67	NA
1010206335	1010206138	1010206214	1	1	Male	B	5	10.6849198	13.57806731	17.49039179	NA	25.54517748	40.30680514	NA	25/03/2016	21/06/2016	18/10/2016	NA	20/06/2017	12/09/2018	NA	7.099999905	7.699999809	8.149999619	NA	9.100000381	11.35	NA	67.80000305	69.5	74.55000305	NA	80.34999847	90.55	NA	13.5	13.39999962	13.55000019	NA	13.89999962	14.5	NA	-2.48	-2.37	-2.55	NA	-2.74	-2.32	NA
1010206336	1010206139	1010206215	1	1	Male	B	2	17.78628188	NA	NA	NA	32.64653957	NA	NA	25/03/2016	NA	NA	NA	20/06/2017	NA	NA	10.30000019	NA	NA	NA	11.94999981	NA	NA	79.5	NA	NA	NA	91.19999695	NA	NA	14.5	NA	NA	NA	15.10000038	NA	NA	-0.5	NA	NA	NA	-1.19	NA	NA
1010206337	1010206140	1010206253	1	1	Female	B	4	16.93148829	19.82463581	23.73696029	28.01092821	NA	NA	NA	25/03/2016	21/06/2016	18/10/2016	25/02/2017	NA	NA	NA	11.75	11.89999962	12.10000038	13	NA	NA	NA	79.5	81.5	85.05000305	88.04999924	NA	NA	NA	15.64999962	16.39999962	16.54999924	14.3499999	NA	NA	NA	1.28	0.92	0.46	0.43	NA	NA	NA
1010206338	1010206142	NA	1	1	Female	B	5	16.5040915	19.39723902	23.3095635	NA	31.36434919	46.12597685	NA	25/03/2016	21/06/2016	18/10/2016	NA	20/06/2017	12/09/2018	NA	8.399999619	8.899999619	9.399999619	NA	10.69999981	13	NA	75.40000153	77	80.80000305	NA	86.55000305	94.95	NA	13.14999962	13.39999962	13.85000038	NA	14.60000038	14.75	NA	-1.38	-1.39	-1.55	NA	-1.57	-1.43	NA
1010206339	1010206143	1010206261	1	1	Male	B	2	13.11779384	NA	NA	NA	NA	42.73967919	NA	25/03/2016	NA	NA	NA	NA	12/09/2018	NA	8.899999619	NA	NA	NA	NA	15.2	NA	75.05000305	NA	NA	NA	NA	98.05	NA	13.44999981	NA	NA	NA	NA	16.75	NA	-0.97	NA	NA	NA	NA	-0.14	NA
1010206340	1010206144	1010206340	1	1	Male	B	2	6.31232185	9.205469364	NA	NA	NA	NA	NA	25/03/2016	21/06/2016	NA	NA	NA	NA	NA	8.199999809	8.300000191	NA	NA	NA	NA	NA	69	70.30000305	NA	NA	NA	NA	NA	14.80000019	15.10000038	NA	NA	NA	NA	NA	0.17	-0.7	NA	NA	NA	NA	NA
1010206341	1010206145	1010206218	1	1	Male	B	5	10.48765974	13.38080725	NA	21.56709965	25.34791743	40.10954509	NA	25/03/2016	21/06/2016	NA	25/02/2017	20/06/2017	12/09/2018	NA	7.300000191	8.050000191	NA	9.399999619	9.300000191	11.3	NA	71.44999695	74	NA	81.09999847	83.19999695	91.6	NA	13	12.5	NA	13.69999981	13.10000038	13.45	NA	-2.19	-1.93	NA	-1.91	-2.52	-2.34	NA
1010206342	1010206146	1010206219	1	1	Female	B	4	2.268490665	5.161638179	9.073962659	NA	17.12874835	NA	NA	25/03/2016	21/06/2016	18/10/2016	NA	20/06/2017	NA	NA	6.5	7.900000095	8.600000381	NA	9.5	NA	NA	62.59999847	67.5	71.34999847	NA	79.75	NA	NA	15.5	14.69999981	15.55000019	NA	14.89999962	NA	NA	1.54	1.02	0.35	NA	-0.46	NA	NA
1010206343	1010206147	1010206256	1	1	Male	B	3	2.235613988	5.128761503	9.041085982	NA	NA	NA	NA	25/03/2016	21/06/2016	18/10/2016	NA	NA	NA	NA	6.300000191	7.400000095	8.800000191	NA	NA	NA	NA	63	66.15000153	72.55000305	NA	NA	NA	NA	14.85000038	13.80000019	15.05000019	NA	NA	NA	NA	0.71	-0.2	-0.12	NA	NA	NA	NA
1010206344	1010206148	1010206220	1	1	Male	B	4	1.117806994	4.010954509	NA	12.19724691	15.97806468	NA	NA	25/03/2016	21/06/2016	NA	25/02/2017	20/06/2017	NA	NA	4.599999905	6.300000191	NA	8.199999809	9.100000381	NA	NA	56.34999847	62.29999924	NA	72.14999771	75.80000305	NA	NA	12.30000019	14.30000019	NA	14.19999981	14.44999981	NA	NA	-0.03	-0.93	NA	-1.52	-1.31	NA	NA
1010206345	1010206149	1010206221	1	1	Female	B	2	22.91504338	NA	NA	NA	37.77530107	NA	NA	25/03/2016	NA	NA	NA	20/06/2017	NA	NA	11.19999981	NA	NA	NA	12.89999962	NA	NA	83.80000305	NA	NA	NA	93.90000153	NA	NA	14.64999962	NA	NA	NA	14.55000019	NA	NA	-0.03	NA	NA	NA	-0.74	NA	NA
1010206346	1010206150	1010206222	1	1	Female	B	3	5.260268208	8.153415722	12.0657402	NA	NA	NA	NA	25/03/2016	21/06/2016	18/10/2016	NA	NA	NA	NA	6.699999809	7.699999809	7.900000095	NA	NA	NA	NA	63.29999924	67.40000153	72.55000305	NA	NA	NA	NA	13.44999981	13.60000038	13.75	NA	NA	NA	NA	-0.37	-0.31	-1.04	NA	NA	NA	NA
1010206347	1010206151	1010206255	1	1	Female	B	6	24.74193548	27.63333333	31.51612903	35.82142857	39.6	54.33333333	NA	25/03/2016	21/06/2016	18/10/2016	25/02/2017	20/06/2017	12/09/2018	NA	10.22000027	9.300000191	11.60000038	11.80000019	12.5	13.4	NA	84.25	85.69999695	88	90.40000153	92.80000305	99.95	NA	14.89999962	13.80000019	15.55000019	15.1500001	14.75	14.9	NA	-1.06	-2.29	-0.92	-1.25	-1.17	-1.82	NA
1010206348	1010206152	1010206246	1	1	Male	B	6	21.89586642	24.78901393	28.70133841	32.97530633	36.7561241	51.51775176	NA	25/03/2016	21/06/2016	18/10/2016	25/02/2017	20/06/2017	12/09/2018	NA	13.14999962	14.80000019	15.80000019	15.89999962	16.39999962	19.5	NA	85.80000305	89.19999695	90.40000153	95.09999847	97.19999695	106.85	NA	16.5	16.70000076	18.60000038	18	17.5	18.5	NA	1.01	1.6	1.62	1.16	1.02	1.08	NA
1010206349	1010206153	1010206223	1	1	Female	B	5	24.06451613	26.96666667	30.80645161	35.07142857	NA	53.66666667	NA	25/03/2016	21/06/2016	18/10/2016	25/02/2017	NA	12/09/2018	NA	9.199999809	9.800000191	10.30000019	11	NA	14.2	NA	83.15000153	84.5	85.84999847	88.04999924	NA	99.1	NA	13.89999962	13.39999962	14.35000038	15.3499999	NA	15.55	NA	-1.85	-1.74	-1.82	-1.75	NA	-1.33	NA
1010206350	1010206134	NA	1	1	Female	B	2	8.547935838	NA	15.38628451	NA	NA	NA	NA	25/03/2016	NA	19/10/2016	NA	NA	NA	NA	9.300000191	NA	11.5	NA	NA	NA	NA	73.69999695	NA	80.5	NA	NA	NA	NA	14.55000019	NA	15.69999981	NA	NA	NA	NA	1.12	NA	1.37	NA	NA	NA	NA
1010206351	1010206139	1010206215	1	1	Female	FU1	2	NA	0.591780173	4.504104653	NA	NA	NA	NA	NA	21/06/2016	18/10/2016	NA	NA	NA	NA	NA	4.099999905	6.599999905	NA	NA	NA	NA	NA	54.54999924	63.09999847	NA	NA	NA	NA	NA	11.19999981	13.55000019	NA	NA	NA	NA	NA	0.69	-0.09	NA	NA	NA	NA
1010206352	1010206141	1010206216	1	1	Male	FU1	3	NA	1.413697081	5.326021561	NA	NA	28.14243491	NA	NA	21/06/2016	18/10/2016	NA	NA	12/09/2018	NA	NA	5.099999905	7.199999809	NA	NA	12	NA	NA	56.5	66.80000305	NA	NA	85.5	NA	NA	12.89999962	13.05000019	NA	NA	14.9	NA	NA	0.2	-0.55	NA	NA	-0.66	NA
1010206353	1010206123	1010206209	1	1	Female	FU1	2	NA	2.202737312	6.049308439	NA	NA	NA	NA	NA	22/06/2016	17/10/2016	NA	NA	NA	NA	NA	4.099999905	5.099999905	NA	NA	NA	NA	NA	53.29999924	60.90000153	NA	NA	NA	NA	NA	11.10000038	11.60000038	NA	NA	NA	NA	NA	-1.95	-3	NA	NA	NA	NA
1010206354	1010206120	1010206207	1	1	Male	FU1	4	NA	1.479450433	5.326021561	9.534236127	13.38080725	NA	NA	NA	22/06/2016	17/10/2016	22/02/2017	19/06/2017	NA	NA	NA	5.099999905	8.399999619	10	10.30000019	NA	NA	NA	57.09999847	68.80000305	76.5	79.34999847	NA	NA	NA	11.89999962	15.94999981	15.19999981	14.5	NA	NA	NA	0.09	0.85	0.93	0.31	NA	NA
1010206355	1010206114	1010206203	1	1	Female	FU1	5	NA	0.690410202	4.536981329	8.745195896	12.59176702	27.35339468	NA	NA	22/06/2016	17/10/2016	22/02/2017	19/06/2017	11/09/2018	NA	NA	3.299999952	5.400000095	6.699999809	7.300000191	8.3	NA	NA	50.09999847	60.34999847	65.45000076	69.80000305	78.4	NA	NA	10.39999962	12.64999962	13.3499999	13	13.05	NA	NA	-1.05	-1.74	-1.64	-1.82	-3.23	NA
1010206356	1010206170	1010206239	1	1	Male	FU1	3	NA	15.64929792	NA	23.76983696	27.58353142	NA	NA	NA	22/06/2016	NA	24/02/2017	20/06/2017	NA	NA	NA	9.899999619	NA	12.10000038	12.64999962	NA	NA	NA	83.5	NA	90.64999771	92	NA	NA	NA	12.69999981	NA	15.4000001	14.55000019	NA	NA	NA	-0.49	NA	0	-0.14	NA	NA
1010206357	1010206162	1010206231	1	1	Female	FU2	4	NA	NA	24.16129032	28.35714286	32.2	46.96666667	NA	NA	NA	19/10/2016	24/02/2017	20/06/2017	12/09/2018	NA	NA	NA	9.899999619	11.05000019	10.5	12.2	NA	NA	NA	84	85.59999847	88.55000305	95.8	NA	NA	NA	13.75	14.5	14.39999962	14	NA	NA	NA	-1.24	-0.92	-1.82	-2	NA
1010206358	1010206169	1010206238	1	1	Male	FU2	2	NA	NA	20.64655272	NA	28.66846173	NA	NA	NA	NA	19/10/2016	NA	20/06/2017	NA	NA	NA	NA	10.80000019	NA	12.10000038	NA	NA	NA	NA	86	NA	89.90000153	NA	NA	NA	NA	14.94999981	NA	16.04999924	NA	NA	NA	NA	-0.54	NA	-0.65	NA	NA
1010206359	1010206165	1010206234	1	1	Female	FU2	3	NA	NA	10.45478306	14.66299763	18.47669208	NA	NA	NA	NA	19/10/2016	24/02/2017	20/06/2017	NA	NA	NA	NA	8.600000381	8.800000191	9.699999809	NA	NA	NA	NA	73.05000305	77	78.80000305	NA	NA	NA	NA	14.44999981	13.60000038	14.25	NA	NA	NA	NA	0.01	-0.65	-0.51	NA	NA
1010206360	1010206168	1010206237	1	1	Male	FU2	3	NA	NA	23.80645161	28	31.9	NA	NA	NA	NA	19/10/2016	24/02/2017	20/06/2017	NA	NA	NA	NA	11	12	12.10000038	NA	NA	NA	NA	91.25	94.35000229	96.5	NA	NA	NA	NA	0	14.3499999	13.80000019	NA	NA	NA	NA	-0.85	-0.64	-1.01	NA	NA
1010206361	1010206172	1010206241	1	1	Male	FU2	1	NA	NA	18.11504864	NA	NA	NA	NA	NA	NA	19/10/2016	NA	NA	NA	NA	NA	NA	8.100000381	NA	NA	NA	NA	NA	NA	77.19999695	NA	NA	NA	NA	NA	NA	13.30000019	NA	NA	NA	NA	NA	NA	-2.71	NA	NA	NA	NA
1010206362	1010206167	1010206236	1	1	Female	FU2	3	NA	NA	11.80272679	16.01094136	19.82463581	NA	NA	NA	NA	19/10/2016	24/02/2017	20/06/2017	NA	NA	NA	NA	8.199999809	8.699999809	9.899999619	NA	NA	NA	NA	71.05000305	76.45000076	80.84999847	NA	NA	NA	NA	13.89999962	14.39999962	14.39999962	NA	NA	NA	NA	-0.68	-0.99	-0.57	NA	NA
1010206363	1010206114	1010206203	1	1	Male	FU4	1	NA	NA	NA	NA	1.333333333	NA	NA	NA	NA	NA	NA	19/06/2017	NA	NA	NA	NA	NA	NA	4.599999905	NA	NA	NA	NA	NA	NA	56	NA	NA	NA	NA	NA	NA	12.5	NA	NA	NA	NA	NA	NA	-0.47	NA	NA
1010206364	1010206106	1010206247	1	1	Male	FU4	1	NA	NA	NA	NA	10.63333333	NA	NA	NA	NA	NA	NA	19/06/2017	NA	NA	NA	NA	NA	NA	7.800000191	NA	NA	NA	NA	NA	NA	73.44999695	NA	NA	NA	NA	NA	NA	13.10000038	NA	NA	NA	NA	NA	NA	-1.63	NA	NA
1010206365	1010206149	1010206221	1	1	Male	FU4	1	NA	NA	NA	NA	13.7	NA	NA	NA	NA	NA	NA	20/06/2017	NA	NA	NA	NA	NA	NA	9	NA	NA	NA	NA	NA	NA	77.30000305	NA	NA	NA	NA	NA	NA	13.05000019	NA	NA	NA	NA	NA	NA	-0.99	NA	NA
1010206366	1010206136	1010206213	1	1	Male	FU4	2	NA	NA	NA	NA	12.8	27.53333333	NA	NA	NA	NA	NA	20/06/2017	12/09/2018	NA	NA	NA	NA	NA	11.10000038	15.05	NA	NA	NA	NA	NA	78.80000305	91.2	NA	NA	NA	NA	NA	15.10000038	16.65	NA	NA	NA	NA	NA	1.11	1.36	NA
1010206367	1010206158	1010206227	1	1	Male	FU4	1	NA	NA	NA	NA	38.16666667	NA	NA	NA	NA	NA	NA	20/06/2017	NA	NA	NA	NA	NA	NA	15.39999962	NA	NA	NA	NA	NA	NA	97.19999695	NA	NA	NA	NA	NA	NA	17.70000076	NA	NA	NA	NA	NA	NA	0.37	NA	NA
1010206368	1010206103	1010206252	1	1	Male	FU5	1	NA	NA	NA	NA	NA	6.233333333	NA	NA	NA	NA	NA	NA	11/09/2018	NA	NA	NA	NA	NA	NA	6.35	NA	NA	NA	NA	NA	NA	62.1	NA	NA	NA	NA	NA	NA	13.1	NA	NA	NA	NA	NA	NA	-2.11	NA
1010206369	1010206143	1010206261	1	1	Male	FU5	1	NA	NA	NA	NA	NA	7.298622138	NA	NA	NA	NA	NA	NA	12/09/2018	NA	NA	NA	NA	NA	NA	6.65	NA	NA	NA	NA	NA	NA	64.9	NA	NA	NA	NA	NA	NA	13.1	NA	NA	NA	NA	NA	NA	-2.11	NA
1010206370	1010206152	1010206246	1	1	Female	FU5	1	NA	NA	NA	NA	NA	0.526026821	NA	NA	NA	NA	NA	NA	12/09/2018	NA	NA	NA	NA	NA	NA	3.95	NA	NA	NA	NA	NA	NA	51.9	NA	NA	NA	NA	NA	NA	11.6	NA	NA	NA	NA	NA	NA	0.57	NA
1010206371	1010206177	NA	1	1	Female	FU5	1	NA	NA	NA	NA	NA	10.22464633	NA	NA	NA	NA	NA	NA	12/09/2018	NA	NA	NA	NA	NA	NA	7.25	NA	NA	NA	NA	NA	NA	73.4	NA	NA	NA	NA	NA	NA	12.95	NA	NA	NA	NA	NA	NA	-1.35	NA
1010206372	1010206178	NA	1	1	Male	FU5	1	NA	NA	NA	NA	NA	7.627388901	NA	NA	NA	NA	NA	NA	12/09/2018	NA	NA	NA	NA	NA	NA	8	NA	NA	NA	NA	NA	NA	68.1	NA	NA	NA	NA	NA	NA	15.45	NA	NA	NA	NA	NA	NA	-0.55	NA
1010206373	1010206179	NA	1	1	Female	FU5	1	NA	NA	NA	NA	NA	3.649311069	NA	NA	NA	NA	NA	NA	12/09/2018	NA	NA	NA	NA	NA	NA	5.1	NA	NA	NA	NA	NA	NA	61.95	NA	NA	NA	NA	NA	NA	11.5	NA	NA	NA	NA	NA	NA	-1.61	NA
1010206374	1010206180	NA	1	1	Male	FU5	1	NA	NA	NA	NA	NA	15.78080462	NA	NA	NA	NA	NA	NA	12/09/2018	NA	NA	NA	NA	NA	NA	8.8	NA	NA	NA	NA	NA	NA	73.45	NA	NA	NA	NA	NA	NA	13.9	NA	NA	NA	NA	NA	NA	-1.57	NA
1010207301	1010207102	1010207202	1	1	Male	B	5	3.353420983	6.542458584	10.45478306	14.59724428	18.50956876	NA	NA	15/03/2016	20/06/2016	17/10/2016	20/02/2017	19/06/2017	NA	NA	5.699999809	7.099999905	8.100000381	8.699999809	9.350000381	NA	NA	61.45000076	66.75	71.5	74.59999847	79	NA	NA	13.10000038	13.80000019	14.30000019	14	13.94999981	NA	NA	-1.27	-1.24	-1.24	-1.46	-1.49	NA	NA
1010207302	1010207104	1010207202	1	1	Male	B	1	14.49861425	NA	NA	NA	NA	NA	NA	15/03/2016	NA	NA	NA	NA	NA	NA	7.550000191	NA	NA	NA	NA	NA	NA	70.55000305	NA	NA	NA	NA	NA	NA	13.25	NA	NA	NA	NA	NA	NA	-2.72	NA	NA	NA	NA	NA	NA
1010207303	1010207105	1010207203	1	1	Female	B	5	18.47669208	21.66572968	25.57805416	29.72051537	33.63283985	NA	NA	15/03/2016	20/06/2016	17/10/2016	20/02/2017	19/06/2017	NA	NA	9.699999809	10.10000038	10.85000038	11.39999962	12.05000019	NA	NA	80.5	75.05000305	84.94999695	88.19999695	91.55000305	NA	NA	13.85000038	13.30000019	14.44999981	15.19999981	14.85000038	NA	NA	-0.51	-0.69	-0.69	-0.84	-0.85	NA	NA
1010207304	1010207106	1010207203	1	1	Female	B	3	21.59997633	24.78901393	NA	NA	NA	51.58350511	NA	15/03/2016	20/06/2016	NA	NA	NA	13/09/2018	NA	10.85000038	11.5	NA	NA	NA	16.75	NA	82.30000305	86	NA	NA	NA	105.55	NA	13.94999981	15.39999962	NA	NA	NA	16.55	NA	-0.09	-0.1	NA	NA	NA	0.01	NA
1010207305	1010207107	1010207204	1	1	Female	B	3	1.380820405	4.569858006	8.482182485	NA	NA	NA	NA	15/03/2016	20/06/2016	17/10/2016	NA	NA	NA	NA	5	8.399999619	10.19999981	NA	NA	NA	NA	59.34999847	69.5	75.05000305	NA	NA	NA	NA	12.64999962	16	16.45000076	NA	NA	NA	NA	0.66	1.82	1.88	NA	NA	NA	NA
1010207306	1010207110	NA	1	1	Female	B	1	27.4516129	NA	NA	NA	NA	NA	NA	15/03/2016	NA	NA	NA	NA	NA	NA	8.699999809	NA	NA	NA	NA	NA	NA	82.40000153	NA	NA	NA	NA	NA	NA	13.60000038	NA	NA	NA	NA	NA	NA	-2.85	NA	NA	NA	NA	NA	NA
1010207307	1010207111	1010207258	1	1	Male	B	4	23.04655009	NA	30.14791217	34.29037338	38.20269786	NA	NA	15/03/2016	NA	17/10/2016	20/02/2017	19/06/2017	NA	NA	10.94999981	NA	11.80000019	12.19999981	12.85000038	NA	NA	83.30000305	NA	88	90	93.15000153	NA	NA	15.85000038	NA	15.39999962	14.69999981	14.69999981	NA	NA	-0.77	NA	-1.04	-1.18	-1.11	NA	NA
1010207308	1010207113	1010207208	1	1	Female	B	5	4.931501445	8.186292399	12.09861688	16.24107809	20.15340257	NA	NA	15/03/2016	22/06/2016	19/10/2016	22/02/2017	21/06/2017	NA	NA	6.650000095	7.400000095	8.649999619	9.199999809	9.5	NA	NA	65.5	67.09999847	72	76	79.94999695	NA	NA	13.85000038	13.19999981	15.19999981	14.89999962	13.94999981	NA	NA	-0.26	-0.64	-0.3	-0.57	-0.96	NA	NA
1010207309	1010207114	NA	1	1	Male	B	1	11.60546673	NA	NA	NA	NA	NA	NA	15/03/2016	NA	NA	NA	NA	NA	NA	8.899999619	NA	NA	NA	NA	NA	NA	79.05000305	NA	NA	NA	NA	NA	NA	13.89999962	NA	NA	NA	NA	NA	NA	-0.65	NA	NA	NA	NA	NA	NA
1010207310	1010207115	1010207209	1	1	Male	B	5	11.17806994	14.36710754	18.27943202	22.42189324	26.33421772	NA	NA	15/03/2016	20/06/2016	17/10/2016	20/02/2017	19/06/2017	NA	NA	8.199999809	8.449999809	9.300000191	9.899999619	10.19999981	NA	NA	71.05000305	75.05000305	78.25	80.90000153	83.69999695	NA	NA	13.60000038	13.30000019	14.55000019	14.80000019	14	NA	NA	-1.3	-1.68	-1.5	-1.57	-1.84	NA	NA
1010207311	1010207116	1010207207	1	1	Female	B	1	19.16710228	NA	NA	NA	NA	NA	NA	15/03/2016	NA	NA	NA	NA	NA	NA	11.69999981	NA	NA	NA	NA	NA	NA	87.65000153	NA	NA	NA	NA	NA	NA	15.14999962	NA	NA	NA	NA	NA	NA	0.89	NA	NA	NA	NA	NA	NA
1010207312	1010207118	1010207260	1	1	Female	B	6	19.79175913	22.98079673	26.89312121	31.03558243	34.94790691	49.67665789	NA	16/03/2016	21/06/2016	18/10/2016	21/02/2017	20/06/2017	11/09/2018	NA	8.850000381	9.300000191	10.55000019	11	11.39999962	13.8	NA	80.34999847	82.5	85	87.80000305	90.44999695	101.5	NA	12.94999981	13.19999981	14.30000019	14.5	15.14999962	15.65	NA	-1.5	-1.59	-1.11	-1.3	-1.44	-1.26	NA
1010207313	1010207118	1010207260	1	1	Female	B	6	19.79175913	22.98079673	26.89312121	31.03558243	34.94790691	49.67665789	NA	16/03/2016	21/06/2016	18/10/2016	21/02/2017	20/06/2017	11/09/2018	NA	9.449999809	10	10.05000019	10.5	10.85000038	12.8	NA	80.15000153	84.19999695	84.19999695	86.59999847	89.44999695	99.3	NA	14.19999981	13.39999962	14.10000038	14	14.60000038	15	NA	-0.95	-0.98	-1.52	-1.69	-1.86	-1.83	NA
1010207314	1010207119	1010207264	1	1	Female	B	6	18.08217196	21.23833289	25.18353405	29.32599526	33.23831974	47.96707072	NA	16/03/2016	20/06/2016	18/10/2016	21/02/2017	20/06/2017	11/09/2018	NA	9.050000191	9.800000191	10	10.89999962	11.14999962	12.6	NA	77.55000305	79.65000153	83	86.5	90	97.05	NA	13.25	14.39999962	13.89999962	14.89999962	14.14999962	14.85	NA	-1.03	-0.88	-1.31	-1.16	-1.44	-1.82	NA
1010207315	1010207120	1010207262	1	1	Female	B	6	21.56709965	24.75613725	28.66846173	32.81092295	36.72324743	51.45199841	NA	16/03/2016	21/06/2016	18/10/2016	21/02/2017	20/06/2017	11/09/2018	NA	11.39999962	12.44999981	13.25	14.19999981	15.89999962	16.25	NA	85.30000305	84.59999847	89.55000305	92.40000153	97	105.65	NA	15.85000038	17.20000076	16.95000076	17	17.85000038	17.25	NA	0.31	0.54	0.5	0.54	0.97	-0.19	NA
1010207316	1010207121	1010207265	1	1	Male	B	6	15.45203786	18.60819879	22.55339994	26.69586116	30.60818563	45.33693662	NA	16/03/2016	20/06/2016	18/10/2016	21/02/2017	20/06/2017	11/09/2018	NA	11.64999962	12.85000038	13.5	15.10000038	15.69999981	20.35	NA	77.55000305	82.55000305	86	88.90000153	93.05000305	103.3	NA	16.45000076	16.60000038	17.04999924	17.39999962	17.70000076	19.05	NA	1.03	1.35	1.14	1.5	1.33	1.93	NA
1010207317	1010207122	1010207211	1	1	Female	B	4	15.87943465	19.03559558	22.94792006	27.12325795	NA	NA	NA	16/03/2016	20/06/2016	17/10/2016	21/02/2017	NA	NA	NA	10.44999981	11	11.5	12.5	NA	NA	NA	79.44999695	83	86.15000153	89	NA	NA	NA	15.55000019	15.60000038	15.10000038	15.5	NA	NA	NA	0.53	0.42	0.17	0.24	NA	NA	NA
1010207318	1010207123	1010207212	1	1	Male	B	6	0.493150144	3.682187746	7.594512225	11.73697344	15.64929792	30.3780489	NA	16/03/2016	21/06/2016	18/10/2016	21/02/2017	20/06/2017	11/09/2018	NA	3.299999952	6.849999905	7.349999905	7.699999809	9.199999809	10.85	NA	51.4	63.34999847	68	72.40000153	76.34999847	87.35	NA	10	14.30000019	13.85000038	13.5	13.89999962	14.55	NA	-0.98	0.04	-1.31	-1.99	-1.15	-1.78	NA
1010207319	1010207124	1010207218	1	1	Male	B	1	13.15067052	NA	NA	NA	NA	NA	NA	16/03/2016	NA	NA	NA	NA	NA	NA	8.800000191	NA	NA	NA	NA	NA	NA	75.25	NA	NA	NA	NA	NA	NA	14.35000038	NA	NA	NA	NA	NA	NA	-1.08	NA	NA	NA	NA	NA	NA
1010207320	1010207126	1010207259	1	1	Male	B	5	20.48216933	23.63833026	27.55065474	NA	35.63831711	50.36706809	NA	16/03/2016	20/06/2016	17/10/2016	NA	20/06/2017	11/09/2018	NA	11.05000019	11.85000038	12.39999962	NA	13.19999981	15.15	NA	83.59999847	86	88.65000153	NA	93.69999695	103.8	NA	15.35000038	16.10000038	16.5	NA	15.80000019	17.25	NA	-0.31	-0.17	-0.31	NA	-0.65	-0.78	NA
1010207321	1010207127	1010207214	1	1	Female	B	2	17.91778858	21.10682618	NA	NA	NA	NA	NA	16/03/2016	21/06/2016	NA	NA	NA	NA	NA	10.05000019	10.69999981	NA	NA	NA	NA	NA	82.34999847	86	NA	NA	NA	NA	NA	14.44999981	14.39999962	NA	NA	NA	NA	NA	-0.13	-0.13	NA	NA	NA	NA	NA
1010207322	1010207128	1010207221	1	1	Male	B	2	4.109584537	7.298622138	NA	NA	NA	NA	NA	16/03/2016	21/06/2016	NA	NA	NA	NA	NA	7.650000095	8.649999619	NA	NA	NA	NA	NA	70.05000305	70.75	NA	NA	NA	NA	NA	14.35000038	14.10000038	NA	NA	NA	NA	NA	0.71	0.28	NA	NA	NA	NA	NA
1010207323	1010207129	1010207263	1	1	Female	B	5	3.484927688	6.673965289	10.58628977	14.72875098	18.64107546	NA	NA	16/03/2016	21/06/2016	18/10/2016	21/02/2017	20/06/2017	NA	NA	5.699999809	6.599999905	7.150000095	8.300000191	9.850000381	NA	NA	60.90000153	64.05000305	69.55000305	74.30000305	78.19999695	NA	NA	12.89999962	12.5	13.39999962	13.5	15.64999962	NA	NA	-0.59	-1.09	-1.55	-1.15	-0.41	NA	NA
1010207324	1010207130	1010207216	1	1	Male	FU1	1	NA	14.72875098	NA	NA	NA	NA	NA	NA	21/06/2016	NA	NA	NA	NA	NA	NA	8.399999619	NA	NA	NA	NA	NA	NA	75.55000305	NA	NA	NA	NA	NA	NA	13.39999962	NA	NA	NA	NA	NA	NA	-1.8	NA	NA	NA	NA	NA
1010207325	1010207132	1010207261	1	1	Female	B	6	11.01368656	14.20272416	18.11504864	22.25750985	26.16983433	40.89858532	NA	16/03/2016	21/06/2016	18/10/2016	21/02/2017	20/06/2017	11/09/2018	NA	9.75	10.5	11.60000038	12	13.5	16.65	NA	79.65000153	78.34999847	83	87.09999847	87.90000153	99.45	NA	15.75	15.69999981	16.39999962	16	17.39999962	18.05	NA	0.9	0.86	0.99	0.62	0.97	0.88	NA
1010207326	1010207133	1010207290	1	1	Female	B	5	9.797249537	NA	16.89861162	21.04107283	24.95339731	39.68214829	NA	16/03/2016	NA	18/10/2016	21/02/2017	20/06/2017	11/09/2018	NA	9.850000381	NA	11.05000019	12.10000038	12.35000038	16.55	NA	74.55000305	NA	77.40000153	81	83.30000305	95.25	NA	16.64999962	NA	16.70000076	16.60000038	16.45000076	18.55	NA	1.26	NA	0.8	0.86	0.45	0.96	NA
1010207327	1010207135	1010207228	1	1	Female	B	6	21.92874309	25.11778069	29.03010517	33.17256639	37.08489087	51.81364185	NA	16/03/2016	21/06/2016	18/10/2016	21/02/2017	20/06/2017	11/09/2018	NA	10.89999962	11.44999981	11.89999962	12.89999962	12.85000038	15.25	NA	90.44999695	89.15000153	93.44999695	96	98.94999695	109.45	NA	14.35000038	15.19999981	14.69999981	15.39999962	14.85000038	14.75	NA	-0.11	-0.18	-0.41	-0.25	-0.7	-0.68	NA
1010207328	1010207136	1010207217	1	1	Male	B	5	5.030131474	NA	12.13149355	16.27395477	20.18627925	34.91503023	NA	16/03/2016	NA	18/10/2016	21/02/2017	20/06/2017	11/09/2018	NA	7.849999905	NA	10.05000019	11	11.89999962	14.75	NA	67.05000305	NA	76.94999695	82	87.40000153	97.65	NA	15.10000038	NA	16.04999924	16	16.35000038	17.25	NA	0.39	NA	0.35	0.35	0.4	0.34	NA
1010207329	1010207138	1010207219	1	1	Male	B	5	16.07669471	19.23285564	23.17805679	NA	31.23284248	45.96159347	NA	16/03/2016	20/06/2016	18/10/2016	NA	20/06/2017	11/09/2018	NA	9.800000191	10.39999962	11.30000019	NA	12.39999962	15.35	NA	76.55000305	79.44999695	82	NA	88.55000305	99.5	NA	15.55000019	15.69999981	15.55000019	NA	16.25	16.65	NA	-0.66	-0.65	-0.52	NA	-0.73	-0.33	NA
1010207330	1010207139	1010207237	1	1	Female	B	6	9.698619508	12.88765711	16.79998159	20.9424428	24.85476728	39.58351826	NA	16/03/2016	21/06/2016	18/10/2016	21/02/2017	20/06/2017	11/09/2018	NA	7.800000191	7.650000095	8.699999809	9.600000381	9.850000381	13.15	NA	72.05000305	74	77.44999695	80.95000076	84.05000305	96.45	NA	13.55000019	13.5	14.05000019	14.5	14.39999962	16.25	NA	-0.61	-1.48	-1.13	-1	-1.39	-0.77	NA
1010207331	1010207142	1010207222	1	1	Female	B	3	6.936978699	10.1260163	14.03834078	NA	NA	NA	NA	17/03/2016	22/06/2016	19/10/2016	NA	NA	NA	NA	6.949999809	7.5	8.600000381	NA	NA	NA	NA	67.34999847	70.44999695	75	NA	NA	NA	NA	13.35000038	13.10000038	14	NA	NA	NA	NA	-0.76	-1.04	-0.72	NA	NA	NA	NA
1010207332	1010207144	1010207268	1	1	Male	B	5	11.70409676	14.82738101	18.80545884	NA	26.86024454	41.58899552	NA	17/03/2016	20/06/2016	19/10/2016	NA	21/06/2017	12/09/2018	NA	10.19999981	8.199999809	11.55000019	NA	13.44999981	14.75	NA	78.25	67.75	84	NA	89.65000153	97	NA	15.75	15.5	15.55000019	NA	15.55000019	15.55	NA	0.58	-2.04	0.36	NA	0.48	-0.29	NA
1010207333	1010207147	1010207272	1	1	Male	B	6	4.964378121	8.153415722	12.0657402	16.20820142	20.1205259	34.84927688	NA	17/03/2016	22/06/2016	19/10/2016	22/02/2017	21/06/2017	12/09/2018	NA	6.199999809	9.5	10.80000019	11.69999981	12.35000038	13.8	NA	66.34999847	72.05000305	77.55000305	82.40000153	85.94999695	96.35	NA	15.75	15.89999962	15.55000019	15.5	16	15.5	NA	-1.69	0.86	1.02	0.93	0.74	-0.21	NA
1010207334	1010207148	1010207226	1	1	Male	B	6	5.326021561	8.515059162	12.42738364	16.56984485	20.48216933	35.21092032	NA	17/03/2016	22/06/2016	19/10/2016	22/02/2017	21/06/2017	12/09/2018	NA	8.300000191	7.25	10.55000019	8.699999809	8.800000191	11.55	NA	63.04999924	71	70.44999695	73	76.75	84.15	NA	16.14999962	13.19999981	15.39999962	14.5	14	15.35	NA	0.74	-1.73	0.73	-1.81	-2.33	-1.73	NA
1010207335	1010207149	NA	1	1	Male	B	6	1.841093873	5.030131474	8.942455953	13.08491717	16.99724165	31.72599263	NA	17/03/2016	22/06/2016	19/10/2016	22/02/2017	21/06/2017	12/09/2018	NA	4.949999809	6.900000095	8.600000381	9.600000381	9.449999809	12.45	NA	58.75	65.34999847	70.25	75.5	78.65000153	91.45	NA	11.60000038	13.19999981	14.5	14.80000019	13.69999981	14.55	NA	-0.71	-0.78	-0.3	-0.27	-1.14	-0.75	NA
1010207336	1010207150	1010207227	1	1	Female	B	6	0.295890087	3.484927688	7.397252167	11.53971338	15.45203786	30.18078884	NA	17/03/2016	22/06/2016	19/10/2016	22/02/2017	21/06/2017	12/09/2018	NA	3.099999905	5.5	5.75	7.300000191	7.949999809	9.8	NA	51.2	62.34999847	67.19999695	71.5	76	86.05	NA	9.649999619	13.19999981	12.44999981	13.19999981	13.85000038	14.25	NA	-0.63	-0.88	-2.51	-1.59	-1.65	-2.17	NA
1010207337	1010207151	1010207270	1	1	Female	B	6	1.873970549	5.06300815	8.97533263	13.11779384	17.03011832	31.75886931	NA	17/03/2016	22/06/2016	19/10/2016	22/02/2017	21/06/2017	12/09/2018	NA	4.300000191	5.900000095	7.449999809	8.399999619	8.699999809	12.05	NA	55.54999924	62.25	68	73.80000305	76.80000305	86.25	NA	11.75	12.30000019	13.5	13.5	14	16.05	NA	-1.18	-1.31	-0.81	-0.74	-1.17	-0.64	NA
1010207338	1010207152	1010207267	1	1	Female	FU1	5	NA	23.67120694	27.58353142	31.72599263	35.63831711	50.36706809	NA	NA	22/06/2016	19/10/2016	22/02/2017	21/06/2017	12/09/2018	NA	NA	8.800000191	9.800000191	10	10.05000019	12.15	NA	NA	79.90000153	81.44999695	84	86.05000305	93.55	NA	NA	12.30000019	14.05000019	13.10000038	13	13.15	NA	NA	-2.18	-1.83	-2.19	-2.58	-2.29	NA
1010207339	1010207153	1010207269	1	1	Female	B	4	16.40546147	NA	23.50682355	NA	31.56160925	46.29036023	NA	17/03/2016	NA	19/10/2016	NA	21/06/2017	12/09/2018	NA	8.350000381	NA	9.75	NA	10.44999981	11.85	NA	74.75	NA	79	NA	82.75	91.75	NA	14.14999962	NA	15.05000019	NA	14.5	15.45	NA	-1.41	NA	-1.27	NA	-1.79	-2.18	NA
1010207340	1010207154	1010207271	1	1	Female	B	6	18.4438154	21.63285301	25.54517748	29.6876387	33.59996318	48.32871416	NA	17/03/2016	22/06/2016	19/10/2016	22/02/2017	21/06/2017	12/09/2018	NA	9.25	9.850000381	10.25	11	11.35000038	13.3	NA	79.95	84.30000305	87	89.80000305	93.09999847	101.35	NA	13.75	13.10000038	13.89999962	13.5	14	14.85	NA	-0.9	-0.89	-1.16	-1.13	-1.33	-1.43	NA
1010207341	1010207155	NA	1	1	Male	FU1	3	NA	18.5	22.38709677	26.53571429	NA	NA	NA	NA	22/06/2016	19/10/2016	22/02/2017	NA	NA	NA	NA	12.10000038	13.25	14.39999962	NA	NA	NA	NA	83.80000305	87.65000153	89.59999847	NA	NA	NA	NA	16	16.95000076	17.20000076	NA	NA	NA	NA	0.82	1	1.12	NA	NA	NA
1010207342	1010207157	1010207229	1	1	Female	B	6	14.76162766	17.95066526	21.86298974	26.00545095	29.91777543	44.64652641	NA	17/03/2016	22/06/2016	19/10/2016	22/02/2017	21/06/2017	12/09/2018	NA	8.5	9.050000191	9.300000191	9.800000191	10.19999981	12.35	NA	74.44999695	78.84999847	82.5	83.30000305	85.94999695	95.05	NA	13.64999962	13.19999981	13.55000019	13.80000019	13.39999962	14.25	NA	-0.96	-1	-1.42	-1.61	-1.8	-1.71	NA
1010207343	1010207159	1010207231	1	1	Male	B	5	6.706841965	9.895879566	13.80820405	17.95066526	21.86298974	NA	NA	18/03/2016	23/06/2016	20/10/2016	23/02/2017	22/06/2017	NA	NA	6.599999905	NA	8.199999809	9	9.600000381	NA	NA	66.44999695	NA	75.55000305	77.19999695	82.15000153	NA	NA	13.55000019	NA	13.35000038	13.30000019	12.94999981	NA	NA	-1.96	NA	-1.85	-1.74	-1.77	NA	NA
1010207344	1010207161	1010207273	1	1	Male	B	5	11.80272679	14.99176439	18.90408887	23.04655009	26.95887457	NA	NA	18/03/2016	23/06/2016	20/10/2016	23/02/2017	22/06/2017	NA	NA	8.550000191	9.100000381	9.800000191	10.5	11.10000038	NA	NA	74.05000305	78.90000153	82	85.5	88.30000305	NA	NA	14.44999981	13.5	14	14.30000019	14.55000019	NA	NA	-1.06	-1.13	-1.13	-1.14	-1.19	NA	NA
1010207345	1010207162	1010207233	1	1	Female	B	5	1.380820405	4.569858006	8.482182485	12.6246437	16.53696818	NA	NA	18/03/2016	23/06/2016	20/10/2016	23/02/2017	22/06/2017	NA	NA	4.099999905	5.199999809	6.050000191	6.900000095	7.849999905	NA	NA	53.95000076	60	64	69.80000305	74.30000305	NA	NA	11.44999981	11.19999981	11.64999962	12.89999962	12.5	NA	NA	-0.82	-2.07	-2.43	-2.31	-1.96	NA	NA
1010207346	1010207163	1010207275	1	1	Male	B	5	12.95341046	16.14244806	20.05477254	24.19723376	28.10955824	NA	NA	18/03/2016	23/06/2016	20/10/2016	23/02/2017	22/06/2017	NA	NA	9.399999619	10.10000038	10.10000038	12.19999981	12.60000038	NA	NA	75.55000305	78.34999847	81.15000153	84.5	88.44999695	NA	NA	15.14999962	15.30000019	15.64999962	16.20000076	16	NA	NA	-0.44	-0.39	-1.04	0	-0.24	NA	NA
1010207347	1010207164	NA	1	1	Female	B	1	16.63559821	NA	NA	NA	NA	NA	NA	18/03/2016	NA	NA	NA	NA	NA	NA	8.649999619	NA	NA	NA	NA	NA	NA	74.25	NA	NA	NA	NA	NA	NA	14.10000038	NA	NA	NA	NA	NA	NA	-1.15	NA	NA	NA	NA	NA	NA
1010207348	1010207165	NA	1	1	Female	B	2	3.682187746	6.805471994	NA	NA	NA	NA	NA	21/03/2016	24/06/2016	NA	NA	NA	NA	NA	6.099999905	7.300000191	NA	NA	NA	NA	NA	62.15000153	64.55000305	NA	NA	NA	NA	NA	14.44999981	14.19999981	NA	NA	NA	NA	NA	-0.2	-0.31	NA	NA	NA	NA	NA
1010207349	1010207166	1010207274	1	1	Male	B	6	3.057530896	6.246568497	10.15889298	14.30135419	18.21367867	32.94242965	NA	18/03/2016	23/06/2016	20/10/2016	23/02/2017	22/06/2017	13/09/2018	NA	7.949999809	10.10000038	12.39999962	14.30000019	15.89999962	20.6	NA	67.05000305	75.5	80	86.5	93	105.65	NA	0	16.39999962	17.04999924	18.20000076	18.85000038	18.55	NA	1.87	2.13	2.77	3.15	3.36	3.33	NA
1010207350	1010207167	1010207234	1	1	Male	B	6	14.82738101	18.01641861	21.92874309	26.07120431	29.98352879	44.71227977	NA	18/03/2016	23/06/2016	20/10/2016	23/02/2017	22/06/2017	13/09/2018	NA	10.19999981	10.60000038	11.25	11.19999981	12.5	14.75	NA	78.25	82.5	84.15000153	85.59999847	89	97.55	NA	14.94999981	15.19999981	14.75	14.10000038	14.94999981	15.65	NA	-0.06	-0.28	-0.37	-1	-0.53	-0.55	NA
1010207351	1010207168	1010207276	1	1	Male	B	5	11.83560347	15.02464107	18.93696555	23.07942676	NA	41.72050222	NA	18/03/2016	23/06/2016	20/10/2016	23/02/2017	NA	13/09/2018	NA	8.699999809	9	9.649999619	10.69999981	NA	14.75	NA	77.5	78.05000305	82	86.5	NA	99.8	NA	14.14999962	14.10000038	13.5	14.89999962	NA	16.65	NA	-0.91	-1.23	-1.28	-0.98	NA	-0.3	NA
1010207352	1010207169	NA	1	1	Male	B	2	5.227391532	8.416429133	NA	NA	NA	NA	NA	18/03/2016	23/06/2016	NA	NA	NA	NA	NA	4.550000191	6.25	NA	NA	NA	NA	NA	56.34999847	61.25	NA	NA	NA	NA	NA	12.44999981	13.39999962	NA	NA	NA	NA	NA	-4.32	-3.03	NA	NA	NA	NA	NA
1010207353	1010207169	NA	1	1	Male	B	2	5.227391532	8.416429133	NA	NA	NA	NA	NA	18/03/2016	23/06/2016	NA	NA	NA	NA	NA	4.800000191	6.25	NA	NA	NA	NA	NA	57.45000076	61.95000076	NA	NA	NA	NA	NA	12.55000019	13.89999962	NA	NA	NA	NA	NA	-3.94	-3.03	NA	NA	NA	NA	NA
1010207354	1010207170	1010207236	1	1	Male	B	6	10.6849198	13.80820405	17.72052853	21.86298974	25.77531422	40.43831185	NA	21/03/2016	24/06/2016	21/10/2016	24/02/2017	23/06/2017	12/09/2018	NA	7.900000095	9.199999809	9.949999809	9.899999619	10.80000019	13.75	NA	66.84999847	73.05000305	75.15000153	79.90000153	82.44999695	92.05	NA	14.85000038	15.69999981	15.44999981	15.69999981	14.85000038	16.55	NA	-1.52	-0.8	-0.8	-1.49	-1.27	-0.76	NA
1010207355	1010207171	1010207237	1	1	Male	B	5	11.73697344	14.86025769	18.77258217	22.91504338	26.82736786	NA	NA	21/03/2016	24/06/2016	21/10/2016	24/02/2017	23/06/2017	NA	NA	7.400000095	8.100000381	8.899999619	9.399999619	9.850000381	NA	NA	71.65000153	73.94999695	78.34999847	81.59999847	83.25	NA	NA	12.25	12.5	13.80000019	13.80000019	12.80000019	NA	NA	-2.35	-2.15	-1.97	-2.1	-2.21	NA	NA
1010207356	1010207172	NA	1	1	Male	B	2	15.18902445	18.3123087	NA	NA	NA	NA	NA	21/03/2016	24/06/2016	NA	NA	NA	NA	NA	8.5	9.899999619	NA	NA	NA	NA	NA	74.44999695	78.09999847	NA	NA	NA	NA	NA	13.44999981	13.5	NA	NA	NA	NA	NA	-1.78	-0.95	NA	NA	NA	NA	NA
1010207357	1010207173	1010207238	1	1	Male	B	5	23.07942676	26.20271101	30.11503549	34.2574967	38.16982118	NA	NA	21/03/2016	24/06/2016	21/10/2016	24/02/2017	23/06/2017	NA	NA	7.849999905	8.550000191	9.399999619	9.600000381	10.10000038	NA	NA	71.25	74.40000153	78.34999847	82	84	NA	NA	13.35000038	13.30000019	13.94999981	14.10000038	13.80000019	NA	NA	-3.65	-3.34	-2.98	-3.19	-3.11	NA	NA
1010207358	1010207174	1010207277	1	1	Male	B	4	18.34518538	21.63285301	25.54517748	NA	NA	48.29583748	NA	16/03/2016	24/06/2016	21/10/2016	NA	NA	13/09/2018	NA	8.050000191	10.80000019	11.55000019	NA	NA	10.3	NA	70.45000076	82.59999847	85.55000305	NA	NA	86.5	NA	0	15.30000019	16.25	NA	NA	14.5	NA	-2.8	-0.69	-0.66	NA	NA	-3.66	NA
1010207359	1010207175	1010207239	1	1	Male	B	5	6.509581907	9.632866156	13.54519064	17.68765185	21.59997633	NA	NA	21/03/2016	24/06/2016	21/10/2016	24/02/2017	23/06/2017	NA	NA	7.599999905	8.149999619	8.550000191	9.699999809	10.35000038	NA	NA	69.05000305	71.30000305	74.44999695	77.90000153	80.25	NA	NA	13.94999981	14.5	14.10000038	15.30000019	15.10000038	NA	NA	-0.61	-0.98	-1.42	-1.03	-1.06	NA	NA
1010207360	1010207176	1010207292	1	1	Female	B	3	3.28766763	NA	NA	14.46573757	18.37806205	NA	NA	21/03/2016	NA	NA	24/02/2017	23/06/2017	NA	NA	4	NA	NA	6.599999905	7.25	NA	NA	56.04999924	NA	NA	64	67.59999847	NA	NA	10.05000019	NA	NA	13.19999981	12.44999981	NA	NA	-3.23	NA	NA	-3.07	-3	NA	NA
1010207361	1010207177	1010207278	1	1	Female	B	5	18.80545884	21.92874309	25.84106757	29.98352879	33.89585326	NA	NA	21/03/2016	24/06/2016	21/10/2016	24/02/2017	23/06/2017	NA	NA	9.800000191	12.19999981	12.30000019	13.80000019	13.94999981	NA	NA	78.05000305	83.5	84.94999695	88.69999695	91.65000153	NA	NA	14.35000038	16.10000038	15.64999962	16.60000038	16.04999924	NA	NA	-0.48	0.8	0.29	0.65	0.28	NA	NA
1010207362	1010207178	1010207240	1	1	Male	B	2	5.687665	8.810949248	NA	NA	NA	NA	NA	21/03/2016	24/06/2016	NA	NA	NA	NA	NA	6.650000095	7.400000095	NA	NA	NA	NA	NA	63.04999924	66.25	NA	NA	NA	NA	NA	13.85000038	14.10000038	NA	NA	NA	NA	NA	-1.45	-1.63	NA	NA	NA	NA	NA
1010207363	1010207179	NA	1	1	Male	B	2	10.25752301	13.38080725	NA	NA	NA	NA	NA	21/03/2016	24/06/2016	NA	NA	NA	NA	NA	8.600000381	9.699999809	NA	NA	NA	NA	NA	79.84999847	83.55000305	NA	NA	NA	NA	NA	12.25	13.30000019	NA	NA	NA	NA	NA	-0.65	-0.24	NA	NA	NA	NA	NA
1010207364	1010207180	1010207241	1	1	Male	B	3	13.57806731	16.70135156	NA	NA	28.66846173	NA	NA	21/03/2016	24/06/2016	NA	NA	23/06/2017	NA	NA	9.100000381	9.699999809	NA	NA	12.10000038	NA	NA	77.55000305	80.5	NA	NA	91.44999695	NA	NA	14.14999962	14.10000038	NA	NA	14.55000019	NA	NA	-0.86	-0.86	NA	NA	-0.65	NA	NA
1010207365	1010207181	NA	1	1	Male	B	3	10.06026295	13.1835472	NA	21.23833289	NA	NA	NA	21/03/2016	24/06/2016	NA	24/02/2017	NA	NA	NA	8.25	8.699999809	NA	10	NA	NA	NA	74.05000305	77.40000153	NA	84.59999847	NA	NA	NA	14.25	13.89999962	NA	14	NA	NA	NA	-0.98	-1.19	NA	-1.31	NA	NA	NA
1010207366	1010207182	1010207242	1	1	Male	B	6	15.74792795	18.8712122	22.78353668	26.92599789	30.83832237	45.50132	NA	21/03/2016	24/06/2016	21/10/2016	24/02/2017	23/06/2017	12/09/2018	NA	9.449999809	9.550000191	9.850000381	10.5	11.19999981	11.75	NA	74.34999847	77.84999847	79.15000153	82.5	84	91.25	NA	14.44999981	14.10000038	13.94999981	13.89999962	14.64999962	14.25	NA	-0.93	-1.36	-1.67	-1.66	-1.56	-2.45	NA
1010207367	1010207183	1010207243	1	1	Male	B	5	5.819171705	8.942455953	12.85478043	16.99724165	20.90956613	NA	NA	21/03/2016	24/06/2016	21/10/2016	24/02/2017	23/06/2017	NA	NA	9.050000191	9.350000381	10.10000038	11.5	11.55000019	NA	NA	67.75	71	76.59999847	80.40000153	85.25	NA	NA	15.94999981	15.39999962	15.94999981	15.39999962	15.55000019	NA	NA	1.3	0.47	0.24	0.63	0.02	NA	NA
1010207368	1010207184	NA	1	1	Male	FU1	2	NA	26.43333333	NA	34.46428571	NA	NA	NA	NA	24/06/2016	NA	24/02/2017	NA	NA	NA	NA	12.10000038	NA	13.60000038	NA	NA	NA	NA	89.69999695	NA	93.5	NA	NA	NA	NA	14.69999981	NA	15.39999962	NA	NA	NA	NA	-0.37	NA	-0.29	NA	NA	NA
1010207369	1010207186	NA	1	1	Female	B	1	17.32600841	NA	NA	NA	NA	NA	NA	21/03/2016	NA	NA	NA	NA	NA	NA	9.399999619	NA	NA	NA	NA	NA	NA	74.15000153	NA	NA	NA	NA	NA	NA	15.44999981	NA	NA	NA	NA	NA	NA	-0.58	NA	NA	NA	NA	NA	NA
1010207370	1010207174	1010207277	1	1	Female	B	5	3.484927688	6.608211936	10.52053642	NA	18.57532211	33.27119642	NA	21/03/2016	24/06/2016	21/10/2016	NA	23/06/2017	13/09/2018	NA	NA	6.199999809	6.75	NA	8.399999619	15.7	NA	NA	63.54999924	68.30000305	NA	76.5	103.05	NA	NA	13.10000038	13	NA	12.94999981	16.45	NA	NA	-1.59	-2.03	NA	-1.74	1.25	NA
1010207371	1010207191	1010207249	1	1	Female	B	5	10.42190639	13.54519064	17.45751512	21.59997633	25.51230081	NA	NA	21/03/2016	24/06/2016	21/10/2016	24/02/2017	23/06/2017	NA	NA	7.5	7.599999905	8.449999809	8.800000191	10	NA	NA	71.65000153	73	77.55000305	80	80.94999695	NA	NA	12.75	13.60000038	12.80000019	13.30000019	14.55000019	NA	NA	-1.11	-1.67	-1.5	-1.85	-1.36	NA	NA
1010207372	1010207192	1010207281	1	1	Male	B	5	13.41368393	16.60272153	20.44929266	24.59175387	28.438325	NA	NA	22/03/2016	27/06/2016	22/10/2016	25/02/2017	22/06/2017	NA	NA	9.5	9.899999619	10.10000038	11.89999962	12.39999962	NA	NA	76.55000305	80.15000153	84.19999695	86.5	89.44999695	NA	NA	15.14999962	14.39999962	15.39999962	16	16.04999924	NA	NA	-0.44	-0.66	-1.1	-0.27	-0.41	NA	NA
1010207373	1010207193	NA	1	1	Male	B	6	16.3725848	19.5616224	23.40819353	27.55065474	31.39722587	46.0602235	NA	22/03/2016	27/06/2016	22/10/2016	25/02/2017	22/06/2017	11/09/2018	NA	11.14999962	11.35000038	11.60000038	12.69999981	12.14999962	14.65	NA	80.55000305	84.94999695	86.5	88.69999695	92	103.35	NA	15.05000019	15	14.80000019	15.10000038	14.60000038	15.45	NA	0.46	0.08	-0.32	-0.1	-0.92	-0.71	NA
1010207374	1010207194	NA	1	1	Female	B	1	8.843825925	NA	NA	NA	NA	NA	NA	22/03/2016	NA	NA	NA	NA	NA	NA	5.449999809	NA	NA	NA	NA	NA	NA	60	NA	NA	NA	NA	NA	NA	12.35000038	NA	NA	NA	NA	NA	NA	-3.39	NA	NA	NA	NA	NA	NA
1010207375	1010207195	NA	1	1	Female	B	1	8.810949248	NA	NA	NA	NA	NA	NA	22/03/2016	NA	NA	NA	NA	NA	NA	7.599999905	NA	NA	NA	NA	NA	NA	71.25	NA	NA	NA	NA	NA	NA	13.75	NA	NA	NA	NA	NA	NA	-0.6	NA	NA	NA	NA	NA	NA
1010207376	1010207196	NA	1	1	Female	B	1	15.05751775	NA	NA	NA	NA	NA	NA	22/03/2016	NA	NA	NA	NA	NA	NA	7.449999809	NA	NA	NA	NA	NA	NA	71.25	NA	NA	NA	NA	NA	NA	13.14999962	NA	NA	NA	NA	NA	NA	-2.13	NA	NA	NA	NA	NA	NA
1010207377	1010207197	NA	1	1	Female	B	1	14.36710754	NA	NA	NA	NA	NA	NA	22/03/2016	NA	NA	NA	NA	NA	NA	7.75	NA	NA	NA	NA	NA	NA	75.25	NA	NA	NA	NA	NA	NA	13.25	NA	NA	NA	NA	NA	NA	-1.66	NA	NA	NA	NA	NA	NA
1010207378	1010207198	NA	1	1	Female	B	2	24.38709677	27.56666667	NA	NA	NA	NA	NA	22/03/2016	27/06/2016	NA	NA	NA	NA	NA	9.25	9.899999619	NA	NA	NA	NA	NA	80.25	81.15000153	NA	NA	NA	NA	NA	14.44999981	14.89999962	NA	NA	NA	NA	NA	-1.86	-1.74	NA	NA	NA	NA	NA
1010207379	1010207199	1010207279	1	1	Female	B	5	10.25752301	13.44656061	17.29313173	21.43559295	25.28216407	NA	NA	22/03/2016	27/06/2016	22/10/2016	25/02/2017	22/06/2017	NA	NA	7.550000191	8.25	9.050000191	9.699999809	10.69999981	NA	NA	71.34999847	74.05000305	78.30000305	82	84.09999847	NA	NA	13.64999962	13.5	14.94999981	14.5	14.44999981	NA	NA	-1.02	-0.96	-0.89	-0.99	-0.76	NA	NA
1010207380	10102071100	NA	1	1	Male	B	1	19.33148566	NA	NA	NA	NA	NA	NA	22/03/2016	NA	NA	NA	NA	NA	NA	8.300000191	NA	NA	NA	NA	NA	NA	76.55000305	NA	NA	NA	NA	NA	NA	13.35000038	NA	NA	NA	NA	NA	NA	-2.68	NA	NA	NA	NA	NA	NA
1010207381	10102071101	1010207280	1	1	Female	B	6	6.378075202	9.567112803	13.41368393	17.55614514	21.40271627	36.13146725	NA	22/03/2016	27/06/2016	22/10/2016	25/02/2017	22/06/2017	13/09/2018	NA	6.099999905	6.800000191	8.050000191	8.199999809	9.300000191	12.4	NA	63.65000153	65	70.5	75.30000305	77.34999847	89.25	NA	12.85000038	12.69999981	13.85000038	13.5	14.44999981	16.05	NA	-1.63	-1.73	-1.16	-1.77	-1.34	-0.89	NA
1010207382	10102071102	NA	1	1	Male	B	1	7.167115433	NA	NA	NA	NA	NA	NA	22/03/2016	NA	NA	NA	NA	NA	NA	8.199999809	NA	NA	NA	NA	NA	NA	69.65000153	NA	NA	NA	NA	NA	NA	14.25	NA	NA	NA	NA	NA	NA	-0.17	NA	NA	NA	NA	NA	NA
1010207383	10102071103	1010207291	1	1	Male	B	4	16.17532474	19.36436234	NA	27.35339468	31.19996581	NA	NA	22/03/2016	27/06/2016	NA	25/02/2017	22/06/2017	NA	NA	12.25	13.35000038	NA	16.20000076	17.64999962	NA	NA	80.44999695	85.44999695	NA	93.19999695	97	NA	NA	16.45000076	16.10000038	NA	17.5	18	NA	NA	1.35	1.56	NA	2.01	2.24	NA	NA
1010207384	10102071104	1010207250	1	1	Female	B	3	4.208214566	7.397252167	11.24382329	NA	NA	NA	NA	22/03/2016	27/06/2016	22/10/2016	NA	NA	NA	NA	6.699999809	8.100000381	8.449999809	NA	NA	NA	NA	66.34999847	69.15000153	74.59999847	NA	NA	NA	NA	14.05000019	13.5	14.94999981	NA	NA	NA	NA	0.21	0.34	-0.31	NA	NA	NA	NA
1010207385	1010207193	NA	1	1	Female	B	4	16.38709677	NA	23.38709677	NA	31.4	46.03333333	NA	22/03/2016	NA	22/10/2016	NA	22/06/2017	11/09/2018	NA	7.849999905	NA	8.199999809	NA	9	10.65	NA	74	NA	78.09999847	NA	82.55000305	89.85	NA	13.05000019	NA	13.30000019	NA	13	14.1	NA	-1.94	NA	-2.76	NA	-3.06	-3.02	NA
1010207386	1010207197	1010207251	1	1	Female	B	1	2.548387097	NA	NA	NA	NA	NA	NA	22/03/2016	NA	NA	NA	NA	NA	NA	4.300000191	NA	NA	NA	NA	NA	NA	59.1	NA	NA	NA	NA	NA	NA	12.44999981	NA	NA	NA	NA	NA	NA	-1.99	NA	NA	NA	NA	NA	NA
1010207387	10102071106	NA	1	1	Male	B	1	6.246568497	NA	NA	NA	NA	NA	NA	22/03/2016	NA	NA	NA	NA	NA	NA	8.199999809	NA	NA	NA	NA	NA	NA	63.54999924	NA	NA	NA	NA	NA	NA	14.14999962	NA	NA	NA	NA	NA	NA	0.2	NA	NA	NA	NA	NA	NA
1010207388	10102071106	1010207282	1	1	Female	B	3	23.07942676	26.26846436	30.11503549	NA	NA	NA	NA	22/03/2016	27/06/2016	22/10/2016	NA	NA	NA	NA	10.10000038	10.30000019	11.80000019	NA	NA	NA	NA	84.55000305	85.25	88	NA	NA	NA	NA	14.64999962	15.5	14.89999962	NA	NA	NA	NA	-0.91	-1.22	-0.61	NA	NA	NA	NA
1010207389	1010207193	1010207289	1	1	Male	B	5	11.40820668	14.59724428	18.4438154	NA	26.43284774	56.33333333	NA	22/03/2016	27/06/2016	22/10/2016	NA	22/06/2017	11/09/2018	NA	10.80000019	10.89999962	10.55000019	NA	12.60000038	14.25	NA	79.34999847	80.30000305	82.59999847	NA	88.19999695	97.65	NA	15.85000038	15.5	14.5	NA	15.5	15.85	NA	1.17	0.58	-0.4	NA	-0.02	-1.67	NA
1010207390	10102071117	1010207252	1	1	Female	B	1	18.08217196	NA	NA	NA	NA	NA	NA	22/03/2016	NA	NA	NA	NA	NA	NA	9.699999809	NA	NA	NA	NA	NA	NA	76.75	NA	NA	NA	NA	NA	NA	14.64999962	NA	NA	NA	NA	NA	NA	-0.45	NA	NA	NA	NA	NA	NA
1010207391	10102071108	1010207253	1	1	Female	B	5	2.695887457	5.884925058	9.731496185	13.8739574	17.72052853	NA	NA	22/03/2016	27/06/2016	22/10/2016	25/02/2017	22/06/2017	NA	NA	5.5	6.650000095	8.149999619	9	8.850000381	NA	NA	57.34999847	64.19999695	69.05000305	73.5	76.55000305	NA	NA	12.94999981	13.5	13.55000019	14.30000019	12.75	NA	NA	-0.2	-0.71	-0.26	-0.32	-1.15	NA	NA
1010207392	10102071109	1010207254	1	1	Male	B	4	7.364375491	10.55341309	NA	18.54244543	22.38901656	NA	NA	22/03/2016	27/06/2016	NA	25/02/2017	22/06/2017	NA	NA	6.25	6.199999809	NA	7.800000191	8.100000381	NA	NA	66.05000305	67.19999695	NA	74	76.90000153	NA	NA	13.25	12.19999981	NA	13	12.94999981	NA	NA	-2.69	-3.61	NA	-3.11	-3.32	NA	NA
1010207393	10102071110	1010207255	1	1	Female	B	5	5.983555087	9.172592688	13.01916381	17.16162503	21.00819616	NA	NA	22/03/2016	27/06/2016	22/10/2016	25/02/2017	22/06/2017	NA	NA	7.699999809	7.900000095	8.949999809	9.199999809	9.899999619	NA	NA	64.65000153	68.05000305	74.19999695	76.19999695	78.55000305	NA	NA	14.94999981	14.80000019	15.55000019	16	14.75	NA	NA	0.45	-0.38	-0.2	-0.73	-0.75	NA	NA
1010207394	10102071111	1010207256	1	1	Female	B	5	10.55341309	13.74245069	17.58902182	21.73148303	25.57805416	NA	NA	22/03/2016	27/06/2016	22/10/2016	25/02/2017	22/06/2017	NA	NA	7.599999905	8.199999809	8.800000191	10.19999981	10.89999962	NA	NA	69.75	73.55000305	78.94999695	80.5	83.80000305	NA	NA	13.25	12.30000019	13.94999981	14.5	14.25	NA	NA	-1.03	-1.07	-1.18	-0.62	-0.65	NA	NA
1010207395	10102071112	1010207257	1	1	Male	B	2	4.273967919	7.46300552	NA	NA	NA	NA	NA	22/03/2016	27/06/2016	NA	NA	NA	NA	NA	6.300000191	7.199999809	NA	NA	NA	NA	NA	65.55000305	67.84999847	NA	NA	NA	NA	NA	14.05000019	13.60000038	NA	NA	NA	NA	NA	-1.12	-1.45	NA	NA	NA	NA	NA
1010207396	1010207137	1010207218	1	1	Male	FU1	4	NA	1.939723902	5.983555087	10.1260163	13.97258743	NA	NA	NA	21/06/2016	22/10/2016	25/02/2017	22/06/2017	NA	NA	NA	4.849999905	6.550000191	7.800000191	8.100000381	NA	NA	NA	56.75	64	70.19999695	72.69999695	NA	NA	NA	13	13.35000038	14.10000038	13.5	NA	NA	NA	-1.01	-1.72	-1.5	-1.99	NA	NA
1010207397	1010207140	1010207220	1	1	Female	FU1	3	NA	1.77534052	NA	9.830126214	13.74245069	NA	NA	NA	21/06/2016	NA	21/02/2017	20/06/2017	NA	NA	NA	4.599999905	NA	8.300000191	9.25	NA	NA	NA	54.45000076	NA	68.90000153	74.44999695	NA	NA	NA	12.30000019	NA	14	14.85000038	NA	NA	NA	-0.54	NA	-0.13	-0.07	NA	NA
1010207398	1010207157	1010207229	1	1	Male	FU1	5	NA	0.821916907	4.734241387	8.876702601	12.78902708	27.51777806	NA	NA	22/06/2016	19/10/2016	22/02/2017	21/06/2017	12/09/2018	NA	NA	4.599999905	6.5	8.300000191	9.149999619	12	NA	NA	60.6	64.15000153	69.30000305	75.25	89.5	NA	NA	12	13.44999981	14.39999962	14.35000038	15.5	NA	NA	0.61	-1.13	-0.6	-0.65	-0.58	NA
1010207399	1010207160	1010207232	1	1	Female	FU1	4	NA	0.756163555	4.668488035	8.810949248	12.72327373	NA	NA	NA	23/06/2016	20/10/2016	23/02/2017	22/06/2017	NA	NA	NA	3.400000095	6.400000095	7.400000095	8.550000191	NA	NA	NA	55.5	62.54999924	70.09999847	75.5	NA	NA	NA	11.5	13.85000038	13.69999981	13.55000019	NA	NA	NA	-0.99	-0.43	-0.82	-0.52	NA	NA
1010308301	1010308101	NA	1	1	Female	B	3	11.80272679	NA	18.96984222	NA	NA	41.81913225	NA	18/03/2016	NA	22/10/2016	NA	NA	17/09/2018	NA	7.800000191	NA	9.25	NA	NA	12.3	NA	74.40000153	NA	81.55000305	NA	NA	100.55	NA	12.44999981	NA	13.25	NA	NA	14.05	NA	-1.09	NA	-0.99	NA	NA	-1.5	NA
1010308302	1010308102	1010308290	1	1	Male	B	4	2.498627399	5.589034971	9.665742832	13.80820405	NA	NA	NA	18/03/2016	20/06/2016	22/10/2016	25/02/2017	NA	NA	NA	4.400000095	7.099999905	8.25	10	NA	NA	NA	52.09999847	62.29999924	69.55000305	75.69999695	NA	NA	NA	13.14999962	14.69999981	14.35000038	15.05000019	NA	NA	NA	-2.5	-0.81	-0.87	-0.05	NA	NA	NA
1010308303	1010308103	1010308202	1	1	Female	B	3	4.043831185	7.134238757	NA	NA	19.29860899	NA	NA	18/03/2016	20/06/2016	NA	NA	25/06/2017	NA	NA	5.800000191	6.599999905	NA	NA	9.050000191	NA	NA	60	65.09999847	NA	NA	76.25	NA	NA	14	14	NA	NA	13.25	NA	NA	-0.85	-1.26	NA	NA	-1.23	NA	NA
1010308304	1010308105	1010308203	1	1	Female	B	5	8.449305809	11.53971338	15.61642124	19.79175913	23.67120694	NA	NA	18/03/2016	20/06/2016	22/10/2016	26/02/2017	24/06/2017	NA	NA	6.699999809	6.699999809	7.449999809	8.300000191	8.850000381	NA	NA	66.55000305	68.30000305	73.05000305	75.59999847	79.75	NA	NA	13	12.5	12.85000038	13	13.55000019	NA	NA	-1.55	-2.33	-2.24	-2.05	-2.13	NA	NA
1010308305	1010308106	1010308204	1	1	Male	B	1	14.53149092	NA	NA	NA	NA	NA	NA	18/03/2016	NA	NA	NA	NA	NA	NA	10.89999962	NA	NA	NA	NA	NA	NA	81	NA	NA	NA	NA	NA	NA	15.05000019	NA	NA	NA	NA	NA	NA	0.6	NA	NA	NA	NA	NA	NA
1010308306	1010308107	1010308205	1	1	Male	B	2	3.945201156	7.035608728	NA	NA	NA	NA	NA	18/03/2016	20/06/2016	NA	NA	NA	NA	NA	8	8.399999619	NA	NA	NA	NA	NA	75.69999695	77	NA	NA	NA	NA	NA	12.64999962	13	NA	NA	NA	NA	NA	1.23	0.1	NA	NA	NA	NA	NA
1010308307	1010308108	1010308206	1	1	Male	B	2	18.3123087	NA	NA	NA	33.5670865	NA	NA	18/03/2016	NA	NA	NA	25/06/2017	NA	NA	8.5	NA	NA	NA	9.75	NA	NA	67.45000076	NA	NA	NA	85.25	NA	NA	12.64999962	NA	NA	NA	13.35000038	NA	NA	-2.31	NA	NA	NA	-3.01	NA	NA
1010308308	1010308110	NA	1	1	Male	B	5	6.115061792	9.205469364	13.28217723	NA	21.33696292	48.1	NA	18/03/2016	20/06/2016	22/10/2016	NA	24/06/2017	17/09/2018	NA	6.599999905	7.300000191	8.149999619	NA	9.550000191	12.9	NA	64.30000305	69.5	74.55000305	NA	82.44999695	91.05	NA	12.60000038	12.60000038	12.64999962	NA	13.14999962	13.25	NA	-1.71	-1.86	-1.8	NA	-1.73	-1.89	NA
1010308309	1010308111	1010308208	1	1	Female	B	3	5.457528266	8.547935838	12.6246437	NA	NA	NA	NA	18/03/2016	20/06/2016	22/10/2016	NA	NA	NA	NA	6.5	7.900000095	9.25	NA	NA	NA	NA	55.59999847	70.5	76.05000305	NA	NA	NA	NA	13.5	14.5	15.05000019	NA	NA	NA	NA	-0.71	-0.21	0.15	NA	NA	NA	NA
1010308310	1010308112	1010308209	1	1	Female	B	1	10.98080988	NA	NA	NA	NA	NA	NA	18/03/2016	NA	NA	NA	NA	NA	NA	6.300000191	NA	NA	NA	NA	NA	NA	65.55000305	NA	NA	NA	NA	NA	NA	13	NA	NA	NA	NA	NA	NA	-2.73	NA	NA	NA	NA	NA	NA
1010308311	1010308114	1010308285	1	1	Female	B	2	17.65477517	NA	24.92052064	NA	NA	NA	NA	18/03/2016	NA	25/10/2016	NA	NA	NA	NA	8.600000381	NA	9.449999809	NA	NA	NA	NA	78.05000305	NA	85.25	NA	NA	NA	NA	13.14999962	NA	12.75	NA	NA	NA	NA	-1.38	NA	-1.76	NA	NA	NA	NA
1010308312	1010308115	1010308211	1	1	Female	B	1	7.035608728	NA	NA	NA	NA	NA	NA	18/03/2016	NA	NA	NA	NA	NA	NA	5.900000095	NA	NA	NA	NA	NA	NA	60	NA	NA	NA	NA	NA	NA	13	NA	NA	NA	NA	NA	NA	-2.16	NA	NA	NA	NA	NA	NA
1010308313	1010308116	NA	1	1	Female	B	2	23.53970023	26.6301078	NA	NA	NA	NA	NA	18/03/2016	20/06/2016	NA	NA	NA	NA	NA	10.10000038	10.89999962	NA	NA	NA	NA	NA	85.19999695	85.40000153	NA	NA	NA	NA	NA	14	14.69999981	NA	NA	NA	NA	NA	-0.98	-0.8	NA	NA	NA	NA	NA
1010308314	1010308117	NA	1	1	Male	B	1	4.109584537	NA	NA	NA	NA	NA	NA	18/03/2016	NA	NA	NA	NA	NA	NA	7.300000191	NA	NA	NA	NA	NA	NA	63.20000076	NA	NA	NA	NA	NA	NA	14.64999962	NA	NA	NA	NA	NA	NA	0.3	NA	NA	NA	NA	NA	NA
1010308315	1010308118	1010308212	1	1	Male	B	4	10.88217986	13.97258743	NA	NA	26.10408098	40.89858532	NA	18/03/2016	20/06/2016	NA	NA	24/06/2017	17/09/2018	NA	8.800000191	10.10000038	NA	NA	12.64999962	15	NA	76.69999695	80.5	NA	NA	92.65000153	103.4	NA	13.64999962	15	NA	NA	15.85000038	16.25	NA	-0.59	0.01	NA	NA	0.06	-0.09	NA
1010308316	1010308119	NA	1	1	Male	B	1	21.00819616	NA	NA	NA	NA	NA	NA	18/03/2016	NA	NA	NA	NA	NA	NA	12.30000019	NA	NA	NA	NA	NA	NA	88.55000305	NA	NA	NA	NA	NA	NA	15.44999981	NA	NA	NA	NA	NA	NA	0.56	NA	NA	NA	NA	NA	NA
1010308317	1010308120	NA	1	1	Male	B	1	20.44929266	NA	NA	NA	NA	NA	NA	18/03/2016	NA	NA	NA	NA	NA	NA	11.39999962	NA	NA	NA	NA	NA	NA	84	NA	NA	NA	NA	NA	NA	14.69999981	NA	NA	NA	NA	NA	NA	-0.03	NA	NA	NA	NA	NA	NA
1010308318	1010308121	1010308280	1	1	Female	B	6	11.96711017	15.05751775	19.13422561	23.27668682	27.1890113	41.98351563	NA	18/03/2016	20/06/2016	22/10/2016	25/02/2017	24/06/2017	17/09/2018	NA	10.89999962	11.39999962	11.85000038	12.05000019	13.05000019	16.4	NA	77.55000305	81	85.25	87.85000229	89.15000153	100.05	NA	15	14.80000019	14.64999962	14.6500001	14.94999981	6.15	NA	1.59	1.36	0.99	0.5	0.57	0.67	NA
1010308319	1010308123	1010308214	1	1	Female	B	1	16.86573494	NA	NA	NA	NA	NA	NA	18/03/2016	NA	NA	NA	NA	NA	NA	10.60000038	NA	NA	NA	NA	NA	NA	81.80000305	NA	NA	NA	NA	NA	NA	14.5	NA	NA	NA	NA	NA	NA	0.48	NA	NA	NA	NA	NA	NA
1010308320	1010308124	NA	1	1	Female	B	1	2.071230607	NA	NA	NA	NA	NA	NA	18/03/2016	NA	NA	NA	NA	NA	NA	4.300000191	NA	NA	NA	NA	NA	NA	55.5	NA	NA	NA	NA	NA	NA	12.5	NA	NA	NA	NA	NA	NA	-1.43	NA	NA	NA	NA	NA	NA
1010308321	1010308125	NA	1	1	Female	B	4	9.764372861	12.85478043	NA	NA	24.98627399	39.74790165	NA	18/03/2016	20/06/2016	NA	NA	24/06/2017	16/09/2018	NA	7.699999809	8	NA	NA	NA	12.15	NA	68.69999695	72.09999847	NA	NA	NA	91.75	NA	14	13	NA	NA	NA	14.65	NA	-0.74	-1.1	NA	NA	NA	-1.41	NA
1010308322	1010308126	1010308215	1	1	Female	B	2	8.317799104	NA	NA	NA	23.57257691	NA	NA	18/03/2016	NA	NA	NA	25/06/2017	NA	NA	5.900000095	NA	NA	NA	9.899999619	NA	NA	64.5	NA	NA	NA	83.15000153	NA	NA	12.39999962	NA	NA	NA	13.55000019	NA	NA	-2.59	NA	NA	NA	-1.15	NA	NA
1010308323	1010308127	1010308289	1	1	Male	B	3	14.33423087	NA	21.63285301	25.64380751	NA	NA	NA	18/03/2016	NA	26/10/2016	25/02/2017	NA	NA	NA	8.800000191	NA	10.85000038	10.75	NA	NA	NA	76	NA	82.84999847	85.69999695	NA	NA	NA	15.39999962	NA	15.44999981	15.44999981	NA	NA	NA	-1.31	NA	-0.65	-1.3	NA	NA	NA
1010308324	1010308128	NA	1	1	Male	FU1	1	NA	4.142461214	NA	NA	NA	NA	NA	NA	20/06/2016	NA	NA	NA	NA	NA	NA	6.400000095	NA	NA	NA	NA	NA	NA	61.09999847	NA	NA	NA	NA	NA	NA	13	NA	NA	NA	NA	NA	NA	-0.89	NA	NA	NA	NA	NA
1010308325	1010308130	1010308218	1	1	Female	B	2	17.062995	20.15340257	NA	NA	NA	NA	NA	18/03/2016	20/06/2016	NA	NA	NA	NA	NA	9.5	9.5	NA	NA	NA	NA	NA	76.15000153	79.09999847	NA	NA	NA	NA	NA	15.64999962	14.69999981	NA	NA	NA	NA	NA	-0.45	-0.96	NA	NA	NA	NA	NA
1010308326	1010308132	1010308282	1	1	Female	B	6	8.547935838	11.53971338	15.61642124	19.85751248	23.73696029	38.43283459	NA	21/03/2016	20/06/2016	22/10/2016	28/02/2017	26/06/2017	16/09/2018	NA	6.300000191	7	8.25	9.050000191	9.449999809	12.15	NA	65.05000305	67.59999847	74.05000305	77.64999771	79.05000305	89.25	NA	13	12.80000019	13.64999962	14.6500001	13.55000019	15.75	NA	-2.1	-1.95	-1.37	-1.32	-1.57	-1.28	NA
1010308327	1010308133	1010308220	1	1	Female	B	4	21.17257954	NA	28.27394162	NA	36.36160399	51.09035497	NA	21/03/2016	NA	23/10/2016	NA	26/06/2017	17/09/2018	NA	7.400000095	NA	9.75	NA	11.10000038	12.8	NA	66.15000153	NA	84.65000153	NA	90.5	99.85	NA	14	NA	12.75	NA	13.44999981	14.25	NA	-3.28	NA	-1.97	NA	-1.81	-1.94	NA
1010308328	1010308133	1010308220	1	1	Male	B	4	7.002732052	NA	14.10409413	NA	22.1917565	36.92050748	NA	21/03/2016	NA	23/10/2016	NA	26/06/2017	17/09/2018	NA	8.5	NA	7.849999905	NA	10.05000019	11.4	NA	69.19999695	NA	71.65000153	NA	79.55000305	87.85	NA	12.14999962	NA	12.85000038	NA	13.44999981	14.25	NA	0.22	NA	-2.3	NA	-1.41	-1.99	NA
1010308329	1010308134	1010308221	1	1	Male	B	6	17.03011832	20.05477254	24.1314804	28.30681829	32.1862661	47.07940046	NA	21/03/2016	21/06/2016	23/10/2016	27/02/2017	25/06/2017	21/09/2018	NA	8.800000191	9.399999619	11.05000019	12.10000038	12.55000019	14.6	NA	80	81.90000153	86.25	91.04999924	93.65000153	102.95	NA	13.64999962	13.39999962	14.44999981	14.69999981	14.64999962	14.7	NA	-1.79	-1.68	-0.85	-0.61	-0.73	-0.82	NA
1010308330	1010308135	1010308222	1	1	Female	B	1	10.94793321	NA	NA	NA	NA	NA	NA	21/03/2016	NA	NA	NA	NA	NA	NA	10.19999981	NA	NA	NA	NA	NA	NA	76	NA	NA	NA	NA	NA	NA	16.04999924	NA	NA	NA	NA	NA	NA	1.28	NA	NA	NA	NA	NA	NA
1010308331	1010308136	1010308223	1	1	Male	B	2	7.364375491	10.35615303	NA	NA	NA	NA	NA	21/03/2016	20/06/2016	NA	NA	NA	NA	NA	7.900000095	7.699999809	NA	NA	NA	NA	NA	68.55000305	72.5	NA	NA	NA	NA	NA	14.35000038	12.69999981	NA	NA	NA	NA	NA	-0.58	-1.67	NA	NA	NA	NA	NA
1010308332	1010308137	1010308224	1	1	Female	B	5	18.41093873	21.43559295	25.51230081	29.65476202	33.5670865	NA	NA	21/03/2016	21/06/2016	23/10/2016	26/02/2017	25/06/2017	NA	NA	8	8.199999809	9.050000191	9.050000191	9.350000381	NA	NA	66	70.5	80.15000153	80.64999771	83.34999847	NA	NA	14.64999962	13	13.35000038	12.6500001	12.35000038	NA	NA	-2.14	-2.43	-2.22	-2.8	-2.98	NA	NA
1010308333	1010308137	1010308224	1	1	Female	B	5	6.049308439	9.073962659	13.15067052	17.29313173	21.20545621	NA	NA	21/03/2016	21/06/2016	23/10/2016	26/02/2017	25/06/2017	NA	NA	7.900000095	8.199999809	9.550000191	10.05000019	10.64999962	NA	NA	74.44999695	70.5	76.55000305	78.64999771	82.55000305	NA	NA	13.05000019	13	14	13.5	12.85000038	NA	NA	0.63	-0.04	0.3	-0.03	-0.18	NA	NA
1010308334	1010308138	1010308225	1	1	Female	B	5	7.791772283	10.78354983	14.86025769	19.0027189	22.91504338	NA	NA	21/03/2016	20/06/2016	22/10/2016	25/02/2017	24/06/2017	NA	NA	9.5	9.600000381	10.44999981	11.10000038	11.14999962	NA	NA	70	73.59999847	76.55000305	79.85000229	83.15000153	NA	NA	16	15	15.25	15.10000038	14.14999962	NA	NA	1.51	0.83	0.71	0.5	-0.07	NA	NA
1010308335	1010308139	1010308281	1	1	Male	B	5	7.101362081	10.1260163	14.20272416	NA	22.29038653	37.01913751	NA	21/03/2016	21/06/2016	23/10/2016	NA	26/06/2017	17/09/2018	NA	7.099999905	7.599999905	8.550000191	NA	10.05000019	11.9	NA	68	70.5	76.55000305	NA	84.30000305	92.15	NA	13.25	13	13.55000019	NA	12.64999962	14.35	NA	-1.45	-1.74	-1.54	NA	-1.42	-1.64	NA
1010308336	1010308140	1010308296	1	1	Female	B	3	20.54792269	23.57257691	NA	31.85749933	NA	NA	NA	21/03/2016	21/06/2016	NA	28/02/2017	NA	NA	NA	9.100000381	11	NA	12.39999962	NA	NA	NA	80	83.19999695	NA	90.35000229	NA	NA	NA	13.05000019	15	NA	14.89999962	NA	NA	NA	-1.39	-0.28	NA	-0.42	NA	NA	NA
1010308337	1010308141	NA	1	1	Male	B	6	20.97531948	23.9999737	28.07668156	32.21914277	36.13146725	50.89309491	NA	21/03/2016	21/06/2016	23/10/2016	26/02/2017	25/06/2017	17/09/2018	NA	10	10.19999981	11.44999981	11.89999962	12.14999962	14	NA	80.5	83.19999695	86.05000305	89.90000153	91.90000153	97.95	NA	14.19999981	13.80000019	14.55000019	15.19999981	14.55000019	14.85	NA	-1.27	-1.53	-1.06	-1.19	-1.39	-1.44	NA
1010308338	1010308142	1010308226	1	1	Female	B	6	20.51504601	23.53970023	27.61640809	31.75886931	35.67119378	50.56432815	NA	21/03/2016	21/06/2016	23/10/2016	26/02/2017	25/06/2017	21/09/2018	NA	9.899999619	10.30000019	11.64999962	13.8499999	13.85000038	15.4	NA	79	81.90000153	84.55000305	88.90000153	72.34999847	99.25	NA	15	15.10000038	15.14999962	16.75	14.94999981	16.05	NA	-0.68	-0.82	-0.39	0.47	0.03	-0.51	NA
1010308339	1010308143	1010308227	1	1	Male	B	5	5.227391532	8.252045751	12.32875361	16.47121483	NA	35.14516696	NA	21/03/2016	21/06/2016	23/10/2016	26/02/2017	NA	17/09/2018	NA	6.699999809	7.400000095	7.75	8.600000381	NA	11.4	NA	65.75	71	73	78.45000076	NA	89.05	NA	13	12.69999981	12	13.39999962	NA	13.55	NA	-1.15	-1.46	-2.06	-1.9	NA	-1.83	NA
1010308340	1010308144	NA	1	1	Female	B	2	22.45476991	25.47942413	NA	NA	NA	NA	NA	21/03/2016	21/06/2016	NA	NA	NA	NA	NA	12	12.60000038	NA	NA	NA	NA	NA	78	81	NA	NA	NA	NA	NA	17.14999962	16.79999924	NA	NA	NA	NA	NA	0.59	0.53	NA	NA	NA	NA	NA
1010308341	1010308145	1010308228	1	1	Male	B	4	14.36710754	17.35888509	NA	NA	29.52325532	44.2520063	NA	21/03/2016	20/06/2016	NA	NA	25/06/2017	16/09/2018	NA	7.699999809	7.599999905	NA	NA	10	12.5	NA	70.94999695	68.40000153	NA	NA	83.05000305	92.05	NA	14	14.5	NA	NA	14.05000019	14.75	NA	-2.52	-3.15	NA	NA	-2.39	-1.85	NA
1010308342	1010308145	1010308228	1	1	Male	B	4	6.904102023	9.928756242	NA	NA	22.0602498	36.78900078	NA	21/03/2016	21/06/2016	NA	NA	25/06/2017	16/09/2018	NA	6.900000095	7.699999809	NA	NA	9.5	12.4	NA	62	68.30000305	NA	NA	80.84999847	90.35	NA	13.85000038	14.60000038	NA	NA	13.75	14.65	NA	-1.64	-1.57	NA	NA	-1.89	-1.28	NA
1010308343	1010308148	1010308231	1	1	Male	B	3	9.567112803	12.59176702	16.66847488	NA	NA	NA	NA	21/03/2016	21/06/2016	23/10/2016	NA	NA	NA	NA	7.699999809	8.5	9.350000381	NA	NA	NA	NA	70	73.19999695	77.05000305	NA	NA	NA	NA	13.64999962	13.60000038	13.69999981	NA	NA	NA	NA	-1.48	-1.28	-1.18	NA	NA	NA	NA
1010308344	1010308149	1010308232	1	1	Female	B	1	5.227391532	NA	NA	NA	NA	NA	NA	21/03/2016	NA	NA	NA	NA	NA	NA	6.800000191	NA	NA	NA	NA	NA	NA	64	NA	NA	NA	NA	NA	NA	13.80000019	NA	NA	NA	NA	NA	NA	-0.23	NA	NA	NA	NA	NA	NA
1010308345	1010308150	NA	1	1	Female	B	2	14.49861425	NA	21.66572968	NA	NA	NA	NA	21/03/2016	NA	25/10/2016	NA	NA	NA	NA	9.300000191	NA	10.85000038	NA	NA	NA	NA	74	NA	80.55000305	NA	NA	NA	NA	15.05000019	NA	15.05000019	NA	NA	NA	NA	-0.17	NA	-0.1	NA	NA	NA	NA
1010308346	1010308151	NA	1	1	Male	B	1	3.780817774	NA	NA	NA	NA	NA	NA	21/03/2016	NA	NA	NA	NA	NA	NA	7.800000191	NA	NA	NA	NA	NA	NA	63	NA	NA	NA	NA	NA	NA	15	NA	NA	NA	NA	NA	NA	1.12	NA	NA	NA	NA	NA	NA
1010308347	1010308152	NA	1	1	Male	FU1	1	NA	15.02464107	NA	NA	NA	NA	NA	NA	21/06/2016	NA	NA	NA	NA	NA	NA	9.5	NA	NA	NA	NA	NA	NA	76.69999695	NA	NA	NA	NA	NA	NA	14.10000038	NA	NA	NA	NA	NA	NA	-0.75	NA	NA	NA	NA	NA
1010308348	1010308153	NA	1	1	Male	B	1	11.5068367	NA	NA	NA	NA	NA	NA	21/03/2016	NA	NA	NA	NA	NA	NA	9.600000381	NA	NA	NA	NA	NA	NA	74.44999695	NA	NA	NA	NA	NA	NA	15	NA	NA	NA	NA	NA	NA	0.07	NA	NA	NA	NA	NA	NA
1010308349	1010308154	1010308233	1	1	Female	B	4	2.531504075	NA	9.632866156	13.74245069	17.65477517	NA	NA	21/03/2016	NA	23/10/2016	25/02/2017	24/06/2017	NA	NA	5	NA	7.949999809	8.25	9.050000191	NA	NA	57	NA	68.34999847	72.25	76.05000305	NA	NA	12.44999981	NA	14.39999962	14.75	13.14999962	NA	NA	-0.79	NA	-0.44	-1.01	-0.95	NA	NA
1010308350	1010308155	NA	1	1	Female	B	2	10.55341309	NA	NA	NA	25.70956087	NA	NA	22/03/2016	NA	NA	NA	26/06/2017	NA	NA	8.399999619	NA	NA	NA	12.05000019	NA	NA	71.5	NA	NA	NA	84.05000305	NA	NA	14.64999962	NA	NA	NA	16.14999962	NA	NA	-0.2	NA	NA	NA	0.14	NA	NA
1010308351	1010308156	1010308234	1	1	Female	B	2	7.627388901	10.65204312	NA	NA	NA	NA	NA	22/03/2016	22/06/2016	NA	NA	NA	NA	NA	7.199999809	7.599999905	NA	NA	NA	NA	NA	73.55000305	75.90000153	NA	NA	NA	NA	NA	13	12.5	NA	NA	NA	NA	NA	-0.7	-1.06	NA	NA	NA	NA	NA
1010308352	1010308157	NA	1	1	Female	B	1	20.67942939	NA	NA	NA	NA	NA	NA	22/03/2016	NA	NA	NA	NA	NA	NA	8	NA	NA	NA	NA	NA	NA	77.15000153	NA	NA	NA	NA	NA	NA	12.5	NA	NA	NA	NA	NA	NA	-2.53	NA	NA	NA	NA	NA	NA
1010308353	1010308158	NA	1	1	Male	B	1	17.32600841	NA	NA	NA	NA	NA	NA	22/03/2016	NA	NA	NA	NA	NA	NA	10.39999962	NA	NA	NA	NA	NA	NA	79	NA	NA	NA	NA	NA	NA	15.14999962	NA	NA	NA	NA	NA	NA	-0.34	NA	NA	NA	NA	NA	NA
1010308354	1010308159	NA	1	1	Male	B	2	18.01641861	NA	25.15065737	NA	NA	NA	NA	22/03/2016	NA	25/10/2016	NA	NA	NA	NA	13.60000038	NA	14.35000038	NA	NA	NA	NA	82	NA	88.55000305	NA	NA	NA	NA	17.75	NA	17.85000038	NA	NA	NA	NA	1.96	NA	1.28	NA	NA	NA	NA
1010308355	1010308160	1010308235	1	1	Male	B	2	7.693142254	10.75067315	NA	NA	NA	NA	NA	22/03/2016	23/06/2016	NA	NA	NA	NA	NA	8.600000381	8.699999809	NA	NA	NA	NA	NA	69.55000305	73	NA	NA	NA	NA	NA	15.25	14.30000019	NA	NA	NA	NA	NA	0.09	-0.66	NA	NA	NA	NA	NA
1010308356	1010308161	NA	1	1	Female	B	1	13.54519064	NA	NA	NA	NA	NA	NA	22/03/2016	NA	NA	NA	NA	NA	NA	8.899999619	NA	NA	NA	NA	NA	NA	75.5	NA	NA	NA	NA	NA	NA	15.30000019	NA	NA	NA	NA	NA	NA	-0.35	NA	NA	NA	NA	NA	NA
1010308357	1010308162	NA	1	1	Female	B	2	14.66299763	NA	21.76435971	NA	NA	NA	NA	22/03/2016	NA	24/10/2016	NA	NA	NA	NA	10.19999981	NA	11.85000038	NA	NA	NA	NA	79	NA	85.75	NA	NA	NA	NA	15	NA	15.55000019	NA	NA	NA	NA	0.55	NA	0.59	NA	NA	NA	NA
1010308359	1010308164	1010308236	1	1	Female	B	2	10.29039968	13.3150539	NA	NA	NA	NA	NA	22/03/2016	22/06/2016	NA	NA	NA	NA	NA	8	8.5	NA	NA	NA	NA	NA	72.44999695	75	NA	NA	NA	NA	NA	14.39999962	14.30000019	NA	NA	NA	NA	NA	-0.55	-0.68	NA	NA	NA	NA	NA
1010308360	1010308165	NA	1	1	Female	B	1	20.90956613	NA	NA	NA	NA	NA	NA	22/03/2016	NA	NA	NA	NA	NA	NA	11.60000038	NA	NA	NA	NA	NA	NA	88	NA	NA	NA	NA	NA	NA	15.35000038	NA	NA	NA	NA	NA	NA	0.55	NA	NA	NA	NA	NA	NA
1010308361	1010308166	NA	1	1	Female	B	6	13.05204049	16.07669471	20.15340257	24.29586379	28.20818826	42.93693925	NA	22/03/2016	22/06/2016	24/10/2016	27/02/2017	26/06/2017	17/09/2018	NA	9.5	9.899999619	10.35000038	10.75	11.44999981	14.5	NA	78	81.90000153	84.34999847	86.54999924	90.15000153	98.25	NA	14.44999981	14.30000019	14.25	13.89999962	14.14999962	15.35	NA	0.28	0.06	-0.25	-0.58	-0.61	-0.33	NA
1010308362	1010308167	1010308237	1	1	Male	B	1	6.213691821	NA	NA	NA	NA	NA	NA	22/03/2016	NA	NA	NA	NA	NA	NA	6.5	NA	NA	NA	NA	NA	NA	66.19999695	NA	NA	NA	NA	NA	NA	13.55000019	NA	NA	NA	NA	NA	NA	-1.89	NA	NA	NA	NA	NA	NA
1010308363	1010308168	1010308238	1	1	Female	B	2	6.345198526	9.369852745	NA	NA	NA	NA	NA	22/03/2016	22/06/2016	NA	NA	NA	NA	NA	7.699999809	8.300000191	NA	NA	NA	NA	NA	66.44999695	69.09999847	NA	NA	NA	NA	NA	15	15.19999981	NA	NA	NA	NA	NA	0.3	-0.02	NA	NA	NA	NA	NA
1010308364	1010308169	NA	1	1	Male	B	4	14.99176439	17.95066526	22.0602498	26.16983433	NA	NA	NA	24/03/2016	22/06/2016	25/10/2016	27/02/2017	NA	NA	NA	NA	10	10.75	12.25	NA	NA	NA	NA	79.5	83.55000305	86.45000076	NA	NA	NA	NA	14.60000038	14.85000038	12.5	NA	NA	NA	NA	-0.8	-0.79	-0.23	NA	NA	NA
1010308365	1010308170	NA	1	1	Male	B	1	7.364375491	NA	NA	NA	NA	NA	NA	22/03/2016	NA	NA	NA	NA	NA	NA	10.30000019	NA	NA	NA	NA	NA	NA	71.30000305	NA	NA	NA	NA	NA	NA	17.85000038	NA	NA	NA	NA	NA	NA	1.88	NA	NA	NA	NA	NA	NA
1010308366	1010308177	1010308239	1	1	Male	B	2	3.123284248	6.147938468	NA	NA	NA	NA	NA	22/03/2016	22/06/2016	NA	NA	NA	NA	NA	5.300000191	6.699999809	NA	NA	NA	NA	NA	58	65	NA	NA	NA	NA	NA	11.85000038	13.19999981	NA	NA	NA	NA	NA	-1.67	-1.59	NA	NA	NA	NA	NA
1010308367	1010308172	1010308240	1	1	Male	B	1	9.764372861	NA	NA	NA	NA	NA	NA	22/03/2016	NA	NA	NA	NA	NA	NA	7.599999905	NA	NA	NA	NA	NA	NA	70.25	NA	NA	NA	NA	NA	NA	14	NA	NA	NA	NA	NA	NA	-1.64	NA	NA	NA	NA	NA	NA
1010308368	1010308173	1010308244	1	1	Male	B	5	20.08764922	NA	27.1890113	31.36434919	35.24379699	49.97254798	NA	22/03/2016	NA	24/10/2016	28/02/2017	26/06/2017	17/09/2018	NA	10.19999981	NA	12.05000019	13.05000019	13.25	15.3	NA	83.25	NA	89.05000305	92.04999924	94.65000153	102.55	NA	14.75	NA	15.85000038	15.69999981	15.94999981	16.65	NA	-0.96	NA	-0.51	-0.32	-0.58	-0.67	NA
1010308370	1010308175	1010308241	1	1	Female	B	5	8.909579277	11.9342335	16.01094136	20.15340257	24.06572705	NA	NA	22/03/2016	22/06/2016	24/10/2016	27/02/2017	26/06/2017	NA	NA	6.800000191	7.099999905	8.449999809	9.75	10	NA	NA	71.34999847	74	79.25	83	86.65000153	NA	NA	12	12.39999962	12.55000019	13.69999981	13.05000019	NA	NA	-1.56	-1.91	-1.24	-0.74	-1.15	NA	NA
1010308371	1010308176	1010308283	1	1	Female	B	6	13.11779384	16.14244806	20.21915592	24.36161714	28.27394162	42.96981592	NA	22/03/2016	22/06/2016	24/10/2016	27/02/2017	26/06/2017	16/09/2018	NA	8.899999619	9.800000191	11.35000038	12	12.35000038	14.2	NA	74.90000153	77.19999695	83.44999695	87	89	99.05	NA	14.64999962	14.69999981	16.35000038	15.89999962	15.64999962	16.65	NA	-0.27	-0.03	0.48	0.3	-0.01	-0.49	NA
1010308372	1010308177	1010308242	1	1	Male	B	1	1.873970549	NA	NA	NA	NA	NA	NA	22/03/2016	NA	NA	NA	NA	NA	NA	5	NA	NA	NA	NA	NA	NA	57.04999924	NA	NA	NA	NA	NA	NA	13.05000019	NA	NA	NA	NA	NA	NA	-0.68	NA	NA	NA	NA	NA	NA
1010308373	1010308178	1010308243	1	1	Female	B	1	2.465750722	NA	NA	NA	NA	NA	NA	22/03/2016	NA	NA	NA	NA	NA	NA	5.599999905	NA	NA	NA	NA	NA	NA	61	NA	NA	NA	NA	NA	NA	12.64999962	NA	NA	NA	NA	NA	NA	0.17	NA	NA	NA	NA	NA	NA
1010308374	1010308181	1010308247	1	1	Male	B	3	2.39999737	NA	9.567112803	13.57806731	NA	NA	NA	22/03/2016	NA	26/10/2016	25/02/2017	NA	NA	NA	5.699999809	NA	8.550000191	9.449999809	NA	NA	NA	58	NA	71.25	75.54999924	NA	NA	NA	13.25	NA	14.14999962	13.75	NA	NA	NA	-0.31	NA	-0.52	-0.52	NA	NA	NA
1010308375	1010308183	1010308249	1	1	Male	B	3	2.827394162	5.852048381	9.928756242	NA	NA	NA	NA	23/03/2016	23/06/2016	25/10/2016	NA	NA	NA	NA	5.699999809	6.5	7.449999809	NA	NA	NA	NA	61	65.09999847	69.65000153	NA	NA	NA	NA	12.05000019	12.5	12.64999962	NA	NA	NA	NA	-0.77	-1.73	-1.87	NA	NA	NA	NA
1010308376	1010308188	1010308254	1	1	Female	B	3	19.66025243	NA	NA	NA	34.75064685	49.47939783	NA	23/03/2016	NA	NA	NA	25/06/2017	16/09/2018	NA	10.89999962	NA	NA	NA	12.94999981	14.8	NA	83.5	NA	NA	NA	91.65000153	99.55	NA	14.89999962	NA	NA	NA	15.69999981	15.25	NA	0.25	NA	NA	NA	-0.39	-0.72	NA
1010308378	1010308190	1010308255	1	1	Male	B	3	5.720541676	8.712319219	NA	16.96436497	NA	NA	NA	23/03/2016	22/06/2016	NA	28/02/2017	NA	NA	NA	5.900000095	6.300000191	NA	8.050000191	NA	NA	NA	64.25	68.5	NA	74.80000305	NA	NA	NA	12.05000019	11.30000019	NA	12.19999981	NA	NA	NA	-2.52	-3.04	NA	-2.58	NA	NA	NA
1010308379	1010308191	1010308256	1	1	Male	B	4	2.301367341	5.326021561	NA	13.47943728	NA	32.15338942	NA	23/03/2016	23/06/2016	NA	26/02/2017	NA	17/09/2018	NA	5	6.800000191	NA	8.150000095	NA	9.6	NA	52	63.59999847	NA	72.75	NA	85.55	NA	12	12.89999962	NA	13	NA	12.95	NA	-1.25	-1.07	NA	-1.84	NA	-3.01	NA
1010308380	1010308192	1010308257	1	1	Female	B	1	9.501359451	NA	NA	NA	NA	NA	NA	23/03/2016	NA	NA	NA	NA	NA	NA	7.599999905	NA	NA	NA	NA	NA	NA	70.55000305	NA	NA	NA	NA	NA	NA	14	NA	NA	NA	NA	NA	NA	-0.78	NA	NA	NA	NA	NA	NA
1010308381	1010308192	1010308258	1	1	Male	B	1	14.69587431	NA	NA	NA	NA	NA	NA	23/03/2016	NA	NA	NA	NA	NA	NA	8.600000381	NA	NA	NA	NA	NA	NA	72	NA	NA	NA	NA	NA	NA	13.75	NA	NA	NA	NA	NA	NA	-1.58	NA	NA	NA	NA	NA	NA
1010308382	1010308194	1010308259	1	1	Male	B	5	4.734241387	7.758895607	11.83560347	15.91231133	NA	34.58626347	NA	23/03/2016	23/06/2016	25/10/2016	26/02/2017	NA	17/09/2018	NA	6.400000095	6.800000191	7.849999905	7.900000095	NA	10.65	NA	63	65.80000305	70.75	72.90000153	NA	83.95	NA	14.25	13.39999962	14	13.19999981	NA	14.15	NA	-1.27	-2.07	-1.84	-2.57	NA	-2.35	NA
1010308383	1010308195	1010308260	1	1	Male	B	2	3.879447803	6.904102023	NA	NA	NA	NA	NA	23/03/2016	23/06/2016	NA	NA	NA	NA	NA	6.699999809	7.400000095	NA	NA	NA	NA	NA	63.15000153	67.69999695	NA	NA	NA	NA	NA	14.05000019	14.19999981	NA	NA	NA	NA	NA	-0.3	-1	NA	NA	NA	NA	NA
1010308384	1010308196	1010308261	1	1	Male	B	2	12.26300026	NA	19.36436234	NA	NA	NA	NA	23/03/2016	NA	25/10/2016	NA	NA	NA	NA	9.600000381	NA	12.35000038	NA	NA	NA	NA	75.5	NA	83.05000305	NA	NA	NA	NA	14.5	NA	15.44999981	NA	NA	NA	NA	-0.1	NA	0.86	NA	NA	NA	NA
1010308385	1010308197	1010308262	1	1	Male	B	5	0.197260058	3.221914277	7.298622138	NA	15.28765448	30.01640546	NA	23/03/2016	23/06/2016	25/10/2016	NA	25/06/2017	16/09/2018	NA	2.299999952	5.300000191	6.75	NA	8.350000381	10.45	NA	45	56	63.54999924	NA	72.34999847	82.3	NA	8.350000381	13.30000019	12.55000019	NA	14.94999981	14.05	NA	-2.65	-1.76	-1.98	NA	-1.96	-2.06	NA
1010308386	1010308198	1010308263	1	1	Male	B	5	1.052053642	NA	8.153415722	12.23012358	16.14244806	30.87119905	NA	23/03/2016	NA	25/10/2016	26/02/2017	25/06/2017	16/09/2018	NA	4.900000095	NA	9.149999619	9.399999619	9.550000191	12.1	NA	54	NA	68.55000305	71.59999847	76.15000153	85.6	NA	13.05000019	NA	15.14999962	15.05000019	14.14999962	16.25	NA	0.58	NA	0.51	-0.29	-0.9	-0.9	NA
1010308387	1010308199	1010308264	1	1	Male	B	2	2.071230607	NA	NA	NA	NA	31.92325269	NA	23/03/2016	NA	NA	NA	NA	17/09/2018	NA	5.699999809	NA	NA	NA	NA	11.7	NA	57.54999924	NA	NA	NA	NA	88.3	NA	13.35000038	NA	NA	NA	NA	14.35	NA	0.1	NA	NA	NA	NA	-1.3	NA
1010308388	10103081100	1010308265	1	1	Male	B	1	18.18080199	NA	NA	NA	NA	NA	NA	23/03/2016	NA	NA	NA	NA	NA	NA	8.300000191	NA	NA	NA	NA	NA	NA	77	NA	NA	NA	NA	NA	NA	14	NA	NA	NA	NA	NA	NA	-2.5	NA	NA	NA	NA	NA	NA
1010308389	10103081101	NA	1	1	Male	B	1	14.69587431	NA	NA	NA	NA	NA	NA	23/03/2016	NA	NA	NA	NA	NA	NA	8.800000191	NA	NA	NA	NA	NA	NA	74.75	NA	NA	NA	NA	NA	NA	15	NA	NA	NA	NA	NA	NA	-1.38	NA	NA	NA	NA	NA	NA
1010308390	10103081102	NA	1	1	Male	B	2	17.12874835	20.15340257	NA	NA	NA	NA	NA	23/03/2016	23/06/2016	NA	NA	NA	NA	NA	10.60000038	11	NA	NA	NA	NA	NA	80	84.5	NA	NA	NA	NA	NA	15.85000038	14.69999981	NA	NA	NA	NA	NA	-0.13	-0.3	NA	NA	NA	NA	NA
1010308391	10103081103	1010308266	1	1	Female	B	6	12.78902708	15.8136813	19.89038916	24.03285037	27.91229818	42.57529581	NA	24/03/2016	24/06/2016	26/10/2016	01/03/2017	27/06/2017	16/09/2018	NA	6.400000095	6.900000095	7.75	7.549999952	8.649999619	11.5	NA	68.5	71.59999847	75.34999847	79.45000076	80.25	90.35	NA	11.55000019	11.60000038	11.55000019	11.8499999	12.05000019	14.25	NA	-3	-2.95	-2.67	-3.53	-2.97	-2.11	NA
1010308392	10103081104	1010308267	1	1	Male	B	3	10.06026295	13.08491717	NA	21.30408624	NA	NA	NA	24/03/2016	24/06/2016	NA	01/03/2017	NA	NA	NA	7.599999905	7.900000095	NA	9.399999619	NA	NA	NA	72.5	74.59999847	NA	81.59999847	NA	NA	NA	13.44999981	12.60000038	NA	13.19999981	NA	NA	NA	-1.72	-2.04	NA	-1.87	NA	NA	NA
1010308393	10103081105	1010308268	1	1	Male	B	6	5.95067841	8.97533263	12.98628714	17.1945017	21.07394951	35.73694714	NA	24/03/2016	24/06/2016	24/10/2016	01/03/2017	27/06/2017	16/09/2018	NA	5.900000095	6	6.300000191	7.049999952	7.550000191	9.5	NA	62.84999847	65.59999847	67.59999847	68.80000305	73.44999695	83.5	NA	12.05000019	11.69999981	11.5	11.5	12.85000038	26.8	NA	-2.63	-3.51	-3.94	-3.73	-3.71	-3.39	NA
1010308394	10103081106	1010308269	1	1	Female	B	5	16.70967742	19.73333333	23.77419355	NA	31.83333333	46.46666667	NA	24/03/2016	24/06/2016	26/10/2016	NA	27/06/2017	16/09/2018	NA	9.899999619	10.10000038	11.25	NA	12.44999981	15.4	NA	80.5	82.80000305	85.65000153	NA	92.15000153	102.85	NA	13.55000019	12.89999962	13.75	NA	13.85000038	14.45	NA	-0.05	-0.39	-0.13	NA	-0.38	-0.18	NA
1010308395	10103081107	1010308270	1	1	Male	B	5	16.5040915	NA	23.60545358	27.68216144	31.6273626	46.29036023	NA	24/03/2016	NA	26/10/2016	27/02/2017	27/06/2017	16/09/2018	NA	9.800000191	NA	10.25	11.80000019	13.89999962	14.5	NA	73	NA	79.75	85.14999771	87.84999847	93.45	NA	15.5	NA	15.05000019	16.25	17.75	17.05	NA	-0.73	NA	-1.43	-0.75	0.19	-0.81	NA
1010308396	10103081108	NA	1	1	Male	B	1	3.747941098	NA	NA	NA	NA	NA	NA	24/03/2016	NA	NA	NA	NA	NA	NA	6.400000095	NA	NA	NA	NA	NA	NA	61	NA	NA	NA	NA	NA	NA	14.64999962	NA	NA	NA	NA	NA	NA	-0.6	NA	NA	NA	NA	NA	NA
1010308398	10103081111	NA	1	1	Female	B	1	19.10134893	NA	NA	NA	NA	NA	NA	24/03/2016	NA	NA	NA	NA	NA	NA	7.699999809	NA	NA	NA	NA	NA	NA	71.55000305	NA	NA	NA	NA	NA	NA	13	NA	NA	NA	NA	NA	NA	-2.59	NA	NA	NA	NA	NA	NA
1010308399	10103081112	NA	1	1	Female	B	2	8.219169075	NA	15.32053116	NA	NA	NA	NA	24/03/2016	NA	26/10/2016	NA	NA	NA	NA	8	NA	9.699999809	NA	NA	NA	NA	71	NA	78.05000305	NA	NA	NA	NA	14.25	NA	14.75	NA	NA	NA	NA	-0.01	NA	0.03	NA	NA	NA	NA
1010309301	1010309101	1010309201	1	1	Female	B	6	9.106839335	12.32875361	16.20820142	20.48216933	24.23011043	38.99173809	NA	18/03/2016	24/06/2016	20/10/2016	27/02/2017	21/06/2017	13/09/2018	NA	6.699999809	6.400000095	7.900000095	8.600000381	9.300000191	10.9	NA	70.44999695	71.40000153	76.19999695	80.59999847	81.25	90.85	NA	11.19999981	11.89999962	12.05000019	12.75	13.05000019	13.05	NA	-1.74	-2.9	-1.85	-1.86	-1.79	-2.23	NA
1010309302	1010309102	NA	1	1	Male	B	3	22.38901656	NA	NA	33.69859321	37.51228766	NA	NA	18/03/2016	NA	NA	25/02/2017	21/06/2017	NA	NA	6.699999809	NA	NA	11.5	9.100000381	NA	NA	68.75	NA	NA	89.59999847	81.69999695	NA	NA	13.39999962	NA	NA	14.05000019	12.69999981	NA	NA	-4.7	NA	NA	-1.62	-3.83	NA	NA
1010309303	1010309101	1010309201	1	1	Male	B	5	15.18902445	18.41093873	22.29038653	NA	30.31229555	58.1	NA	18/03/2016	24/06/2016	20/10/2016	NA	21/06/2017	13/09/2018	NA	9.199999809	9.600000381	10.39999962	NA	11.5	13	NA	83.40000153	85.5	87.05000305	NA	91.80000305	100.55	NA	12.39999962	12.10000038	13.75	NA	13.69999981	14.15	NA	-1.07	-1.24	-1.12	NA	-1.27	-2.5	NA
1010309304	1010309103	1010309202	1	1	Female	B	5	7.72601893	11.01368656	14.89313436	19.10134893	22.84929003	NA	NA	18/03/2016	26/06/2016	22/10/2016	27/02/2017	21/06/2017	NA	NA	6.699999809	6.900000095	7.949999809	8.699999809	9.300000191	NA	NA	63.25	63.79999924	66.30000305	72.54999924	74.55000305	NA	NA	13.60000038	13.30000019	13.75	14.05000019	14.05000019	NA	NA	-1.33	-1.95	-1.55	-1.53	-1.57	NA	NA
1010309305	1010309104	1010309203	1	1	Male	B	5	13.3150539	16.53696818	20.61367604	24.75613725	28.438325	NA	NA	18/03/2016	24/06/2016	26/10/2016	01/03/2017	21/06/2017	NA	NA	6.5	5.699999809	7.449999809	8.100000381	8.5	NA	NA	69.30000305	70.09999847	75.44999695	78.09999847	81.69999695	NA	NA	12.64999962	11.89999962	12.35000038	12.69999981	13.19999981	NA	NA	-3.76	NA	-3.75	-3.6	-3.61	NA	NA
1010309306	1010309105	1010309204	1	1	Female	B	4	15.91231133	19.13422561	23.01367341	NA	31.23284248	NA	NA	18/03/2016	24/06/2016	20/10/2016	NA	27/06/2017	NA	NA	8.600000381	9	9.199999809	NA	10	NA	NA	74.05000305	76.30000305	78.90000153	NA	83.19999695	NA	NA	14.10000038	14.19999981	13.85000038	NA	14.05000019	NA	NA	-1.07	-1.25	-1.69	NA	-2.13	NA	NA
1010309307	1010309106	1010309260	1	1	Male	B	4	20.51612903	NA	27.58064516	31.92857143	35.8	NA	NA	18/03/2016	NA	20/10/2016	28/02/2017	26/06/2017	NA	NA	10.80000019	NA	11.89999962	11.89999962	13	NA	NA	83.44999695	NA	87.80000305	91.90000153	94.19999695	NA	NA	14.44999981	NA	14.14999962	13.55000019	14.25	NA	NA	-0.52	NA	-0.66	-1.15	-0.8	NA	NA
1010309308	1010309107	1010309271	1	1	Male	FU1	4	NA	19.52874572	NA	27.51777806	31.43010254	45.99447014	NA	NA	30/06/2016	NA	28/02/2017	27/06/2017	13/09/2018	NA	NA	12.10000038	NA	12.89999962	14.39999962	16.1	NA	NA	84.15000153	NA	89.80000305	94.59999847	101.55	NA	NA	17.29999924	NA	16.10000038	16.5	16.65	NA	NA	0.65	NA	0.04	0.51	0.04	NA
1010309309	1010309196	NA	1	1	Male	B	3	23.34244017	26.56435445	30.44380225	NA	NA	NA	NA	18/03/2016	24/06/2016	20/10/2016	NA	NA	NA	NA	8.399999619	8.399999619	9.199999809	NA	NA	NA	NA	74.65000153	72.19999695	82.34999847	NA	NA	NA	NA	13.89999962	12.80000019	13.80000019	NA	NA	NA	NA	-3.14	-3.51	-3.19	NA	NA	NA	NA
1010309310	1010309108	1010309259	1	1	Female	B	3	19.13422561	22.35613988	26.23558769	NA	NA	NA	NA	18/03/2016	24/06/2016	20/10/2016	NA	NA	NA	NA	8.600000381	8.300000191	9.199999809	NA	NA	NA	NA	76.55000305	78.19999695	80.65000153	NA	NA	NA	NA	13.35000038	13	13.55000019	NA	NA	NA	NA	-1.64	-2.48	-2.18	NA	NA	NA	NA
1010309311	1010309108	NA	1	1	Female	B	2	18.90408887	NA	NA	NA	34.22462003	NA	NA	18/03/2016	NA	NA	NA	27/06/2017	NA	NA	10.5	NA	NA	NA	9.699999809	NA	NA	81.15000153	NA	NA	NA	85.09999847	NA	NA	14.05000019	NA	NA	NA	13.5	NA	NA	0.06	NA	NA	NA	-2.73	NA	NA
1010309312	1010309109	1010309277	1	1	Male	B	2	4.076707861	NA	NA	NA	19.19997896	NA	NA	18/03/2016	NA	NA	NA	21/06/2017	NA	NA	7.400000095	NA	NA	NA	12.19999981	NA	NA	66.30000305	NA	NA	NA	82	NA	NA	15.94999981	NA	NA	NA	17.5	NA	NA	0.44	NA	NA	NA	0.78	NA	NA
1010309313	1010309110	1010309258	1	1	Female	B	6	13.90683407	17.12874835	21.00819616	25.31504075	29.19448855	43.79173283	NA	18/03/2016	24/06/2016	20/10/2016	28/02/2017	26/06/2017	13/09/2018	NA	8.300000191	9.399999619	10.10000038	11.10000038	11.60000038	13.7	NA	75.19999695	77.30000305	82.5	84.69999695	88.05000305	97.5	NA	13.5	14.89999962	14.85000038	15.10000038	15.14999962	15.3	NA	-1	-0.55	-0.59	-0.47	-0.63	-0.83	NA
1010309314	1010309111	1010309251	1	1	Male	B	3	9.665742832	13.08491717	16.96436497	NA	NA	NA	NA	18/03/2016	30/06/2016	26/10/2016	NA	NA	NA	NA	6.800000191	7.75	9.199999809	NA	NA	NA	NA	69.30000305	72.19999695	78.09999847	NA	NA	NA	NA	12.80000019	12	13.94999981	NA	NA	NA	NA	-2.62	-2.21	-1.38	NA	NA	NA	NA
1010309315	1010309111	NA	1	1	Female	B	2	9.580645161	NA	NA	NA	24.76666667	NA	NA	18/03/2016	NA	NA	NA	21/06/2017	NA	NA	7.900000095	NA	NA	NA	11.39999962	NA	NA	70.15000153	NA	NA	NA	85.90000153	NA	NA	13.60000038	NA	NA	NA	16.5	NA	NA	-0.48	NA	NA	NA	-0.17	NA	NA
1010309316	1010309112	NA	1	1	Male	B	1	10.35615303	NA	NA	NA	NA	NA	NA	18/03/2016	NA	NA	NA	NA	NA	NA	8	NA	NA	NA	NA	NA	NA	71.05000305	NA	NA	NA	NA	NA	NA	13.55000019	NA	NA	NA	NA	NA	NA	-1.33	NA	NA	NA	NA	NA	NA
1010309317	1010309113	1010309257	1	1	Male	B	6	4.241091243	7.46300552	11.34245332	15.64929792	19.52874572	34.12599	NA	18/03/2016	24/06/2016	20/10/2016	28/02/2017	26/06/2017	13/09/2018	NA	6.5	8.600000381	9.300000191	10.60000038	11.5	14.4	NA	60.04999924	68.09999847	71.34999847	76.69999695	81.75	90.95	NA	13.94999981	15.60000038	15.60000038	15.05000019	16.54999924	16.15	NA	-0.82	0.16	-0.19	0.13	0.2	0.22	NA
1010309318	1010309114	1010309205	1	1	Male	B	3	9.336976069	12.6246437	16.5040915	NA	NA	NA	NA	18/03/2016	26/06/2016	22/10/2016	NA	NA	NA	NA	7.699999809	7.400000095	8.25	NA	NA	NA	NA	68	71.5	76.5	NA	NA	NA	NA	12.80000019	12.60000038	13.44999981	NA	NA	NA	NA	-1.41	-2.54	-2.28	NA	NA	NA	NA
1010309319	1010309115	1010309249	1	1	Female	B	4	24.74193548	28.06666667	31.90322581	NA	39.93333333	NA	NA	18/03/2016	26/06/2016	22/10/2016	NA	21/06/2017	NA	NA	10.5	10.60000038	11.10000038	NA	12	NA	NA	86	86	85.5	NA	92.19999695	NA	NA	14.39999962	13.60000038	14.14999962	NA	14.05000019	NA	NA	-0.84	-1.23	-1.32	NA	-1.53	NA	NA
1010309320	1010309116	1010309206	1	1	Male	B	5	17.12874835	20.35066263	24.23011043	28.50407835	32.41640283	NA	NA	18/03/2016	24/06/2016	20/10/2016	27/02/2017	26/06/2017	NA	NA	10.19999981	10.55000019	11	11.5	11.80000019	NA	NA	81	82.59999847	87.30000305	89.04999924	92.19999695	NA	NA	14.55000019	13.69999981	14.25	14.5	14.55000019	NA	NA	-0.48	-0.7	-0.91	-1.07	-1.28	NA	NA
1010309321	1010309117	1010309267	1	1	Female	B	5	6.673965289	9.961632919	13.84108072	18.04929529	21.79723639	NA	NA	18/03/2016	26/06/2016	22/10/2016	27/02/2017	21/06/2017	NA	NA	6.5	7.699999809	9	9.699999809	9.800000191	NA	NA	64	69.5	64.40000153	78.5	80.80000305	NA	NA	13.5	13.89999962	14.94999981	15.1500001	14.05000019	NA	NA	-1.22	-0.78	-0.31	-0.44	-0.96	NA	NA
1010309322	1010309118	1010309207	1	1	Female	B	6	7.857525636	11.07943991	14.95888772	19.26573231	23.17805679	37.74242439	NA	18/03/2016	24/06/2016	20/10/2016	28/02/2017	27/06/2017	13/09/2018	NA	6	6.199999809	7.099999905	7.800000191	8.600000381	10.6	NA	62.90000153	65.55000305	68.80000305	73.5	76.15000153	85.05	NA	13.39999962	11.89999962	13.44999981	13.19999981	13.5	14.1	NA	-2.3	-2.89	-2.53	-2.51	-2.3	-2.34	NA
1010309323	1010309119	1010309266	1	1	Male	B	5	5.786295029	9.073962659	12.95341046	17.16162503	20.90956613	NA	NA	18/03/2016	26/06/2016	22/10/2016	27/02/2017	21/06/2017	NA	NA	7.25	8.199999809	8.899999619	10.5	9.600000381	NA	NA	67.30000305	70.40000153	74.30000305	80.25	81.05000305	NA	NA	13.85000038	13.80000019	14.14999962	14.5	14.30000019	NA	NA	-0.72	-0.77	-0.94	-0.22	-1.62	NA	NA
1010309324	1010309120	1010309250	1	1	Male	B	6	5.983555087	9.402729422	13.28217723	17.39176176	21.27120957	35.86845384	NA	18/03/2016	30/06/2016	26/10/2016	28/02/2017	26/06/2017	13/09/2018	NA	8	9	10.60000038	11.5	12.69999981	15.65	NA	71.09999847	75.80000305	81.09999847	85.80000305	90.15000153	100.6	NA	13.89999962	14.69999981	14.39999962	14.19999981	14.94999981	15.9	NA	0.08	-0.01	0.59	0.56	0.8	0.73	NA
1010309325	1010309121	1010309213	1	1	Male	B	5	20.31778595	23.53970023	27.41914803	NA	35.63831711	50.20268471	NA	18/03/2016	24/06/2016	20/10/2016	NA	27/06/2017	13/09/2018	NA	11	11.5	12.64999962	NA	13	15.35	NA	80.44999695	82.19999695	84.05000305	NA	89.69999695	97.8	NA	15.39999962	15.89999962	17.10000038	NA	16.20000076	16.45	NA	-0.32	-0.41	-0.12	NA	-0.78	-0.66	NA
1010309326	1010309122	1010309208	1	1	Female	B	6	24.62463055	27.84654483	31.72599263	36.03283722	16.43333333	31	NA	18/03/2016	24/06/2016	20/10/2016	28/02/2017	26/06/2017	13/09/2018	NA	10.19999981	10.5	10.69999981	12.1	9.800000191	11.2	NA	82.30000305	83.5	85.69999695	91.7	78.19999695	86.2	NA	14.85000038	14.39999962	14.85000038	14.25	15.05000019	15	NA	-1.06	-1.28	-1.61	-1.07	-0.08	-1.15	NA
1010309327	1010309122	1010309208	1	1	Female	B	6	1.117806994	4.339721272	8.219169075	12.52601367	39.96666667	54.53333333	NA	18/03/2016	24/06/2016	20/10/2016	28/02/2017	26/06/2017	13/09/2018	NA	4.400000095	6.900000095	8.399999619	9.8	12.10000038	12.9	NA	57.59999847	63.5	67.90000153	78.2	91.69999695	99.3	NA	11.35000038	13.30000019	14.94999981	15.10000038	14.69999981	14.6	NA	0.15	0.37	0.39	0.63	-1.46	-2.12	NA
1010309328	1010309123	1010309209	1	1	Male	B	2	8.08766237	11.37533	NA	NA	NA	NA	NA	18/03/2016	26/06/2016	NA	NA	NA	NA	NA	9.899999619	10	NA	NA	NA	NA	NA	79.75	82.19999695	NA	NA	NA	NA	NA	14.89999962	14.10000038	NA	NA	NA	NA	NA	1.26	0.47	NA	NA	NA	NA	NA
1010309329	1010309124	1010309210	1	1	Female	B	6	0.493150144	3.780817774	7.594512225	11.90135682	15.78080462	30.3780489	NA	18/03/2016	26/06/2016	20/10/2016	28/02/2017	26/06/2017	13/09/2018	NA	2.799999952	5.5	6.800000191	8.100000381	8.899999619	11.45	NA	51	60.5	67.05000305	72.04999924	75.5	87.95	NA	11.44999981	12	13.10000038	13.5	13.94999981	14.05	NA	-1.72	-1.1	-1.16	-0.8	-0.76	-0.89	NA
1010309330	1010309125	1010309211	1	1	Female	B	5	3.123284248	6.345198526	10.22464633	14.53149092	18.41093873	NA	NA	18/03/2016	24/06/2016	20/10/2016	28/02/2017	26/06/2017	NA	NA	5.5	6.699999809	7.900000095	8.899999619	9.899999619	NA	NA	65	65.90000153	72.05000305	76	82.05000305	NA	NA	12.55000019	12.39999962	12.89999962	13.5	14	NA	NA	-0.59	-0.84	-0.63	-0.53	-0.33	NA	NA
1010309331	1010309126	NA	1	1	Female	B	2	14.89313436	18.18080199	NA	NA	NA	NA	NA	18/03/2016	26/06/2016	NA	NA	NA	NA	NA	10.30000019	11.30000019	NA	NA	NA	NA	NA	87.30000305	88	NA	NA	NA	NA	NA	13.60000038	14.39999962	NA	NA	NA	NA	NA	0.59	0.77	NA	NA	NA	NA	NA
1010309332	1010309127	1010309212	1	1	Male	B	5	14.10409413	17.32600841	21.20545621	25.47942413	29.22736523	NA	NA	18/03/2016	24/06/2016	20/10/2016	27/02/2017	21/06/2017	NA	NA	9.699999809	9.899999619	10.85000038	11.39999962	11.69999981	NA	NA	76.05000305	79.19999695	83.09999847	86.25	88.90000153	NA	NA	14.64999962	13.39999962	15.5	14.5	15.05000019	NA	NA	-0.38	-0.78	-0.58	-0.76	-1.01	NA	NA
1010309333	1010309128	1010309213	1	1	Female	B	5	2.268490665	5.490404942	9.369852745	NA	17.58902182	32.15338942	NA	18/03/2016	24/06/2016	20/10/2016	NA	27/06/2017	13/09/2018	NA	6	7.5	8.399999619	NA	9.800000191	12.8	NA	59.90000153	64.09999847	70.55000305	NA	77.5	87.1	NA	13.44999981	14.10000038	15.19999981	NA	14.69999981	15.05	NA	0.91	0.45	0.08	NA	-0.28	-0.2	NA
1010309334	1010309129	1010309252	1	1	Male	B	6	26.03225806	29.43333333	33.09677419	37.39285714	41.3	55.9	NA	18/03/2016	30/06/2016	20/10/2016	28/02/2017	26/06/2017	13/09/2018	NA	12	12	12.89999962	13.44999981	14.89999962	15.9	NA	88.09999847	85.30000305	88.15000153	90.69999695	93.09999847	99.75	NA	16.79999924	17.20000076	17.35000038	16.79999924	17.70000076	17.55	NA	-0.39	-0.81	-0.59	-0.66	-0.18	-0.8	NA
1010309335	1010309130	1010309256	1	1	Male	B	6	23.07942676	26.20271101	30.08215881	34.35612673	38.30132789	52.86569549	NA	21/03/2016	24/06/2016	20/10/2016	27/02/2017	27/06/2017	13/09/2018	NA	9.5	NA	10.39999962	10.69999981	10.80000019	12.5	NA	87.25	NA	87.80000305	91.30000305	93.05000305	97.95	NA	13.05000019	NA	0	12.69999981	13.05000019	13.25	NA	-2.03	NA	-2.11	-2.29	-2.57	-2.47	NA
1010309336	1010309131	1010309214	1	1	Female	B	4	8.482182485	11.60546673	15.48491454	19.82463581	NA	NA	NA	21/03/2016	24/06/2016	20/10/2016	01/03/2017	NA	NA	NA	7.400000095	7.800000191	8.399999619	8.699999809	NA	NA	NA	68.55000305	70.90000153	75.75	79.19999695	NA	NA	NA	13.44999981	13.30000019	13.64999962	13.55000019	NA	NA	NA	-0.73	-1.05	-1.19	-1.65	NA	NA	NA
1010309338	1010309134	1010309217	1	1	Male	B	6	13.38080725	16.5040915	20.38353931	24.6903839	28.5698317	43.16707598	NA	21/03/2016	24/06/2016	20/10/2016	28/02/2017	26/06/2017	13/09/2018	NA	7	7.199999809	7.400000095	7.900000095	8.5	10.2	NA	70.05000305	72	76.19999695	75.35000229	77.80000305	85.45	NA	13.35000038	12.69999981	13.69999981	13.05000019	14.19999981	14.55	NA	-3.17	-3.46	-3.77	-3.78	-3.62	-3.4	NA
1010309339	1010309135	1010309218	1	1	Male	B	6	20.15340257	23.27668682	27.15613462	31.46297922	35.3753037	49.9396713	NA	21/03/2016	24/06/2016	20/10/2016	28/02/2017	27/06/2017	13/09/2018	NA	9	9.899999619	10.60000038	11.30000019	11.39999962	14.2	NA	84.09999847	85.5	87.75	90.40000153	94.30000305	103.9	NA	13.30000019	13.5	14.05000019	14.19999981	14.10000038	14.95	NA	-2.09	-1.69	-1.61	-1.55	-1.85	-1.26	NA
1010309340	1010309136	1010309219	1	1	Female	B	5	18.77258217	21.89586642	NA	30.04928214	33.79722324	48.55885089	NA	21/03/2016	24/06/2016	NA	27/02/2017	21/06/2017	13/09/2018	NA	9.899999619	10.10000038	NA	10.60000038	10.89999962	13.25	NA	80.44999695	81.5	NA	87	89.94999695	98.55	NA	14.19999981	15	NA	14	14	14	NA	-0.39	-0.73	NA	-1.49	-1.69	-1.48	NA
1010309341	1010309137	1010309220	1	1	Male	B	3	20.38353931	23.50682355	27.58353142	NA	NA	NA	NA	21/03/2016	24/06/2016	26/10/2016	NA	NA	NA	NA	11	10.19999981	11.89999962	NA	NA	NA	NA	84.25	84.5	86.55000305	NA	NA	NA	NA	15.14999962	15.60000038	14.5	NA	NA	NA	NA	-0.33	-1.46	-0.66	NA	NA	NA	NA
1010309342	1010309138	NA	1	1	Female	B	1	18.18080199	NA	NA	NA	NA	NA	NA	21/03/2016	NA	NA	NA	NA	NA	NA	6.400000095	NA	NA	NA	NA	NA	NA	69.40000153	NA	NA	NA	NA	NA	NA	12.35000038	NA	NA	NA	NA	NA	NA	-3.94	NA	NA	NA	NA	NA	NA
1010309343	1010309139	1010309221	1	1	Male	B	5	7.364375491	10.48765974	14.5643676	18.70682881	22.38901656	NA	NA	21/03/2016	24/06/2016	26/10/2016	01/03/2017	21/06/2017	NA	NA	7.800000191	8.800000191	9.300000191	10.39999962	10.39999962	NA	NA	67.19999695	71.5	77.34999847	79.59999847	84.30000305	NA	NA	14.5	14.5	13.39999962	14.60000038	14.5	NA	NA	-0.69	-0.49	-0.85	-0.57	-1.13	NA	NA
1010309344	1010309140	1010309222	1	1	Male	B	1	6.772595318	NA	NA	NA	NA	NA	NA	21/03/2016	NA	NA	NA	NA	NA	NA	7.300000191	NA	NA	NA	NA	NA	NA	68.25	NA	NA	NA	NA	NA	NA	13.5	NA	NA	NA	NA	NA	NA	-1.08	NA	NA	NA	NA	NA	NA
1010309345	1010309130	NA	1	1	Male	B	5	24.74193548	27.93333333	NA	36	40	54.56666667	NA	21/03/2016	24/06/2016	NA	27/02/2017	27/06/2017	13/09/2018	NA	16.70000076	16.70000076	NA	16.10000038	16.70000076	17.6	NA	91.65000153	94.30000305	NA	96.30000305	99.59999847	105.4	NA	17.85000038	18.5	NA	16.89999962	16.04999924	16.5	NA	2.66	2.19	NA	0.95	0.86	0.07	NA
1010309346	1010309143	1010309253	1	1	Male	B	3	5.095884826	8.416429133	12.29587694	NA	NA	NA	NA	21/03/2016	30/06/2016	26/10/2016	NA	NA	NA	NA	6.5	8.100000381	8.800000191	NA	NA	NA	NA	65.59999847	72	76	NA	NA	NA	NA	13.39999962	13.39999962	13.94999981	NA	NA	NA	NA	-1.34	-0.69	-0.9	NA	NA	NA	NA
1010309347	1010309144	1010309225	1	1	Male	B	3	16.27395477	19.39723902	23.27668682	NA	NA	NA	NA	21/03/2016	24/06/2016	20/10/2016	NA	NA	NA	NA	7.300000191	8.600000381	9.300000191	NA	NA	NA	NA	69.55000305	71.90000153	75.05000305	NA	NA	NA	NA	14.85000038	15.30000019	15.75	NA	NA	NA	NA	-3.31	-2.38	-2.24	NA	NA	NA	NA
1010309348	1010309145	1010309145	1	1	Female	B	1	1.808217196	NA	NA	NA	NA	NA	NA	21/03/2016	NA	NA	NA	NA	NA	NA	4.900000095	NA	NA	NA	NA	NA	NA	54.20000076	NA	NA	NA	NA	NA	NA	13.60000038	NA	NA	NA	NA	NA	NA	-0.11	NA	NA	NA	NA	NA	NA
1010309349	1010309146	1010309255	1	1	Male	B	2	20.64655272	23.96709702	NA	NA	NA	NA	NA	21/03/2016	30/06/2016	NA	NA	NA	NA	NA	8.300000191	8.800000191	NA	NA	NA	NA	NA	69.40000153	71.90000153	NA	NA	NA	NA	NA	14.39999962	14.80000019	NA	NA	NA	NA	NA	-2.88	-2.82	NA	NA	NA	NA	NA
1010309350	1010309147	1010309227	1	1	Male	B	5	17.65477517	20.77805942	24.65750722	28.9972285	32.84379962	NA	NA	21/03/2016	24/06/2016	20/10/2016	01/03/2017	26/06/2017	NA	NA	8.899999619	8.899999619	9.300000191	9.800000191	10.80000019	NA	NA	72.59999847	78.69999695	80.09999847	82.75	85.75	NA	NA	14.10000038	13.39999962	14.05000019	14.30000019	14.5	NA	NA	-1.79	-2.28	-2.43	-2.5	-2.07	NA	NA
1010309351	1010309149	NA	1	1	Male	B	5	16.63559821	19.82463581	23.63833026	27.94517485	31.85749933	NA	NA	21/03/2016	26/06/2016	20/10/2016	28/02/2017	27/06/2017	NA	NA	11.69999981	12.89999962	13.39999962	14.10000038	13.30000019	NA	NA	83.44999695	85.30000305	87.59999847	91.59999847	91.84999847	NA	NA	15.30000019	15.60000038	16.20000076	16.70000076	15.44999981	NA	NA	0.85	1.18	0.91	0.75	-0.21	NA	NA
1010309352	1010309150	1010309229	1	1	Female	B	5	5.720541676	8.843825925	12.78902708	17.03011832	NA	35.5068104	NA	21/03/2016	24/06/2016	22/10/2016	28/02/2017	NA	13/09/2018	NA	8.800000191	9.800000191	10.25	10.60000038	NA	13.65	NA	67.09999847	71.40000153	77.09999847	79.90000153	NA	93.15	NA	16.39999962	15.89999962	15.85000038	16.39999962	NA	15.55	NA	1.64	1.46	0.94	0.45	NA	-0.06	NA
1010309353	1010309151	NA	1	1	Female	B	2	19.06847225	22.15887983	NA	NA	NA	NA	NA	22/03/2016	24/06/2016	NA	NA	NA	NA	NA	10.39999962	10.19999981	NA	NA	NA	NA	NA	81.15000153	82.59999847	NA	NA	NA	NA	NA	14.19999981	14.10000038	NA	NA	NA	NA	NA	-0.04	-0.69	NA	NA	NA	NA	NA
1010309354	1010309152	1010309230	1	1	Female	B	5	12.69039705	15.84655798	19.72600578	23.93422035	27.68216144	NA	NA	22/03/2016	26/06/2016	22/10/2016	27/02/2017	21/06/2017	NA	NA	8.100000381	8.699999809	10.39999962	11.19999981	11.89999962	NA	NA	73.25	74.69999695	78.65000153	82.90000153	84.09999847	NA	NA	13.35000038	13.60000038	14.55000019	14.89999962	15.64999962	NA	NA	-0.96	-0.96	-0.14	-0.19	-0.23	NA	NA
1010309355	1010309152	1010309230	1	1	Male	B	5	10.61916644	13.70957402	17.65477517	21.86298974	16.56666667	NA	NA	22/03/2016	24/06/2016	22/10/2016	27/02/2017	21/06/2017	NA	NA	5.900000095	9.699999809	10.5	13.3	13.30000019	NA	NA	61.04999924	74.5	85.75	88.7	83.69999695	NA	NA	13.60000038	12.10000038	15.64999962	17.89999962	17.70000076	NA	NA	-4	-0.3	-0.31	1.12	2.02	NA	NA
1010309356	1010309153	1010309270	1	1	Female	B	4	9.632866156	12.78902708	NA	20.87668945	24.62463055	NA	NA	22/03/2016	26/06/2016	NA	27/02/2017	21/06/2017	NA	NA	9.699999809	10.30000019	NA	11.5	12.39999962	NA	NA	70.40000153	75.69999695	NA	83.40000153	86.75	NA	NA	16.04999924	15.60000038	NA	15	15.55000019	NA	NA	1.18	0.98	NA	0.49	0.52	NA	NA
1010309357	1010309154	NA	1	1	Male	B	5	21.99449644	25.15065737	29.03010517	33.23831974	36.98626084	NA	NA	22/03/2016	26/06/2016	22/10/2016	27/02/2017	21/06/2017	NA	NA	10.80000019	10.60000038	11.19999981	13	12.64999962	NA	NA	82.30000305	82.75	86.44999695	89.64999771	93.15000153	NA	NA	14.85000038	13.39999962	14.25	15.89999962	14.69999981	NA	NA	-0.74	-1.35	-1.36	-0.54	-1.13	NA	NA
1010309358	1010309155	NA	1	1	Male	B	5	10.94793321	14.10409413	17.98354194	22.1917565	25.9396976	NA	NA	22/03/2016	26/06/2016	22/10/2016	27/02/2017	21/06/2017	NA	NA	8.699999809	9.300000191	10.10000038	10.89999962	11.5	NA	NA	73.05000305	76	80.25	84	87.75	NA	NA	13.89999962	13.30000019	14.55000019	14.05000019	14.80000019	NA	NA	-0.71	-0.76	-0.71	-0.69	-0.75	NA	NA
1010309359	1010309155	NA	1	1	Male	B	5	10.94793321	14.10409413	17.98354194	22.1917565	25.9396976	NA	NA	22/03/2016	26/06/2016	22/10/2016	27/02/2017	21/06/2017	NA	NA	8.800000191	9.5	10.39999962	11.5	12.19999981	NA	NA	73.09999847	77	81.34999847	85	88.34999847	NA	NA	13.75	13.30000019	14.44999981	14.44999981	15.10000038	NA	NA	-0.6	-0.57	-0.45	-0.22	-0.24	NA	NA
1010309360	1010309156	NA	1	1	Male	B	1	5.786295029	NA	NA	NA	NA	NA	NA	22/03/2016	NA	NA	NA	NA	NA	NA	7.599999905	NA	NA	NA	NA	NA	NA	68.5	NA	NA	NA	NA	NA	NA	13.19999981	NA	NA	NA	NA	NA	NA	-0.29	NA	NA	NA	NA	NA	NA
1010309361	1010309161	1010309231	1	1	Female	B	1	11.57259006	NA	NA	NA	NA	NA	NA	22/03/2016	NA	NA	NA	NA	NA	NA	7.800000191	NA	NA	NA	NA	NA	NA	70.65000153	NA	NA	NA	NA	NA	NA	13.25	NA	NA	NA	NA	NA	NA	-1.04	NA	NA	NA	NA	NA	NA
1010309362	1010309158	1010309265	1	1	Female	B	3	1.545203786	4.701364711	8.580812514	NA	NA	NA	NA	22/03/2016	26/06/2016	22/10/2016	NA	NA	NA	NA	4.099999905	5.400000095	9.899999619	NA	NA	NA	NA	53.20000076	60	73.94999695	NA	NA	NA	NA	10.94999981	12.60000038	16.25	NA	NA	NA	NA	-1.07	-1.84	1.61	NA	NA	NA	NA
1010309363	1010309159	1010309265	1	1	Male	B	3	16.5040915	19.66025243	23.53970023	NA	NA	NA	NA	22/03/2016	26/06/2016	22/10/2016	NA	NA	NA	NA	10.25	10	11	NA	NA	NA	NA	81	75	78	NA	NA	NA	NA	13.69999981	15.39999962	13.35000038	NA	NA	NA	NA	-0.33	-1.07	-0.8	NA	NA	NA	NA
1010309364	1010309160	1010309268	1	1	Male	B	4	22.81641335	25.97257428	29.85202208	34.09311332	NA	NA	NA	22/03/2016	26/06/2016	22/10/2016	28/02/2017	NA	NA	NA	11.69999981	11.80000019	12.19999981	13.5	NA	NA	NA	86.09999847	86.90000153	90.5	93.59999847	NA	NA	NA	15.10000038	15.89999962	14.64999962	15.5	NA	NA	NA	-0.16	-0.53	-0.72	-0.32	NA	NA	NA
1010309365	1010309161	1010309232	1	1	Male	B	4	3.517804364	6.805471994	10.55341309	14.76162766	NA	NA	NA	22/03/2016	30/06/2016	22/10/2016	27/02/2017	NA	NA	NA	7.400000095	8.899999619	9.399999619	10.60000038	NA	NA	NA	64.5	70.90000153	76.30000305	81	NA	NA	NA	14.55000019	14.30000019	14.05000019	14.60000038	NA	NA	NA	0.85	0.72	0.1	0.3	NA	NA	NA
1010309366	1010309158	NA	1	1	Male	B	1	4.898624769	NA	NA	NA	NA	NA	NA	22/03/2016	NA	NA	NA	NA	NA	NA	7.300000191	NA	NA	NA	NA	NA	NA	65.44999695	NA	NA	NA	NA	NA	NA	15.60000038	NA	NA	NA	NA	NA	NA	-0.2	NA	NA	NA	NA	NA	NA
1010309367	1010309163	1010309248	1	1	Male	B	3	16.99724165	20.15340257	NA	NA	31.98900604	NA	NA	22/03/2016	26/06/2016	NA	NA	21/06/2017	NA	NA	8.800000191	8.699999809	NA	NA	9.800000191	NA	NA	77.40000153	78.19999695	NA	NA	85.34999847	NA	NA	14.80000019	13.89999962	NA	NA	13.5	NA	NA	-1.78	-2.39	NA	NA	-2.81	NA	NA
1010309368	1010309164	1010309234	1	1	Male	B	5	12.98628714	16.14244806	20.02189587	24.23011043	27.97805153	NA	NA	22/03/2016	26/06/2016	22/10/2016	27/02/2017	21/06/2017	NA	NA	9.600000381	9.800000191	11.10000038	11.05000019	10.60000038	NA	NA	74.55000305	80	83.09999847	85.45000076	88.19999695	NA	NA	14.30000019	13.39999962	14.85000038	14	14.05000019	NA	NA	-0.25	-0.67	-0.2	-0.87	-1.71	NA	NA
1010309369	1010309165	NA	1	1	Male	B	1	8.709677419	NA	NA	NA	NA	NA	NA	22/03/2016	NA	NA	NA	NA	NA	NA	7.400000095	NA	NA	NA	NA	NA	NA	66.75	NA	NA	NA	NA	NA	NA	12.89999962	NA	NA	NA	NA	NA	NA	-1.6	NA	NA	NA	NA	NA	NA
1010309370	1010309168	1010309237	1	1	Male	B	1	16.17532474	NA	NA	NA	NA	NA	NA	22/03/2016	NA	NA	NA	NA	NA	NA	8	NA	NA	NA	NA	NA	NA	68.5	NA	NA	NA	NA	NA	NA	13.64999962	NA	NA	NA	NA	NA	NA	-2.5	NA	NA	NA	NA	NA	NA
1010309371	1010309169	1010309238	1	1	Female	B	1	5.457528266	NA	NA	NA	NA	NA	NA	22/03/2016	NA	NA	NA	NA	NA	NA	7.099999905	NA	NA	NA	NA	NA	NA	64	NA	NA	NA	NA	NA	NA	13.94999981	NA	NA	NA	NA	NA	NA	0.01	NA	NA	NA	NA	NA	NA
1010309372	1010309170	NA	1	1	Male	B	5	7.232868786	10.25752301	14.20272416	18.41093873	NA	36.98626084	NA	23/03/2016	23/06/2016	21/10/2016	26/02/2017	NA	14/09/2018	NA	8.600000381	10.19999981	10.69999981	14.80000019	NA	20.7	NA	72	74	79.5	83.19999695	NA	96.9	NA	15.5	16.20000076	17.04999924	19.65000057	NA	20.35	NA	0.25	0.92	0.49	2.66	NA	2.88	NA
1010309373	1010309172	1010309240	1	1	Male	B	3	12.55889035	15.58354457	NA	23.73696029	NA	NA	NA	23/03/2016	23/06/2016	NA	26/02/2017	NA	NA	NA	8.149999619	9.800000191	NA	10.5	NA	NA	NA	73.09999847	76	NA	84.69999695	NA	NA	NA	13.64999962	14.39999962	NA	14.10000038	NA	NA	NA	-1.65	-0.57	NA	-1.24	NA	NA	NA
1010309374	1010309173	1010309241	1	1	Female	B	2	11.30957665	14.33423087	NA	NA	NA	NA	NA	23/03/2016	23/06/2016	NA	NA	NA	NA	NA	7.599999905	NA	NA	NA	NA	NA	NA	70.15000153	NA	NA	NA	NA	NA	NA	13.25	NA	NA	NA	NA	NA	NA	-1.2	NA	NA	NA	NA	NA	NA
1010309375	1010309174	NA	1	1	Female	B	5	11.5068367	14.53149092	NA	22.68490665	26.59723113	41.26022876	NA	23/03/2016	23/06/2016	NA	26/02/2017	25/06/2017	14/09/2018	NA	6.5	7	NA	8.600000381	8.600000381	10.5	NA	71.25	73.55000305	NA	79.69999695	82.15000153	92.95	NA	12.60000038	12.60000038	NA	14.05000019	13.39999962	13.55	NA	-2.58	-2.57	NA	-2.22	-2.83	-2.75	NA
1010309376	1010309175	1010309277	1	1	Male	B	5	25.32258065	28.33333333	NA	36.51612903	40.4	55.03333333	NA	23/03/2016	23/06/2016	NA	01/03/2017	25/06/2017	14/09/2018	NA	10.64999962	10.60000038	NA	11.60000038	11.55000019	15.05	NA	85.25	86.40000153	NA	91.19999695	94.44999695	104.15	NA	12.89999962	13.19999981	NA	13.5	13	13.95	NA	-1.34	-1.75	NA	-1.81	-2.19	-1.16	NA
1010309377	1010309176	1010309242	1	1	Male	B	3	11.99998685	15.02464107	18.96984222	NA	NA	NA	NA	23/03/2016	23/06/2016	21/10/2016	NA	NA	NA	NA	8.399999619	9	9.699999809	NA	NA	NA	NA	76.15000153	78	81.75	NA	NA	NA	NA	13.94999981	13.5	14.05000019	NA	NA	NA	NA	-1.26	-1.23	-1.23	NA	NA	NA	NA
1010309378	1010309177	1010309243	1	1	Female	B	4	3.846571127	6.871225347	10.8164265	15.02464107	NA	NA	NA	23/03/2016	23/06/2016	21/10/2016	26/02/2017	NA	NA	NA	4.900000095	5.199999809	7.5	9.399999619	NA	NA	NA	58	61.90000153	68.80000305	73.04999924	NA	NA	NA	12.5	13.10000038	13.75	14.69999981	NA	NA	NA	-2.07	-3.16	-1.2	-0.17	NA	NA	NA
1010309379	1010309178	NA	1	1	Female	B	6	5.391774913	8.416429133	12.36163029	16.56984485	20.48216933	35.14516696	NA	23/03/2016	23/06/2016	21/10/2016	26/02/2017	25/06/2017	14/09/2018	NA	6.199999809	7.599999905	8.449999809	10	11	13.3	NA	64.09999847	68.05000305	73.19999695	75.5	82.5	92.05	NA	12.94999981	13.19999981	13.25	14.5	14.10000038	14.95	NA	-1.07	-0.49	-0.54	0.06	0.19	-0.23	NA
1010309380	1010309179	1010309261	1	1	Female	B	6	16.17532474	19.19997896	23.14518011	27.35339468	31.26571916	45.92871679	NA	23/03/2016	23/06/2016	21/10/2016	26/02/2017	25/06/2017	14/09/2018	NA	9.199999809	10	10.19999981	10.60000038	11.30000019	13.5	NA	76.80000305	80.40000153	83.34999847	85.59999847	88.19999695	96.5	NA	14.05000019	14.39999962	14.35000038	14.69999981	14.5	15.15	NA	-0.56	-0.38	-0.84	-1.13	-1.1	-1.13	NA
1010309381	1010309180	NA	1	1	Female	B	2	14.99176439	18.11504864	NA	NA	NA	NA	NA	23/03/2016	26/06/2016	NA	NA	NA	NA	NA	9	9.699999809	NA	NA	NA	NA	NA	80.05000305	81.30000305	NA	NA	NA	NA	NA	14.05000019	14	NA	NA	NA	NA	NA	-0.53	-0.45	NA	NA	NA	NA	NA
1010309382	1010309181	1010309263	1	1	Male	B	6	7.989032341	11.01368656	14.95888772	19.16710228	23.07942676	37.74242439	NA	23/03/2016	23/06/2016	21/10/2016	26/02/2017	25/06/2017	14/09/2018	NA	7.099999905	7.599999905	8.5	9.399999619	10.10000038	13.1	NA	76	73.19999695	78	81.5	84.40000153	93.2	NA	12.05000019	12.5	12.85000038	13.5	13.14999962	15.05	NA	-1.75	-1.95	-1.74	-1.55	-1.49	-0.91	NA
1010309383	1010309182	1010309280	1	1	Male	B	6	16.99724165	20.02189587	23.96709702	28.17531159	32.08763607	46.7506337	NA	23/03/2016	23/06/2016	21/10/2016	26/02/2017	25/06/2017	14/09/2018	NA	12.69999981	13	13.39999962	13.69999981	13.89999962	16.2	NA	83.09999847	85	87.05000305	89.90000153	93.05000305	100.95	NA	17.54999924	17.29999924	17.14999962	16.70000076	17.29999924	16.45	NA	1.53	1.21	0.86	0.47	0.14	0.03	NA
1010309384	1010309183	NA	1	1	Female	B	3	24.29032258	27.3	31.22580645	NA	NA	NA	NA	23/03/2016	23/06/2016	21/10/2016	NA	NA	NA	NA	12.89999962	14	13.89999962	NA	NA	NA	NA	89.44999695	92	93.5	NA	NA	NA	NA	15.69999981	16.20000076	16.10000038	NA	NA	NA	NA	0.89	1.1	0.56	NA	NA	NA	NA
1010309385	1010309184	1010309278	1	1	Male	B	4	11.11231659	14.13697081	NA	NA	26.20271101	40.86570864	NA	23/03/2016	23/06/2016	NA	NA	25/06/2017	14/09/2018	NA	10.5	10.60000038	NA	NA	13.30000019	16	NA	77	80.5	NA	NA	90.40000153	101.4	NA	15.55000019	15.19999981	NA	NA	16.10000038	16.15	NA	0.98	0.42	NA	NA	0.48	0.44	NA
1010309386	1010309185	NA	1	1	Male	B	1	11.67122009	NA	NA	NA	NA	NA	NA	23/03/2016	NA	NA	NA	NA	NA	NA	8.699999809	NA	NA	NA	NA	NA	NA	75.80000305	NA	NA	NA	NA	NA	NA	14.35000038	NA	NA	NA	NA	NA	NA	-0.87	NA	NA	NA	NA	NA	NA
1010309387	1010309186	NA	1	1	Male	B	3	9.797249537	12.82190376	16.76710491	NA	NA	NA	NA	23/03/2016	23/06/2016	21/10/2016	NA	NA	NA	NA	10.39999962	11.60000038	12.80000019	NA	NA	NA	NA	79.80000305	84.69999695	90.30000305	NA	NA	NA	NA	15.44999981	15.30000019	15.44999981	NA	NA	NA	NA	1.22	1.52	1.64	NA	NA	NA	NA
1010309388	1010309187	NA	1	1	Female	B	6	2.630134104	5.654788324	9.599989479	13.80820405	17.72052853	32.38352616	NA	23/03/2016	23/06/2016	21/10/2016	26/02/2017	25/06/2017	14/09/2018	NA	5	6	6.199999809	7.199999809	8	10	NA	60.5	63.65000153	67.5	71.59999847	75.30000305	85.75	NA	13.05000019	12.80000019	12.30000019	12.10000038	12.30000019	12.8	NA	-0.88	-1.46	-2.53	-2.18	-2.01	-2.26	NA
1010309389	1010309188	1010309262	1	1	Female	B	6	15.05751775	18.08217196	22.02737312	26.23558769	30.14791217	44.8109098	NA	23/03/2016	23/06/2016	21/10/2016	26/02/2017	25/06/2017	14/09/2018	NA	8.899999619	8.5	10.30000019	11	11.60000038	14.2	NA	75.05000305	77.40000153	81.40000153	84.90000153	88.59999847	98.35	NA	13.80000019	13.89999962	14.30000019	14.69999981	14.60000038	14.95	NA	-0.63	-1.56	-0.58	-0.67	-0.75	-0.65	NA
1010309390	1010309189	1010309244	1	1	Male	B	6	16.40546147	19.43011569	23.37531685	27.58353142	31.49585589	46.15885352	NA	23/03/2016	23/06/2016	21/10/2016	26/02/2017	25/06/2017	14/09/2018	NA	11.69999981	12	12.80000019	13.69999981	14.19999981	15.1	NA	85.44999695	87.5	90.55000305	95.35000229	96.5	103.35	NA	15.14999962	15.39999962	15.60000038	15.5	16.29999924	15.55	NA	0.89	0.6	0.55	0.55	0.38	-0.48	NA
1010309391	1010309190	NA	1	1	Male	B	2	7.495882196	10.52053642	NA	NA	NA	NA	NA	23/03/2016	23/06/2016	NA	NA	NA	NA	NA	7.599999905	8.199999809	NA	NA	NA	NA	NA	71.69999695	71.59999847	NA	NA	NA	NA	NA	14.05000019	13.39999962	NA	NA	NA	NA	NA	-0.98	-1.14	NA	NA	NA	NA	NA
1010309392	1010309192	1010309264	1	1	Male	B	6	10.32327636	13.34793058	17.29313173	21.5013463	25.41367078	40.07666841	NA	23/03/2016	23/06/2016	21/10/2016	26/02/2017	25/06/2017	14/09/2018	NA	9.300000191	9.600000381	10.35000038	12.60000038	11.80000019	13.2	NA	74.5	75.30000305	79.40000153	85.04999924	86.5	95.4	NA	14.55000019	13.80000019	15.14999962	15.44999981	15.60000038	15.1	NA	0.05	-0.33	-0.38	0.7	-0.46	-1.06	NA
1010309393	1010309193	1010309246	1	1	Female	B	3	7.528758873	10.55341309	NA	NA	NA	37.28215092	NA	23/03/2016	23/06/2016	NA	NA	NA	14/09/2018	NA	7.099999905	7.699999809	NA	NA	NA	11.7	NA	69.09999847	70	NA	NA	NA	89.5	NA	14.55000019	14.39999962	NA	NA	NA	15.45	NA	-0.78	-0.92	NA	NA	NA	-1.47	NA
1010309394	1010309195	1010309265	1	1	Male	B	3	5.457528266	8.482182485	NA	16.63559821	NA	NA	NA	23/03/2016	23/06/2016	NA	26/02/2017	NA	NA	NA	7.199999809	7.900000095	NA	10.10000038	NA	NA	NA	65.25	69.84999847	NA	78.90000153	NA	NA	NA	14.55000019	14.80000019	NA	15.75	NA	NA	NA	-0.62	-0.94	NA	-0.48	NA	NA	NA
1010309395	1010309191	1010309245	1	1	Female	FU1	5	NA	1.084930318	5.030131474	9.23834604	13.15067052	27.81366815	NA	NA	23/06/2016	21/10/2016	26/02/2017	25/06/2017	14/09/2018	NA	NA	4.300000191	6.599999905	8.300000191	8.600000381	12.6	NA	NA	53.34999847	64.90000153	71.19999695	75	89.65	NA	NA	11.10000038	12.85000038	14.25	13.5	16.05	NA	NA	0.04	-0.37	0.01	-0.55	0.21	NA
1010309396	1010309148	1010309228	1	1	Female	FU1	5	NA	0.394520116	4.273967919	8.547935838	12.49313699	27.05750459	NA	NA	24/06/2016	20/10/2016	27/02/2017	27/06/2017	13/09/2018	NA	NA	3.900000095	7	8.800000191	9.600000381	11.65	NA	NA	54.70000076	66.30000305	71.30000305	75.80000305	85.4	NA	NA	11.89999962	13.80000019	16	16.29999924	16.5	NA	NA	0.76	0.52	0.67	0.47	-0.32	NA
1010309397	1010309162	1010309233	1	1	Female	FU1	2	NA	1.51232711	5.391774913	NA	NA	NA	NA	NA	26/06/2016	22/10/2016	NA	NA	NA	NA	NA	4.099999905	5.800000191	NA	NA	NA	NA	NA	54	64.59999847	NA	NA	NA	NA	NA	10.80000019	12.55000019	NA	NA	NA	NA	NA	-1.03	-1.62	NA	NA	NA	NA
1010309398	1010309141	1010309223	1	1	Female	FU1	5	NA	3.057530896	7.068485404	11.17806994	15.05751775	29.65476202	NA	NA	26/06/2016	26/10/2016	28/02/2017	26/06/2017	13/09/2018	NA	NA	6.599999905	7.050000191	7.800000191	9.050000191	14.7	NA	NA	60.40000153	67.94999695	71.5	77.15000153	90.25	NA	NA	14.89999962	12.05000019	12.5	14.05000019	16.95	NA	NA	0.92	-0.69	-0.96	-0.49	1.17	NA
1010309399	1010309142	1010309224	1	1	Female	FU1	4	NA	5.720541676	9.731496185	NA	17.72052853	32.3177728	NA	NA	26/06/2016	26/10/2016	NA	26/06/2017	13/09/2018	NA	NA	4.800000191	6.699999809	NA	7.800000191	9.35	NA	NA	56.20000076	63.25	NA	72.59999847	84.45	NA	NA	11.60000038	13.05000019	NA	13.10000038	13	NA	NA	-3.32	-1.9	NA	-2.23	-2.84	NA
1010310301	1010310101	NA	1	1	Male	B	2	14.63012095	17.65477517	NA	NA	NA	NA	NA	22/03/2016	22/06/2016	NA	NA	NA	NA	NA	9.300000191	10.44999981	NA	NA	NA	NA	NA	76.34999847	76.84999847	NA	NA	NA	NA	NA	15.44999981	16.20000076	NA	NA	NA	NA	NA	-0.86	-0.35	NA	NA	NA	NA	NA
1010310302	1010310102	1010310243	1	1	Female	B	4	17.55614514	20.58079936	24.5588772	NA	32.67941624	NA	NA	22/03/2016	22/06/2016	21/10/2016	NA	25/06/2017	NA	NA	12.14999962	12.69999981	13.44999981	NA	15.10000038	NA	NA	86.40000153	88.34999847	90.5	NA	94.30000305	NA	NA	15.94999981	16.29999924	16.25	NA	16	NA	NA	1.44	1.31	1.17	NA	1.02	NA	NA
1010310303	1010310103	NA	1	1	Male	B	2	11.37533	14.39998422	NA	NA	NA	NA	NA	22/03/2016	22/06/2016	NA	NA	NA	NA	NA	8.600000381	7.900000095	NA	NA	NA	NA	NA	73.84999847	77.15000153	NA	NA	NA	NA	NA	13.94999981	14.89999962	NA	NA	NA	NA	NA	-0.91	-2.29	NA	NA	NA	NA	NA
1010310304	1010310104	1010310201	1	1	Female	B	4	20.58079936	23.60545358	27.58353142	31.72599263	NA	NA	NA	22/03/2016	22/06/2016	21/10/2016	24/02/2017	NA	NA	NA	9.100000381	9.449999809	10.10000038	10.80000019	NA	NA	NA	80.40000153	84.19999695	85.55000305	87.40000153	NA	NA	NA	13.5	13.69999981	14.10000038	13.75	NA	NA	NA	-1.39	-1.55	-1.57	-1.53	NA	NA	NA
1010310305	1010310105	1010310251	1	1	Male	B	3	0.690410202	NA	7.693142254	11.83560347	NA	NA	NA	22/03/2016	NA	21/10/2016	24/02/2017	NA	NA	NA	3.849999905	NA	11	12.69999981	NA	NA	NA	53.29999924	NA	72.44999695	79.59999847	NA	NA	NA	10.44999981	NA	17.14999962	17.84999943	NA	NA	NA	-0.38	NA	2.38	2.58	NA	NA	NA
1010310306	1010310105	1010310251	1	1	Female	B	3	0.690410202	NA	7.693142254	11.83560347	NA	NA	NA	22/03/2016	NA	21/10/2016	24/02/2017	NA	NA	NA	2.950000048	NA	8.949999809	10.6500001	NA	NA	NA	50.29999924	NA	69.05000305	75.75	NA	NA	NA	9.699999809	NA	16.25	16.75	NA	NA	NA	-1.82	NA	1.06	1.43	NA	NA	NA
1010310307	1010310106	NA	1	1	Female	B	1	19.79175913	NA	NA	NA	NA	NA	NA	22/03/2016	NA	NA	NA	NA	NA	NA	9	NA	NA	NA	NA	NA	NA	79.75	NA	NA	NA	NA	NA	NA	14.14999962	NA	NA	NA	NA	NA	NA	-1.36	NA	NA	NA	NA	NA	NA
1010310308	1010310107	NA	1	1	Male	B	1	23.50682355	NA	NA	NA	NA	NA	NA	22/03/2016	NA	NA	NA	NA	NA	NA	11.25	NA	NA	NA	NA	NA	NA	87.75	NA	NA	NA	NA	NA	NA	14.55000019	NA	NA	NA	NA	NA	NA	-0.6	NA	NA	NA	NA	NA	NA
1010310309	1010310108	1010310258	1	1	Male	B	5	29.83870968	32.93333333	NA	41.07142857	45	59.6	NA	22/03/2016	22/06/2016	NA	24/02/2017	25/06/2017	12/09/2018	NA	11.19999981	11.80000019	NA	13.55000019	14.10000038	16.3	NA	90.05000305	93.44999695	NA	98.30000305	101.4499969	107.75	NA	13.44999981	14.60000038	NA	14.44999981	15.39999962	14.85	NA	-1.45	-1.33	NA	-0.93	-0.94	-0.85	NA
1010310310	1010310109	1010310259	1	1	Male	B	4	22.32326321	25.34791743	29.32599526	NA	NA	52.04377858	NA	22/03/2016	22/06/2016	21/10/2016	NA	NA	12/09/2018	NA	15.14999962	16.70000076	16.5	NA	NA	25.4	NA	84.15000153	88.44999695	90.30000305	NA	NA	107.6	NA	18.35000038	19.5	19.10000038	NA	NA	22.75	NA	2.19	2.56	1.91	NA	NA	3	NA
1010310311	1010310110	NA	1	1	Male	B	1	10.42190639	NA	NA	NA	NA	NA	NA	22/03/2016	NA	NA	NA	NA	NA	NA	8.699999809	NA	NA	NA	NA	NA	NA	73.65000153	NA	NA	NA	NA	NA	NA	14.05000019	NA	NA	NA	NA	NA	NA	-0.58	NA	NA	NA	NA	NA	NA
1010310312	1010310111	1010310202	1	1	Female	B	2	13.74245069	16.76710491	NA	NA	NA	NA	NA	22/03/2016	22/06/2016	NA	NA	NA	NA	NA	9.350000381	9.850000381	NA	NA	NA	NA	NA	77.69999695	80.34999847	NA	NA	NA	NA	NA	14.64999962	14.5	NA	NA	NA	NA	NA	0.02	-0.1	NA	NA	NA	NA	NA
1010310313	1010310112	1010310203	1	1	Male	B	4	8.317799104	11.34245332	15.32053116	NA	23.4410702	NA	NA	22/03/2016	22/06/2016	21/10/2016	NA	25/06/2017	NA	NA	9	9.100000381	9.5	NA	10	NA	NA	69.94999695	74.34999847	76.84999847	NA	83	NA	NA	15.55000019	14.80000019	15.10000038	NA	14.19999981	NA	NA	0.3	-0.39	-0.8	NA	-1.63	NA	NA
1010310314	1010310113	NA	1	1	Male	B	1	3.649311069	NA	NA	NA	NA	NA	NA	22/03/2016	NA	NA	NA	NA	NA	NA	9.350000381	NA	NA	NA	NA	NA	NA	74.19999695	NA	NA	NA	NA	NA	NA	13.89999962	NA	NA	NA	NA	NA	NA	2.86	NA	NA	NA	NA	NA	NA
1010310315	1010310114	NA	1	1	Female	B	1	15.51779121	NA	NA	NA	NA	NA	NA	22/03/2016	NA	NA	NA	NA	NA	NA	12.94999981	NA	NA	NA	NA	NA	NA	78	NA	NA	NA	NA	NA	NA	18.35000038	NA	NA	NA	NA	NA	NA	2.26	NA	NA	NA	NA	NA	NA
1010310316	1010310115	1010310244	1	1	Male	B	6	12.78902708	15.8136813	19.79175913	23.93422035	27.97805153	42.50954246	NA	22/03/2016	22/06/2016	21/10/2016	24/02/2017	27/06/2017	12/09/2018	NA	8	8.149999619	9.300000191	10.60000038	10.55000019	12.4	NA	73.09999847	75.25	79.15000153	82.54999924	86.19999695	95.5	NA	14.14999962	13.80000019	14.89999962	15.1500001	15.30000019	15	NA	-1.87	-2.27	-1.74	-1.19	-1.75	-1.78	NA
1010310317	1010310116	NA	1	1	Male	B	3	14.66299763	17.68765185	NA	25.8081909	NA	NA	NA	22/03/2016	22/06/2016	NA	24/02/2017	NA	NA	NA	8.850000381	9.75	NA	11.8499999	NA	NA	NA	75.15000153	80.30000305	NA	88	NA	NA	NA	13.55000019	14.60000038	NA	15.1500001	NA	NA	NA	-1.32	-0.98	NA	-0.47	NA	NA	NA
1010310318	1010310117	1010310246	1	1	Female	B	3	18.77258217	21.79723639	25.77531422	NA	NA	NA	NA	22/03/2016	22/06/2016	21/10/2016	NA	NA	NA	NA	9.199999809	10.5	11.10000038	NA	NA	NA	NA	79.40000153	82.25	83.65000153	NA	NA	NA	NA	14.10000038	14.60000038	14.60000038	NA	NA	NA	NA	-1	-0.39	-0.53	NA	NA	NA	NA
1010310319	1010310118	1010310245	1	1	Male	B	2	22.25750985	25.28216407	NA	NA	NA	NA	NA	22/03/2016	22/06/2016	NA	NA	NA	NA	NA	11.89999962	13.05000019	NA	NA	NA	NA	NA	85.25	90.15000153	NA	NA	NA	NA	NA	15.25	16.89999962	NA	NA	NA	NA	NA	0.08	0.44	NA	NA	NA	NA	NA
1010310320	1010310120	1010310205	1	1	Female	B	1	7.923278988	NA	NA	NA	NA	NA	NA	22/03/2016	NA	NA	NA	NA	NA	NA	7.599999905	NA	NA	NA	NA	NA	NA	67.94999695	NA	NA	NA	NA	NA	NA	13.60000038	NA	NA	NA	NA	NA	NA	-0.34	NA	NA	NA	NA	NA	NA
1010310321	1010310121	NA	1	1	Male	B	1	22.94792006	NA	NA	NA	NA	NA	NA	22/03/2016	NA	NA	NA	NA	NA	NA	10.60000038	NA	NA	NA	NA	NA	NA	83.90000153	NA	NA	NA	NA	NA	NA	14.39999962	NA	NA	NA	NA	NA	NA	-1.05	NA	NA	NA	NA	NA	NA
1010310322	1010310122	1010310252	1	1	Male	B	2	9.304099393	NA	16.30683144	NA	NA	NA	NA	22/03/2016	NA	21/10/2016	NA	NA	NA	NA	9.050000191	NA	10.10000038	NA	NA	NA	NA	76.90000153	NA	84.34999847	NA	NA	NA	NA	13.25	NA	13.60000038	NA	NA	NA	NA	0.07	NA	-0.42	NA	NA	NA	NA
1010310323	1010310123	NA	1	1	Male	B	1	18.14792532	NA	NA	NA	NA	NA	NA	22/03/2016	NA	NA	NA	NA	NA	NA	11.60000038	NA	NA	NA	NA	NA	NA	81.44999695	NA	NA	NA	NA	NA	NA	15	NA	NA	NA	NA	NA	NA	0.51	NA	NA	NA	NA	NA	NA
1010310324	1010310124	NA	1	1	Male	B	4	6.082185115	9.106839335	NA	17.22737838	21.20545621	NA	NA	22/03/2016	22/06/2016	NA	24/02/2017	25/06/2017	NA	NA	6.599999905	7.849999905	NA	10.19999981	11.19999981	NA	NA	67.09999847	72.05000305	NA	85.35000229	87.30000305	NA	NA	13.14999962	14.39999962	NA	14.80000019	15.19999981	NA	NA	-1.7	-1.18	NA	-0.5	-0.3	NA	NA
1010310325	1010310125	1010310206	1	1	Female	B	5	2.322580645	5.333333333	9.258064516	13.39285714	17.53333333	NA	NA	22/03/2016	22/06/2016	20/10/2016	23/02/2017	28/06/2017	NA	NA	6.099999905	7.25	7.849999905	8.650000095	9.699999809	NA	NA	58.45000076	62.45000076	67	73.64999771	76.80000305	NA	NA	14.55000019	15.89999962	14.19999981	14.1500001	14.60000038	NA	NA	0.97	0.25	-0.45	-0.56	-0.36	NA	NA
1010310326	1010310126	NA	1	1	Female	B	6	10.22464633	13.24930055	17.12874835	21.27120957	25.3807941	39.91228503	NA	23/03/2016	23/06/2016	19/10/2016	22/02/2017	27/06/2017	12/09/2018	NA	7.349999905	8.25	11	12.10000038	12.05000019	14.7	NA	68.90000153	71.75	76.15000153	81.25	82.34999847	91.3	NA	13.25	14.60000038	16.29999924	19.10000038	16.10000038	16.95	NA	-1.24	-0.92	0.73	0.83	0.19	0.06	NA
1010310327	1010310127	1010310207	1	1	Male	B	3	23.27668682	26.30134104	30.18078884	NA	NA	NA	NA	23/03/2016	23/06/2016	19/10/2016	NA	NA	NA	NA	8.800000191	9	9.899999619	NA	NA	NA	NA	78.94999695	80.84999847	81.69999695	NA	NA	NA	NA	12.85000038	13.69999981	14.19999981	NA	NA	NA	NA	-2.73	-2.93	-2.54	NA	NA	NA	NA
1010310328	1010310128	1010310208	1	1	Male	B	5	22.02737312	25.05202734	28.93147514	33.07393636	37.18352089	NA	NA	23/03/2016	23/06/2016	19/10/2016	22/02/2017	27/06/2017	NA	NA	9.699999809	9.949999809	10.39999962	11.05000019	11.64999962	NA	NA	82.94999695	85.55000305	87.25	89.95000076	93.05000305	NA	NA	13.64999962	14	13.64999962	13.69999981	14.19999981	NA	NA	-1.7	-1.89	-1.98	-1.9	-1.84	NA	NA
1010310329	1010310129	1010310209	1	1	Female	B	5	5.852048381	8.876702601	12.7561504	16.89861162	21.00819616	NA	NA	23/03/2016	23/06/2016	19/10/2016	22/02/2017	27/06/2017	NA	NA	6.699999809	7.150000095	7.900000095	8.399999619	8.25	NA	NA	64.55000305	67.25	71.55000305	75.64999771	77.59999847	NA	NA	13.39999962	13.39999962	13.55000019	14.05000019	12.39999962	NA	NA	-0.64	-1.13	-1.18	-1.45	-2.31	NA	NA
1010310330	1010310130	1010310210	1	1	Male	B	5	20.87668945	23.90134367	27.78079147	31.92325269	36.03283722	NA	NA	23/03/2016	23/06/2016	19/10/2016	22/02/2017	27/06/2017	NA	NA	9.350000381	10.30000019	11.10000038	12	12.5	NA	NA	80.40000153	83.30000305	85.44999695	89.54999924	92.15000153	NA	NA	13.64999962	14.5	14.05000019	14.3499999	15.19999981	NA	NA	-1.85	-1.43	-1.29	-1.08	-1.14	NA	NA
1010310331	1010310131	1010310211	1	1	Female	B	2	11.14519327	14.16984749	NA	NA	NA	NA	NA	23/03/2016	23/06/2016	NA	NA	NA	NA	NA	10	10.60000038	NA	NA	NA	NA	NA	72.44999695	73.40000153	NA	NA	NA	NA	NA	15.05000019	16.39999962	NA	NA	NA	NA	NA	1.08	0.95	NA	NA	NA	NA	NA
1010310332	1010310132	1010310212	1	1	Female	B	1	17.7534052	NA	NA	NA	NA	NA	NA	23/03/2016	NA	NA	NA	NA	NA	NA	7.75	NA	NA	NA	NA	NA	NA	75.34999847	NA	NA	NA	NA	NA	NA	12.55000019	NA	NA	NA	NA	NA	NA	-2.29	NA	NA	NA	NA	NA	NA
1010310333	1010310133	NA	1	1	Female	B	1	8.284922427	NA	NA	NA	NA	NA	NA	23/03/2016	NA	NA	NA	NA	NA	NA	8.300000191	NA	NA	NA	NA	NA	NA	73.55000305	NA	NA	NA	NA	NA	NA	13.60000038	NA	NA	NA	NA	NA	NA	0.27	NA	NA	NA	NA	NA	NA
1010310334	1010310134	NA	1	1	Female	B	1	15.71505127	NA	NA	NA	NA	NA	NA	23/03/2016	NA	NA	NA	NA	NA	NA	8.649999619	NA	NA	NA	NA	NA	NA	72.44999695	NA	NA	NA	NA	NA	NA	13.75	NA	NA	NA	NA	NA	NA	-0.99	NA	NA	NA	NA	NA	NA
1010310335	1010310135	1010310256	1	1	Male	B	2	19.62737575	NA	NA	NA	34.78352352	NA	NA	23/03/2016	NA	NA	NA	27/06/2017	NA	NA	9.649999619	NA	NA	NA	12.94999981	NA	NA	80	NA	NA	NA	90.05000305	NA	NA	15.05000019	NA	NA	NA	16.39999962	NA	NA	-1.38	NA	NA	NA	-0.73	NA	NA
1010310336	1010310136	1010310213	1	1	Male	B	2	0.920546936	NA	NA	NA	16.07669471	NA	NA	23/03/2016	NA	NA	NA	27/06/2017	NA	NA	4.050000191	NA	NA	NA	10.35000038	NA	NA	52.04999924	NA	NA	NA	78	NA	NA	11.5	NA	NA	NA	16.70000076	NA	NA	-0.55	NA	NA	NA	-0.16	NA	NA
1010310337	1010310138	1010310215	1	1	Male	B	3	7.232868786	10.25752301	14.13697081	NA	NA	NA	NA	23/03/2016	23/06/2016	19/10/2016	NA	NA	NA	NA	8.100000381	8.050000191	8.850000381	NA	NA	NA	NA	69.25	70.15000153	77.25	NA	NA	NA	NA	14.94999981	13.89999962	14.39999962	NA	NA	NA	NA	-0.3	-1.25	-1.22	NA	NA	NA	NA
1010310338	1010310139	1010310249	1	1	Female	B	2	20.21915592	23.24381014	NA	NA	NA	NA	NA	23/03/2016	23/06/2016	NA	NA	NA	NA	NA	10.44999981	10.85000038	NA	NA	NA	NA	NA	85.40000153	88	NA	NA	NA	NA	NA	14	14.30000019	NA	NA	NA	NA	NA	-0.18	-0.34	NA	NA	NA	NA	NA
1010310339	1010310142	1010310218	1	1	Female	B	2	7.298622138	NA	14.20272416	NA	NA	NA	NA	23/03/2016	NA	19/10/2016	NA	NA	NA	NA	7.550000191	NA	8.800000191	NA	NA	NA	NA	67.94999695	NA	75.94999695	NA	NA	NA	NA	13.55000019	NA	14	NA	NA	NA	NA	-0.2	NA	-0.57	NA	NA	NA	NA
1010310340	1010310144	1010310257	1	1	Female	B	2	2.301367341	NA	NA	NA	17.45751512	NA	NA	23/03/2016	NA	NA	NA	27/06/2017	NA	NA	5.300000191	NA	NA	NA	12.05000019	NA	NA	57.25	NA	NA	NA	79.5	NA	NA	13.44999981	NA	NA	NA	17.60000038	NA	NA	-0.09	NA	NA	NA	1.39	NA	NA
1010310341	1010310145	1010310248	1	1	Male	B	2	15.97806468	19.0027189	NA	NA	NA	NA	NA	23/03/2016	23/06/2016	NA	NA	NA	NA	NA	11.19999981	11.44999981	NA	NA	NA	NA	NA	79.05000305	82.05000305	NA	NA	NA	NA	NA	15.64999962	16.20000076	NA	NA	NA	NA	NA	0.57	0.25	NA	NA	NA	NA	NA
1010310342	1010310146	NA	1	1	Female	B	1	21.86298974	NA	NA	NA	NA	NA	NA	23/03/2016	NA	NA	NA	NA	NA	NA	9.449999809	NA	NA	NA	NA	NA	NA	80.90000153	NA	NA	NA	NA	NA	NA	14.55000019	NA	NA	NA	NA	NA	NA	-1.28	NA	NA	NA	NA	NA	NA
1010310343	1010310147	NA	1	1	Female	B	2	16.24107809	19.26573231	NA	NA	NA	NA	NA	23/03/2016	23/06/2016	NA	NA	NA	NA	NA	8.800000191	9.149999619	NA	NA	NA	NA	NA	76.75	78.09999847	NA	NA	NA	NA	NA	13.44999981	13.39999962	NA	NA	NA	NA	NA	-0.94	-1.13	NA	NA	NA	NA	NA
1010310344	1010310148	1010310220	1	1	Male	B	5	7.693142254	10.71779647	14.59724428	18.73970549	22.84929003	NA	NA	23/03/2016	23/06/2016	19/10/2016	22/02/2017	27/06/2017	NA	NA	7.599999905	8	8.550000191	8.600000381	9	NA	NA	66.09999847	70.75	74.44999695	77.14999771	78.94999695	NA	NA	13.94999981	13.69999981	14.25	13.89999962	13.30000019	NA	NA	-1.04	-1.41	-1.62	-2.27	-2.47	NA	NA
1010310345	1010310149	1010310221	1	1	Female	B	1	10.98080988	NA	NA	NA	NA	NA	NA	23/03/2016	NA	NA	NA	NA	NA	NA	7.849999905	NA	NA	NA	NA	NA	NA	71.44999695	NA	NA	NA	NA	NA	NA	13.85000038	NA	NA	NA	NA	NA	NA	-0.86	NA	NA	NA	NA	NA	NA
1010310346	1010310153	1010310225	1	1	Male	B	1	13.8739574	NA	NA	NA	NA	NA	NA	23/03/2016	NA	NA	NA	NA	NA	NA	7.550000191	NA	NA	NA	NA	NA	NA	73.40000153	NA	NA	NA	NA	NA	NA	11.89999962	NA	NA	NA	NA	NA	NA	-2.6	NA	NA	NA	NA	NA	NA
1010310347	1010310154	1010310226	1	1	Female	B	1	5.457528266	NA	NA	NA	NA	NA	NA	23/03/2016	NA	NA	NA	NA	NA	NA	5.300000191	NA	NA	NA	NA	NA	NA	63.09999847	NA	NA	NA	NA	NA	NA	12.35000038	NA	NA	NA	NA	NA	NA	-2.4	NA	NA	NA	NA	NA	NA
1010310348	1010310155	1010310247	1	1	Female	B	4	11.57259006	14.59724428	NA	22.61915329	26.72873783	NA	NA	23/03/2016	23/06/2016	NA	22/02/2017	27/06/2017	NA	NA	7.699999809	7.900000095	NA	10.39999962	11	NA	NA	71.40000153	74.40000153	NA	80.64999771	86.19999695	NA	NA	13.19999981	13	NA	14.3499999	15.10000038	NA	NA	-1.15	-1.54	NA	-0.6	-0.74	NA	NA
1010310349	1010310156	1010310227	1	1	Male	B	5	6.936978699	9.797249537	13.70957402	17.85203523	21.96161977	NA	NA	28/03/2016	23/06/2016	20/10/2016	23/02/2017	28/06/2017	NA	NA	NA	8.949999809	9.949999809	10.05000019	10.35000038	NA	NA	NA	70.30000305	73.59999847	78.75	82.05000305	NA	NA	NA	15.30000019	15.64999962	14.3499999	15.39999962	NA	NA	NA	-0.16	-0.07	-0.73	-1.11	NA	NA
1010310350	1010310157	1010310228	1	1	Female	B	5	10.55341309	13.44656061	17.32600841	21.46846962	25.57805416	NA	NA	28/03/2016	24/06/2016	20/10/2016	23/02/2017	28/06/2017	NA	NA	NA	7.449999809	8.399999619	8.399999619	9.199999809	NA	NA	NA	69.75	73.34999847	77.25	79.05000305	NA	NA	NA	14	14.14999962	13.44999981	14.19999981	NA	NA	NA	-1.82	-1.52	-2.23	-2.09	NA	NA
1010310351	1010310159	1010310230	1	1	Female	B	5	5.457528266	8.35067578	12.23012358	16.3725848	20.48216933	NA	NA	28/03/2016	24/06/2016	20/10/2016	23/02/2017	28/06/2017	NA	NA	NA	8.199999809	8.899999619	9.800000191	10.89999962	NA	NA	NA	70	75.09999847	80.04999924	84.15000153	NA	NA	NA	14.30000019	14.35000038	14.1500001	14.60000038	NA	NA	NA	0.15	-0.09	-0.07	0.12	NA	NA
1010310352	1010310162	1010310233	1	1	Male	B	5	20.38353931	23.27668682	27.15613462	31.29859584	35.40818037	NA	NA	28/03/2016	24/06/2016	20/10/2016	23/02/2017	28/06/2017	NA	NA	NA	9.050000191	9.699999809	10.25	10.44999981	NA	NA	NA	77.05000305	80.19999695	83.40000153	84	NA	NA	NA	13.69999981	13.69999981	14.55000019	14.69999981	NA	NA	NA	-2.48	-2.38	-2.36	-2.59	NA	NA
1010310353	1010310163	1010310234	1	1	Male	B	6	4.701364711	7.594512225	11.47396003	15.61642124	19.72600578	34.22462003	NA	28/03/2016	24/06/2016	20/10/2016	23/02/2017	28/06/2017	12/09/2018	NA	NA	8.399999619	8.600000381	9.100000381	9.600000381	11.4	NA	NA	71.15000153	74.44999695	77	79.05000305	87.75	NA	NA	14	13.75	13.6500001	13.80000019	14.05	NA	NA	-0.1	-0.93	-1.24	-1.45	-1.75	NA
1010310354	1010310165	1010310236	1	1	Male	B	5	5.227391532	8.120539046	11.99998685	16.14244806	20.2520326	NA	NA	28/03/2016	24/06/2016	20/10/2016	23/02/2017	28/06/2017	NA	NA	NA	7.800000191	8.949999809	9.5	10.35000038	NA	NA	NA	69.65000153	74.90000153	78.59999847	83.5	NA	NA	NA	13.89999962	13.69999981	14.19999981	13.89999962	NA	NA	NA	-0.95	-0.68	-0.95	-0.86	NA	NA
1010310355	1010310166	1010310237	1	1	Male	B	5	11.40820668	14.30135419	18.18080199	22.32326321	26.43284774	NA	NA	28/03/2016	24/06/2016	20/10/2016	23/02/2017	28/06/2017	NA	NA	NA	8.100000381	8.5	10.10000038	10.19999981	NA	NA	NA	72.19999695	76.55000305	80.59999847	82.30000305	NA	NA	NA	13.39999962	13.35000038	13.89999962	14.80000019	NA	NA	NA	-2.05	-2.29	-1.38	-1.85	NA	NA
1010310358	1010310169	1010310240	1	1	Female	B	5	21.56709965	24.46024717	28.33969497	32.48215618	36.59174072	NA	NA	28/03/2016	24/06/2016	20/10/2016	23/02/2017	28/06/2017	NA	NA	NA	9.449999809	9.699999809	10.30000019	10.69999981	NA	NA	NA	78.75	81.90000153	82.75	84.59999847	NA	NA	NA	14.5	14.89999962	13.8499999	14.89999962	NA	NA	NA	-1.69	-2.02	-2.02	-2.14	NA	NA
1010310359	1010310170	1010310241	1	1	Female	B	4	11.04656324	13.93971075	17.81915855	NA	26.07120431	NA	NA	28/03/2016	24/06/2016	20/10/2016	NA	28/06/2017	NA	NA	NA	9.100000381	10.25	NA	11.10000038	NA	NA	NA	75.59999847	79.94999695	NA	87.75	NA	NA	NA	14.5	14.85000038	NA	14.5	NA	NA	NA	-0.24	0.05	NA	-0.57	NA	NA
1010310360	1010310171	1010310242	1	1	Male	B	5	17.16162503	20.05477254	23.93422035	28.07668156	32.1862661	NA	NA	28/03/2016	24/06/2016	20/10/2016	23/02/2017	28/06/2017	NA	NA	NA	10	10.60000038	11.25	11.80000019	NA	NA	NA	80.30000305	83.69999695	86.59999847	88.40000153	NA	NA	NA	14.80000019	14.89999962	14.69999981	14.80000019	NA	NA	NA	-1.13	-1.19	-1.21	-1.25	NA	NA
1010310361	1010310141	1010310217	1	1	Female	FU1	4	NA	2.038353931	NA	10.06026295	14.16984749	28.70133841	NA	NA	23/06/2016	NA	22/02/2017	27/06/2017	12/09/2018	NA	NA	4.099999905	NA	6.850000143	7.599999905	9.4	NA	NA	54.04999924	NA	66.64999771	69.80000305	81.55	NA	NA	11.69999981	NA	12.60000038	12.69999981	14.25	NA	NA	-1.75	NA	-1.79	-1.79	-2.34	NA
1010310362	1010310152	1010310224	1	1	Male	FU1	4	NA	1.052053642	4.931501445	9.073962659	NA	27.71503812	NA	NA	23/06/2016	19/10/2016	22/02/2017	NA	12/09/2018	NA	NA	4.099999905	7.099999905	8.5	NA	10.5	NA	NA	53	63.45000076	70.59999847	NA	83.45	NA	NA	11.30000019	13.94999981	13.3499999	NA	13.9	NA	NA	-0.75	-0.46	-0.44	NA	-1.76	NA
1010310363	1010310140	1010310216	1	1	Female	FU1	5	NA	0.394520116	4.273967919	8.416429133	12.52601367	27.05750459	NA	NA	23/06/2016	19/10/2016	22/02/2017	27/06/2017	12/09/2018	NA	NA	3.5	6.25	8.150000095	8.199999809	10.6	NA	NA	51.15000153	62.40000153	68.14999771	71.65000153	82.85	NA	NA	11.19999981	13.14999962	13.1500001	13.80000019	14	NA	NA	0	-0.39	0.09	-0.82	-1.09	NA
1010310364	1010310164	1010310235	1	1	Female	FU1	3	NA	2.827394162	6.706841965	10.84930318	NA	NA	NA	NA	24/06/2016	20/10/2016	23/02/2017	NA	NA	NA	NA	3.75	6.199999809	7.5	NA	NA	NA	NA	56.29999924	63.15000153	68.64999771	NA	NA	NA	NA	8.800000191	12.05000019	12.69999981	NA	NA	NA	NA	-3.29	-1.63	-1.21	NA	NA	NA
1010310365	1010310161	1010310232	1	1	Female	FU1	4	NA	2.432874046	6.31232185	10.45478306	14.5643676	NA	NA	NA	24/06/2016	20/10/2016	23/02/2017	28/06/2017	NA	NA	NA	4.800000191	6.199999809	6.800000191	7.400000095	NA	NA	NA	56.65000153	59.84999847	67.59999847	70.55000305	NA	NA	NA	12.39999962	12.39999962	12.30000019	13	NA	NA	NA	-1	-1.47	-1.95	-2.1	NA	NA
1010310366	1010310128	1010310208	1	1	Female	FU2	3	NA	NA	2.728764133	6.871225347	10.98080988	NA	NA	NA	NA	19/10/2016	22/02/2017	27/06/2017	NA	NA	NA	NA	5.449999809	7	8.25	NA	NA	NA	NA	59.04999924	67.80000305	73.34999847	NA	NA	NA	NA	13.10000038	13.3499999	13.60000038	NA	NA	NA	NA	-0.31	-0.68	-0.45	NA	NA
1010310367	1010310160	1010310231	1	1	Female	FU2	3	NA	NA	1.183560347	5.326021561	9.435606098	NA	NA	NA	NA	20/10/2016	23/02/2017	28/06/2017	NA	NA	NA	NA	3.400000095	6.300000191	7.650000095	NA	NA	NA	NA	52.09999847	62.95000076	67.25	NA	NA	NA	NA	12.25	13.44999981	14.60000038	NA	NA	NA	NA	-1.84	-0.9	-0.71	NA	NA
1010310368	1010310158	1010310229	1	1	Female	FU2	3	NA	NA	3.156160925	7.298622138	11.40820668	NA	NA	NA	NA	20/10/2016	23/02/2017	28/06/2017	NA	NA	NA	NA	6	7.450000048	9	NA	NA	NA	NA	62.04999924	70.75	75.55000305	NA	NA	NA	NA	12.89999962	13.19999981	14.69999981	NA	NA	NA	NA	0.08	-0.31	0.17	NA	NA
1010310369	1010310150	1010310222	1	1	Female	FU3	3	NA	NA	NA	6.378075202	10.48765974	25.01915066	NA	NA	NA	NA	22/02/2017	27/06/2017	12/09/2018	NA	NA	NA	NA	7.199999809	8.5	10.3	NA	NA	NA	NA	66.45000076	70.84999847	80.25	NA	NA	NA	NA	14.8499999	15.80000019	15.2	NA	NA	NA	NA	-0.26	-0.09	-1.04	NA
1010310370	1010310169	NA	1	1	Male	FU3	2	NA	NA	NA	1.019176965	5.128761503	NA	NA	NA	NA	NA	23/02/2017	28/06/2017	NA	NA	NA	NA	NA	3.299999952	7.25	NA	NA	NA	NA	NA	50.75	62.54999924	NA	NA	NA	NA	NA	10.30000019	15.10000038	NA	NA	NA	NA	NA	-2.23	-0.39	NA	NA
1010310371	1010310119	NA	1	1	Female	FU3	2	NA	NA	NA	7.134238757	11.11231659	NA	NA	NA	NA	NA	24/02/2017	25/06/2017	NA	NA	NA	NA	NA	6.850000143	7.75	NA	NA	NA	NA	NA	66.35000229	69.25	NA	NA	NA	NA	NA	13.20000029	14.19999981	NA	NA	NA	NA	NA	-0.95	-1	NA	NA
1010310372	1010310174	1010310255	1	1	Male	FU4	1	NA	NA	NA	NA	3.4	NA	NA	NA	NA	NA	NA	25/06/2017	NA	NA	NA	NA	NA	NA	5.199999809	NA	NA	NA	NA	NA	NA	58.59999847	NA	NA	NA	NA	NA	NA	14.30000019	NA	NA	NA	NA	NA	NA	-2.07	NA	NA
1010310373	1010310135	1010310256	1	1	Female	FU4	1	NA	NA	NA	NA	0.633333333	NA	NA	NA	NA	NA	NA	27/06/2017	NA	NA	NA	NA	NA	NA	3.599999905	NA	NA	NA	NA	NA	NA	51.84999847	NA	NA	NA	NA	NA	NA	11.19999981	NA	NA	NA	NA	NA	NA	-0.3	NA	NA
1010310374	1010310129	1010310209	1	1	Female	FU4	1	NA	NA	NA	NA	3.3	NA	NA	NA	NA	NA	NA	27/06/2017	NA	NA	NA	NA	NA	NA	5.599999905	NA	NA	NA	NA	NA	NA	58.25	NA	NA	NA	NA	NA	NA	13.19999981	NA	NA	NA	NA	NA	NA	-0.58	NA	NA
1010310375	1010310161	1010310232	1	1	Male	FU4	1	NA	NA	NA	NA	0.333333333	NA	NA	NA	NA	NA	NA	28/06/2017	NA	NA	NA	NA	NA	NA	3.200000048	NA	NA	NA	NA	NA	NA	49.45000076	NA	NA	NA	NA	NA	NA	11.60000038	NA	NA	NA	NA	NA	NA	-0.8	NA	NA
1010310384	1010310126	NA	1	1	Male	FU5	1	NA	NA	NA	NA	NA	17.42463844	NA	NA	NA	NA	NA	NA	12/09/2018	NA	NA	NA	NA	NA	NA	10	NA	NA	NA	NA	NA	NA	78.85	NA	NA	NA	NA	NA	NA	16.35	NA	NA	NA	NA	NA	NA	-0.71	NA
1010310385	1010310151	1010310223	1	1	Female	FU5	1	NA	NA	NA	NA	NA	6.83834867	NA	NA	NA	NA	NA	NA	12/09/2018	NA	NA	NA	NA	NA	NA	6.5	NA	NA	NA	NA	NA	NA	65.85	NA	NA	NA	NA	NA	NA	13.15	NA	NA	NA	NA	NA	NA	-1.28	NA
1010411301	1010411101	1010411201	1	1	Female	B	5	18.41093873	21.30408624	25.21641072	29.35887194	33.4355798	NA	NA	24/03/2016	20/06/2016	17/10/2016	20/02/2017	24/06/2017	NA	NA	8.25	8.75	9.199999809	9.800000191	10.35000038	NA	NA	74.09999847	75.15000153	79.34999847	82.09999847	83.94999695	NA	NA	12.60000038	13.30000019	13.30000019	13.5	14.19999981	NA	NA	-1.87	-1.85	-2.03	-2.07	-2.09	NA	NA
1010411302	1010411103	NA	1	1	Female	B	6	4.79999474	7.693142254	11.60546673	15.74792795	19.82463581	34.48763344	NA	24/03/2016	20/06/2016	17/10/2016	20/02/2017	24/06/2017	13/09/2018	NA	6.449999809	7.349999905	9.550000191	11.5	12.19999981	14.9	NA	63.79999924	68.25	75.30000305	81.5	85.44999695	97.65	NA	12.5	12.5	14.60000038	15.75	16.20000076	16.35	NA	-0.44	-0.55	0.61	1.31	1.11	0.72	NA
1010411303	1010411104	1010411203	1	1	Female	B	5	1.939723902	4.832871416	8.745195896	12.88765711	16.96436497	NA	NA	24/03/2016	20/06/2016	17/10/2016	20/02/2017	24/06/2017	NA	NA	4.650000095	5.75	7.050000191	7	9	NA	NA	56.15000153	63.54999924	67.44999695	72.95000076	77.09999847	NA	NA	12.5	12.5	13.10000038	13.0999999	13.94999981	NA	NA	-0.67	-1.4	-1.21	-2.24	-0.88	NA	NA
1010411304	1010411104	1010411236	1	1	Male	B	5	14.53149092	17.42463844	21.33696292	25.47942413	29.55613199	NA	NA	24/03/2016	20/06/2016	17/10/2016	20/02/2017	24/06/2017	NA	NA	8	8.800000191	10.14999962	10.0999999	11.60000038	NA	NA	69.94999695	74.34999847	80.44999695	83.29999924	86.55000305	NA	NA	13.55000019	13.80000019	14.44999981	15.5	14.89999962	NA	NA	-2.21	-1.86	-1.19	-1.82	-1.12	NA	NA
1010411305	1010411105	1010411231	1	1	Female	B	4	21.13970286	NA	27.94517485	32.08763607	36.16434393	NA	NA	24/03/2016	NA	17/10/2016	20/02/2017	24/06/2017	NA	NA	9.899999619	NA	10.85000038	11.25	11.69999981	NA	NA	80.44999695	NA	84.40000153	86.75	89.15000153	NA	NA	13.89999962	NA	14.69999981	14.5	14.69999981	NA	NA	-0.77	NA	-1.02	-1.24	-1.36	NA	NA
1010411306	1010411106	1010411235	1	1	Male	B	5	22.45476991	25.34791743	29.26024191	33.40270312	NA	52.14240861	NA	24/03/2016	20/06/2016	17/10/2016	20/02/2017	NA	13/09/2018	NA	12.10000038	13.44999981	14.30000019	15.10000038	NA	19.45	NA	86.15000153	87.94999695	92.55000305	96.40000153	NA	108.8	NA	14.94999981	16.5	16.14999962	16.94999981	NA	18.05	NA	0.19	0.69	0.7	0.69	NA	1.01	NA
1010411307	1010411108	1010411206	1	1	Male	B	5	17.29313173	20.18627925	24.09860373	28.24106494	32.3177728	NA	NA	24/03/2016	20/06/2016	17/10/2016	20/02/2017	24/06/2017	NA	NA	8.199999809	10.55000019	10.94999981	11.19999981	11.19999981	NA	NA	75.94999695	79.44999695	84.09999847	85.80000305	90.19999695	NA	NA	12.60000038	14.80000019	14.60000038	14.3499999	14.10000038	NA	NA	-2.47	-0.68	-0.93	-1.26	-1.71	NA	NA
1010411308	1010411109	NA	1	1	Female	B	6	4.635611358	7.528758873	11.44108335	15.58354457	19.66025243	34.32325006	NA	24/03/2016	20/06/2016	17/10/2016	20/02/2017	24/06/2017	13/09/2018	NA	5.949999809	6.400000095	7.5	9.5	10.89999962	14	NA	62.34999847	68.30000305	73.09999847	77.59999847	84.15000153	96.55	NA	12.35000038	12.30000019	12.75	16	14.60000038	16	NA	-1.01	-1.65	-1.34	-0.19	0.25	0.26	NA
1010411309	1010411111	1010411208	1	1	Male	B	6	18.01641861	20.90956613	24.82189061	28.96435182	33.04105968	47.70405731	NA	24/03/2016	20/06/2016	17/10/2016	20/02/2017	24/06/2017	13/09/2018	NA	9.449999809	9.899999619	10.75	11.60000038	11.69999981	13.9	NA	77.90000153	79.5	83.30000305	85.70000076	87.75	96.5	NA	14	14.5	15.30000019	14.8499999	15.19999981	14.75	NA	-1.31	-1.35	-1.19	-1.05	-1.41	-1.26	NA
1010411310	1010411112	1010411230	1	1	Male	B	6	22.98079673	25.87394425	29.78626873	33.92872994	38.0054378	52.66843543	NA	24/03/2016	20/06/2016	17/10/2016	20/02/2017	24/06/2017	13/09/2018	NA	10	10.14999962	10.80000019	11	12	13.9	NA	83.80000305	85.44999695	87.25	88.64999771	92.90000153	101.45	NA	14.25	13.80000019	14.39999962	13.5	14.80000019	14.75	NA	-1.56	-1.83	-1.75	-2.02	-1.66	-1.62	NA
1010411311	1010411113	1010411209	1	1	Male	B	2	6.443828555	9.336976069	NA	NA	NA	NA	NA	24/03/2016	20/06/2016	NA	NA	NA	NA	NA	5.599999905	5.949999809	NA	NA	NA	NA	NA	63.04999924	66.75	NA	NA	NA	NA	NA	12.30000019	12.30000019	NA	NA	NA	NA	NA	-3.28	-3.66	NA	NA	NA	NA	NA
1010411312	1010411114	NA	1	1	Female	B	1	14.72875098	NA	NA	NA	NA	NA	NA	24/03/2016	NA	NA	NA	NA	NA	NA	6.75	NA	NA	NA	NA	NA	NA	68.44999695	NA	NA	NA	NA	NA	NA	13.10000038	NA	NA	NA	NA	NA	NA	-2.93	NA	NA	NA	NA	NA	NA
1010411313	1010411115	1010411210	1	1	Female	B	5	6.871225347	9.764372861	13.67669734	17.81915855	NA	36.55886405	NA	24/03/2016	20/06/2016	17/10/2016	20/02/2017	NA	13/09/2018	NA	5.849999905	6.300000191	7.050000191	8.399999619	NA	11.8	NA	61.09999847	65.55000305	70.19999695	74.69999695	NA	87.4	NA	13.60000038	12.80000019	12.35000038	14.5	NA	14.2	NA	-2.18	-2.43	-2.34	-1.61	NA	-1.33	NA
1010411314	1010411117	NA	1	1	Female	B	5	10.15889298	NA	16.96436497	21.10682618	25.18353405	39.84653168	NA	24/03/2016	NA	17/10/2016	20/02/2017	24/06/2017	13/09/2018	NA	7.949999809	NA	9.800000191	10.39999962	11.25	12.3	NA	68.44999695	NA	76.5	79.45000076	83.94999695	91.95	NA	13.39999962	NA	14.94999981	14.55000019	15.30000019	14.95	NA	-0.57	NA	-0.17	-0.36	-0.34	-1.32	NA
1010411315	1010411118	1010411233	1	1	Female	B	5	11.37533	14.26847751	18.21367867	22.32326321	26.39997107	NA	NA	24/03/2016	20/06/2016	18/10/2016	20/02/2017	24/06/2017	NA	NA	6.349999905	7.150000095	8.100000381	9	9.300000191	NA	NA	69.25	73.44999695	75.94999695	80.5	82.44999695	NA	NA	11.44999981	12	12.94999981	13.30000019	13.39999962	NA	NA	-2.75	-2.34	-1.99	-1.77	-2.11	NA	NA
1010411316	1010411119	1010411212	1	1	Male	B	2	10.1260163	13.01916381	NA	NA	NA	NA	NA	25/03/2016	21/06/2016	NA	NA	NA	NA	NA	9.550000191	9.899999619	NA	NA	NA	NA	NA	73.25	78.30000305	NA	NA	NA	NA	NA	15.55000019	15.80000019	NA	NA	NA	NA	NA	0.35	0.02	NA	NA	NA	NA	NA
1010411317	1010411121	1010411214	1	1	Female	B	5	6.246568497	9.139716011	13.05204049	17.1945017	21.30408624	NA	NA	25/03/2016	21/06/2016	18/10/2016	21/02/2017	26/06/2017	NA	NA	6.800000191	7.199999809	7.75	9.150000095	9.699999809	NA	NA	64.34999847	67.90000153	71.84999847	74.95000076	79.15000153	NA	NA	13.94999981	14	14.05000019	16.55000019	15.30000019	NA	NA	-0.68	-1.14	-1.4	-0.78	-0.97	NA	NA
1010411318	1010411122	NA	1	1	Male	B	3	16.33970812	NA	NA	NA	31.39722587	46.02734682	NA	25/03/2016	NA	NA	NA	26/06/2017	14/09/2018	NA	9.350000381	NA	NA	NA	11.30000019	13	NA	77.59999847	NA	NA	NA	85	93.45	NA	13.64999962	NA	NA	NA	15.69999981	15.85	NA	-1.13	NA	NA	NA	-1.54	-1.67	NA
1010411319	1010411123	1010411215	1	1	Male	B	6	13.54519064	16.43833815	20.35066263	24.49312384	28.60270838	43.23282933	NA	25/03/2016	21/06/2016	18/10/2016	21/02/2017	26/06/2017	14/09/2018	NA	8.25	8.600000381	9.5	9.550000191	10.14999962	12.2	NA	72.25	75.34999847	77.5	80.95000076	83.94999695	94.2	NA	13.44999981	13.80000019	14.5	14.5	14.39999962	14.45	NA	-1.74	-1.9	-1.63	-2.18	-2.16	-1.97	NA
1010411320	1010411124	1010411216	1	1	Female	B	6	3.02465422	5.917801734	9.830126214	13.97258743	18.08217196	32.71229292	NA	25/03/2016	21/06/2016	18/10/2016	21/02/2017	26/06/2017	14/09/2018	NA	6.199999809	7.449999809	7.800000191	8.699999809	9.399999619	11.5	NA	61.34999847	66.44999695	69.90000153	75.54999924	79	87.9	NA	13.44999981	14.69999981	13.5	13.94999981	14.44999981	14.85	NA	0.45	0.21	-0.65	-0.62	-0.71	-1.13	NA
1010411321	1010411124	NA	1	1	Male	B	5	14.66299763	17.55614514	21.46846962	25.61093084	29.72051537	NA	NA	25/03/2016	21/06/2016	18/10/2016	21/02/2017	26/06/2017	NA	NA	8.149999619	8.800000191	9.199999809	9.5	10.25	NA	NA	71.15000153	75.34999847	79.05000305	83.20000076	85.09999847	NA	NA	13.80000019	14.30000019	14.35000038	13.8499999	14.19999981	NA	NA	-2.06	-1.88	-2.08	-2.37	-2.19	NA	NA
1010411322	1010411125	1010411224	1	1	Male	B	6	9.402729422	12.29587694	16.20820142	20.35066263	24.46024717	39.09036812	NA	25/03/2016	21/06/2016	18/10/2016	21/02/2017	26/06/2017	14/09/2018	NA	8.75	9.550000191	10.85000038	11.5	12.19999981	14.3	NA	70.05000305	74.15000153	78.40000153	83.5	85.44999695	93.55	NA	13.85000038	14	14.69999981	14.05000019	15	15.25	NA	-0.27	-0.16	0.24	0.07	-0.03	-0.31	NA
1010411323	1010411126	NA	1	1	Male	B	1	23.57257691	NA	NA	NA	NA	NA	NA	25/03/2016	NA	NA	NA	NA	NA	NA	12.05000019	NA	NA	NA	NA	NA	NA	84.05000305	NA	NA	NA	NA	NA	NA	15.39999962	NA	NA	NA	NA	NA	NA	-0.01	NA	NA	NA	NA	NA	NA
1010411324	1010411127	1010411225	1	1	Female	B	6	11.34245332	14.23560084	18.14792532	22.29038653	26.39997107	41.03009202	NA	25/03/2016	21/06/2016	18/10/2016	21/02/2017	26/06/2017	14/09/2018	NA	8.449999809	8.649999619	9.5	9.699999809	9.800000191	11.5	NA	73.09999847	76.65000153	78.75	81.59999847	84.5	92.15	NA	13.25	13.5	13.55000019	13.5	13.39999962	13.65	NA	-0.33	-0.71	-0.63	-1.13	-1.66	-1.97	NA
1010411325	1010411128	1010411217	1	1	Male	B	6	18.18080199	21.07394951	24.98627399	29.1287352	33.23831974	47.86844069	NA	25/03/2016	21/06/2016	18/10/2016	21/02/2017	26/06/2017	14/09/2018	NA	8.300000191	8.100000381	8.649999619	9.199999809	9.449999809	11.05	NA	76.05000305	78.84999847	80.25	83.54999924	85.09999847	94.25	NA	13.10000038	13.5	13	13.6500001	13.69999981	13.35	NA	-2.5	-3.15	-3.1	-3.06	-3.23	-3.12	NA
1010411326	1010411129	NA	1	1	Male	B	4	17.32600841	29.5	NA	NA	41.66666667	56.28487015	NA	25/03/2016	21/06/2016	NA	NA	26/06/2017	14/09/2018	NA	12.14999962	12.55000019	NA	NA	18.45000076	24.45	NA	82.30000305	85.44999695	NA	NA	94.5	95.85	NA	15.85000038	16.5	NA	NA	20.29999924	22.25	NA	1.07	-0.44	NA	NA	1.5	NA	NA
1010411327	1010411130	1010411232	1	1	Female	B	5	21.89586642	NA	28.70133841	32.84379962	36.95338416	51.58350511	NA	25/03/2016	NA	18/10/2016	21/02/2017	26/06/2017	14/09/2018	NA	8.949999809	NA	10.39999962	11.5	11.30000019	13.55	NA	79.15000153	NA	83.84999847	87.25	89.05000305	96.05	NA	13.55000019	NA	15.5	16	15.60000038	15.6	NA	-1.75	NA	-1.48	-1.14	-1.73	-1.54	NA
1010411328	1010411131	1010411218	1	1	Female	B	6	5.95067841	8.843825925	12.7561504	16.89861162	21.00819616	35.63831711	NA	25/03/2016	21/06/2016	18/10/2016	21/02/2017	26/06/2017	14/09/2018	NA	7.699999809	8.199999809	8	9.550000191	10.89999962	13.4	NA	68.90000153	70.94999695	76.15000153	79.35000229	82.40000153	91.8	NA	14	14.60000038	14.14999962	14.5	15.80000019	16.05	NA	0.46	0.02	-1.08	-0.38	0.04	-0.22	NA
1010411329	1010411132	1010411219	1	1	Male	B	2	6.082185115	8.97533263	NA	NA	NA	NA	NA	25/03/2016	21/06/2016	NA	NA	NA	NA	NA	8.699999809	9	NA	NA	NA	NA	NA	69.15000153	71.84999847	NA	NA	NA	NA	NA	14.05000019	14.89999962	NA	NA	NA	NA	NA	0.81	0.11	NA	NA	NA	NA	NA
1010411330	1010411133	NA	1	1	Male	B	1	13.44656061	NA	NA	NA	NA	NA	NA	25/03/2016	NA	NA	NA	NA	NA	NA	8.449999809	NA	NA	NA	NA	NA	NA	76.34999847	NA	NA	NA	NA	NA	NA	12.75	NA	NA	NA	NA	NA	NA	-1.5	NA	NA	NA	NA	NA	NA
1010411331	1010411134	NA	1	1	Male	B	5	17.062995	19.95614251	NA	28.01092821	32.12051274	46.7506337	NA	25/03/2016	21/06/2016	NA	21/02/2017	26/06/2017	14/09/2018	NA	9.550000191	10.14999962	NA	11.44999981	12	14.2	NA	78.09999847	82.25	NA	87.40000153	90.44999695	96.4	NA	13.69999981	14.5	NA	13	14.60000038	15.3	NA	-1.06	-0.98	NA	-1.05	-1.1	-1.02	NA
1010411332	1010411135	1010411227	1	1	Female	B	2	22.0602498	24.95339731	NA	NA	NA	NA	NA	25/03/2016	21/06/2016	NA	NA	NA	NA	NA	10	10.05000019	NA	NA	NA	NA	NA	80.5	83.05000305	NA	NA	NA	NA	NA	13.64999962	14.39999962	NA	NA	NA	NA	NA	-0.84	-1.24	NA	NA	NA	NA	NA
1010411333	1010411136	1010411226	1	1	Female	B	4	21.33696292	24.23011043	28.14243491	NA	36.39448066	NA	NA	25/03/2016	21/06/2016	18/10/2016	NA	26/06/2017	NA	NA	9.149999619	9.949999809	10.5	NA	10.89999962	NA	NA	80.09999847	83.40000153	85.34999847	NA	91.30000305	NA	NA	13.94999981	14.19999981	14.5	NA	14.80000019	NA	NA	-1.47	-1.21	-1.32	NA	-1.97	NA	NA
1010411334	1010411137	1010411210	1	1	Male	B	6	9.336976069	12.23012358	16.14244806	20.28490928	24.39449381	39.02461477	NA	25/03/2016	21/06/2016	18/10/2016	21/02/2017	26/06/2017	14/09/2018	NA	7.5	8.100000381	8.399999619	8.800000191	9.199999809	10.45	NA	70.15000153	71.94999695	74.40000153	78.5	79.30000305	88.3	NA	13.55000019	14.39999962	14.05000019	13.8499999	14.05000019	13.85	NA	-1.65	-1.64	-2.06	-2.31	-2.49	-2.91	NA
1010411335	1010411139	NA	1	1	Female	B	1	3.28766763	NA	NA	NA	NA	NA	NA	25/03/2016	NA	NA	NA	NA	NA	NA	5.75	NA	NA	NA	NA	NA	NA	57.25	NA	NA	NA	NA	NA	NA	12.44999981	NA	NA	NA	NA	NA	NA	-0.37	NA	NA	NA	NA	NA	NA
1010411336	1010411140	1010411234	1	1	Male	B	6	11.17806994	14.07121746	17.98354194	22.12600315	26.23558769	40.86570864	NA	25/03/2016	21/06/2016	18/10/2016	21/02/2017	26/06/2017	14/09/2018	NA	9.25	9.850000381	10.5	11.80000019	12.69999981	13.5	NA	76.09999847	78.55000305	80.40000153	85.04999924	88.40000153	95.65	NA	14.44999981	14.60000038	15.05000019	16.20000076	16.60000038	15.65	NA	-0.2	-0.24	-0.36	0.02	0.07	-0.94	NA
1010411337	1010411141	1010411228	1	1	Female	B	2	12.49313699	15.38628451	NA	NA	NA	NA	NA	25/03/2016	21/06/2016	NA	NA	NA	NA	NA	8.300000191	8.699999809	NA	NA	NA	NA	NA	69.90000153	72.75	NA	NA	NA	NA	NA	14.14999962	14.39999962	NA	NA	NA	NA	NA	-0.72	-0.88	NA	NA	NA	NA	NA
1010411338	1010411142	1010411229	1	1	Female	B	3	22.71778332	25.61093084	NA	NA	NA	52.40542202	NA	25/03/2016	21/06/2016	NA	NA	NA	14/09/2018	NA	11.55000019	11.64999962	NA	NA	NA	16.7	NA	84.05000305	85.34999847	NA	NA	NA	99.75	NA	15.39999962	15.5	NA	NA	NA	17.35	NA	0.24	-0.11	NA	NA	NA	-0.07	NA
1010411339	1010411143	1010411223	1	1	Female	B	3	17.7534052	20.64655272	NA	28.70133841	NA	NA	NA	25/03/2016	21/06/2016	NA	21/02/2017	NA	NA	NA	8.25	8.100000381	NA	9.699999809	NA	NA	NA	76.90000153	78.44999695	NA	81.25	NA	NA	NA	12.94999981	12.69999981	NA	13.55000019	NA	NA	NA	-1.75	-2.41	NA	-2.07	NA	NA	NA
1010411340	1010411120	1010411213	1	1	Female	FU1	5	NA	2.728764133	6.641088613	10.78354983	14.89313436	29.52325532	NA	NA	21/06/2016	18/10/2016	21/02/2017	26/06/2017	14/09/2018	NA	NA	5.300000191	6.349999905	7.199999809	7.849999905	9.8	NA	NA	57.45000076	65.59999847	71.04999924	73.75	85	NA	NA	13.80000019	13.19999981	13.25	14.19999981	14.4	NA	NA	-0.53	-1.4	-1.54	-1.65	-2.09	NA
1010411341	1010411102	1010411202	1	1	Male	FU3	3	NA	NA	NA	13.44656061	17.52326847	32.1862661	NA	NA	NA	NA	20/02/2017	24/06/2017	13/09/2018	NA	NA	NA	NA	7.450000048	8.550000191	11.75	NA	NA	NA	NA	67.25	71	85.75	NA	NA	NA	NA	14.69999981	14.80000019	15.2	NA	NA	NA	NA	-2.64	-2.13	-1.29	NA
1010411342	1010411110	NA	1	1	Female	FU2	3	NA	NA	3.879447803	8.021909017	12.09861688	NA	NA	NA	NA	17/10/2016	20/02/2017	24/06/2017	NA	NA	NA	NA	5.150000095	8	9.5	NA	NA	NA	NA	59.45000076	67.95000076	75.19999695	NA	NA	NA	NA	13	14	14.55000019	NA	NA	NA	NA	-1.7	0.05	0.47	NA	NA
1010411343	1010411138	1010411221	1	1	Male	FU2	1	NA	NA	6.509581907	NA	NA	NA	NA	NA	NA	18/10/2016	NA	NA	NA	NA	NA	NA	6.300000191	NA	NA	NA	NA	NA	NA	62.45000076	NA	NA	NA	NA	NA	NA	14.35000038	NA	NA	NA	NA	NA	NA	-2.29	NA	NA	NA	NA
1010411344	1010411138	1010411222	1	1	Female	FU2	2	NA	NA	1.315067052	5.457528266	NA	NA	NA	NA	NA	18/10/2016	21/02/2017	NA	NA	NA	NA	NA	4.25	7.099999905	NA	NA	NA	NA	NA	54.54999924	64.80000305	NA	NA	NA	NA	NA	11.44999981	14.5	NA	NA	NA	NA	NA	-0.45	0.01	NA	NA	NA
1010411345	1010411116	1010411211	1	1	Female	FU4	1	NA	NA	NA	NA	8.6	NA	NA	NA	NA	NA	NA	24/06/2017	NA	NA	NA	NA	NA	NA	9	NA	NA	NA	NA	NA	NA	71.19999695	NA	NA	NA	NA	NA	NA	14.19999981	NA	NA	NA	NA	NA	NA	0.84	NA	NA
1010411346	1010411127	1010411225	1	1	Female	FU4	2	NA	NA	NA	NA	2.235613988	16.86573494	NA	NA	NA	NA	NA	26/06/2017	14/09/2018	NA	NA	NA	NA	NA	6.300000191	9.7	NA	NA	NA	NA	NA	60.09999847	80.45	NA	NA	NA	NA	NA	14.80000019	13.5	NA	NA	NA	NA	NA	1.33	-0.24	NA
1010411347	1010411144	NA	1	1	Female	FU5	1	NA	NA	NA	NA	NA	7.660265578	NA	NA	NA	NA	NA	NA	13/09/2018	NA	NA	NA	NA	NA	NA	6.95	NA	NA	NA	NA	NA	NA	66.3	NA	NA	NA	NA	NA	NA	14.05	NA	NA	NA	NA	NA	NA	-1	NA
1010411348	1010411145	NA	1	1	Male	FU5	1	NA	NA	NA	NA	NA	4.076707861	NA	NA	NA	NA	NA	NA	13/09/2018	NA	NA	NA	NA	NA	NA	7.6	NA	NA	NA	NA	NA	NA	61.15	NA	NA	NA	NA	NA	NA	15.95	NA	NA	NA	NA	NA	NA	0.68	NA
1010411349	1010411146	NA	1	1	Male	FU5	1	NA	NA	NA	NA	NA	0.756163555	NA	NA	NA	NA	NA	NA	13/09/2018	NA	NA	NA	NA	NA	NA	3.4	NA	NA	NA	NA	NA	NA	49	NA	NA	NA	NA	NA	NA	13	NA	NA	NA	NA	NA	NA	-1.42	NA
1010411350	1010411123	1010411215	1	1	Female	FU5	1	NA	NA	NA	NA	NA	12.78902708	NA	NA	NA	NA	NA	NA	14/09/2018	NA	NA	NA	NA	NA	NA	7.6	NA	NA	NA	NA	NA	NA	69.85	NA	NA	NA	NA	NA	NA	14.35	NA	NA	NA	NA	NA	NA	-1.52	NA
1010411351	1010411147	NA	1	1	Male	FU5	1	NA	NA	NA	NA	NA	9.435606098	NA	NA	NA	NA	NA	NA	14/09/2018	NA	NA	NA	NA	NA	NA	7.1	NA	NA	NA	NA	NA	NA	66.8	NA	NA	NA	NA	NA	NA	14.35	NA	NA	NA	NA	NA	NA	-2.17	NA
1010411352	1010411131	1010411218	1	1	Male	FU5	1	NA	NA	NA	NA	NA	29.23333333	NA	NA	NA	NA	NA	NA	14/09/2018	NA	NA	NA	NA	NA	NA	10	NA	NA	NA	NA	NA	NA	78.5	NA	NA	NA	NA	NA	NA	15.9	NA	NA	NA	NA	NA	NA	-2.35	NA
1010411353	1010411149	NA	1	1	Male	FU5	1	NA	NA	NA	NA	NA	19.06666667	NA	NA	NA	NA	NA	NA	14/09/2018	NA	NA	NA	NA	NA	NA	9.3	NA	NA	NA	NA	NA	NA	78.1	NA	NA	NA	NA	NA	NA	14.05	NA	NA	NA	NA	NA	NA	-1.63	NA
1010411354	1010411130	1010411232	1	1	Male	FU5	1	NA	NA	NA	NA	NA	4.504104653	NA	NA	NA	NA	NA	NA	14/09/2018	NA	NA	NA	NA	NA	NA	5.85	NA	NA	NA	NA	NA	NA	63.2	NA	NA	NA	NA	NA	NA	13.4	NA	NA	NA	NA	NA	NA	-1.91	NA
1010411355	1010411150	NA	1	1	Male	FU5	1	NA	NA	NA	NA	NA	2.169860636	NA	NA	NA	NA	NA	NA	14/09/2018	NA	NA	NA	NA	NA	NA	5.1	NA	NA	NA	NA	NA	NA	56.55	NA	NA	NA	NA	NA	NA	12.6	NA	NA	NA	NA	NA	NA	-0.93	NA
1010412301	1010412101	1010412201	1	1	Female	B	6	7.923278988	11.40820668	15.02464107	19.19997896	23.11230344	37.90680777	NA	15/03/2016	29/06/2016	17/10/2016	21/02/2017	20/06/2017	13/09/2018	NA	8.149999619	8.300000191	8.800000191	9.849999905	10.55000019	13.1	NA	67.09999847	70.59999847	75.09999847	77.85000229	82.44999695	91.65	NA	14.44999981	13.5	13.5	14.25	13.55000019	15.3	NA	0.23	-0.49	-0.72	-0.51	-0.55	-0.63	NA
1010412302	1010412102	1010412203	1	1	Female	B	3	5.06300815	8.547935838	NA	NA	NA	35.04653694	NA	15/03/2016	29/06/2016	NA	NA	NA	13/09/2018	NA	6.699999809	7.099999905	NA	NA	NA	12.05	NA	64.15000153	68.5	NA	NA	NA	90.95	NA	14.35000038	13.60000038	NA	NA	NA	14.95	NA	-0.27	-1.09	NA	NA	NA	-1	NA
1010412304	1010412103	1010412291	1	1	Male	B	6	22.8821667	26.36709439	29.98352879	34.15886668	38.10406783	52.83281881	NA	15/03/2016	29/06/2016	17/10/2016	21/02/2017	21/06/2017	12/09/2018	NA	9.5	10.10000038	10.10000038	10.89999962	11.25	13.1	NA	79.75	80.30000305	83.09999847	85.59999847	86.84999847	94.15	NA	13.64999962	14.19999981	13.69999981	14.05000019	14.14999962	15.05	NA	-2	-1.93	-2.35	-2.12	-2.21	-2.1	NA
1010412305	1010412104	1010412203	1	1	Male	B	3	4.010954509	NA	11.17806994	NA	NA	34.02735997	NA	15/03/2016	NA	19/10/2016	NA	NA	14/09/2018	NA	6.400000095	NA	NA	NA	NA	12.2	NA	64	NA	NA	NA	NA	86.45	NA	13.44999981	NA	NA	NA	NA	15.55	NA	-0.8	NA	NA	NA	NA	-1.16	NA
1010412306	1010412105	1010412204	1	1	Male	B	5	16.73422824	20.21915592	23.90134367	NA	31.95612936	46.7506337	NA	15/03/2016	29/06/2016	19/10/2016	NA	21/06/2017	14/09/2018	NA	8.699999809	9.199999809	9.75	NA	10.55000019	11	NA	74.59999847	79.40000153	79.65000153	NA	83.34999847	86.7	NA	15.25	14	14.55000019	NA	14.05000019	13.2	NA	-1.84	-1.9	-1.91	NA	-2.18	-3.08	NA
1010412307	1010412106	1010412293	1	1	Female	B	4	23.57257691	27.05750459	NA	NA	38.79447803	53.58898237	NA	15/03/2016	29/06/2016	NA	NA	21/06/2017	14/09/2018	NA	12	12.30000019	NA	NA	13.80000019	12	NA	82	84.59999847	NA	NA	90.55000305	92.35	NA	17.04999924	15.60000038	NA	NA	15.64999962	13.75	NA	0.42	0.12	NA	NA	-0.31	-2.62	NA
1010412308	1010412107	1010412205	1	1	Male	B	4	13.54519064	17.03011832	NA	NA	28.73421509	43.49584274	NA	15/03/2016	29/06/2016	NA	NA	20/06/2017	12/09/2018	NA	9.5	9.899999619	NA	NA	11.44999981	13.45	NA	76	79	NA	NA	86.34999847	92.85	NA	14.75	14.39999962	NA	NA	14.25	15.25	NA	-0.46	-0.73	NA	NA	-1.13	-1.19	NA
1010412309	1010412108	1010412206	1	1	Female	B	2	12.16437023	NA	NA	NA	NA	42.18077569	NA	15/03/2016	NA	NA	NA	NA	14/09/2018	NA	9.199999809	NA	NA	NA	NA	12.2	NA	70.80000305	NA	NA	NA	NA	85.85	NA	15.75	NA	NA	NA	NA	15.15	NA	0.19	NA	NA	NA	NA	-1.6	NA
1010412310	1010412109	1010412207	1	1	Male	B	2	21.33696292	NA	NA	NA	NA	51.35336838	NA	15/03/2016	NA	NA	NA	NA	14/09/2018	NA	11.30000019	NA	NA	NA	NA	11.2	NA	84	NA	NA	NA	NA	81.45	NA	15.39999962	NA	NA	NA	NA	15.55	NA	-0.24	NA	NA	NA	NA	-3.24	NA
1010412311	1010412109	1010412207	1	1	Male	B	2	0.328766763	NA	NA	NA	NA	30.34517222	NA	15/03/2016	NA	NA	NA	NA	14/09/2018	NA	3.799999952	NA	NA	NA	NA	9.6	NA	53	NA	NA	NA	NA	79.75	NA	10.80000019	NA	NA	NA	NA	13.65	NA	0.39	NA	NA	NA	NA	-2.82	NA
1010412312	1010412110	1010412208	1	1	Male	B	2	3.813694451	7.298622138	NA	NA	NA	NA	NA	15/03/2016	29/06/2016	NA	NA	NA	NA	NA	7.5	8.199999809	NA	NA	NA	NA	NA	66	69.19999695	NA	NA	NA	NA	NA	15.14999962	14.19999981	NA	NA	NA	NA	NA	0.74	-0.21	NA	NA	NA	NA	NA
1010412313	1010412111	NA	1	1	Male	B	2	8.712319219	NA	NA	NA	23.90134367	NA	NA	15/03/2016	NA	NA	NA	20/06/2017	NA	NA	7.699999809	NA	NA	NA	11.5	NA	NA	68.05000305	NA	NA	NA	85.25	NA	NA	15.39999962	NA	NA	NA	15.55000019	NA	NA	-1.24	NA	NA	NA	-0.47	NA	NA
1010412314	1010412113	1010412210	1	1	Female	B	3	18.50956876	NA	NA	NA	33.73146988	30.44380188	NA	15/03/2016	NA	NA	NA	21/06/2017	14/09/2018	NA	9.800000191	NA	NA	NA	15.35000038	10.45	NA	81	NA	NA	NA	94.75	86.65	NA	14.60000038	NA	NA	NA	16.45000076	14.75	NA	-0.43	NA	NA	NA	1.03	-1.66	NA
1010412315	1010412114	NA	1	1	Female	B	1	12.35483871	NA	NA	NA	NA	NA	NA	15/03/2016	NA	NA	NA	NA	NA	NA	7.699999809	NA	NA	NA	NA	NA	NA	74.05000305	NA	NA	NA	NA	NA	NA	13	NA	NA	NA	NA	NA	NA	-1.32	NA	NA	NA	NA	NA	NA
1010412316	1010412115	1010412211	1	1	Female	B	2	3.517804364	7.002732052	NA	NA	NA	NA	NA	15/03/2016	29/06/2016	NA	NA	NA	NA	NA	6.599999905	6.800000191	NA	NA	NA	NA	NA	60.59999847	66	NA	NA	NA	NA	NA	14.85000038	13.80000019	NA	NA	NA	NA	NA	0.55	-0.96	NA	NA	NA	NA	NA
1010412317	1010412116	NA	1	1	Male	B	1	20.38353931	NA	NA	NA	NA	NA	NA	15/03/2016	NA	NA	NA	NA	NA	NA	11	NA	NA	NA	NA	NA	NA	81.09999847	NA	NA	NA	NA	NA	NA	16.14999962	NA	NA	NA	NA	NA	NA	-0.33	NA	NA	NA	NA	NA	NA
1010412318	1010412117	1010412212	1	1	Female	B	4	22.29038653	25.77531422	29.45750196	NA	NA	52.30679199	NA	15/03/2016	29/06/2016	19/10/2016	NA	NA	14/09/2018	NA	8.600000381	9.800000191	11.30000019	NA	NA	15.85	NA	72.65000153	75	81.34999847	NA	NA	101.4	NA	14.5	14.30000019	15.44999981	NA	NA	16.4	NA	-2.16	-1.57	-0.88	NA	NA	-0.43	NA
1010412319	1010412118	1010412213	1	1	Male	B	3	1.413697081	4.898624769	8.580812514	NA	NA	NA	NA	15/03/2016	29/06/2016	19/10/2016	NA	NA	NA	NA	4.699999809	6.199999809	7.050000191	NA	NA	NA	NA	54.84999847	60.59999847	66.84999847	NA	NA	NA	NA	12.60000038	14.19999981	14.05000019	NA	NA	NA	NA	-0.43	-1.65	-2	NA	NA	NA	NA
1010412320	1010412119	1010412214	1	1	Female	B	1	14.79450433	NA	NA	NA	NA	NA	NA	15/03/2016	NA	NA	NA	NA	NA	NA	8.699999809	NA	NA	NA	NA	NA	NA	73.30000305	NA	NA	NA	NA	NA	NA	15.10000038	NA	NA	NA	NA	NA	NA	-0.77	NA	NA	NA	NA	NA	NA
1010412321	1010412120	NA	1	1	Female	B	1	15.84655798	NA	NA	NA	NA	NA	NA	15/03/2016	NA	NA	NA	NA	NA	NA	7.5	NA	NA	NA	NA	NA	NA	69.59999847	NA	NA	NA	NA	NA	NA	13.39999962	NA	NA	NA	NA	NA	NA	-2.23	NA	NA	NA	NA	NA	NA
1010412322	1010412124	1010412219	1	1	Female	B	5	8.810949248	12.19724691	15.87943465	NA	23.93422035	38.72872468	NA	16/03/2016	27/06/2016	17/10/2016	NA	19/06/2017	12/09/2018	NA	7.300000191	7.599999905	8.100000381	NA	10.55000019	13.2	NA	69.15000153	71.09999847	74.5	NA	82.15000153	91.15	NA	14.14999962	14.10000038	14	NA	15.55000019	16.55	NA	-0.93	-1.39	-1.57	NA	-0.68	-0.65	NA
1010412323	1010412125	1010412220	1	1	Male	B	6	22.22463318	25.61093084	29.29311858	33.4355798	37.34790428	52.14240861	NA	16/03/2016	27/06/2016	17/10/2016	20/02/2017	19/06/2017	12/09/2018	NA	10.30000019	11	11.19999981	12.25	12.05000019	15.6	NA	80.55000305	83.30000305	86.80000305	89.14999771	89.90000153	101.45	NA	14.5	15.10000038	14.69999981	14.75	14.60000038	16.4	NA	-1.2	-1.09	-1.39	-1.06	-1.57	-0.68	NA
1010412324	1010412127	1010412222	1	1	Female	B	3	1.15068367	4.602734682	NA	NA	NA	31.13421246	NA	16/03/2016	29/06/2016	NA	NA	NA	14/09/2018	NA	4	8.800000191	NA	NA	NA	12.7	NA	53.40000153	74	NA	NA	NA	87.75	NA	11.14999962	15	NA	NA	NA	15.25	NA	-0.61	2.18	NA	NA	NA	-0.14	NA
1010412325	1010412129	1010412224	1	1	Female	B	3	21.92874309	NA	NA	NA	37.08489087	51.81364185	NA	16/03/2016	NA	NA	NA	20/06/2017	11/09/2018	NA	10.39999962	NA	NA	NA	12.85000038	14.3	NA	81.80000305	NA	NA	NA	92.19999695	97.85	NA	15	NA	NA	NA	15.14999962	16.1	NA	-0.49	NA	NA	NA	-0.7	-1.15	NA
1010412326	1010412135	1010412230	1	1	Female	B	5	3.28766763	6.739718641	10.38902971	NA	18.47669208	33.20544306	NA	16/03/2016	29/06/2016	18/10/2016	NA	21/06/2017	12/09/2018	NA	4.699999809	5.199999809	6.199999809	NA	7.550000191	9.2	NA	58.40000153	62	66.5	NA	74.34999847	81.5	NA	11.64999962	11.19999981	11.60000038	NA	12.39999962	13.4	NA	-1.97	-3.11	-2.73	NA	-2.65	-3.08	NA
1010412327	1010412137	1010412232	1	1	Female	B	6	22.0602498	25.44654746	29.1287352	33.27119642	37.18352089	51.94514855	NA	16/03/2016	27/06/2016	17/10/2016	20/02/2017	19/06/2017	11/09/2018	NA	9.600000381	10.5	11.10000038	11.1500001	11.89999962	12.55	NA	79	81.30000305	82.69999695	86.64999771	90.05000305	96	NA	15.44999981	15.19999981	15.19999981	15.39999962	15.19999981	14.85	NA	-1.18	-0.94	-0.99	-1.45	-1.33	-2.15	NA
1010412328	1010412138	NA	1	1	Male	B	6	9.961632919	13.34793058	17.062995	21.20545621	25.11778069	39.87940835	NA	16/03/2016	27/06/2016	18/10/2016	21/02/2017	20/06/2017	12/09/2018	NA	9.300000191	10	11.30000019	11.55000019	12.14999962	13.6	NA	73.15000153	76	79.40000153	83.04999924	87.44999695	93.1	NA	15.69999981	14.39999962	15.39999962	15.05000019	14.55000019	15.25	NA	0.15	0.05	0.46	-0.03	-0.16	-0.8	NA
1010412329	1010412139	1010412233	1	1	Female	B	6	5.391774913	8.778072572	12.52601367	16.60272153	20.54792269	35.30955035	NA	16/03/2016	27/06/2016	19/10/2016	20/02/2017	20/06/2017	12/09/2018	NA	9.100000381	9.300000191	9.600000381	10.39999962	10.85000038	12.9	NA	71	74.5	77	81.30000305	83.05000305	92.55	NA	16.04999924	14.5	14.89999962	14.89999962	14.35000038	15.15	NA	2.06	1.06	0.47	0.37	0.07	-0.48	NA
1010412330	1010412140	1010412234	1	1	Male	B	4	9.764372861	13.1835472	NA	20.97531948	NA	39.68214829	NA	16/03/2016	28/06/2016	NA	20/02/2017	NA	12/09/2018	NA	6.800000191	6.800000191	NA	8.100000381	NA	10.6	NA	66.90000153	69.69999695	NA	77.35000229	NA	85.75	NA	13	12.39999962	NA	12.69999981	NA	13.95	NA	-2.65	-3.38	NA	-3.13	NA	-2.84	NA
1010412331	1010412141	1010412235	1	1	Female	B	6	17.29313173	23.56666667	27.22580645	31.35714286	35.3	50.20268631	NA	16/03/2016	27/06/2016	17/10/2016	20/02/2017	19/06/2017	14/09/2018	NA	8.5	9.600000381	9.899999619	10.89999962	11.5	9.3	NA	76.55000305	79.59999847	83.5	84.5	88.34999847	76.8	NA	13	14.10000038	13.39999962	14.69999981	14.30000019	15.25	NA	-1.42	-1.41	-1.69	-1.41	-1.41	-4.21	NA
1010412332	1010412142	1010412287	1	1	Female	B	5	7.956155664	11.34245332	NA	19.16710228	23.11230344	37.84105442	NA	16/03/2016	27/06/2016	NA	20/02/2017	20/06/2017	11/09/2018	NA	6.800000191	7.599999905	NA	9.199999809	9.649999619	12.35	NA	67.34999847	71.59999847	NA	79.69999695	83.75	93.05	NA	12.85000038	12.60000038	NA	12.5	13.25	14.45	NA	-1.28	-1.21	NA	-1.07	-1.3	-1.09	NA
1010412333	1010412143	1010412236	1	1	Male	B	6	6.509581907	9.961632919	13.61094399	17.7534052	21.69860636	36.42735734	NA	16/03/2016	29/06/2016	18/10/2016	21/02/2017	21/06/2017	12/09/2018	NA	6.5	7.300000191	7.900000095	8.550000191	9.25	12.25	NA	62.5	67.5	71.5	74.85000229	78.25	88.65	NA	13.44999981	13.19999981	13.19999981	12.8499999	13.05000019	15.15	NA	-2.01	-2.06	-2.14	-2.17	-2.07	-1.35	NA
1010412334	1010412144	1010412237	1	1	Male	FU4	2	NA	NA	NA	NA	28.13333333	42.90406418	NA	NA	NA	NA	NA	21/06/2017	14/09/2018	NA	NA	NA	NA	NA	12.25	8.7	NA	NA	NA	NA	NA	88.59999847	72.45	NA	NA	NA	NA	NA	14.64999962	13.65	NA	NA	NA	NA	NA	-0.48	-4.47	NA
1010412335	1010412146	1010412239	1	1	Female	B	5	14.46573757	17.85203523	NA	25.67668419	29.58900867	44.383513	NA	16/03/2016	27/06/2016	NA	20/02/2017	19/06/2017	12/09/2018	NA	8.300000191	8.800000191	NA	10.25	10.19999981	12.95	NA	73	76.30000305	NA	81.20000076	85.44999695	94.15	NA	13.94999981	13.89999962	NA	14.80000019	14.30000019	16.25	NA	-1.1	-1.22	NA	-1.18	-1.76	-1.32	NA
1010412336	1010412147	1010412230	1	1	Female	B	3	11.48387097	NA	NA	22.71428571	NA	3.715064526	NA	16/03/2016	NA	NA	21/02/2017	NA	14/09/2018	NA	11	NA	NA	11.05000019	NA	5.7	NA	82.55000305	NA	NA	83.35000229	NA	60.95	NA	15.05000019	NA	NA	14.60000038	NA	13.15	NA	1.75	NA	NA	-0.11	NA	-0.76	NA
1010412337	1010412148	1010412240	1	1	Male	B	5	18.67741935	22.2	25.80645161	29.96428571	NA	6.904101849	NA	16/03/2016	30/06/2016	19/10/2016	20/02/2017	NA	14/09/2018	NA	8.5	9.100000381	9.75	10.10000038	NA	6.6	NA	79.59999847	81	83.44999695	85.85000229	NA	62.45	NA	12.75	13	13.39999962	12.89999962	NA	13.65	NA	-2.37	-2.29	-2.16	-2.35	NA	-2.03	NA
1010412338	1010412149	1010412241	1	1	Female	B	3	3.452051011	NA	NA	NA	18.60819879	44.0876236	NA	16/03/2016	NA	NA	NA	20/06/2017	14/09/2018	NA	6.300000191	NA	NA	NA	10.05000019	3.4	NA	59.5	NA	NA	NA	77.25	55.15	NA	14.44999981	NA	NA	NA	14.25	12.45	NA	0.23	NA	NA	NA	-0.24	NA	NA
1010412339	1010412150	1010412150	1	1	Male	B	3	15.61290323	NA	NA	NA	30.83333333	12.42738342	NA	16/03/2016	NA	NA	NA	20/06/2017	14/09/2018	NA	10.05000019	NA	NA	NA	12.85000038	7.7	NA	77.44999695	NA	NA	NA	91.05000305	70.15	NA	16.29999924	NA	NA	NA	15.25	13.5	NA	-0.34	NA	NA	NA	-0.38	-2.14	NA
1010412340	1010412151	1010412243	1	1	Female	B	3	0.806451613	4.266666667	7.935483871	NA	NA	NA	NA	16/03/2016	28/06/2016	19/10/2016	NA	NA	NA	NA	3.400000095	5.199999809	5.849999905	NA	NA	NA	NA	51.45000076	59.70000076	64.34999847	NA	NA	NA	NA	11	12	12.85000038	NA	NA	NA	NA	-1.13	-1.89	-2.55	NA	NA	NA	NA
1010412341	1010412152	1010412244	1	1	Female	B	4	13.41368393	NA	20.51504601	24.65750722	28.60270838	NA	NA	16/03/2016	NA	18/10/2016	21/02/2017	21/06/2017	NA	NA	7	NA	7.599999905	8.650000095	9.300000191	NA	NA	68.80000305	NA	71.90000153	75.59999847	80.65000153	NA	NA	13	NA	12.69999981	13.1500001	13.64999962	NA	NA	-2.35	NA	-2.95	-2.49	-2.42	NA	NA
1010412342	1010412153	1010412245	1	1	Female	B	4	16.25806452	NA	23.32258065	NA	31.4	46.22460556	NA	16/03/2016	NA	18/10/2016	NA	20/06/2017	14/09/2018	NA	9	NA	11	NA	12.55000019	57.3	NA	77.19999695	NA	84.30000305	NA	90.05000305	99.3	NA	15.5	NA	15	NA	15.55000019	16.85	NA	-0.76	NA	-0.24	NA	-0.27	NA	NA
1010412343	1010412154	1010412246	1	1	Female	B	6	19.36436234	22.71778332	26.43284774	30.57530896	34.48763344	49.2492611	NA	17/03/2016	27/06/2016	18/10/2016	21/02/2017	20/06/2017	12/09/2018	NA	8.800000191	9.100000381	9.699999809	10.75	11.05000019	12.85	NA	79.80000305	82.30000305	84.80000305	87.35000229	89.75	86.55	NA	13.85000038	13.19999981	13.89999962	13.75	13.55000019	5.3	NA	-1.48	-1.74	-1.76	-1.44	-1.65	-1.77	NA
1010412344	1010412155	1010412237	1	1	Male	B	3	20.97531948	NA	NA	NA	36.09859058	50.86021824	NA	17/03/2016	NA	NA	NA	20/06/2017	12/09/2018	NA	8.899999619	NA	NA	NA	11.35000038	13.1	NA	77.09999847	NA	NA	NA	87.05000305	95.45	NA	15	NA	NA	NA	14.55000019	14.85	NA	-2.31	NA	NA	NA	-1.96	-1.96	NA
1010412345	1010412156	1010412247	1	1	Female	B	3	20.61367604	NA	NA	NA	35.73694714	50.4985748	NA	17/03/2016	NA	NA	NA	20/06/2017	12/09/2018	NA	10.10000038	NA	NA	NA	14.55000019	17.9	NA	80.59999847	NA	NA	NA	93.84999847	104.85	NA	14.44999981	NA	NA	NA	16.35000038	17.25	NA	-0.53	NA	NA	NA	0.41	0.56	NA
1010412346	1010412157	1010412248	1	1	Female	B	1	9.599989479	NA	NA	NA	NA	NA	NA	17/03/2016	NA	NA	NA	NA	NA	NA	6.599999905	NA	NA	NA	NA	NA	NA	67.59999847	NA	NA	NA	NA	NA	NA	12.35000038	NA	NA	NA	NA	NA	NA	-1.99	NA	NA	NA	NA	NA	NA
1010412347	1010412158	1010412249	1	1	Male	B	6	18.83833552	22.22463318	25.87394425	30.04928214	33.92872994	48.72323428	NA	17/03/2016	28/06/2016	17/10/2016	21/02/2017	19/06/2017	12/09/2018	NA	9.800000191	10	10.60000038	11.44999981	11.5	13.9	NA	77	78	82.5	86.25	88.44999695	96.45	NA	14.39999962	13.60000038	14.89999962	14.3499999	14.10000038	14.75	NA	-1.12	-1.46	-1.45	-1.28	-1.64	-1.34	NA
1010412348	1010412159	1010412250	1	1	Female	B	3	16.17532474	19.5616224	NA	NA	31.33147251	NA	NA	17/03/2016	28/06/2016	NA	NA	21/06/2017	NA	NA	8.5	8.699999809	NA	NA	10.75	NA	NA	76	79	NA	NA	88.25	NA	NA	13.94999981	12.60000038	NA	NA	13.75	NA	NA	-1.22	-1.61	NA	NA	-1.53	NA	NA
1010412349	1010412160	1010412251	1	1	Female	B	5	5.095884826	8.482182485	12.13149355	NA	20.21915592	34.98078358	NA	17/03/2016	28/06/2016	17/10/2016	NA	20/06/2017	12/09/2018	NA	6.800000191	7.599999905	8.550000191	NA	10.44999981	12.55	NA	61.15000153	67	72.05000305	NA	77.65000153	90.95	NA	14.05000019	13.5	14.10000038	NA	14.69999981	15.05	NA	-0.16	-0.51	-0.4	NA	-0.18	-0.67	NA
1010412350	1010412161	1010412252	1	1	Male	B	3	16.5040915	19.89038916	23.53970023	NA	NA	NA	NA	17/03/2016	28/06/2016	17/10/2016	NA	NA	NA	NA	6.5	7.099999905	8.350000381	NA	NA	NA	NA	67.2	68.30000305	72.09999847	NA	NA	NA	NA	13.19999981	12.60000038	13.69999981	NA	NA	NA	NA	-4.24	-4.02	-3.21	NA	NA	NA	NA
1010412351	1010412162	1010412253	1	1	Female	B	5	0.88767026	4.241091243	7.923278988	12.0657402	15.97806468	NA	NA	17/03/2016	27/06/2016	17/10/2016	20/02/2017	19/06/2017	NA	NA	3.299999952	5	NA	7.25	8.100000381	NA	NA	52.20000076	61	NA	70.75	76.65000153	NA	NA	10	12.39999962	NA	14.05000019	13.75	NA	NA	-1.47	-2.18	NA	-1.76	-1.59	NA	NA
1010412352	1010412163	1010412254	1	1	Female	B	2	9.86300289	NA	NA	NA	NA	39.74790165	NA	17/03/2016	NA	NA	NA	NA	12/09/2018	NA	7	NA	NA	NA	NA	12	NA	66.19999695	NA	NA	NA	NA	86.05	NA	12.5	NA	NA	NA	NA	15.55	NA	-1.56	NA	NA	NA	NA	-1.51	NA
1010412353	1010412164	1010412255	1	1	Female	B	6	12.19724691	15.55066789	19.23285564	23.40819353	27.320518	54	NA	17/03/2016	27/06/2016	17/10/2016	21/02/2017	20/06/2017	11/09/2018	NA	9.300000191	10.10000038	10.80000019	12.44999981	12.85000038	13.9	NA	74.30000305	77.09999847	81.5	85.45000076	87.44999695	95.25	NA	15.14999962	15.30000019	15.39999962	16.05000019	15.89999962	16.75	NA	0.27	0.31	0.24	0.74	0.43	-1.52	NA
1010412354	1010412165	1010412256	1	1	Female	B	6	12.88765711	16.27395477	19.92326584	24.09860373	28.01092821	42.77255587	NA	17/03/2016	28/06/2016	17/10/2016	21/02/2017	20/06/2017	12/09/2018	NA	8.899999619	9.199999809	9.600000381	10.39999962	10.89999962	12.25	NA	73	76.80000305	79.19999695	83.5	85.15000153	95.55	NA	14.10000038	13.19999981	13.10000038	13.55000019	13.55000019	14.45	NA	-0.22	-0.57	-0.84	-0.82	-0.99	-1.62	NA
1010412355	1010412166	1010412257	1	1	Male	B	5	5.227391532	NA	12.29587694	16.43833815	20.35066263	35.11229029	NA	17/03/2016	NA	18/10/2016	21/02/2017	20/06/2017	12/09/2018	NA	7.300000191	NA	NA	NA	9.850000381	12.5	NA	66.59999847	NA	NA	NA	82.65000153	93.15	NA	13.44999981	NA	NA	NA	13.55000019	14.45	NA	-0.38	NA	NA	NA	-1.31	-1.06	NA
1010412356	1010412168	1010412259	1	1	Male	B	5	9.895879566	NA	16.96436497	21.23833289	25.01915066	39.78077832	NA	17/03/2016	NA	18/10/2016	25/02/2017	20/06/2017	12/09/2018	NA	8.100000381	NA	9	9.600000381	10.85000038	13.4	NA	73.5	NA	79.59999847	78.5	86.44999695	97.55	NA	14	NA	13.5	13.30000019	13.60000038	14.55	NA	-1.1	NA	-1.58	-1.67	-1.13	-0.91	NA
1010412357	1010412169	1010412293	1	1	Female	B	4	23.37531685	26.76161451	NA	34.58626347	38.46571127	NA	NA	17/03/2016	28/06/2016	NA	21/02/2017	19/06/2017	NA	NA	9.899999619	10.19999981	NA	11.55000019	11.44999981	NA	NA	81.34999847	83.30000305	NA	88.04999924	90.80000305	NA	NA	14.5	14.10000038	NA	15.1500001	14.5	NA	NA	-1.12	-1.38	NA	-1.3	-1.77	NA	NA
1010412358	1010412170	1010412260	1	1	Female	B	3	14.66299763	18.04929529	NA	NA	29.78626873	NA	NA	17/03/2016	28/06/2016	NA	NA	20/06/2017	NA	NA	7.199999809	8.800000191	NA	NA	13.64999962	NA	NA	72.5	77.19999695	NA	NA	86.90000153	NA	NA	12.5	13.19999981	NA	NA	16.29999924	NA	NA	-2.35	-1.26	NA	NA	0.59	NA	NA
1010412359	1010412172	1010412262	1	1	Male	B	4	12.72327373	NA	19.75888246	23.93422035	27.8794215	NA	NA	17/03/2016	NA	17/10/2016	21/02/2017	21/06/2017	NA	NA	9.199999809	NA	9.899999619	11.1500001	12.05000019	NA	NA	73.55000305	NA	79	82.35000229	84.05000305	NA	NA	15.80000019	NA	15.19999981	15.44999981	16.25	NA	NA	-0.59	NA	-1.18	-0.74	-0.59	NA	NA
1010412360	1010412173	1010412263	1	1	Female	B	6	2.597257428	5.983555087	9.632866156	13.84108072	17.7534052	32.51503286	NA	17/03/2016	28/06/2016	17/10/2016	22/02/2017	21/06/2017	13/09/2018	NA	5.300000191	6.900000095	6.900000095	7.850000143	8.25	10.3	NA	54.45000076	60.59999847	64.59999847	67.54999924	70.25	78.3	NA	13.19999981	14.19999981	12.80000019	13.44999981	13.14999962	14.55	NA	-0.4	-0.45	-1.62	-1.45	-1.75	-2.03	NA
1010412361	1010412174	NA	1	1	Male	B	1	NA	NA	NA	NA	18.96666667	NA	NA	NA	NA	NA	NA	20/06/2017	NA	NA	NA	NA	NA	NA	9.399999619	NA	NA	NA	NA	NA	NA	78.25	NA	NA	NA	NA	NA	NA	13.64999962	NA	NA	NA	NA	NA	NA	-1.51	NA	NA
1010412362	1010412175	1010412264	1	1	Male	B	1	5.621911647	NA	NA	NA	NA	NA	NA	17/03/2016	NA	NA	NA	NA	NA	NA	7.199999809	NA	NA	NA	NA	NA	NA	68.19999695	NA	NA	NA	NA	NA	NA	14.14999962	NA	NA	NA	NA	NA	NA	-0.7	NA	NA	NA	NA	NA	NA
1010412363	1010412177	NA	1	1	Male	FU2	3	NA	NA	11.63834341	15.8136813	NA	34.42188009	NA	NA	NA	18/10/2016	22/02/2017	NA	11/09/2018	NA	NA	NA	9	9.550000191	NA	13	NA	NA	NA	71.69999695	78.35000229	NA	90.4	NA	NA	NA	14.80000019	14.25	NA	15.25	NA	NA	NA	-0.55	-0.84	NA	-0.66	NA
1010412364	1010412179	1010412268	1	1	Male	B	6	4.339721272	7.397252167	11.07943991	15.28765448	19.13422561	33.89585326	NA	26/03/2016	27/06/2016	17/10/2016	22/02/2017	19/06/2017	11/09/2018	NA	6	7	7.849999905	8.650000095	9	10.75	NA	61	65.40000153	68	73.45000076	78.25	85.35	NA	14.44999981	13.19999981	13.69999981	13.75	13.89999962	14.55	NA	-1.58	-1.69	-1.67	-1.64	-1.93	-2.21	NA
1010412365	1010412184	1010412273	1	1	Female	B	5	21.69860636	24.78901393	28.47120168	32.58078621	36.55886405	NA	NA	26/03/2016	28/06/2016	18/10/2016	20/02/2017	21/06/2017	NA	NA	8.899999619	9.399999619	9.899999619	10.60000038	11.55000019	NA	NA	77	79.40000153	82.5	84.85000229	87.44999695	NA	NA	13	13.30000019	13.5	14.44999981	14.25	NA	NA	-1.77	-1.78	-1.86	-1.79	-1.51	NA	NA
1010412366	1010412185	1010412274	1	1	Male	B	6	12.52601367	15.61642124	19.26573231	23.4410702	27.320518	42.11502234	NA	26/03/2016	28/06/2016	17/10/2016	21/02/2017	19/06/2017	12/09/2018	NA	9.399999619	9.5	10.30000019	NA	11.60000038	13.6	NA	74	77.59999847	83	NA	85.44999695	94.55	NA	14.64999962	14	15.30000019	NA	14.75	15.15	NA	-0.35	-0.85	-0.74	NA	-0.85	-0.99	NA
1010412367	1010412186	1010412275	1	1	Female	B	4	13.32258065	NA	20.03225806	NA	28.16666667	42.9	NA	26/03/2016	NA	17/10/2016	NA	21/06/2017	12/09/2018	NA	8.600000381	NA	9.800000191	NA	10.14999962	12.6	NA	77.19999695	NA	80.80000305	NA	85.80000305	94.05	NA	14.64999962	NA	14.39999962	NA	13.55000019	14.85	NA	-0.59	NA	-0.69	NA	-1.61	-1.41	NA
1010412368	1010412187	1010412276	1	1	Female	B	2	13.3150539	NA	20.05477254	NA	NA	NA	NA	26/03/2016	NA	17/10/2016	NA	NA	NA	NA	8.399999619	NA	9	NA	NA	NA	NA	73.15000153	NA	77.29999924	NA	NA	NA	NA	14	NA	12	NA	NA	NA	NA	-0.78	NA	-1.4	NA	NA	NA	NA
1010412369	1010412189	1010412278	1	1	Female	B	1	0.756163555	NA	NA	NA	NA	NA	NA	26/03/2016	NA	NA	NA	NA	NA	NA	3.5	NA	NA	NA	NA	NA	NA	49	NA	NA	NA	NA	NA	NA	11	NA	NA	NA	NA	NA	NA	-0.79	NA	NA	NA	NA	NA	NA
1010412370	1010412190	1010412279	1	1	Female	B	4	5.161638179	NA	11.90135682	16.04381803	19.95614251	NA	NA	26/03/2016	NA	17/10/2016	20/02/2017	19/06/2017	NA	NA	6	NA	NA	8.25	8.449999809	NA	NA	60.5	NA	NA	73.64999771	76.15000153	NA	NA	13.94999981	NA	NA	13.5	13.44999981	NA	NA	-1.22	NA	NA	-1.45	-1.93	NA	NA
1010412371	1010412191	1010412280	1	1	Female	B	5	1.709587168	4.767118063	8.449305809	12.59176702	16.56984485	NA	NA	26/03/2016	27/06/2016	17/10/2016	20/02/2017	21/06/2017	NA	NA	3.299999952	5.099999905	6	7.549999952	8.449999809	NA	NA	51.5	61.5	66.19999695	73.04999924	76.75	NA	NA	10	11.19999981	11.5	12.6500001	13.05000019	NA	NA	-2.91	-2.34	-2.49	-1.53	-1.34	NA	NA
1010412372	1010412192	1010412281	1	1	Female	B	4	4.997254798	NA	11.73697344	15.91231133	19.82463581	NA	NA	26/03/2016	NA	17/10/2016	21/02/2017	20/06/2017	NA	NA	6.199999809	NA	7	8.25	9.149999619	NA	NA	62	NA	68.30000305	74.45000076	78.65000153	NA	NA	14	NA	13.30000019	14.55000019	14.14999962	NA	NA	-0.87	NA	-1.99	-1.42	-1.22	NA	NA
1010412373	1010412193	1010412282	1	1	Male	B	3	12.23012358	15.28765448	NA	NA	27.02462792	NA	NA	26/03/2016	27/06/2016	NA	NA	19/06/2017	NA	NA	9.600000381	9.899999619	NA	NA	10.89999962	NA	NA	75.25	76.40000153	NA	NA	86.25	NA	NA	15.44999981	14.39999962	NA	NA	14.19999981	NA	NA	-0.09	-0.42	NA	NA	-1.35	NA	NA
1010412374	1010412194	1010412283	1	1	Male	B	3	19.0027189	NA	NA	NA	33.86297659	48.62460425	NA	26/03/2016	NA	NA	NA	21/06/2017	13/09/2018	NA	9.5	NA	NA	NA	12.14999962	14.1	NA	80	NA	NA	NA	91.09999847	98.95	NA	13.44999981	NA	NA	NA	14.85000038	15.35	NA	-1.43	NA	NA	NA	-1.17	-1.22	NA
1010412375	1010412188	1010412277	1	1	Female	FU1	5	NA	2.860270838	6.542458584	10.75067315	14.59724428	29.39174861	NA	NA	27/06/2016	17/10/2016	22/02/2017	19/06/2017	12/09/2018	NA	NA	4.699999809	5.900000095	6.850000143	7.800000191	9.45	NA	NA	56.40000153	63.09999847	68.64999771	74.25	81.95	NA	NA	12.19999981	12.30000019	12.30000019	12.5	13.85	NA	NA	-1.59	-1.98	-1.96	-1.65	-2.39	NA
1010412376	1010412178	1010412267	1	1	Male	FU1	3	NA	0.690410202	NA	NA	12.49313699	27.48490139	NA	NA	27/06/2016	NA	NA	21/06/2017	20/09/2018	NA	NA	4.199999809	NA	NA	7.150000095	9.45	NA	NA	52.70000076	NA	NA	69.84999847	77.55	NA	NA	11.19999981	NA	NA	12.14999962	13.85	NA	NA	0.25	NA	NA	-2.82	-2.64	NA
1010412377	1010412171	1010412261	1	1	Male	FU1	5	NA	3.221914277	6.904102023	11.04656324	14.92601104	29.72051537	NA	NA	28/06/2016	18/10/2016	21/02/2017	19/06/2017	12/09/2018	NA	NA	5.599999905	7.5	8.849999905	9.800000191	12.6	NA	NA	59.70000076	67.5	74.04999924	81.05000305	91.45	NA	NA	12.69999981	13.60000038	13.30000019	14.25	14.8	NA	NA	-1.3	-0.88	-0.57	-0.45	-0.43	NA
1010412378	1010412176	1010412265	1	1	Male	FU1	4	NA	6.904102023	10.55341309	14.72875098	18.67395214	NA	NA	NA	28/06/2016	17/10/2016	21/02/2017	21/06/2017	NA	NA	NA	7.800000191	8.399999619	9.199999809	9.25	NA	NA	NA	65.19999695	69.30000305	73.54999924	76.65000153	NA	NA	NA	15.5	15.39999962	14.80000019	14.25	NA	NA	NA	-0.53	-0.93	-0.98	-1.61	NA	NA
1010412379	1010412122	1010412217	1	1	Male	FU1	1	NA	14.46573757	NA	NA	NA	NA	NA	NA	29/06/2016	NA	NA	NA	NA	NA	NA	10.60000038	NA	NA	NA	NA	NA	NA	82.80000305	NA	NA	NA	NA	NA	NA	15	NA	NA	NA	NA	NA	NA	0.36	NA	NA	NA	NA	NA
1010412380	1010412164	1010412255	1	1	Male	FU2	4	NA	NA	3.320544306	7.495882196	11.40820668	26.13695766	NA	NA	NA	17/10/2016	21/02/2017	20/06/2017	11/09/2018	NA	NA	NA	6.5	9.150000095	9.649999619	12.35	NA	NA	NA	59.20000076	67.54999924	73.44999695	86.05	NA	NA	NA	14.39999962	16.44999981	15.05000019	15.65	NA	NA	NA	-0.12	0.73	0.14	-0.16	NA
1010412381	1010412131	1010412226	1	1	Female	FU2	4	NA	NA	2.806451613	7.035714286	10.93333333	25.70956039	NA	NA	NA	17/10/2016	20/02/2017	19/06/2017	12/09/2018	NA	NA	NA	5.699999809	7.450000048	7.75	10.1	NA	NA	NA	59.5	66.04999924	70.94999695	453.7	NA	NA	NA	14	14.3499999	13.19999981	14.75	NA	NA	NA	-0.01	-0.22	-0.96	-1.31	NA
1010412382	1010412126	1010412221	1	1	Male	FU2	4	NA	NA	0.230136734	4.372597948	8.284922427	23.04655009	NA	NA	NA	17/10/2016	20/02/2017	19/06/2017	11/09/2018	NA	NA	NA	3	6.699999809	7.400000095	8.8	NA	NA	NA	48.20000076	63.09999847	69.05000305	81.35	NA	NA	NA	9.600000381	13.75	13.14999962	13.5	NA	NA	NA	-1.02	-0.64	-1.47	-2.7	NA
1010412383	1010412180	1010412269	1	1	Female	FU2	3	NA	NA	6.608211936	10.91505653	14.69587431	NA	NA	NA	NA	17/10/2016	25/02/2017	20/06/2017	NA	NA	NA	NA	6.400000095	7.8	7.849999905	NA	NA	NA	NA	64.69999695	74.45	74.44999695	NA	NA	NA	NA	13.60000038	13.5	13.05000019	NA	NA	NA	NA	-1.32	-0.9	-1.62	NA	NA
1010412384	1010412187	1010412276	1	1	Female	FU2	1	NA	NA	3.02465422	NA	NA	NA	NA	NA	NA	17/10/2016	NA	NA	NA	NA	NA	NA	8.399999619	NA	NA	NA	NA	NA	NA	68.69999695	NA	NA	NA	NA	NA	NA	12.80000019	NA	NA	NA	NA	NA	NA	2.87	NA	NA	NA	NA
1010412385	1010412134	1010412229	1	1	Female	FU2	4	NA	NA	1.249313699	5.358898237	9.271222716	24.06572705	NA	NA	NA	18/10/2016	20/02/2017	19/06/2017	12/09/2018	NA	NA	NA	4	6.75	8.149999619	11.1	NA	NA	NA	53.90000153	62.14999962	69.05000305	82.35	NA	NA	NA	11.39999962	13.6500001	14.14999962	14.95	NA	NA	NA	-0.78	-0.35	-0.14	-0.28	NA
1010412386	1010412133	1010412228	1	1	Male	FU2	4	NA	NA	3.484927688	7.627388901	11.5068367	26.26846436	NA	NA	NA	18/10/2016	21/02/2017	19/06/2017	11/09/2018	NA	NA	NA	5.599999905	8	9	11.4	NA	NA	NA	60.75	68.54999924	74.90000153	87.5	NA	NA	NA	13	13.3499999	14.55000019	14.75	NA	NA	NA	-1.53	-0.55	-0.52	-0.87	NA
1010412387	1010412195	1010412284	1	1	Male	FU2	1	NA	NA	4.865748092	NA	NA	NA	NA	NA	NA	19/10/2016	NA	NA	NA	NA	NA	NA	9.399999619	NA	NA	NA	NA	NA	NA	67.59999847	NA	NA	NA	NA	NA	NA	16.70000076	NA	NA	NA	NA	NA	NA	2.13	NA	NA	NA	NA
1010412388	1010412132	1010412227	1	1	Female	FU2	4	NA	NA	5.917801734	10.02738627	13.93971075	28.73421509	NA	NA	NA	19/10/2016	21/02/2017	20/06/2017	13/09/2018	NA	NA	NA	6.550000191	7.049999952	7.300000191	8.7	NA	NA	NA	64.34999847	69.04999924	72.25	83.45	NA	NA	NA	13.14999962	12.25	12.55000019	12.55	NA	NA	NA	-0.85	-1.54	-2.09	-3.03	NA
1010412392	1010412182	1010412271	1	1	Female	FU3	3	NA	NA	NA	5.214285714	9.166666667	23.93422127	NA	NA	NA	NA	20/02/2017	19/06/2017	12/09/2018	NA	NA	NA	NA	6.149999857	6.650000095	8.55	NA	NA	NA	NA	62.04999924	66.55000305	8.05	NA	NA	NA	NA	13.55000019	13.05000019	12.4	NA	NA	NA	NA	-1.05	-1.82	-2.47	NA
1010412393	1010412142	1010412287	1	1	Male	FU3	3	NA	NA	NA	1.841093873	5.753418352	20.51504601	NA	NA	NA	NA	20/02/2017	19/06/2017	11/09/2018	NA	NA	NA	NA	4.199999809	6.300000191	9.3	NA	NA	NA	NA	55	64.59999847	79.75	NA	NA	NA	NA	11.10000038	12.69999981	13.35	NA	NA	NA	NA	-1.98	-1.96	-1.85	NA
1010412394	1010412129	1010412224	1	1	Male	FU3	3	NA	NA	NA	8.97533263	12.88765711	27.61640809	NA	NA	NA	NA	21/02/2017	20/06/2017	11/09/2018	NA	NA	NA	NA	7.5	8.850000381	10.4	NA	NA	NA	NA	67.90000153	74.15000153	83.85	NA	NA	NA	NA	14.3499999	14.55000019	14.05	NA	NA	NA	NA	-1.55	-0.97	-1.83	NA
1010412395	1010412181	1010412270	1	1	Male	FU3	2	NA	NA	NA	2.860270838	6.805471994	NA	NA	NA	NA	NA	21/02/2017	21/06/2017	NA	NA	NA	NA	NA	6.549999952	7.900000095	NA	NA	NA	NA	NA	64.90000153	70.75	NA	NA	NA	NA	NA	12.75	13.35000038	NA	NA	NA	NA	NA	0.37	-0.37	NA	NA
1010412396	1010412128	1010412223	1	1	Male	FU3	3	NA	NA	NA	5.95067841	9.830126214	24.62463055	NA	NA	NA	NA	21/02/2017	19/06/2017	12/09/2018	NA	NA	NA	NA	7.199999809	7.800000191	10.05	NA	NA	NA	NA	67.04999924	73.05000305	83.05	NA	NA	NA	NA	12.44999981	12.5	14.05	NA	NA	NA	NA	-0.86	-1.43	-1.75	NA
1010412397	1010412169	1010412293	1	1	Female	FU3	2	NA	NA	NA	8.35067578	12.23012358	NA	NA	NA	NA	NA	21/02/2017	19/06/2017	NA	NA	NA	NA	NA	5.049999952	6.650000095	NA	NA	NA	NA	NA	57.70000076	63.45000076	NA	NA	NA	NA	NA	12.75	14	NA	NA	NA	NA	NA	-3.83	-2.54	NA	NA
1010412398	1010412137	1010412232	1	1	Male	FU4	2	NA	NA	NA	NA	0.26301341	15	NA	NA	NA	NA	NA	19/06/2017	11/09/2018	NA	NA	NA	NA	NA	2.900000095	8.35	NA	NA	NA	NA	NA	41	73	NA	NA	NA	NA	NA	10.19999981	13.65	NA	NA	NA	NA	NA	-1.31	-1.91	NA
1010412399	10104121100	1010412290	1	1	Male	FU4	1	NA	NA	NA	NA	2.933333333	NA	NA	NA	NA	NA	NA	19/06/2017	NA	NA	NA	NA	NA	NA	5.699999809	NA	NA	NA	NA	NA	NA	59.40000153	NA	NA	NA	NA	NA	NA	13.55000019	NA	NA	NA	NA	NA	NA	-0.87	NA	NA
1010413301	1010413101	NA	1	1	Female	B	6	19.43011569	22.58627662	26.53147777	30.67393899	34.58626347	49.34789113	NA	17/03/2016	21/06/2016	19/10/2016	22/02/2017	21/06/2017	13/09/2018	NA	10.69999981	10.80000019	10.80000019	11.55000019	12.05000019	14.15	NA	82.09999847	85.15000153	86.25	88.64999771	91.84999847	100.35	NA	15.30000019	15.5	14.55000019	14.55000019	14.55000019	15.3	NA	0.13	-0.28	-0.86	-0.85	-0.95	-1.04	NA
1010413302	1010413101	NA	1	1	Male	B	3	16.47121483	19.62737575	23.57257691	NA	NA	NA	NA	17/03/2016	21/06/2016	19/10/2016	NA	NA	NA	NA	8.699999809	9.5	9.5	NA	NA	NA	NA	77.55000305	80.65000153	82.69999695	NA	NA	NA	NA	14.35000038	13.10000038	13.44999981	NA	NA	NA	NA	-1.8	-1.52	-2.1	NA	NA	NA	NA
1010413303	1010413103	NA	1	1	Male	B	2	22.42189324	25.57805416	NA	NA	NA	NA	NA	17/03/2016	21/06/2016	NA	NA	NA	NA	NA	9.899999619	10.25	NA	NA	NA	NA	NA	82.09999847	83.34999847	NA	NA	NA	NA	NA	16.10000038	15.39999962	NA	NA	NA	NA	NA	-1.57	-1.7	NA	NA	NA	NA	NA
1010413304	1010413104	1010413202	1	1	Male	B	1	13.54519064	NA	NA	NA	NA	NA	NA	17/03/2016	NA	NA	NA	NA	NA	NA	9.100000381	NA	NA	NA	NA	NA	NA	78.55000305	NA	NA	NA	NA	NA	NA	14.25	NA	NA	NA	NA	NA	NA	-0.85	NA	NA	NA	NA	NA	NA
1010413305	1010413105	1010413203	1	1	Male	B	1	1.545203786	NA	NA	NA	NA	NA	NA	17/03/2016	NA	NA	NA	NA	NA	NA	4.900000095	NA	NA	NA	NA	NA	NA	57.54999924	NA	NA	NA	NA	NA	NA	13.05000019	NA	NA	NA	NA	NA	NA	-0.33	NA	NA	NA	NA	NA	NA
1010413306	1010413106	1010413211	1	1	Female	B	6	20.48216933	23.60545358	27.58353142	31.75886931	35.63831711	50.39994477	NA	17/03/2016	20/06/2016	19/10/2016	23/02/2017	21/06/2017	13/09/2018	NA	9.699999809	10.39999962	11	12.39999962	12.55000019	14.55	NA	82.80000305	84.25	85.05000305	88.14999771	91.15000153	102.05	NA	16.10000038	14.5	14.94999981	16.05000019	16.14999962	15.75	NA	-0.84	-0.75	-0.86	-0.41	-0.74	-0.91	NA
1010413307	1010413107	1010413204	1	1	Female	B	4	2.531504075	5.687665	NA	NA	17.68765185	32.44927951	NA	17/03/2016	21/06/2016	NA	NA	21/06/2017	13/09/2018	NA	5.400000095	6.550000191	NA	NA	9.800000191	12.9	NA	59.40000153	67.75	NA	NA	80.15000153	91.9	NA	13.85000038	13.5	NA	NA	14.85000038	16.15	NA	-0.19	-0.75	NA	NA	-0.3	-0.17	NA
1010413308	1010413108	NA	1	1	Male	B	1	22.29038653	NA	NA	NA	NA	NA	NA	17/03/2016	NA	NA	NA	NA	NA	NA	10.89999962	NA	NA	NA	NA	NA	NA	84.55000305	NA	NA	NA	NA	NA	NA	14.55000019	NA	NA	NA	NA	NA	NA	-0.7	NA	NA	NA	NA	NA	NA
1010413309	1010413109	1010413205	1	1	Female	B	6	1.380820405	4.504104653	8.482182485	12.6246437	16.53696818	31.33147251	NA	17/03/2016	20/06/2016	19/10/2016	22/02/2017	21/06/2017	14/09/2018	NA	4.300000191	6.5	7.650000095	8	8.699999809	11.35	NA	54.54999924	63.04999924	67.90000153	73.25	77.15000153	86.9	NA	12.35000038	14.69999981	14.64999962	14.25	14.35000038	15.05	NA	-0.47	-0.21	-0.45	-1.05	-1.09	-1.07	NA
1010413310	1010413110	1010413206	1	1	Male	B	6	5.852048381	8.97533263	12.95341046	17.09587168	21.00819616	35.80270049	NA	17/03/2016	20/06/2016	19/10/2016	22/02/2017	21/06/2017	14/09/2018	NA	7.099999905	7.900000095	8.5	8.399999619	9.75	11.35	NA	69.09999847	72.05000305	76.5	80.35000229	84.75	92.05	NA	14.55000019	15	14.39999962	13.44999981	13.64999962	13.65	NA	-0.94	-1.08	-1.35	-2.22	-1.5	-1.93	NA
1010413311	1010413111	NA	1	1	Female	B	4	9.895879566	13.01916381	16.99724165	21.13970286	NA	NA	NA	17/03/2016	20/06/2016	19/10/2016	22/02/2017	NA	NA	NA	7.599999905	7.800000191	8.699999809	9.5	NA	NA	NA	71.5	73.05000305	76.30000305	79.54999924	NA	NA	NA	13.44999981	15.5	13.75	14.25	NA	NA	NA	-0.88	-1.34	-1.17	-1.12	NA	NA	NA
1010413312	1010413113	1010413246	1	1	Male	B	4	5.654788324	8.778072572	12.7561504	16.89861162	NA	NA	NA	17/03/2016	20/06/2016	19/10/2016	22/02/2017	NA	NA	NA	6	6.900000095	7.900000095	8.150000095	NA	NA	NA	63.45000076	65.15000153	70.25	74.45000076	NA	NA	NA	13.55000019	13.10000038	13.75	13.55000019	NA	NA	NA	-2.34	-2.25	-1.97	-2.46	NA	NA	NA
1010413313	1010413114	1010413207	1	1	Male	B	6	2.991777543	6.115061792	10.09313962	14.23560084	18.14792532	42.9	NA	17/03/2016	20/06/2016	19/10/2016	22/02/2017	21/06/2017	13/09/2018	NA	6.800000191	7.449999809	8.75	9.449999809	9.25	12.15	NA	61.15000153	67.34999847	72.55000305	76.25	79.34999847	91.1	NA	15.60000038	14.69999981	15.05000019	14.3499999	14.25	15.55	NA	0.56	-0.62	-0.45	-0.64	-1.53	-1.98	NA
1010413314	1010413115	1010413208	1	1	Male	B	3	18.8712122	22.02737312	26.00545095	NA	NA	NA	NA	17/03/2016	21/06/2016	20/10/2016	NA	NA	NA	NA	8.399999619	9.100000381	9.449999809	NA	NA	NA	NA	73.19999695	76.69999695	78.44999695	NA	NA	NA	NA	14.35000038	14.19999981	14.35000038	NA	NA	NA	NA	-2.5	-2.26	-2.47	NA	NA	NA	NA
1010413315	1010413116	1010413209	1	1	Male	B	6	2.564380751	5.687665	9.665742832	13.84108072	17.72052853	32.48215618	NA	17/03/2016	20/06/2016	19/10/2016	23/02/2017	21/06/2017	13/09/2018	NA	5.199999809	7.5	8.5	8.25	9.850000381	12.05	NA	56.04999924	63.95000076	67.05000305	72.85000229	74.84999847	86.55	NA	13.19999981	13.89999962	14.55000019	15.55000019	15.64999962	16.05	NA	-1.25	-0.36	-0.6	-1.8	-0.89	-1.11	NA
1010413316	1010413117	1010413210	1	1	Female	B	5	0.558903497	3.715064422	7.693142254	NA	15.71505127	30.50955561	NA	17/03/2016	21/06/2016	20/10/2016	NA	21/06/2017	14/09/2018	NA	3.5	4.800000191	5.849999905	NA	6.75	9.2	NA	49.45000076	57.04999924	61.65000153	NA	69.75	78.7	NA	11	12	12.75	NA	12.64999962	14.1	NA	-0.35	-2.14	-2.47	NA	-3.12	-2.76	NA
1010413317	1010413106	1010413211	1	1	Female	B	6	5.95067841	9.073962659	13.05204049	17.22737838	21.10682618	35.86845384	NA	17/03/2016	20/06/2016	19/10/2016	23/02/2017	21/06/2017	13/09/2018	NA	8.199999809	8	9.850000381	11	10.75	13.15	NA	66.55000305	69.5	74.44999695	78.45000076	80.75	93.45	NA	15.94999981	14	15.55000019	15.55000019	15.85000038	15.65	NA	0.97	-0.25	0.57	0.71	-0.09	-0.39	NA
1010413318	1010413118	NA	1	1	Male	B	1	23.9999737	NA	NA	NA	NA	NA	NA	17/03/2016	NA	NA	NA	NA	NA	NA	13.60000038	NA	NA	NA	NA	NA	NA	91.75	NA	NA	NA	NA	NA	NA	16.75	NA	NA	NA	NA	NA	NA	0.99	NA	NA	NA	NA	NA	NA
1010413319	1010413119	NA	1	1	Male	B	6	4.208214566	7.331498815	11.30957665	15.45203786	19.36436234	34.12599	NA	17/03/2016	20/06/2016	19/10/2016	22/02/2017	21/06/2017	13/09/2018	NA	5.800000191	6.699999809	7.150000095	8.650000095	8.449999809	10.15	NA	64.94999695	68.05000305	73.44999695	76.35000229	77.65000153	87.45	NA	12.75	12.39999962	12.64999962	13.75	13.05000019	12.9	NA	-1.79	-2.06	-2.56	-1.67	-2.53	-2.72	NA
1010413320	1010413120	1010413250	1	1	Female	B	5	14.30135419	17.45751512	21.43559295	25.57805416	NA	44.2520063	NA	17/03/2016	21/06/2016	20/10/2016	23/02/2017	NA	14/09/2018	NA	8	8.199999809	8.050000191	9.600000381	NA	12.15	NA	69.05000305	73.44999695	73.65000153	78.35000229	NA	88.55	NA	15.05000019	13	13.75	13.8499999	NA	14.75	NA	-1.38	-1.75	-2.6	-1.72	NA	-1.81	NA
1010413321	1010413122	NA	1	1	Female	B	1	18.21367867	NA	NA	NA	NA	NA	NA	17/03/2016	NA	NA	NA	NA	NA	NA	10.10000038	NA	NA	NA	NA	NA	NA	80	NA	NA	NA	NA	NA	NA	15.64999962	NA	NA	NA	NA	NA	NA	-0.14	NA	NA	NA	NA	NA	NA
1010413322	1010413124	1010413214	1	1	Male	B	1	0.098630029	NA	NA	NA	NA	NA	NA	17/03/2016	NA	NA	NA	NA	NA	NA	3.299999952	NA	NA	NA	NA	NA	NA	51.09999847	NA	NA	NA	NA	NA	NA	10.5	NA	NA	NA	NA	NA	NA	-0.13	NA	NA	NA	NA	NA	NA
1010413323	1010413126	NA	1	1	Male	B	3	0.854793584	NA	NA	NA	16.01094136	30.77256902	NA	17/03/2016	NA	NA	NA	21/06/2017	13/09/2018	NA	5	NA	NA	NA	10.44999981	13.15	NA	57.54999924	NA	NA	NA	77.65000153	89.15	NA	14.05000019	NA	NA	NA	16.35000038	16.15	NA	1.16	NA	NA	NA	-0.06	-0.19	NA
1010413324	1010413127	1010413216	1	1	Male	B	6	10.32327636	13.44656061	17.45751512	21.56709965	25.47942413	40.24105179	NA	17/03/2016	20/06/2016	20/10/2016	22/02/2017	21/06/2017	13/09/2018	NA	9.300000191	9.699999809	11.10000038	11.3499999	11.30000019	12.25	NA	71.30000305	74.84999847	79.90000153	82.64999771	83.65000153	91.45	NA	16.10000038	15.60000038	16.39999962	16.25	16.14999962	15.55	NA	0.05	-0.25	0.23	-0.24	-0.84	-1.69	NA
1010413325	1010413128	1010413217	1	1	Male	B	3	6.345198526	9.501359451	13.47943728	NA	NA	NA	NA	17/03/2016	21/06/2016	20/10/2016	NA	NA	NA	NA	7.699999809	8.199999809	9.600000381	NA	NA	NA	NA	68.44999695	73.25	77.05000305	NA	NA	NA	NA	14.5	13.30000019	14.55000019	NA	NA	NA	NA	-0.42	-0.89	-0.35	NA	NA	NA	NA
1010413326	1010413129	1010413218	1	1	Male	B	3	5.917801734	NA	NA	17.16162503	21.07394951	NA	NA	18/03/2016	NA	NA	23/02/2017	22/06/2017	NA	NA	4.699999809	NA	NA	7.599999905	8.75	NA	NA	58.25	NA	NA	72.45000076	76.65000153	NA	NA	11.89999962	NA	NA	12.94999981	13.64999962	NA	NA	-4.39	NA	NA	-3.12	-2.47	NA	NA
1010413327	1010413129	1010413218	1	1	Male	B	3	5.917801734	NA	NA	17.16162503	21.07394951	NA	NA	18/03/2016	NA	NA	23/02/2017	22/06/2017	NA	NA	5	NA	NA	8.150000095	8.850000381	NA	NA	60.04999924	NA	NA	73.14999771	79.65000153	NA	NA	11.60000038	NA	NA	13.39999962	13.75	NA	NA	-3.95	NA	NA	-2.5	-2.37	NA	NA
1010413328	1010413130	1010413219	1	1	Female	B	2	6.509581907	NA	NA	NA	21.66572968	NA	NA	18/03/2016	NA	NA	NA	22/06/2017	NA	NA	7.699999809	NA	NA	NA	10.14999962	NA	NA	67.44999695	NA	NA	NA	82.75	NA	NA	14.55000019	NA	NA	NA	14.55000019	NA	NA	0.24	NA	NA	NA	-0.65	NA	NA
1010413329	1010413131	1010413220	1	1	Male	B	1	1.676710491	NA	NA	NA	NA	NA	NA	18/03/2016	NA	NA	NA	NA	NA	NA	4.550000191	NA	NA	NA	NA	NA	NA	57.90000153	NA	NA	NA	NA	NA	NA	11.30000019	NA	NA	NA	NA	NA	NA	-1.11	NA	NA	NA	NA	NA	NA
1010413330	1010413132	1010413221	1	1	Female	B	2	0.591780173	3.715064422	NA	NA	NA	NA	NA	18/03/2016	21/06/2016	NA	NA	NA	NA	NA	3.099999905	5.400000095	NA	NA	NA	NA	NA	48.34999847	57.54999924	NA	NA	NA	NA	NA	9.699999809	12.10000038	NA	NA	NA	NA	NA	-1.26	-1.2	NA	NA	NA	NA	NA
1010413331	1010413133	1010413222	1	1	Male	B	4	6.443828555	9.567112803	NA	NA	21.56709965	36.32872731	NA	18/03/2016	21/06/2016	NA	NA	21/06/2017	13/09/2018	NA	7.900000095	8.199999809	NA	NA	10.55000019	12.25	NA	66.55000305	69.84999847	NA	NA	80.15000153	90.15	NA	14.25	14.80000019	NA	NA	14.55000019	15.15	NA	-0.23	-0.9	NA	NA	-0.89	-1.34	NA
1010413332	1010413134	NA	1	1	Female	B	5	15.61642124	18.70682881	22.68490665	NA	30.73969234	45.50132	NA	18/03/2016	20/06/2016	19/10/2016	NA	21/06/2017	13/09/2018	NA	8.899999619	9.300000191	9.949999809	NA	10.89999962	12.9	NA	73.09999847	76.05000305	78.34999847	NA	84.15000153	90.7	NA	14.64999962	15	15.55000019	NA	15.05000019	15.85	NA	-0.73	-0.9	-0.97	NA	-1.34	-1.44	NA
1010413333	1010413135	1010413223	1	1	Female	B	4	12.39450696	15.51779121	19.49586905	NA	NA	42.3122824	NA	18/03/2016	21/06/2016	20/10/2016	NA	NA	14/09/2018	NA	8.600000381	8.600000381	9.199999809	NA	NA	12.65	NA	73.90000153	77.25	81	NA	NA	92.25	NA	14.14999962	13.39999962	13.5	NA	NA	16.85	NA	-0.4	-1	-1.12	NA	NA	-1.32	NA
1010413334	1010413136	1010413224	1	1	Female	B	6	1.183560347	4.273967919	8.252045751	12.39450696	16.30683144	31.0684591	NA	18/03/2016	20/06/2016	19/10/2016	22/02/2017	21/06/2017	13/09/2018	NA	4.400000095	6.099999905	6.949999809	7.649999857	8.149999619	10.35	NA	55.59999847	62.84999847	64.44999695	68.45000076	74.15000153	82.55	NA	11.94999981	12.89999962	12.44999981	12.75	12.85000038	14.25	NA	0.03	-0.59	-1.19	-1.38	-1.6	-1.81	NA
1010413335	1010413137	1010413225	1	1	Female	B	6	11.34245332	14.4328609	18.41093873	22.55339994	26.46572442	41.22735208	NA	18/03/2016	20/06/2016	19/10/2016	22/02/2017	21/06/2017	13/09/2018	NA	7.400000095	7.900000095	8.699999809	9.449999809	9.850000381	12.2	NA	69.09999847	72.15000153	75.05000305	78.54999924	80.55000305	92.1	NA	13.44999981	13	13.64999962	14.05000019	13.89999962	14.25	NA	-1.43	-1.51	-1.41	-1.39	-1.63	-1.51	NA
1010413336	1010413138	1010413226	1	1	Male	B	1	7.758895607	NA	NA	NA	NA	NA	NA	18/03/2016	NA	NA	NA	NA	NA	NA	7.400000095	NA	NA	NA	NA	NA	NA	66.25	NA	NA	NA	NA	NA	NA	13.44999981	NA	NA	NA	NA	NA	NA	-1.31	NA	NA	NA	NA	NA	NA
1010413337	1010413139	1010413227	1	1	Male	B	3	20.35066263	NA	NA	NA	35.5068104	50.23556139	NA	18/03/2016	NA	NA	NA	22/06/2017	13/09/2018	NA	9.899999619	NA	NA	NA	11.89999962	13.9	NA	83.44999695	NA	NA	NA	89.75	98.35	NA	14.55000019	NA	NA	NA	14.94999981	15.5	NA	-1.27	NA	NA	NA	-1.51	-1.45	NA
1010413338	1010413140	1010413228	1	1	Male	B	5	2.498627399	5.589034971	NA	13.70957402	17.6218985	32.38352616	NA	18/03/2016	20/06/2016	NA	22/02/2017	21/06/2017	13/09/2018	NA	6	7.900000095	NA	10.3499999	11.25	13.3	NA	60.09999847	69.05000305	NA	78.25	81.75	91.5	NA	13.35000038	14.5	NA	14.55000019	15.05000019	16	NA	0	0.15	NA	0.29	0.32	-0.26	NA
1010413339	1010413141	1010413229	1	1	Female	B	5	17.7534052	20.84381277	24.82189061	28.96435182	32.8766763	NA	NA	18/03/2016	20/06/2016	19/10/2016	22/02/2017	21/06/2017	NA	NA	8.899999619	9.5	9.75	10.05000019	10.25	NA	NA	76.30000305	79.80000305	81.75	84.64999771	87.55000305	NA	NA	13.80000019	15	14.35000038	13.8499999	13.39999962	NA	NA	-1.11	-1.07	-1.48	-1.8	-2.11	NA	NA
1010413340	1010413142	1010413230	1	1	Male	B	6	16.27395477	19.36436234	23.37531685	27.48490139	31.39722587	46.1917302	NA	18/03/2016	20/06/2016	20/10/2016	22/02/2017	21/06/2017	14/09/2018	NA	9.100000381	9.449999809	11.80000019	13.25	15.10000038	14.45	NA	77	80.75	82.44999695	85.75	89.15000153	98.9	NA	14.89999962	14.60000038	16.39999962	16.84999943	18.04999924	15.55	NA	-1.36	-1.53	-0.16	0.27	0.91	-0.83	NA
1010413341	1010413143	1010413231	1	1	Male	B	3	10.45478306	13.54519064	17.52326847	NA	NA	NA	NA	18/03/2016	20/06/2016	19/10/2016	NA	NA	NA	NA	7.099999905	8.350000381	10.14999962	NA	NA	NA	NA	68.30000305	72.84999847	76.34999847	NA	NA	NA	NA	14.14999962	14.5	15.89999962	NA	NA	NA	NA	-2.43	-1.63	-0.59	NA	NA	NA	NA
1010413342	1010413144	1010413232	1	1	Female	B	3	16.30683144	19.39723902	NA	NA	NA	46.61912699	NA	18/03/2016	20/06/2016	NA	NA	NA	26/09/2018	NA	7	7.150000095	NA	NA	NA	15.2	NA	68.75	72	NA	NA	NA	99.35	NA	13.10000038	13.19999981	NA	NA	NA	16.85	NA	-2.92	-3.28	NA	NA	NA	-0.29	NA
1010413343	1010413145	1010413233	1	1	Female	B	3	20.48216933	23.57257691	27.58353142	NA	NA	NA	NA	18/03/2016	20/06/2016	20/10/2016	NA	NA	NA	NA	7.199999809	7.900000095	8.649999619	NA	NA	NA	NA	77.65000153	80.05000305	81.55000305	NA	NA	NA	NA	11.35000038	11.10000038	12.35000038	NA	NA	NA	NA	-3.39	-3.11	-2.92	NA	NA	NA	NA
1010413344	1010413146	NA	1	1	Female	B	2	24.03225806	27.1	NA	NA	NA	NA	NA	18/03/2016	20/06/2016	NA	NA	NA	NA	NA	9.300000191	9.399999619	NA	NA	NA	NA	NA	80.05000305	83.55000305	NA	NA	NA	NA	NA	13.89999962	14	NA	NA	NA	NA	NA	-1.75	-2.12	NA	NA	NA	NA	NA
1010413345	1010413147	NA	1	1	Male	B	1	17.98354194	NA	NA	NA	NA	NA	NA	18/03/2016	NA	NA	NA	NA	NA	NA	11.30000019	NA	NA	NA	NA	NA	NA	83.65000153	NA	NA	NA	NA	NA	NA	15.44999981	NA	NA	NA	NA	NA	NA	0.3	NA	NA	NA	NA	NA	NA
1010413346	1010413148	1010413234	1	1	Male	B	5	8.515059162	11.63834341	15.58354457	19.75888246	23.63833026	NA	NA	18/03/2016	21/06/2016	19/10/2016	23/02/2017	21/06/2017	NA	NA	7.699999809	8.5	9.199999809	9.800000191	10.75	NA	NA	71.05000305	73.55000305	78.5	81.54999924	84.15000153	NA	NA	15.44999981	14.39999962	14.60000038	13.80000019	14.85000038	NA	NA	-1.18	-1.07	-1.14	-1.27	-1.02	NA	NA
1010413347	1010413149	1010413235	1	1	Female	B	3	1.939723902	NA	9.041085982	NA	17.062995	NA	NA	18/03/2016	NA	20/10/2016	NA	21/06/2017	NA	NA	5.199999809	NA	7.449999809	NA	9.100000381	NA	NA	58.34999847	NA	68.75	NA	74.15000153	NA	NA	12.85000038	NA	13.55000019	NA	13.89999962	NA	NA	0.18	NA	-0.83	NA	-0.8	NA	NA
1010413348	1010413150	1010413236	1	1	Male	B	2	12.59176702	15.32053116	NA	NA	NA	NA	NA	29/03/2016	20/06/2016	NA	NA	NA	NA	NA	NA	8.699999809	NA	NA	NA	NA	NA	NA	77.05000305	NA	NA	NA	NA	NA	NA	12.80000019	NA	NA	NA	NA	NA	NA	-1.59	NA	NA	NA	NA	NA
1010413352	1010413154	1010413240	1	1	Male	B	4	12.7561504	15.48491454	19.46299237	NA	27.51777806	NA	NA	29/03/2016	20/06/2016	19/10/2016	NA	21/06/2017	NA	NA	NA	8.550000191	10.05000019	NA	11.64999962	NA	NA	NA	74.15000153	78.55000305	NA	84.65000153	NA	NA	NA	14.19999981	15.19999981	NA	15.44999981	NA	NA	NA	-1.78	-1	NA	-0.84	NA	NA
1010413354	1010413159	1010413245	1	1	Male	B	3	13.47943728	NA	20.15340257	24.32874046	NA	NA	NA	29/03/2016	NA	18/10/2016	22/02/2017	NA	NA	NA	NA	NA	12.30000019	7.450000048	NA	NA	NA	NA	NA	86.34999847	70.54999924	NA	NA	NA	NA	NA	16.25	12.8499999	NA	NA	NA	NA	NA	0.7	-4.17	NA	NA	NA
1010413355	1010413155	1010413241	1	1	Male	FU2	4	NA	NA	1.77534052	5.917801734	9.830126214	24.59175387	NA	NA	NA	19/10/2016	22/02/2017	21/06/2017	13/09/2018	NA	NA	NA	4.849999905	6.75	7.599999905	9.75	NA	NA	NA	56.45000076	64.75	69.55000305	81.65	NA	NA	NA	13.05000019	13.3499999	13.55000019	14.55	NA	NA	NA	-0.77	-1.42	-1.66	-2.01	NA
1010413356	1010413142	1010413230	1	1	Female	FU2	4	NA	NA	2.202737312	6.31232185	10.22464633	25.01915066	NA	NA	NA	20/10/2016	22/02/2017	21/06/2017	14/09/2018	NA	NA	NA	4.699999809	7.549999952	7.699999809	10.25	NA	NA	NA	55.25	66.25	71.65000153	86.05	NA	NA	NA	12.14999962	14.05000019	14.05000019	14.05	NA	NA	NA	-0.91	0.16	-0.85	-1.08	NA
1010413357	1010413156	1010413242	1	1	Female	FU3	3	NA	NA	NA	3.780817774	7.693142254	22.45476991	NA	NA	NA	NA	22/02/2017	21/06/2017	13/09/2018	NA	NA	NA	NA	5.900000095	6.800000191	9.7	NA	NA	NA	NA	62.54999924	69.25	82.05	NA	NA	NA	NA	12.75	13.44999981	13.55	NA	NA	NA	NA	-0.53	-1.2	-1.15	NA
1010413358	1010413157	1010413243	1	1	Male	FU3	3	NA	NA	NA	3.879447803	7.791772283	22.55339994	NA	NA	NA	NA	22/02/2017	21/06/2017	13/09/2018	NA	NA	NA	NA	7	8.149999619	9.9	NA	NA	NA	NA	62.85000038	69.90000153	82.55	NA	NA	NA	NA	14.75	14.75	14.9	NA	NA	NA	NA	0.09	-0.44	-1.59	NA
1010413359	1010413154	1010413240	1	1	Male	FU4	1	NA	NA	NA	NA	5.666666667	NA	NA	NA	NA	NA	NA	21/06/2017	NA	NA	NA	NA	NA	NA	8.399999619	NA	NA	NA	NA	NA	NA	65.25	NA	NA	NA	NA	NA	NA	15.44999981	NA	NA	NA	NA	NA	NA	0.68	NA	NA
1010413360	1010413139	1010413227	1	1	Male	FU4	2	NA	NA	NA	NA	3.978077832	18.70682881	NA	NA	NA	NA	NA	22/06/2017	13/09/2018	NA	NA	NA	NA	NA	7	9.9	NA	NA	NA	NA	NA	64.25	78.35	NA	NA	NA	NA	NA	14.05000019	13.55	NA	NA	NA	NA	NA	0.01	-1.01	NA
1010413361	1010413163	NA	1	1	Female	FU5	1	NA	NA	NA	NA	NA	20.63333333	NA	NA	NA	NA	NA	NA	13/09/2018	NA	NA	NA	NA	NA	NA	9.35	NA	NA	NA	NA	NA	NA	81.55	NA	NA	NA	NA	NA	NA	14.55	NA	NA	NA	NA	NA	NA	-1.18	NA
1010413362	1010413140	1010413228	1	1	Male	FU5	1	NA	NA	NA	NA	NA	2.39999737	NA	NA	NA	NA	NA	NA	13/09/2018	NA	NA	NA	NA	NA	NA	6.1	NA	NA	NA	NA	NA	NA	59	NA	NA	NA	NA	NA	NA	13	NA	NA	NA	NA	NA	NA	0.25	NA
1010413363	1010413164	NA	1	1	Female	FU5	1	NA	NA	NA	NA	NA	12.88765711	NA	NA	NA	NA	NA	NA	13/09/2018	NA	NA	NA	NA	NA	NA	7.55	NA	NA	NA	NA	NA	NA	74.65	NA	NA	NA	NA	NA	NA	12.65	NA	NA	NA	NA	NA	NA	-1.59	NA
1010413364	1010413165	NA	1	1	Male	FU5	1	NA	NA	NA	NA	NA	14.69587431	NA	NA	NA	NA	NA	NA	13/09/2018	NA	NA	NA	NA	NA	NA	8.65	NA	NA	NA	NA	NA	NA	74.15	NA	NA	NA	NA	NA	NA	14.15	NA	NA	NA	NA	NA	NA	-1.53	NA
1010413365	1010413166	NA	1	1	Male	FU5	1	NA	NA	NA	NA	NA	16.79998159	NA	NA	NA	NA	NA	NA	13/09/2018	NA	NA	NA	NA	NA	NA	10.45	NA	NA	NA	NA	NA	NA	78.75	NA	NA	NA	NA	NA	NA	15.05	NA	NA	NA	NA	NA	NA	-0.2	NA
1010413366	1010413167	NA	1	1	Female	FU5	1	NA	NA	NA	NA	NA	12.19724691	NA	NA	NA	NA	NA	NA	13/09/2018	NA	NA	NA	NA	NA	NA	9.9	NA	NA	NA	NA	NA	NA	74.05	NA	NA	NA	NA	NA	NA	15.8	NA	NA	NA	NA	NA	NA	0.78	NA
1010413367	1010413160	1010413247	1	1	Male	FU5	1	NA	NA	NA	NA	NA	11.37533	NA	NA	NA	NA	NA	NA	13/09/2018	NA	NA	NA	NA	NA	NA	8.85	NA	NA	NA	NA	NA	NA	72.75	NA	NA	NA	NA	NA	NA	14	NA	NA	NA	NA	NA	NA	-0.65	NA
1010413368	1010413169	NA	1	1	Male	FU5	1	NA	NA	NA	NA	NA	2.926024191	NA	NA	NA	NA	NA	NA	14/09/2018	NA	NA	NA	NA	NA	NA	5.9	NA	NA	NA	NA	NA	NA	57.05	NA	NA	NA	NA	NA	NA	14.05	NA	NA	NA	NA	NA	NA	-0.58	NA
1010413369	1010413171	1010413253	1	1	Male	FU5	1	NA	NA	NA	NA	NA	11.24382329	NA	NA	NA	NA	NA	NA	14/09/2018	NA	NA	NA	NA	NA	NA	6.85	NA	NA	NA	NA	NA	NA	70.05	NA	NA	NA	NA	NA	NA	13.05	NA	NA	NA	NA	NA	NA	-2.93	NA
1010413370	1010413172	NA	1	1	Male	FU5	1	NA	NA	NA	NA	NA	15.84655798	NA	NA	NA	NA	NA	NA	14/09/2018	NA	NA	NA	NA	NA	NA	9.15	NA	NA	NA	NA	NA	NA	75.05	NA	NA	NA	NA	NA	NA	14.55	NA	NA	NA	NA	NA	NA	-1.23	NA
1010413371	1010413173	NA	1	1	Male	FU5	1	NA	NA	NA	NA	NA	22.29038653	NA	NA	NA	NA	NA	NA	14/09/2018	NA	NA	NA	NA	NA	NA	11.35	NA	NA	NA	NA	NA	NA	86.25	NA	NA	NA	NA	NA	NA	15.05	NA	NA	NA	NA	NA	NA	-0.35	NA
1010413372	1010413174	NA	1	1	Female	FU5	1	NA	NA	NA	NA	NA	18.8	NA	NA	NA	NA	NA	NA	14/09/2018	NA	NA	NA	NA	NA	NA	8.85	NA	NA	NA	NA	NA	NA	77.5	NA	NA	NA	NA	NA	NA	12.9	NA	NA	NA	NA	NA	NA	-1.34	NA
1010413373	1010413175	NA	1	1	Male	FU5	1	NA	NA	NA	NA	NA	3.616434393	NA	NA	NA	NA	NA	NA	14/09/2018	NA	NA	NA	NA	NA	NA	5.55	NA	NA	NA	NA	NA	NA	60.55	NA	NA	NA	NA	NA	NA	13.55	NA	NA	NA	NA	NA	NA	-1.72	NA
1010413374	1010413176	NA	1	1	Female	FU5	1	NA	NA	NA	NA	NA	21.9	NA	NA	NA	NA	NA	NA	14/09/2018	NA	NA	NA	NA	NA	NA	12.55	NA	NA	NA	NA	NA	NA	87.25	NA	NA	NA	NA	NA	NA	15.05	NA	NA	NA	NA	NA	NA	1.02	NA
1010413375	1010413176	NA	1	1	Male	FU5	1	NA	NA	NA	NA	NA	9.994509595	NA	NA	NA	NA	NA	NA	14/09/2018	NA	NA	NA	NA	NA	NA	8.4	NA	NA	NA	NA	NA	NA	72.65	NA	NA	NA	NA	NA	NA	14.25	NA	NA	NA	NA	NA	NA	-0.79	NA
1010413376	1010413135	1010413223	1	1	Male	FU5	1	NA	NA	NA	NA	NA	7.923278988	NA	NA	NA	NA	NA	NA	14/09/2018	NA	NA	NA	NA	NA	NA	8.65	NA	NA	NA	NA	NA	NA	69.55	NA	NA	NA	NA	NA	NA	14.45	NA	NA	NA	NA	NA	NA	0.06	NA
1010413377	1010413120	1010413250	1	1	Female	FU5	1	NA	NA	NA	NA	NA	14.4328609	NA	NA	NA	NA	NA	NA	14/09/2018	NA	NA	NA	NA	NA	NA	9.15	NA	NA	NA	NA	NA	NA	73.65	NA	NA	NA	NA	NA	NA	14.05	NA	NA	NA	NA	NA	NA	-0.29	NA
1010413378	1010413121	1010413212	1	1	Female	FU5	1	NA	NA	NA	NA	NA	16.56984485	NA	NA	NA	NA	NA	NA	14/09/2018	NA	NA	NA	NA	NA	NA	7.35	NA	NA	NA	NA	NA	NA	75.05	NA	NA	NA	NA	NA	NA	12.5	NA	NA	NA	NA	NA	NA	-2.54	NA
1010414301	1010414101	1010414274	1	1	Female	B	3	14.07121746	NA	NA	25.31504075	29.22736523	NA	NA	15/03/2016	NA	NA	20/02/2017	19/06/2017	NA	NA	8.050000191	NA	NA	9.550000191	9.899999619	NA	NA	75.5	NA	NA	79.45000076	82.05000305	NA	NA	14.05000019	NA	NA	13.3499999	14.05000019	NA	NA	-1.28	NA	NA	-1.73	-1.96	NA	NA
1010414302	1010414102	NA	1	1	Female	B	1	9.172592688	NA	NA	NA	NA	NA	NA	15/03/2016	NA	NA	NA	NA	NA	NA	6.699999809	NA	NA	NA	NA	NA	NA	64.30000305	NA	NA	NA	NA	NA	NA	13.89999962	NA	NA	NA	NA	NA	NA	-1.75	NA	NA	NA	NA	NA	NA
1010414303	1010414103	1010414210	1	1	Female	B	3	2.827394162	6.082185115	9.928756242	NA	NA	NA	NA	15/03/2016	22/06/2016	17/10/2016	NA	NA	NA	NA	5.050000191	6.800000191	7.650000095	NA	NA	NA	NA	59.5	63.90000153	67.65000153	NA	NA	NA	NA	4.599999905	14.80000019	14.25	NA	NA	NA	NA	-1	-0.61	-0.83	NA	NA	NA	NA
1010414305	1010414104	1010414211	1	1	Female	B	5	5.983555087	9.23834604	13.08491717	NA	21.13970286	35.90133052	NA	15/03/2016	22/06/2016	17/10/2016	NA	19/06/2017	11/09/2018	NA	7.599999905	8.600000381	9.550000191	NA	10.89999962	12.8	NA	64.90000153	69.15000153	72.05000305	NA	82.15000153	89.25	NA	15.60000038	14.69999981	16.35000038	NA	16.45000076	16.75	NA	0.34	0.3	0.31	NA	0.02	-0.61	NA
1010414306	1010414105	1010414212	1	1	Male	B	2	10.91505653	NA	NA	NA	26.07120431	NA	NA	15/03/2016	NA	NA	NA	19/06/2017	NA	NA	7.800000191	NA	NA	NA	10.64999962	NA	NA	75	NA	NA	NA	86.59999847	NA	NA	14.14999962	NA	NA	NA	14.14999962	NA	NA	-1.69	NA	NA	NA	-1.43	NA	NA
1010414307	1010414106	NA	1	1	Male	B	2	5.161638179	NA	NA	NA	20.31778595	NA	NA	15/03/2016	NA	NA	NA	19/06/2017	NA	NA	7.300000191	NA	NA	NA	10.19999981	NA	NA	63	NA	NA	NA	80.84999847	NA	NA	15.44999981	NA	NA	NA	14.64999962	NA	NA	-0.34	NA	NA	NA	-1	NA	NA
1010414308	1010414107	1010414258	1	1	Female	B	5	11.47396003	14.72875098	18.57532211	22.71778332	26.6301078	NA	NA	15/03/2016	22/06/2016	17/10/2016	20/02/2017	19/06/2017	NA	NA	7.550000191	8.199999809	9.350000381	9.949999809	10.64999962	NA	NA	72	75.65000153	78.15000153	82.64999771	83.65000153	NA	NA	13.5	13.39999962	15.14999962	14.25	14.69999981	NA	NA	-1.29	-1.25	-0.84	-0.98	-0.99	NA	NA
1010414309	1010414108	1010414213	1	1	Male	B	2	17.062995	NA	NA	NA	NA	47.01364711	NA	14/03/2016	NA	NA	NA	NA	11/09/2018	NA	9.300000191	NA	NA	NA	NA	13.15	NA	78.25	NA	NA	NA	NA	94.65	NA	14.44999981	NA	NA	NA	NA	15.05	NA	-1.3	NA	NA	NA	NA	-1.65	NA
1010414310	1010414109	1010414220	1	1	Male	B	4	22.94792006	26.20271101	30.04928214	34.19174335	NA	NA	NA	15/03/2016	22/06/2016	17/10/2016	20/02/2017	NA	NA	NA	11.30000019	11.5	12	13.25	NA	NA	NA	82.09999847	85.15000153	86.05000305	89.45000076	NA	NA	NA	15.25	14.80000019	15.39999962	15.55000019	NA	NA	NA	-0.48	-0.78	-0.88	-0.48	NA	NA	NA
1010414311	1010414110	1010414311	1	1	Female	B	6	4.076707861	7.331498815	11.17806994	15.32053116	19.23285564	33.99448329	NA	15/03/2016	22/06/2016	17/10/2016	20/02/2017	19/06/2017	11/09/2018	NA	7.900000095	8.600000381	8.899999619	9.75	9.699999809	11.75	NA	61.5	67.84999847	71.40000153	74.75	80.15000153	91.45	NA	16.5	16.10000038	15.05000019	14.94999981	14.35000038	15.05	NA	1.62	0.85	0.13	0.07	-0.64	-1.09	NA
1010414312	1010414111	1010414267	1	1	Male	B	6	21.96161977	25.21641072	29.06298185	33.20544306	37.11776754	51.8793952	NA	15/03/2016	22/06/2016	17/10/2016	20/02/2017	19/06/2017	11/09/2018	NA	9.300000191	9.649999619	9.5	10.8499999	11.19999981	13.15	NA	80.44999695	81.55000305	84.15000153	86.90000153	89.40000153	99.05	NA	13.39999962	13.60000038	13.05000019	13.55000019	14.14999962	14.75	NA	-2.06	-2.18	-2.78	-2.07	-2.16	-2	NA
1010414313	1010414112	1010414215	1	1	Male	B	6	6.345198526	9.599989479	13.44656061	17.58902182	21.5013463	36.26297396	NA	15/03/2016	22/06/2016	17/10/2016	20/02/2017	19/06/2017	11/09/2018	NA	8.300000191	8.699999809	9.100000381	10.75	11.89999962	13.55	NA	71	74.44999695	77.05000305	81.64999771	86.65000153	95.05	NA	15.94999981	14.30000019	14.69999981	15.3499999	16.5	15.85	NA	0.26	-0.37	-0.83	-0.08	0.19	-0.5	NA
1010414314	1010414114	1010414217	1	1	Male	B	5	9.304099393	NA	16.40546147	20.54792269	24.46024717	39.22187483	NA	15/03/2016	NA	17/10/2016	20/02/2017	19/06/2017	11/09/2018	NA	9.199999809	NA	10.44999981	14.25	11.60000038	13.9	NA	67.45000076	NA	79.05000305	82.04999924	84.05000305	92.55	NA	15.55000019	NA	15.94999981	15.75	15.69999981	15.85	NA	0.22	NA	-0.13	1.94	-0.47	-0.56	NA
1010414315	1010414115	1010414218	1	1	Male	B	6	18.57532211	21.83011306	25.67668419	29.8191454	33.73146988	48.49309754	NA	15/03/2016	22/06/2016	17/10/2016	20/02/2017	19/06/2017	11/09/2018	NA	9.399999619	9.5	10.64999962	10.89999962	11.85000038	14.9	NA	77	79.55000305	81.15000153	82.54999924	87.44999695	98.45	NA	14.14999962	13.30000019	14.94999981	14.44999981	14.94999981	15.35	NA	-1.45	-1.85	-1.38	-1.68	-1.37	-0.77	NA
1010414316	1010414116	1010414275	1	1	Male	B	6	14.4328609	17.68765185	21.53422298	25.67668419	29.58900867	44.35063633	NA	15/03/2016	22/06/2016	17/10/2016	20/02/2017	19/06/2017	11/09/2018	NA	9	9.449999809	10.25	10.25	11.19999981	14.65	NA	76.05000305	79.44999695	83.34999847	84.64999771	86.59999847	97.55	NA	13.35000038	13.39999962	13.94999981	13.25	14	16.9	NA	-1.12	-1.26	-1.14	-1.72	-1.42	-0.57	NA
1010414317	1010414119	1010414276	1	1	Female	B	6	12.03286353	15.28765448	19.13422561	23.27668682	27.1890113	41.95063896	NA	15/03/2016	22/06/2016	17/10/2016	20/02/2017	19/06/2017	11/09/2018	NA	9.199999809	9.699999809	10.55000019	10.8499999	11.69999981	13.7	NA	74.65000153	78.25	81.34999847	85.04999924	85.5	95	NA	14.85000038	14.39999962	15.75	14.8499999	15.25	15.6	NA	0.22	0.03	0.07	-0.35	-0.3	-0.67	NA
1010414318	1010414109	1010414220	1	1	Female	B	4	6.049308439	9.304099393	13.15067052	17.29313173	NA	NA	NA	15/03/2016	22/06/2016	17/10/2016	20/02/2017	NA	NA	NA	6.800000191	7.300000191	8	9.050000191	NA	NA	NA	62.20000076	67.25	70.30000305	77.14999771	NA	NA	NA	14.05000019	14.19999981	14.69999981	14.8499999	NA	NA	NA	-0.6	-1.07	-1.16	-0.89	NA	NA	NA
1010414319	1010414123	1010414225	1	1	Male	B	6	4.865748092	8.120539046	11.96711017	16.14244806	20.02189587	34.78352352	NA	15/03/2016	22/06/2016	17/10/2016	21/02/2017	19/06/2017	11/09/2018	NA	6.449999809	6.949999809	7.449999809	7.800000191	8.600000381	10.45	NA	65.44999695	66.25	70.65000153	72.80000305	76.65000153	84.35	NA	14.10000038	14.19999981	13.35000038	13.89999962	13.64999962	14.05	NA	-1.28	-1.99	-2.34	-2.72	-2.47	-2.53	NA
1010414320	1010414124	1010414226	1	1	Female	B	6	5.490404942	8.745195896	12.59176702	16.73422824	20.64655272	35.40818037	NA	15/03/2016	22/06/2016	17/10/2016	20/02/2017	19/06/2017	11/09/2018	NA	6.099999905	6.5	7.349999905	8.25	8.899999619	10.15	NA	64.44999695	67.55000305	73.05000305	74.64999771	78.34999847	80.25	NA	13.55000019	12.60000038	13.14999962	13.1500001	13.94999981	13.75	NA	-1.25	-1.89	-1.76	-1.57	-1.59	-2.47	NA
1010414321	1010414125	1010414227	1	1	Male	B	6	0.591780173	3.846571127	7.693142254	11.83560347	15.74792795	30.50955561	NA	15/03/2016	22/06/2016	17/10/2016	20/02/2017	19/06/2017	11/09/2018	NA	3.200000048	5.800000191	7.150000095	7.900000095	8.300000191	11.05	NA	53.09999847	59.95000076	67.34999847	71.90000153	76.65000153	87.75	NA	10.69999981	12.89999962	13.25	13.25	13.55000019	14.25	NA	-1.43	-1.52	-1.6	-1.78	-2.09	-1.64	NA
1010414322	1010414126	1010414228	1	1	Male	B	4	19.95614251	23.21093347	27.05750459	NA	35.11229029	NA	NA	15/03/2016	22/06/2016	17/10/2016	NA	19/06/2017	NA	NA	8.699999809	9.199999809	9.850000381	NA	10.89999962	NA	NA	78.09999847	78.84999847	80.44999695	NA	86.65000153	NA	NA	14.39999962	13.69999981	14.14999962	NA	15.14999962	NA	NA	-2.36	-2.33	-2.23	NA	-2.21	NA	NA
1010414323	1010414128	1010414277	1	1	Male	B	5	23.24381014	26.4986011	30.34517222	34.48763344	38.39995792	NA	NA	15/03/2016	22/06/2016	17/10/2016	20/02/2017	19/06/2017	NA	NA	9.800000191	10.60000038	11.5	11.89999962	12.19999981	NA	NA	85.09999847	85.94999695	87.34999847	90.54999924	91.5	NA	NA	13.44999981	14	14.5	14.3499999	14.5	NA	NA	-1.78	-1.53	-1.28	-1.41	-1.56	NA	NA
1010414324	1010414130	1010414265	1	1	Female	B	5	20.38353931	23.63833026	27.48490139	31.6273626	35.53968708	NA	NA	15/03/2016	22/06/2016	17/10/2016	20/02/2017	19/06/2017	NA	NA	10.39999962	11	12.05000019	12.25	12.69999981	NA	NA	82.55000305	84.25	85.25	88.75	91.25	NA	NA	14.94999981	15.89999962	15.35000038	15.55000019	15.60000038	NA	NA	-0.25	-0.29	-0.1	-0.49	-0.63	NA	NA
1010414325	1010414131	1010414232	1	1	Male	B	6	9.501359451	12.7561504	16.60272153	20.74518275	24.65750722	39.41913488	NA	16/03/2016	23/06/2016	18/10/2016	21/02/2017	20/06/2017	12/09/2018	NA	7.199999809	7.800000191	8.350000381	8.849999905	8.800000191	11.15	NA	68.05000305	70.05000305	72.15000153	75.54999924	79.34999847	87.25	NA	13.55000019	13.19999981	13.55000019	13.55000019	13.85000038	14.05	NA	-2.06	-2.09	-2.19	-2.32	-2.92	-2.4	NA
1010414326	1010414132	1010414259	1	1	Female	B	6	6.049308439	9.304099393	13.15067052	17.29313173	21.20545621	35.96708387	NA	16/03/2016	23/06/2016	18/10/2016	21/02/2017	20/06/2017	12/09/2018	NA	5.5	6.199999809	6.699999809	8.650000095	9.100000381	10.65	NA	61	62.84999847	68.55000305	75.35000229	78.55000305	87.9	NA	13.05000019	12.69999981	13.14999962	14.3499999	14.44999981	14.35	NA	-2.36	-2.45	-2.67	-1.27	-1.5	-2.12	NA
1010414327	1010414133	1010414233	1	1	Male	B	5	2.432874046	5.687665	9.534236127	13.67669734	17.58902182	NA	NA	16/03/2016	23/06/2016	18/10/2016	21/02/2017	20/06/2017	NA	NA	5.699999809	7.900000095	8.949999809	9.75	10.19999981	NA	NA	60.04999924	68.15000153	73.30000305	76.45000076	79.05000305	NA	NA	13.55000019	13.89999962	14.94999981	14.44999981	14.64999962	NA	NA	-0.35	0.11	-0.09	-0.25	-0.56	NA	NA
1010414328	1010414134	1010414234	1	1	Male	B	5	1.347943728	4.602734682	8.449305809	12.59176702	16.5040915	NA	NA	16/03/2016	23/06/2016	18/10/2016	21/02/2017	20/06/2017	NA	NA	5.400000095	8.300000191	9.800000191	11.05000019	12.19999981	NA	NA	58.54999924	67.05000305	72.84999847	77.85000229	84.34999847	NA	NA	12.75	14.89999962	15.35000038	15.44999981	15.69999981	NA	NA	0.77	1.14	1.05	1.12	1.25	NA	NA
1010414329	1010414135	1010414235	1	1	Male	B	6	1.643833815	4.898624769	8.745195896	12.88765711	16.79998159	31.56160925	NA	16/03/2016	23/06/2016	18/10/2016	21/02/2017	20/06/2017	12/09/2018	NA	5.300000191	NA	8.350000381	9.25	9.300000191	11.35	NA	58.09999847	NA	69.55000305	73.54999924	77.75	88.15	NA	13.30000019	NA	14.94999981	14.44999981	14.55000019	15.05	NA	0.13	NA	-0.51	-0.57	-1.25	-1.52	NA
1010414330	1010414136	1010414260	1	1	Male	B	5	12.29587694	15.55066789	19.39723902	23.53970023	27.45202471	NA	NA	16/03/2016	23/06/2016	18/10/2016	21/02/2017	20/06/2017	NA	NA	8.199999809	8.699999809	9.350000381	10.05000019	10.5	NA	NA	74.09999847	75.84999847	79.34999847	83.04999924	85.25	NA	NA	13.55000019	13.5	13.64999962	13.44999981	14	NA	NA	-1.54	-1.64	-1.63	-1.6	-1.73	NA	NA
1010414331	1010414137	1010414261	1	1	Female	B	5	24.19354839	NA	31.25806452	35.39285714	39.33333333	54.06666667	NA	16/03/2016	NA	18/10/2016	21/02/2017	20/06/2017	12/09/2018	NA	10.80000019	NA	12.14999962	12.8499999	13.75	15.45	NA	83.34999847	NA	86.25	91.04999924	93.55000305	100.35	NA	15.05000019	NA	15.35000038	15.6500001	15.69999981	15.35	NA	-0.52	NA	-0.51	-0.52	-0.39	-0.75	NA
1010414332	1010414138	1010414236	1	1	Female	B	6	9.23834604	12.49313699	16.33970812	20.48216933	24.39449381	39.15612147	NA	16/03/2016	23/06/2016	18/10/2016	21/02/2017	20/06/2017	12/09/2018	NA	6.599999905	7.099999905	7.75	9.150000095	9.300000191	11.15	NA	67.59999847	69.55000305	72.44999695	76.25	78.65000153	88.45	NA	13.10000038	13.10000038	13.44999981	14.44999981	13.5	15.05	NA	-1.9	-2.03	-2.04	-1.33	-1.81	-2.05	NA
1010414333	1010414139	1010414237	1	1	Male	B	4	13.74245069	16.96436497	20.8109361	24.95339731	NA	NA	NA	16/03/2016	22/06/2016	17/10/2016	20/02/2017	NA	NA	NA	7.900000095	8.399999619	9.149999619	9.449999809	NA	NA	NA	74.30000305	76.05000305	78.55000305	80.35000229	NA	NA	NA	14.05000019	13.30000019	14.94999981	14.3499999	NA	NA	NA	-2.17	-2.2	-2.04	-2.33	NA	NA	NA
1010414334	1010414140	1010414262	1	1	Male	B	5	6.082185115	NA	13.1835472	17.32600841	21.23833289	35.99996055	NA	16/03/2016	NA	18/10/2016	21/02/2017	20/06/2017	12/09/2018	NA	8.199999809	NA	10.25	11.25	11.5	13.85	NA	70.5	NA	80.65000153	83.85000229	88.75	97.45	NA	15.19999981	NA	15.55000019	15.25	14.85000038	15.25	NA	0.27	NA	0.3	0.37	-0.07	-0.29	NA
1010414335	1010414141	1010414263	1	1	Female	B	6	5.621911647	8.778072572	12.72327373	16.86573494	20.77805942	35.53968708	NA	16/03/2016	20/06/2016	18/10/2016	21/02/2017	20/06/2017	12/09/2018	NA	6.800000191	7	9.25	10.44999981	11.10000038	14.75	NA	67.55000305	63.54999924	76.44999695	81.54999924	86.30000305	98.45	NA	14.35000038	15.19999981	15.25	15.1500001	15.30000019	16.35	NA	-0.41	-1.28	0.13	0.36	0.22	0.53	NA
1010414336	1010414142	1010414273	1	1	Male	B	4	16.70135156	NA	NA	27.94517485	31.85749933	46.61912699	NA	16/03/2016	NA	NA	21/02/2017	20/06/2017	12/09/2018	NA	8.100000381	NA	NA	9.650000095	10.39999962	13.85	NA	75.09999847	NA	NA	82.90000153	84.69999695	96.35	NA	14.10000038	NA	NA	13.94999981	14	16.05	NA	-2.48	NA	NA	-2.52	-2.29	-1.21	NA
1010414337	1010414139	1010414269	1	1	Female	B	5	9.731496185	NA	16.83285827	20.97531948	24.88764396	39.64927162	NA	16/03/2016	NA	18/10/2016	21/02/2017	20/06/2017	12/09/2018	NA	7.300000191	NA	8.850000381	9.75	9.399999619	10.65	NA	67.84999847	NA	75.05000305	80.14999771	81.15000153	90.05	NA	13.80000019	NA	13.64999962	14.1500001	13.89999962	13.55	NA	-1.17	NA	-1	-0.88	-1.8	-2.48	NA
1010414338	1010414144	NA	1	1	Male	B	4	23.90134367	NA	31.00270575	35.14516696	39.05749144	NA	NA	16/03/2016	NA	18/10/2016	21/02/2017	20/06/2017	NA	NA	12.39999962	NA	13.44999981	14.6500001	14.39999962	NA	NA	87.94999695	NA	90.15000153	94.35000229	96.34999847	NA	NA	15.39999962	NA	16.35000038	15.75	15.69999981	NA	NA	0.19	NA	-0.02	0.26	-0.25	NA	NA
1010414339	1010414145	1010414264	1	1	Female	B	4	20.02189587	NA	27.12325795	NA	35.17804364	49.9396713	NA	16/03/2016	NA	18/10/2016	NA	20/06/2017	12/09/2018	NA	8.5	NA	9.75	NA	11.10000038	13.55	NA	75.09999847	NA	80.05000305	NA	89.5	96.9	NA	13.10000038	NA	13.55000019	NA	14.94999981	15.05	NA	-1.89	NA	-1.81	NA	-1.69	-1.41	NA
1010414340	1010414146	1010414239	1	1	Female	B	6	12.7561504	16.01094136	19.85751248	23.9999737	27.91229818	42.67392584	NA	16/03/2016	23/06/2016	18/10/2016	21/02/2017	20/06/2017	12/09/2018	NA	6.300000191	6.699999809	6.949999809	8.050000191	8.800000191	9.9	NA	68.09999847	71.05000305	72.65000153	73.95000076	77.25	85.9	NA	11.50500011	12	12.05000019	13.75	12.85000038	14.05	NA	-3.12	-3.23	-3.57	-3.01	-2.81	-3.33	NA
1010414341	1010414147	1010414240	1	1	Female	B	5	12.0657402	15.32053116	19.16710228	23.3095635	27.22188798	NA	NA	16/03/2016	23/06/2016	18/10/2016	21/02/2017	20/06/2017	NA	NA	9	9.699999809	10.5	10.89999962	11.14999962	NA	NA	74.5	77.55000305	80.15000153	81.35000229	85.25	NA	NA	14.10000038	14	14.55000019	14.44999981	14.44999981	NA	NA	0.04	0.03	0.02	-0.31	-0.7	NA	NA
1010414342	1010414148	NA	1	1	Female	B	2	15.71505127	NA	22.81641335	NA	NA	NA	NA	16/03/2016	NA	18/10/2016	NA	NA	NA	NA	10.60000038	NA	11.44999981	NA	NA	NA	NA	80.59999847	NA	85.05000305	NA	NA	NA	NA	15.94999981	NA	17.04999924	NA	NA	NA	NA	0.67	NA	0.16	NA	NA	NA	NA
1010414343	1010414154	1010414245	1	1	Female	B	5	4.79999474	7.594512225	11.44108335	15.58354457	19.52874572	NA	NA	29/03/2016	22/06/2016	17/10/2016	20/02/2017	20/06/2017	NA	NA	NA	6.900000095	8.149999619	8.899999619	9.449999809	NA	NA	NA	65.55000305	71.05000305	74.35000229	79.15000153	NA	NA	NA	14	14.44999981	14.6500001	14.85000038	NA	NA	NA	-1.04	-0.65	-0.73	-0.9	NA	NA
1010414344	1010414155	1010414246	1	1	Male	FU4	2	3.838709677	NA	NA	NA	18.56666667	NA	NA	29/03/2016	NA	NA	NA	20/06/2017	NA	NA	NA	NA	NA	NA	9.300000191	NA	NA	NA	NA	NA	NA	77.65000153	NA	NA	NA	NA	NA	NA	15.05000019	NA	NA	NA	NA	NA	NA	-1.55	NA	NA
1010414346	1010414158	1010414247	1	1	Female	B	2	3.254790954	NA	NA	NA	17.98354194	NA	NA	29/03/2016	NA	NA	NA	20/06/2017	NA	NA	NA	NA	NA	NA	8.449999809	NA	NA	NA	NA	NA	NA	76	NA	NA	NA	NA	NA	NA	14.05000019	NA	NA	NA	NA	NA	NA	-1.59	NA	NA
1010414347	1010414160	1010414249	1	1	Female	B	3	2.597257428	NA	NA	13.41368393	NA	32.08763607	NA	29/03/2016	NA	NA	21/02/2017	NA	12/09/2018	NA	NA	NA	NA	6.549999952	NA	9.35	NA	NA	NA	NA	68.45000076	NA	81.75	NA	NA	NA	NA	13.55000019	NA	13.55	NA	NA	NA	NA	-2.93	NA	-2.81	NA
1010414348	1010414161	1010414250	1	1	Male	B	4	1.709587168	NA	NA	12.52601367	16.43833815	31.19996581	NA	29/03/2016	NA	NA	21/02/2017	20/06/2017	12/09/2018	NA	NA	NA	NA	8.650000095	9.149999619	10.55	NA	NA	NA	NA	74.25	79.09999847	85.75	NA	NA	NA	NA	14.1500001	14.35000038	14.1	NA	NA	NA	NA	-1.11	-1.34	-2.1	NA
1010414349	1010414162	1010414251	1	1	Male	FU4	2	0.548387097	NA	NA	NA	15.26666667	NA	NA	29/03/2016	NA	NA	NA	20/06/2017	NA	NA	NA	NA	NA	NA	7.300000191	NA	NA	NA	NA	NA	NA	68.55000305	NA	NA	NA	NA	NA	NA	13.85000038	NA	NA	NA	NA	NA	NA	-3.15	NA	NA
1010414350	1010414162	1010414251	1	1	Male	FU4	2	0.548387097	NA	NA	NA	15.26666667	NA	NA	29/03/2016	NA	NA	NA	20/06/2017	NA	NA	NA	NA	NA	NA	7.449999809	NA	NA	NA	NA	NA	NA	70.84999847	NA	NA	NA	NA	NA	NA	13.64999962	NA	NA	NA	NA	NA	NA	-2.98	NA	NA
1010414351	1010414163	1010414252	1	1	Male	B	2	23.60545358	NA	NA	NA	38.33420457	NA	NA	29/03/2016	NA	NA	NA	20/06/2017	NA	NA	NA	NA	NA	NA	13.69999981	NA	NA	NA	NA	NA	NA	96.34999847	NA	NA	NA	NA	NA	NA	15.55000019	NA	NA	NA	NA	NA	NA	-0.6	NA	NA
1010414352	1010414164	1010414253	1	1	Female	B	2	22.68490665	NA	NA	NA	37.41365763	NA	NA	29/03/2016	NA	NA	NA	20/06/2017	NA	NA	NA	NA	NA	NA	9.899999619	NA	NA	NA	NA	NA	NA	84.84999847	NA	NA	NA	NA	NA	NA	13.60000038	NA	NA	NA	NA	NA	NA	-2.89	NA	NA
1010414354	1010414121	1010414224	1	1	Male	FU1	2	NA	1.77534052	NA	NA	NA	28.438325	NA	NA	22/06/2016	NA	NA	NA	11/09/2018	NA	NA	4.199999809	NA	NA	NA	10.05	NA	NA	57.04999924	NA	NA	NA	81.05	NA	NA	10.89999962	NA	NA	NA	14.05	NA	NA	-1.88	NA	NA	NA	-2.22	NA
1010414355	1010414165	NA	1	1	Female	FU2	4	NA	NA	2.531504075	6.673965289	10.58628977	25.34791743	NA	NA	NA	17/10/2016	20/02/2017	19/06/2017	11/09/2018	NA	NA	NA	2.900000095	5.549999952	6.5	8.85	NA	NA	NA	56.15000153	62.79999924	68.55000305	81.85	NA	NA	NA	11.05000019	11.8499999	13.05000019	13.15	NA	NA	NA	NA	-2.54	-2.37	-2.39	NA
1010414356	1010414117	1010414219	1	1	Male	FU2	4	NA	NA	6.213691821	10.35615303	14.26847751	29.03010517	NA	NA	NA	17/10/2016	20/02/2017	19/06/2017	11/09/2018	NA	NA	NA	7.050000191	8.449999809	9.449999809	11.9	NA	NA	NA	62.75	68.54999924	71.34999847	84	NA	NA	NA	13.05000019	13.94999981	14.85000038	14.55	NA	NA	NA	-1.16	-0.83	-0.65	-0.84	NA
1010414357	1010414153	1010414244	1	1	Female	FU2	3	NA	NA	7.068485404	11.21094662	15.1232711	NA	NA	NA	NA	18/10/2016	21/02/2017	20/06/2017	NA	NA	NA	NA	7.349999905	7.900000095	9.5	NA	NA	NA	NA	65.75	71.35000229	78.19999695	NA	NA	NA	NA	14.69999981	13.55000019	14.94999981	NA	NA	NA	NA	-0.34	-0.86	-0.11	NA	NA
1010414358	1010414120	NA	1	1	Female	FU3	3	NA	NA	NA	4.076707861	7.989032341	22.75066	NA	NA	NA	NA	20/02/2017	19/06/2017	11/09/2018	NA	NA	NA	NA	6.450000048	7.349999905	9.85	NA	NA	NA	NA	61.75	67.44999695	80.05	NA	NA	NA	NA	13.1500001	13.75	14.05	NA	NA	NA	NA	-0.02	-0.64	-1.07	NA
1010414359	1010414139	1010414269	1	1	Male	FU3	3	NA	NA	NA	0.230136734	4.142461214	18.90408887	NA	NA	NA	NA	21/02/2017	20/06/2017	12/09/2018	NA	NA	NA	NA	3.850000024	6.300000191	9.15	NA	NA	NA	NA	52.45000076	63.34999847	78.75	NA	NA	NA	NA	10.10000038	12.55000019	13.05	NA	NA	NA	NA	0.69	-1.03	-1.75	NA
1010414360	1010414152	1010414243	1	1	Female	FU3	2	NA	NA	NA	3.616434393	7.528758873	NA	NA	NA	NA	NA	21/02/2017	20/06/2017	NA	NA	NA	NA	NA	5.649999857	6.699999809	NA	NA	NA	NA	NA	59.54999924	63.29999924	NA	NA	NA	NA	NA	13.1500001	13.05000019	NA	NA	NA	NA	NA	-0.76	-1.27	NA	NA
1010414361	1010414166	1010414266	1	1	Female	FU4	2	NA	NA	NA	NA	3.484927688	18.24655535	NA	NA	NA	NA	NA	19/06/2017	11/09/2018	NA	NA	NA	NA	NA	5.699999809	8.75	NA	NA	NA	NA	NA	60.65000153	76.35	NA	NA	NA	NA	NA	13.44999981	13.65	NA	NA	NA	NA	NA	-0.59	-1.34	NA
1010414362	1010414169	1010414271	1	1	Male	FU4	2	NA	NA	NA	NA	2.597257428	17.35888509	NA	NA	NA	NA	NA	20/06/2017	12/09/2018	NA	NA	NA	NA	NA	5.699999809	10.05	NA	NA	NA	NA	NA	55.40000153	75.05	NA	NA	NA	NA	NA	13.30000019	15.25	NA	NA	NA	NA	NA	-0.53	-0.65	NA
1010414363	1010414149	1010414231	1	1	Male	FU4	2	NA	NA	NA	NA	4.142461214	18.90408887	NA	NA	NA	NA	NA	20/06/2017	12/09/2018	NA	NA	NA	NA	NA	5.699999809	10.45	NA	NA	NA	NA	NA	59.54999924	81.45	NA	NA	NA	NA	NA	12.05000019	14.55	NA	NA	NA	NA	NA	-1.89	-0.56	NA
1010414364	1010414168	1010414270	1	1	Male	FU4	2	NA	NA	NA	NA	2.202737312	16.96436497	NA	NA	NA	NA	NA	20/06/2017	12/09/2018	NA	NA	NA	NA	NA	4.599999905	7.55	NA	NA	NA	NA	NA	54.45000076	71.45	NA	NA	NA	NA	NA	12.05000019	11.9	NA	NA	NA	NA	NA	-1.79	-3.14	NA
1010414365	1010414116	1010414275	1	1	Male	FU5	1	NA	NA	NA	NA	NA	0.493150145	NA	NA	NA	NA	NA	NA	11/09/2018	NA	NA	NA	NA	NA	NA	9.15	NA	NA	NA	NA	NA	NA	74.15	NA	NA	NA	NA	NA	NA	14.85	NA	NA	NA	NA	NA	NA	NA	NA
1010414366	1010414173	NA	1	1	Male	FU5	1	NA	NA	NA	NA	NA	19.06847225	NA	NA	NA	NA	NA	NA	11/09/2018	NA	NA	NA	NA	NA	NA	7.75	NA	NA	NA	NA	NA	NA	74.05	NA	NA	NA	NA	NA	NA	13.55	NA	NA	NA	NA	NA	NA	-3.24	NA
1010414367	1010414174	NA	1	1	Female	FU5	1	NA	NA	NA	NA	NA	20.18627925	NA	NA	NA	NA	NA	NA	11/09/2018	NA	NA	NA	NA	NA	NA	7.35	NA	NA	NA	NA	NA	NA	75.55	NA	NA	NA	NA	NA	NA	12.65	NA	NA	NA	NA	NA	NA	-3.18	NA
1010414368	1010414156	1010414256	1	1	Male	FU5	1	NA	NA	NA	NA	NA	13.67669734	NA	NA	NA	NA	NA	NA	11/09/2018	NA	NA	NA	NA	NA	NA	8.8	NA	NA	NA	NA	NA	NA	73.5	NA	NA	NA	NA	NA	NA	14.05	NA	NA	NA	NA	NA	NA	-1.18	NA
1010414369	1010414167	NA	1	1	Female	FU5	1	NA	NA	NA	NA	NA	12.52601367	NA	NA	NA	NA	NA	NA	11/09/2018	NA	NA	NA	NA	NA	NA	7.65	NA	NA	NA	NA	NA	NA	70.05	NA	NA	NA	NA	NA	NA	13.55	NA	NA	NA	NA	NA	NA	-1.41	NA
1010414370	1010414125	NA	1	1	Male	FU5	1	NA	NA	NA	NA	NA	10.02738627	NA	NA	NA	NA	NA	NA	11/09/2018	NA	NA	NA	NA	NA	NA	7.85	NA	NA	NA	NA	NA	NA	71.55	NA	NA	NA	NA	NA	NA	14.05	NA	NA	NA	NA	NA	NA	-1.42	NA
1010414371	1010414121	1010414224	1	1	Female	FU5	1	NA	NA	NA	NA	NA	3.583557717	NA	NA	NA	NA	NA	NA	11/09/2018	NA	NA	NA	NA	NA	NA	4.85	NA	NA	NA	NA	NA	NA	57.55	NA	NA	NA	NA	NA	NA	13.05	NA	NA	NA	NA	NA	NA	-1.96	NA
1010414372	1010414170	1010414272	1	1	Female	FU5	1	NA	NA	NA	NA	NA	13.74245069	NA	NA	NA	NA	NA	NA	12/09/2018	NA	NA	NA	NA	NA	NA	6.75	NA	NA	NA	NA	NA	NA	70.55	NA	NA	NA	NA	NA	NA	12.45	NA	NA	NA	NA	NA	NA	-2.73	NA
1010414373	1010414142	1010414273	1	1	Male	FU5	1	NA	NA	NA	NA	NA	18.73970549	NA	NA	NA	NA	NA	NA	12/09/2018	NA	NA	NA	NA	NA	NA	10.25	NA	NA	NA	NA	NA	NA	80.05	NA	NA	NA	NA	NA	NA	14.55	NA	NA	NA	NA	NA	NA	-0.7	NA
1010414374	1010414177	NA	1	1	Female	FU5	1	NA	NA	NA	NA	NA	14.76162766	NA	NA	NA	NA	NA	NA	12/09/2018	NA	NA	NA	NA	NA	NA	8.9	NA	NA	NA	NA	NA	NA	70.15	NA	NA	NA	NA	NA	NA	14.75	NA	NA	NA	NA	NA	NA	-0.58	NA
1010414375	1010414151	1010414242	1	1	Female	FU5	1	NA	NA	NA	NA	NA	5.424651589	NA	NA	NA	NA	NA	NA	12/09/2018	NA	NA	NA	NA	NA	NA	6.9	NA	NA	NA	NA	NA	NA	64.55	NA	NA	NA	NA	NA	NA	13.05	NA	NA	NA	NA	NA	NA	-0.2	NA
1010414376	1010414178	NA	1	1	Male	FU5	1	NA	NA	NA	NA	NA	12.42738364	NA	NA	NA	NA	NA	NA	12/09/2018	NA	NA	NA	NA	NA	NA	8.75	NA	NA	NA	NA	NA	NA	73.15	NA	NA	NA	NA	NA	NA	13.55	NA	NA	NA	NA	NA	NA	-0.98	NA
1010414377	1010414179	NA	1	1	Female	FU5	1	NA	NA	NA	NA	NA	5.490404942	NA	NA	NA	NA	NA	NA	12/09/2018	NA	NA	NA	NA	NA	NA	6.65	NA	NA	NA	NA	NA	NA	66.25	NA	NA	NA	NA	NA	NA	13.05	NA	NA	NA	NA	NA	NA	-0.54	NA
1010414378	1010414134	1010414234	1	1	Female	FU5	1	NA	NA	NA	NA	NA	0.493150144	NA	NA	NA	NA	NA	NA	12/09/2018	NA	NA	NA	NA	NA	NA	3.9	NA	NA	NA	NA	NA	NA	53.15	NA	NA	NA	NA	NA	NA	11.55	NA	NA	NA	NA	NA	NA	0.55	NA
1010414379	1010414161	1010414250	1	1	Male	FU5	1	NA	NA	NA	NA	NA	9.106839335	NA	NA	NA	NA	NA	NA	12/09/2018	NA	NA	NA	NA	NA	NA	7.9	NA	NA	NA	NA	NA	NA	71.15	NA	NA	NA	NA	NA	NA	13.55	NA	NA	NA	NA	NA	NA	-1.12	NA
1010414380	1010414180	NA	1	1	Male	FU5	1	NA	NA	NA	NA	NA	17.03011832	NA	NA	NA	NA	NA	NA	12/09/2018	NA	NA	NA	NA	NA	NA	10.35	NA	NA	NA	NA	NA	NA	77.15	NA	NA	NA	NA	NA	NA	15.75	NA	NA	NA	NA	NA	NA	-0.33	NA
1010414381	1010414181	NA	1	1	Female	FU5	1	NA	NA	NA	NA	NA	11.17806994	NA	NA	NA	NA	NA	NA	12/09/2018	NA	NA	NA	NA	NA	NA	9.35	NA	NA	NA	NA	NA	NA	72.05	NA	NA	NA	NA	NA	NA	15.55	NA	NA	NA	NA	NA	NA	0.53	NA
1010515301	1010515107	1010515201	1	1	Female	B	1	5.293144884	NA	NA	NA	NA	NA	NA	26/03/2016	NA	NA	NA	NA	NA	NA	6.5	NA	NA	NA	NA	NA	NA	60.34999847	NA	NA	NA	NA	NA	NA	14.55000019	NA	NA	NA	NA	NA	NA	-0.63	NA	NA	NA	NA	NA	NA
1010515302	1010515102	1010515202	1	1	Female	B	5	10.42190639	13.61094399	17.29313173	21.43559295	25.34791743	NA	NA	26/03/2016	01/07/2016	21/10/2016	24/02/2017	23/06/2017	NA	NA	7	7.599999905	8.75	9.75	10.25	NA	NA	67	69.40000153	74.55000305	77.25	81.05000305	NA	NA	14	13.39999962	14.44999981	14.75	15.25	NA	NA	-1.69	-1.68	-1.17	-0.95	-1.13	NA	NA
1010515303	1010515104	1010515204	1	1	Female	B	6	4.306844595	7.495882196	11.17806994	15.32053116	19.23285564	34.06023665	NA	26/03/2016	01/07/2016	21/10/2016	24/02/2017	23/06/2017	17/09/2018	NA	4.800000191	5.5	6.949999809	6.699999809	7.849999905	9.7	NA	58.25	62.09999847	69.05000305	70.04999924	74.15000153	83.8	NA	11.94999981	12	12.64999962	11.75	13	14.15	NA	-2.56	-2.92	-1.93	-3.11	-2.44	-2.71	NA
1010515304	1010515106	1010515206	1	1	Male	B	3	17.65477517	NA	NA	28.66846173	32.58078621	NA	NA	26/03/2016	NA	NA	24/02/2017	23/06/2017	NA	NA	10.89999962	NA	NA	12.3499999	14.14999962	NA	NA	82	NA	NA	90.35000229	93.15000153	NA	NA	15.44999981	NA	NA	15.55000019	14.55000019	NA	NA	0.03	NA	NA	-0.48	0.23	NA	NA
1010515305	1010515107	1010515207	1	1	Male	B	5	1.51232711	4.701364711	8.383552456	12.52601367	16.43833815	NA	NA	26/03/2016	01/07/2016	21/10/2016	24/02/2017	23/06/2017	NA	NA	5.400000095	8.199999809	9.449999809	9.849999905	9.649999619	NA	NA	56	66	70.55000305	73.85000229	77.05000305	NA	NA	12.05000019	15	15.25	14.55000019	14.44999981	NA	NA	0.49	0.97	0.74	0.08	-0.86	NA	NA
1010515306	1010515108	1010515208	1	1	Male	B	5	0.526026821	3.715064422	7.397252167	11.53971338	15.45203786	NA	NA	26/03/2016	01/07/2016	21/10/2016	24/02/2017	23/06/2017	NA	NA	3.5	6	7.75	8.399999619	9.149999619	NA	NA	50.15000153	64.09999847	68.05000305	73.75	76.84999847	NA	NA	9.100000381	12.5	13.55000019	14	13.75	NA	NA	-0.65	-1.13	-0.76	-1.16	-1.16	NA	NA
1010515307	1010515110	1010515210	1	1	Male	B	5	7.989032341	11.17806994	14.86025769	19.0027189	22.91504338	NA	NA	26/03/2016	01/07/2016	21/10/2016	24/02/2017	23/06/2017	NA	NA	7	7.699999809	8.350000381	8.899999619	9.75	NA	NA	66.94999695	72	75.05000305	80.04999924	83.05000305	NA	NA	13.05000019	13.10000038	13.25	12.8499999	13.25	NA	NA	-1.88	-1.87	-1.88	-2.01	-1.78	NA	NA
1010515308	1010515112	1010515212	1	1	Female	B	5	5.720541676	8.909579277	12.59176702	16.73422824	20.64655272	NA	NA	26/03/2016	01/07/2016	21/10/2016	24/02/2017	23/06/2017	NA	NA	6.199999809	7.300000191	9.050000191	9.849999905	10.35000038	NA	NA	63.34999847	67	72.65000153	78	80.59999847	NA	NA	13.19999981	13.19999981	14.64999962	14.75	15.05000019	NA	NA	-1.22	-0.96	-0.03	-0.09	-0.33	NA	NA
1010515309	1010515114	1010515214	1	1	Female	B	5	6.641088613	9.830126214	13.51231396	17.65477517	21.56709965	NA	NA	26/03/2016	01/07/2016	21/10/2016	24/02/2017	23/06/2017	NA	NA	7.599999905	8.100000381	8.75	9.25	9.550000191	NA	NA	65	69	73.05000305	76	78.05000305	NA	NA	14	14.60000038	13.75	14	14.14999962	NA	NA	0.08	-0.33	-0.48	-0.77	-1.14	NA	NA
1010515310	1010515116	1010515216	1	1	Male	B	4	0.88767026	4.076707861	7.758895607	NA	15.8136813	NA	NA	26/03/2016	01/07/2016	21/10/2016	NA	23/06/2017	NA	NA	4.199999809	6.800000191	7.900000095	NA	9.350000381	NA	NA	52	62.70000076	66.55000305	NA	73.05000305	NA	NA	11.25	15	14.75	NA	15.05000019	NA	NA	-0.21	-0.31	-0.71	NA	-1.03	NA	NA
1010515311	1010515118	1010515218	1	1	Female	B	3	7.660265578	10.84930318	NA	18.67395214	NA	NA	NA	26/03/2016	01/07/2016	NA	24/02/2017	NA	NA	NA	7.5	8.100000381	NA	9.399999619	NA	NA	NA	68.5	73.69999695	NA	82.04999924	NA	NA	NA	14.55000019	13.5	NA	13.89999962	NA	NA	NA	-0.37	-0.57	NA	-0.81	NA	NA	NA
1010515312	1010515119	1010515219	1	1	Male	B	4	7.364375491	10.55341309	NA	18.37806205	22.29038653	NA	NA	26/03/2016	01/07/2016	NA	24/02/2017	23/06/2017	NA	NA	7	8.199999809	NA	9.75	10.30000019	NA	NA	67.59999847	71.80000305	NA	79.35000229	83.05000305	NA	NA	13.44999981	13.5	NA	13.80000019	14.14999962	NA	NA	-1.67	-1.15	NA	-1.09	-1.2	NA	NA
1010515313	1010515122	1010515222	1	1	Female	B	4	18.4438154	21.63285301	25.31504075	NA	33.36982644	NA	NA	26/03/2016	01/07/2016	21/10/2016	NA	23/06/2017	NA	NA	8.199999809	8.300000191	8.649999619	NA	9.300000191	NA	NA	75.5	77	78.75	NA	83.15000153	NA	NA	14.25	13.5	13.55000019	NA	13.14999962	NA	NA	-1.93	-2.36	-2.59	NA	-3.01	NA	NA
1010515314	1010515123	1010515223	1	1	Male	B	5	0.789040231	3.978077832	7.660265578	11.80272679	15.71505127	NA	NA	26/03/2016	01/07/2016	21/10/2016	24/02/2017	23/06/2017	NA	NA	3.5	5.699999809	6.949999809	7.149999857	7.349999905	NA	NA	49.75	62	67.05000305	71.5	73.94999695	NA	NA	10.14999962	12.60000038	13.35000038	12.55000019	12.39999962	NA	NA	-1.29	-1.77	-1.84	-2.67	-3.17	NA	NA
1010515315	1010515124	1010515224	1	1	Female	B	3	7.265745462	10.45478306	14.13697081	NA	NA	NA	NA	26/03/2016	01/07/2016	21/10/2016	NA	NA	NA	NA	7.199999809	8.199999809	8.449999809	NA	NA	NA	NA	70.05000305	73.5	76.30000305	NA	NA	NA	NA	12.94999981	12.5	13.05000019	NA	NA	NA	NA	-0.58	-0.38	-0.89	NA	NA	NA	NA
1010515316	1010515125	1010515225	1	1	Male	B	1	1.216437023	NA	NA	NA	NA	NA	NA	26/03/2016	NA	NA	NA	NA	NA	NA	5.5	NA	NA	NA	NA	NA	NA	55.45000076	NA	NA	NA	NA	NA	NA	13.5	NA	NA	NA	NA	NA	NA	1.15	NA	NA	NA	NA	NA	NA
1010515317	1010515126	1010515226	1	1	Male	B	1	8.219169075	NA	NA	NA	NA	NA	NA	26/03/2016	NA	NA	NA	NA	NA	NA	7.800000191	NA	NA	NA	NA	NA	NA	66	NA	NA	NA	NA	NA	NA	14.5	NA	NA	NA	NA	NA	NA	-0.98	NA	NA	NA	NA	NA	NA
1010515318	1010515127	1010515227	1	1	Male	B	5	20.71230607	23.90134367	27.58353142	31.72599263	35.63831711	NA	NA	26/03/2016	01/07/2016	21/10/2016	24/02/2017	23/06/2017	NA	NA	11	11.60000038	12.44999981	12.89999962	14.14999962	NA	NA	82.19999695	85.59999847	87.84999847	91.35000229	93.5	NA	NA	15.25	15.30000019	15.75	15.60000038	16.25	NA	NA	-0.39	-0.39	-0.27	-0.45	-0.08	NA	NA
1010515319	1010515128	1010515229	1	1	Male	B	4	10.06026295	13.24930055	NA	21.07394951	24.98627399	NA	NA	26/03/2016	01/07/2016	NA	24/02/2017	23/06/2017	NA	NA	8.899999619	9.5	NA	11.5	11.75	NA	NA	73.34999847	77	NA	84	86.44999695	NA	NA	14.5	13.69999981	NA	14.5	14.44999981	NA	NA	-0.28	-0.4	NA	-0.05	-0.43	NA	NA
1010515320	1010515128	1010515220	1	1	Female	FU1	1	NA	1.77534052	NA	NA	NA	NA	NA	NA	01/07/2016	NA	NA	NA	NA	NA	NA	4.599999905	NA	NA	NA	NA	NA	NA	53	NA	NA	NA	NA	NA	NA	12.69999981	NA	NA	NA	NA	NA	NA	-0.54	NA	NA	NA	NA	NA
1010515321	1010515113	1010515213	1	1	Male	FU1	5	NA	2.169860636	5.852048381	9.994509595	13.90683407	28.63558506	NA	NA	01/07/2016	21/10/2016	24/02/2017	23/06/2017	14/09/2018	NA	NA	5.300000191	6.650000095	7.599999905	8.25	9.5	NA	NA	57.09999847	63.84999847	68.30000305	73.44999695	83.35	NA	NA	13.80000019	13.55000019	14.05000019	13.05000019	13.15	NA	NA	-0.62	-1.52	-1.7	-1.81	-2.73	NA
1010515322	1010515129	1010515230	1	1	Female	FU2	3	NA	NA	6.476705231	10.61916644	14.53149092	NA	NA	NA	NA	21/10/2016	24/02/2017	23/06/2017	NA	NA	NA	NA	NA	7.549999952	8.350000381	NA	NA	NA	NA	NA	67.90000153	72.75	NA	NA	NA	NA	NA	13.6500001	14.14999962	NA	NA	NA	NA	NA	-1.1	-1.06	NA	NA
1010515323	1010515109	1010515209	1	1	Male	FU2	3	NA	NA	1.610957139	5.753418352	9.665742832	NA	NA	NA	NA	21/10/2016	24/02/2017	23/06/2017	NA	NA	NA	NA	4.550000191	6.300000191	6.550000191	NA	NA	NA	NA	55.04999924	62.90000153	66.25	NA	NA	NA	NA	11.14999962	13.39999962	12.35000038	NA	NA	NA	NA	-1.01	-1.96	-2.96	NA	NA
1010515324	1010515103	1010515203	1	1	Male	FU2	3	NA	NA	2.695887457	6.83834867	10.75067315	NA	NA	NA	NA	21/10/2016	24/02/2017	23/06/2017	NA	NA	NA	NA	5.900000095	7.549999952	8.649999619	NA	NA	NA	NA	60.15000153	67.90000153	72.15000153	NA	NA	NA	NA	12.64999962	13.60000038	13.35000038	NA	NA	NA	NA	-0.35	-0.8	-0.71	NA	NA
1010515325	1010515111	1010515211	1	1	Male	FU2	2	NA	NA	6.213691821	10.35615303	NA	NA	NA	NA	NA	21/10/2016	24/02/2017	NA	NA	NA	NA	NA	6.650000095	7.800000191	NA	NA	NA	NA	NA	65.05000305	72.09999847	NA	NA	NA	NA	NA	12.64999962	12.5	NA	NA	NA	NA	NA	-1.69	-1.56	NA	NA	NA
1010515326	1010515128	1010515229	1	1	Male	FU3	2	NA	NA	NA	4.142461214	8.054785693	NA	NA	NA	NA	NA	24/02/2017	23/06/2017	NA	NA	NA	NA	NA	8.050000191	9.050000191	NA	NA	NA	NA	NA	65.40000153	71.05000305	NA	NA	NA	NA	NA	15.69999981	15.30000019	NA	NA	NA	NA	NA	1.15	0.44	NA	NA
1010515328	1010515130	1010515231	1	1	Male	FU4	1	NA	NA	NA	NA	1.6	NA	NA	NA	NA	NA	NA	23/06/2017	NA	NA	NA	NA	NA	NA	6.25	NA	NA	NA	NA	NA	NA	57	NA	NA	NA	NA	NA	NA	14	NA	NA	NA	NA	NA	NA	1.5	NA	NA
1010515329	1010515133	1010515234	1	1	Female	FU4	1	NA	NA	NA	NA	2.766666667	NA	NA	NA	NA	NA	NA	23/06/2017	NA	NA	NA	NA	NA	NA	5.050000191	NA	NA	NA	NA	NA	NA	54.45000076	NA	NA	NA	NA	NA	NA	12.55000019	NA	NA	NA	NA	NA	NA	-0.93	NA	NA
1010515332	1010515131	1010515232	1	1	Female	FU4	1	NA	NA	NA	NA	3.9	NA	NA	NA	NA	NA	NA	23/06/2017	NA	NA	NA	NA	NA	NA	6.650000095	NA	NA	NA	NA	NA	NA	61.75	NA	NA	NA	NA	NA	NA	14.05000019	NA	NA	NA	NA	NA	NA	0.34	NA	NA
1010515340	1010515104	1010515204	1	1	Male	FU5	1	NA	NA	NA	NA	NA	0.2	NA	NA	NA	NA	NA	NA	17/09/2018	NA	NA	NA	NA	NA	NA	3	NA	NA	NA	NA	NA	NA	47.6	NA	NA	NA	NA	NA	NA	9.95	NA	NA	NA	NA	NA	NA	-0.95	NA
1010516301	1010516107	1010516207	1	1	Male	B	4	14.30135419	17.49039179	21.17257954	25.31504075	NA	NA	NA	25/03/2016	30/06/2016	20/10/2016	23/02/2017	NA	NA	NA	9.600000381	10	11.44999981	12.69999981	NA	NA	NA	75	78.69999695	81.65000153	85.75	NA	NA	NA	14.05000019	14.60000038	15.55000019	16.05000019	NA	NA	NA	-0.51	-0.72	-0.1	0.2	NA	NA	NA
1010516302	1010516108	1010516208	1	1	Female	B	5	15.2547778	18.4438154	22.12600315	26.26846436	30.18078884	NA	NA	25/03/2016	30/06/2016	20/10/2016	23/02/2017	22/06/2017	NA	NA	8.100000381	8.600000381	9.050000191	10.1500001	10.85000038	NA	NA	76	78.5	82.25	86.25	88.55000305	NA	NA	12.64999962	13	12.85000038	13.3499999	13.89999962	NA	NA	-1.46	-1.52	-1.69	-1.35	-1.31	NA	NA
1010516303	1010516109	1010516209	1	1	Male	B	2	4.602734682	NA	NA	NA	19.52874572	NA	NA	25/03/2016	NA	NA	NA	22/06/2017	NA	NA	9.600000381	NA	NA	NA	12.75	NA	NA	72	NA	NA	NA	86.55000305	NA	NA	15.14999962	NA	NA	NA	14.85000038	NA	NA	2.48	NA	NA	NA	1.12	NA	NA
1010516304	1010516111	1010516211	1	1	Male	B	6	10.84930318	14.03834078	17.72052853	21.86298974	25.77531422	40.56981855	NA	25/03/2016	30/06/2016	20/10/2016	23/02/2017	22/06/2017	15/09/2018	NA	9.399999619	10.10000038	11	11.8499999	12.89999962	15.65	NA	76	78.40000153	82.34999847	85.35000229	88.55000305	98.025	NA	16	14.69999981	14.85000038	14.6500001	15.44999981	16.35	NA	0.03	0	0.1	0.1	0.27	0.28	NA
1010516305	1010516112	1010516231	1	1	Female	B	5	10.6849198	13.8739574	NA	21.69860636	25.61093084	40.40543517	NA	25/03/2016	30/06/2016	NA	23/02/2017	22/06/2017	15/09/2018	NA	7.599999905	7.900000095	NA	9.849999905	10.25	12.1	NA	68.44999695	71.5	NA	81.35000229	85.05000305	93.95	NA	15.5	14.30000019	NA	13.8499999	14.05000019	14.25	NA	-1.06	-1.4	NA	-0.9	-1.17	-1.5	NA
1010516306	1010516116	1010516216	1	1	Male	B	4	1.709587168	4.898624769	8.580812514	12.72327373	NA	NA	NA	25/03/2016	30/06/2016	20/10/2016	23/02/2017	NA	NA	NA	5.199999809	7.5	8.75	9.25	NA	NA	NA	56.95000076	65.5	72.44999695	77.64999771	NA	NA	NA	12.64999962	15	15.60000038	14.8499999	NA	NA	NA	-0.13	0.05	-0.03	-0.54	NA	NA	NA
1010516307	1010516117	1010516217	1	1	Female	B	5	19.23285564	22.42189324	26.10408098	30.2465422	34.15886668	NA	NA	25/03/2016	30/06/2016	20/10/2016	23/02/2017	22/06/2017	NA	NA	8.199999809	8.600000381	9.149999619	9.800000191	10.14999962	NA	NA	79.5	82.59999847	82.75	88.75	91.40000153	NA	NA	12.44999981	12	12.10000038	12.44999981	12.85000038	NA	NA	-2.06	-2.18	-2.21	-2.18	-2.33	NA	NA
1010516308	1010516117	1010516218	1	1	Female	B	5	3.978077832	7.167115433	10.84930318	14.99176439	18.90408887	NA	NA	25/03/2016	30/06/2016	20/10/2016	23/02/2017	22/06/2017	NA	NA	6.300000191	6.849999905	7.550000191	7.850000143	8.050000191	NA	NA	64	66.59999847	71.15000153	75.04999924	77.65000153	NA	NA	13.05000019	12.5	13.35000038	13.44999981	12.55000019	NA	NA	-0.14	-0.96	-1.16	-1.67	-2.17	NA	NA
1010516309	1010516118	1010516219	1	1	Male	B	5	8.153415722	11.34245332	15.02464107	19.16710228	23.07942676	NA	NA	25/03/2016	30/06/2016	20/10/2016	23/02/2017	22/06/2017	NA	NA	6.699999809	7.400000095	8.050000191	8.899999619	9.100000381	NA	NA	65.25	69	72.75	77.14999771	81.15000153	NA	NA	14.14999962	14.89999962	11.75	14.55000019	14.35000038	NA	NA	-2.33	-2.26	-2.24	-2.03	-2.41	NA	NA
1010516310	1010516122	1010416223	1	1	Female	B	4	4.865748092	NA	NA	15.87943465	19.75888246	34.58626347	NA	25/03/2016	NA	NA	23/02/2017	21/06/2017	15/09/2018	NA	6.300000191	NA	NA	8.25	8.850000381	11.4	NA	61.65000153	NA	NA	74.45000076	77.69999695	88.55	NA	14	NA	NA	13.05000019	13.55000019	14.15	NA	-0.67	NA	NA	-1.42	-1.5	-1.41	NA
1010516311	1010516125	1010516226	1	1	Female	B	3	20.90956613	24.09860373	27.78079147	NA	NA	NA	NA	25/03/2016	30/06/2016	20/10/2016	NA	NA	NA	NA	9	8.800000191	9.300000191	NA	NA	NA	NA	76	77.5	79.25	NA	NA	NA	NA	14.44999981	13.60000038	13.14999962	NA	NA	NA	NA	-1.54	-2.25	-2.31	NA	NA	NA	NA
1010516312	1010516126	1010516227	1	1	Male	B	5	4.898624769	8.08766237	11.76985012	15.91231133	19.82463581	NA	NA	25/03/2016	30/06/2016	20/10/2016	23/02/2017	22/06/2017	NA	NA	7.599999905	7.800000191	8.850000381	10.1500001	11.35000038	NA	NA	68.05000305	69.30000305	75.44999695	80.85000229	84.44999695	NA	NA	14	14	14.25	14.75	15.14999962	NA	NA	0.17	-0.93	-0.74	-0.31	0.03	NA	NA
1010516313	1010516127	1010516228	1	1	Male	B	6	9.336976069	12.52601367	16.20820142	20.35066263	24.26298711	39.05749144	NA	25/03/2016	30/06/2016	20/10/2016	23/02/2017	22/06/2017	15/09/2018	NA	7.900000095	8.100000381	8.800000191	9.550000191	10.14999962	12.4	NA	71.44999695	74.59999847	77.44999695	82.14999771	83.84999847	93.6	NA	14.5	13.69999981	13.85000038	14.05000019	14.05000019	14.65	NA	-1.18	-1.7	-1.65	-1.59	-1.62	-1.48	NA
1010516314	1010516104	1010516204	1	1	Male	FU1	5	NA	18.4438154	22.12600315	26.26846436	30.18078884	44.97529318	NA	NA	30/06/2016	20/10/2016	23/02/2017	22/06/2017	15/09/2018	NA	NA	11.30000019	12.55000019	13.1500001	13.39999962	15.7	NA	NA	87.5	89.05000305	92.35000229	95.65000153	102.45	NA	NA	15	15.25	15.6500001	15.85000038	15.55	NA	NA	0.22	0.56	0.37	0.04	-0.07	NA
1010516315	1010516115	1010516215	1	1	Male	FU1	3	NA	2.597257428	6.279445173	10.42190639	NA	NA	NA	NA	30/06/2016	20/10/2016	23/02/2017	NA	NA	NA	NA	5.300000191	7.199999809	8.75	NA	NA	NA	NA	58.59999847	65.44999695	70.64999771	NA	NA	NA	NA	13.30000019	14.14999962	14.55000019	NA	NA	NA	NA	-1.13	-1	-0.53	NA	NA	NA
1010516316	1010516102	1010516202	1	1	Female	FU1	5	NA	19.0027189	22.68490665	26.82736786	30.73969234	45.53419667	NA	NA	30/06/2016	20/10/2016	23/02/2017	22/06/2017	15/09/2018	NA	NA	8.100000381	8.550000191	9.849999905	10.35000038	12.2	NA	NA	77.69999695	79.05000305	80.25	86.5	96.4	NA	NA	12.10000038	13.35000038	14.1500001	14.05000019	13.75	NA	NA	-2.13	-2.27	-1.68	-1.77	-1.88	NA
1010516317	1010516106	1010516206	1	1	Female	FU1	2	NA	6.83834867	10.52053642	NA	NA	NA	NA	NA	30/06/2016	20/10/2016	NA	NA	NA	NA	NA	6.800000191	7.849999905	NA	NA	NA	NA	NA	63.90000153	68.05000305	NA	NA	NA	NA	NA	13	13.64999962	NA	NA	NA	NA	NA	-0.9	-0.76	NA	NA	NA	NA
1010516318	1010516113	1010516213	1	1	Male	FU2	2	NA	NA	18.4438154	NA	26.4986011	NA	NA	NA	NA	20/10/2016	NA	22/06/2017	NA	NA	NA	NA	5.349999905	NA	7.349999905	NA	NA	NA	NA	59.15000153	NA	70.55000305	NA	NA	NA	NA	12.35000038	NA	12.64999962	NA	NA	NA	NA	-5.72	NA	-4.47	NA	NA
1010516319	1010516114	1010516214	1	1	Male	FU4	1	NA	NA	NA	NA	8.449305809	NA	NA	NA	NA	NA	NA	22/06/2017	NA	NA	NA	NA	NA	NA	7.900000095	NA	NA	NA	NA	NA	NA	66.44999695	NA	NA	NA	NA	NA	NA	14.05000019	NA	NA	NA	NA	NA	NA	-0.93	NA	NA
1010516320	1010516129	1010516230	1	1	Male	FU4	1	NA	NA	NA	NA	3.55068104	NA	NA	NA	NA	NA	NA	22/06/2017	NA	NA	NA	NA	NA	NA	6.050000191	NA	NA	NA	NA	NA	NA	59	NA	NA	NA	NA	NA	NA	13.14999962	NA	NA	NA	NA	NA	NA	-0.93	NA	NA
1010516321	1010516123	1010516225	1	1	Female	FU4	1	NA	NA	NA	NA	12	NA	NA	NA	NA	NA	NA	22/06/2017	NA	NA	NA	NA	NA	NA	8.649999619	NA	NA	NA	NA	NA	NA	71.44999695	NA	NA	NA	NA	NA	NA	14.60000038	NA	NA	NA	NA	NA	NA	-0.28	NA	NA
1010516322	1010516130	NA	1	1	Male	FU5	1	NA	NA	NA	NA	NA	3.945201156	NA	NA	NA	NA	NA	NA	15/09/2018	NA	NA	NA	NA	NA	NA	6.9	NA	NA	NA	NA	NA	NA	64.55	NA	NA	NA	NA	NA	NA	14.35	NA	NA	NA	NA	NA	NA	-0.09	NA
1010516323	1010516131	NA	1	1	Male	FU5	1	NA	NA	NA	NA	NA	20.35066263	NA	NA	NA	NA	NA	NA	15/09/2018	NA	NA	NA	NA	NA	NA	11.2	NA	NA	NA	NA	NA	NA	80.85	NA	NA	NA	NA	NA	NA	15.85	NA	NA	NA	NA	NA	NA	-0.17	NA
1010516324	1010516132	NA	1	1	Female	FU5	1	NA	NA	NA	NA	NA	0.591780173	NA	NA	NA	NA	NA	NA	15/09/2018	NA	NA	NA	NA	NA	NA	3.2	NA	NA	NA	NA	NA	NA	52.55	NA	NA	NA	NA	NA	NA	11	NA	NA	NA	NA	NA	NA	-1.05	NA
1010516325	1010516133	NA	1	1	Male	FU5	1	NA	NA	NA	NA	NA	5.983555087	NA	NA	NA	NA	NA	NA	15/09/2018	NA	NA	NA	NA	NA	NA	6.6	NA	NA	NA	NA	NA	NA	66.25	NA	NA	NA	NA	NA	NA	12.85	NA	NA	NA	NA	NA	NA	-1.65	NA
1010516326	1010516134	NA	1	1	Female	FU5	1	NA	NA	NA	NA	NA	10.29039968	NA	NA	NA	NA	NA	NA	15/09/2018	NA	NA	NA	NA	NA	NA	8.25	NA	NA	NA	NA	NA	NA	70.05	NA	NA	NA	NA	NA	NA	13.75	NA	NA	NA	NA	NA	NA	-0.29	NA
1010516327	1010516135	NA	1	1	Female	FU5	1	NA	NA	NA	NA	NA	3.057530896	NA	NA	NA	NA	NA	NA	15/09/2018	NA	NA	NA	NA	NA	NA	5	NA	NA	NA	NA	NA	NA	55	NA	NA	NA	NA	NA	NA	13.55	NA	NA	NA	NA	NA	NA	-1.28	NA
1010516328	1010516137	NA	1	1	Female	FU5	1	NA	NA	NA	NA	NA	0.953423613	NA	NA	NA	NA	NA	NA	15/09/2018	NA	NA	NA	NA	NA	NA	4.2	NA	NA	NA	NA	NA	NA	50.55	NA	NA	NA	NA	NA	NA	12.85	NA	NA	NA	NA	NA	NA	0.11	NA
1010516329	1010516138	NA	1	1	Female	FU5	1	NA	NA	NA	NA	NA	13.74245069	NA	NA	NA	NA	NA	NA	15/09/2018	NA	NA	NA	NA	NA	NA	9.1	NA	NA	NA	NA	NA	NA	76.55	NA	NA	NA	NA	NA	NA	13.85	NA	NA	NA	NA	NA	NA	-0.2	NA
1010516330	1010516139	NA	1	1	Male	FU5	1	NA	NA	NA	NA	NA	1.742463844	NA	NA	NA	NA	NA	NA	15/09/2018	NA	NA	NA	NA	NA	NA	6.7	NA	NA	NA	NA	NA	NA	65.35	NA	NA	NA	NA	NA	NA	13.25	NA	NA	NA	NA	NA	NA	1.88	NA
1010516331	1010516140	NA	1	1	Female	FU5	1	NA	NA	NA	NA	NA	16.86573494	NA	NA	NA	NA	NA	NA	15/09/2018	NA	NA	NA	NA	NA	NA	8.85	NA	NA	NA	NA	NA	NA	76.3	NA	NA	NA	NA	NA	NA	14.25	NA	NA	NA	NA	NA	NA	-1	NA
1010516332	1010516141	NA	1	1	Female	FU5	1	NA	NA	NA	NA	NA	4.767118063	NA	NA	NA	NA	NA	NA	16/09/2018	NA	NA	NA	NA	NA	NA	6.9	NA	NA	NA	NA	NA	NA	64.8	NA	NA	NA	NA	NA	NA	13.55	NA	NA	NA	NA	NA	NA	0.13	NA
1010516333	1010516142	NA	1	1	Male	FU5	1	NA	NA	NA	NA	NA	21.07394951	NA	NA	NA	NA	NA	NA	16/09/2018	NA	NA	NA	NA	NA	NA	9.1	NA	NA	NA	NA	NA	NA	78.5	NA	NA	NA	NA	NA	NA	14.05	NA	NA	NA	NA	NA	NA	-2.12	NA
1010517301	1010517101	1010517201	1	1	Male	B	6	7.298622138	10.48765974	14.33423087	18.54244543	22.42189324	37.08489087	NA	23/03/2016	28/06/2016	23/10/2016	28/02/2017	26/06/2017	15/09/2018	NA	7.099999905	7.699999809	7.449999809	8.600000381	9	10.75	NA	65.84999847	67.05000305	71.69999695	74.59999847	77.09999847	85.15	NA	13.55000019	13.19999981	13.60000038	13.5	13.64999962	14.45	NA	-1.52	-1.71	-2.81	-2.24	-2.42	-2.5	NA
1010517302	1010517102	1010517202	1	1	Female	B	3	5.621911647	8.810949248	NA	NA	NA	35.40818037	NA	23/03/2016	28/06/2016	NA	NA	NA	15/09/2018	NA	6.25	6.199999809	NA	NA	NA	11.5	NA	64.05000305	66.44999695	NA	NA	NA	87.75	NA	13.55000019	12.39999962	NA	NA	NA	14.55	NA	-1.11	-2.31	NA	NA	NA	-1.42	NA
1010517303	1010517103	1010517203	1	1	Male	B	2	1.906847225	5.095884826	NA	NA	NA	NA	NA	23/03/2016	28/06/2016	NA	NA	NA	NA	NA	4.800000191	7	NA	NA	NA	NA	NA	59.65000153	68.80000305	NA	NA	NA	NA	NA	12.44999981	13.89999962	NA	NA	NA	NA	NA	-1.05	-0.68	NA	NA	NA	NA	NA
1010517304	1010517104	1010517204	1	1	Male	B	4	18.08217196	21.27120957	25.11778069	NA	33.23831974	NA	NA	23/03/2016	28/06/2016	23/10/2016	NA	27/06/2017	NA	NA	7.599999905	8.5	8.850000381	NA	9.949999809	NA	NA	75.55000305	77.09999847	78.40000153	NA	84.05000305	NA	NA	12.85000038	13	13.44999981	NA	13.75	NA	NA	-3.25	-2.76	-2.93	NA	-2.8	NA	NA
1010517305	1010517105	1010517205	1	1	Male	B	2	4.306844595	7.495882196	NA	NA	NA	NA	NA	23/03/2016	28/06/2016	NA	NA	NA	NA	NA	7	7.699999809	NA	NA	NA	NA	NA	64.05000305	67.05000305	NA	NA	NA	NA	NA	15.25	14.39999962	NA	NA	NA	NA	NA	-0.21	-0.86	NA	NA	NA	NA	NA
1010517306	1010517106	1010517206	1	1	Male	B	4	16.60272153	19.79175913	23.63833026	NA	31.75886931	NA	NA	23/03/2016	28/06/2016	23/10/2016	NA	27/06/2017	NA	NA	7.550000191	8.100000381	9.449999809	NA	11.39999962	NA	NA	74.75	77.44999695	80	NA	86.09999847	NA	NA	13.05000019	12.60000038	14.10000038	NA	14.69999981	NA	NA	-3.09	-2.97	-2.15	NA	-1.5	NA	NA
1010517307	1010517107	1010517207	1	1	Male	B	5	4.339721272	7.528758873	11.37533	NA	19.46299237	34.09311332	NA	23/03/2016	28/06/2016	23/10/2016	NA	26/06/2017	14/09/2018	NA	7.400000095	7.849999905	8.550000191	NA	10.10000038	11.75	NA	66	68.05000305	71.5	NA	79.25	88.9	NA	15.5	14.5	14.44999981	NA	15.55000019	14.65	NA	0.26	-0.69	-0.96	NA	-0.95	-1.48	NA
1010517308	1010517108	1010517208	1	1	Female	B	6	14.72875098	17.91778858	21.76435971	25.97257428	29.85202208	44.48214303	NA	23/03/2016	28/06/2016	23/10/2016	28/02/2017	26/06/2017	14/09/2018	NA	6.75	6.800000191	8.050000191	8.399999619	9.199999809	10.8	NA	74.15000153	74	78	79.5	81.5	89.55	NA	12.25	11.39999962	12.14999962	13.30000019	13.25	14.25	NA	-2.93	-3.44	-2.65	-2.95	-2.68	-2.79	NA
1010517309	1010517109	1010517209	1	1	Female	B	5	12.65752038	15.84655798	19.6931291	23.90134367	27.81366815	NA	NA	23/03/2016	28/06/2016	23/10/2016	28/02/2017	27/06/2017	NA	NA	7.900000095	8.699999809	9.25	10.39999962	10.60000038	NA	NA	72.34999847	73.75	78.44999695	81.40000153	82.94999695	NA	NA	14.44999981	14.80000019	14.25	15.5	15.25	NA	NA	-1.16	-0.96	-1.11	-0.79	-1.2	NA	NA
1010517310	1010517111	1010517211	1	1	Male	B	1	12.26300026	NA	NA	NA	NA	NA	NA	23/03/2016	NA	NA	NA	NA	NA	NA	9.5	NA	NA	NA	NA	NA	NA	78.84999847	NA	NA	NA	NA	NA	NA	16.45000076	NA	NA	NA	NA	NA	NA	-0.2	NA	NA	NA	NA	NA	NA
1010517311	1010517112	1010517212	1	1	Male	B	4	1.578080462	4.767118063	8.61368919	12.82190376	NA	NA	NA	23/03/2016	28/06/2016	23/10/2016	28/02/2017	NA	NA	NA	4.75	6.300000191	7.75	8.600000381	NA	NA	NA	58.9	63.04999924	70.44999695	74	NA	NA	NA	13.05000019	13.30000019	14	14.60000038	NA	NA	NA	-0.62	-1.43	-1.15	-1.22	NA	NA	NA
1010517312	1010517114	NA	1	1	Female	B	1	20.90956613	NA	NA	NA	NA	NA	NA	23/03/2016	NA	NA	NA	NA	NA	NA	8.649999619	NA	NA	NA	NA	NA	NA	77.55000305	NA	NA	NA	NA	NA	NA	14.14999962	NA	NA	NA	NA	NA	NA	-1.88	NA	NA	NA	NA	NA	NA
1010517313	1010517115	1010517214	1	1	Male	B	6	10.61916644	13.80820405	17.65477517	21.86298974	25.74243754	40.3725585	NA	23/03/2016	28/06/2016	23/10/2016	28/02/2017	26/06/2017	14/09/2018	NA	7.199999809	7.800000191	8.649999619	9.699999809	10	12.35	NA	63.29999924	70.05000305	75.5	78.80000305	81.30000305	90.75	NA	13.25	13.39999962	13.5	14.19999981	14	15.4	NA	-2.34	-2.3	-2.05	-1.67	-1.94	-1.63	NA
1010517314	1010517116	1010517215	1	1	Male	B	6	3.879447803	7.068485404	10.91505653	15.1232711	19.0027189	33.63283985	NA	23/03/2016	28/06/2016	23/10/2016	28/02/2017	26/06/2017	14/09/2018	NA	7.5	7.900000095	8.350000381	9.100000381	10.19999981	13.2	NA	68.19999695	69.34999847	74.69999695	77	80.25	93.45	NA	16.14999962	14.30000019	14.69999981	15	15.35000038	17	NA	0.7	-0.47	-1.07	-1.15	-0.79	-0.46	NA
1010517315	1010517117	1010517216	1	1	Male	B	5	20.2520326	23.4410702	27.28764133	31.49585589	35.3753037	NA	NA	23/03/2016	28/06/2016	23/10/2016	28/02/2017	26/06/2017	NA	NA	9.050000191	10	10.44999981	11.30000019	11.89999962	NA	NA	79.84999847	81.55000305	85.05000305	87.59999847	91.25	NA	NA	13.25	13.30000019	13.94999981	14.80000019	14.89999962	NA	NA	-2.05	-1.63	-1.75	-1.55	-1.49	NA	NA
1010517316	1010517120	1010517219	1	1	Male	B	1	12.29587694	NA	NA	NA	NA	NA	NA	23/03/2016	NA	NA	NA	NA	NA	NA	7.099999905	NA	NA	NA	NA	NA	NA	70.5	NA	NA	NA	NA	NA	NA	12.5	NA	NA	NA	NA	NA	NA	-2.84	NA	NA	NA	NA	NA	NA
1010517317	1010517121	1010517220	1	1	Female	B	3	5.786295029	NA	12.82190376	17.03011832	NA	NA	NA	23/03/2016	NA	23/10/2016	28/02/2017	NA	NA	NA	8.050000191	NA	9.149999619	10	NA	NA	NA	67.44999695	NA	74.05000305	78.09999847	NA	NA	NA	14.94999981	NA	14.55000019	14.5	NA	NA	NA	0.89	NA	0.02	-0.02	NA	NA	NA
1010517318	1010517122	1010517221	1	1	Female	B	5	7.857525636	11.04656324	14.89313436	19.10134893	23.01367341	NA	NA	23/03/2016	28/06/2016	23/10/2016	28/02/2017	27/06/2017	NA	NA	7.900000095	8.100000381	9.050000191	9.899999619	9.800000191	NA	NA	68.19999695	72.5	75.25	77.90000153	80.09999847	NA	NA	14.14999962	14.39999962	14.55000019	14.80000019	13.75	NA	NA	-0.01	-0.61	-0.46	-0.45	-1.15	NA	NA
1010517319	1010517124	1010517223	1	1	Female	B	6	7.824648959	11.01368656	14.86025769	19.06847225	22.98079673	37.57804101	NA	23/03/2016	28/06/2016	23/10/2016	28/02/2017	27/06/2017	14/09/2018	NA	7.150000095	7.349999905	7.949999809	8.699999809	9.399999619	12.25	NA	67.09999847	69.65000153	73.84999847	76.69999695	79.80000305	90.25	NA	13.14999962	12.30000019	12.69999981	13.19999981	13.05000019	14.85	NA	-0.82	-1.42	-1.54	-1.53	-1.5	-1.13	NA
1010517320	1010517125	1010517224	1	1	Male	B	1	16.63559821	NA	NA	NA	NA	NA	NA	24/03/2016	NA	NA	NA	NA	NA	NA	8.300000191	NA	NA	NA	NA	NA	NA	76.19999695	NA	NA	NA	NA	NA	NA	13.55000019	NA	NA	NA	NA	NA	NA	-2.25	NA	NA	NA	NA	NA	NA
1010517321	1010517126	1010517225	1	1	Male	B	1	21.07394951	NA	NA	NA	NA	NA	NA	24/03/2016	NA	NA	NA	NA	NA	NA	9	NA	NA	NA	NA	NA	NA	84.69999695	NA	NA	NA	NA	NA	NA	12.44999981	NA	NA	NA	NA	NA	NA	-2.22	NA	NA	NA	NA	NA	NA
1010517322	1010517127	1010517226	1	1	Female	B	1	12.52601367	NA	NA	NA	NA	NA	NA	24/03/2016	NA	NA	NA	NA	NA	NA	7.900000095	NA	NA	NA	NA	NA	NA	74.80000305	NA	NA	NA	NA	NA	NA	13.19999981	NA	NA	NA	NA	NA	NA	-1.14	NA	NA	NA	NA	NA	NA
1010517323	1010517128	1010517227	1	1	Male	B	6	3.780817774	7.002732052	10.8164265	15.02464107	18.90408887	33.50133315	NA	24/03/2016	30/06/2016	24/10/2016	01/03/2017	27/06/2017	14/09/2018	NA	7	8.5	9.149999619	10.19999981	10.44999981	12.7	NA	64.5	69.34999847	71.55000305	76.09999847	78.15000153	89.55	NA	14.25	15.60000038	15.55000019	16	14.69999981	17.05	NA	0.16	0.22	-0.21	-0.1	-0.56	-0.77	NA
1010517324	1010517129	1010517228	1	1	Male	B	1	0.164383381	NA	NA	NA	NA	NA	NA	24/03/2016	NA	NA	NA	NA	NA	NA	3	NA	NA	NA	NA	NA	NA	51.3	NA	NA	NA	NA	NA	NA	9.25	NA	NA	NA	NA	NA	NA	-0.89	NA	NA	NA	NA	NA	NA
1010517325	1010517130	1010517229	1	1	Female	B	3	13.67669734	16.89861162	20.71230607	NA	NA	NA	NA	24/03/2016	30/06/2016	24/10/2016	NA	NA	NA	NA	6.900000095	7.349999905	7.949999809	NA	NA	NA	NA	69.44999695	71.75	74.44999695	NA	NA	NA	NA	12.35000038	11.69999981	12.25	NA	NA	NA	NA	-2.53	-2.6	-2.59	NA	NA	NA	NA
1010517326	1010517132	NA	1	1	Female	B	4	4.997254798	8.219169075	12.03286353	16.24107809	NA	NA	NA	24/03/2016	30/06/2016	24/10/2016	01/03/2017	NA	NA	NA	6.550000191	7.5	8.449999809	9	NA	NA	NA	64.40000153	69.55000305	72.44999695	77.5	NA	NA	NA	14.94999981	14.89999962	14.85000038	14.60000038	NA	NA	NA	-0.42	-0.54	-0.47	-0.75	NA	NA	NA
1010517327	1010517133	1010517244	1	1	Female	B	3	3.583557717	6.805471994	10.61916644	NA	NA	NA	NA	24/03/2016	30/06/2016	24/10/2016	NA	NA	NA	NA	6	7.800000191	9.149999619	NA	NA	NA	NA	62.5	69.30000305	74.05000305	NA	NA	NA	NA	13.14999962	14	14.10000038	NA	NA	NA	NA	-0.26	0.24	0.48	NA	NA	NA	NA
1010517328	1010517135	1010517243	1	1	Female	B	4	16.40546147	19.62737575	23.4410702	27.64928477	NA	NA	NA	24/03/2016	30/06/2016	24/10/2016	01/03/2017	NA	NA	NA	8.300000191	9.300000191	10.10000038	10.39999962	NA	NA	NA	73.5	75.34999847	78.05000305	81.19999695	NA	NA	NA	14.14999962	14.30000019	15.44999981	15	NA	NA	NA	-1.46	-1.05	-0.96	-1.33	NA	NA	NA
1010517329	1010517136	NA	1	1	Female	B	6	4.734241387	7.956155664	11.76985012	15.97806468	19.85751248	34.48763275	NA	24/03/2016	30/06/2016	24/10/2016	01/03/2017	27/06/2017	15/09/2018	NA	5.150000095	6.550000191	7.900000095	8.699999809	9.850000381	10.2	NA	60.04999924	65.44999695	70	74.90000153	77.34999847	82.3	NA	12.55000019	13.10000038	13.69999981	13.69999981	14.05000019	14.35	NA	-2.25	-1.59	-0.98	-0.99	-0.61	-2.33	NA
1010517330	1010517137	1010517232	1	1	Female	B	6	5.819171705	9.041085982	12.85478043	17.062995	20.9424428	35.57256376	NA	24/03/2016	30/06/2016	24/10/2016	01/03/2017	27/06/2017	15/09/2018	NA	5.75	6.25	7	7.599999905	8.149999619	10.05	NA	62	63.59999847	67.55000305	71.09999847	74.55000305	84.45	NA	13.55000019	12.69999981	13.10000038	13	12.75	13	NA	-1.89	-2.31	-2.23	-2.34	-2.41	-2.57	NA
1010517331	1010517139	1010517233	1	1	Female	B	3	11.44108335	14.66299763	18.47669208	NA	NA	NA	NA	24/03/2016	30/06/2016	24/10/2016	NA	NA	NA	NA	7.800000191	8.5	8.850000381	NA	NA	NA	NA	69.40000153	72.34999847	76.25	NA	NA	NA	NA	14.14999962	14.30000019	13.35000038	NA	NA	NA	NA	-1.01	-0.94	-1.28	NA	NA	NA	NA
1010517332	1010517140	1010517234	1	1	Male	B	1	18.18080199	NA	NA	NA	NA	NA	NA	24/03/2016	NA	NA	NA	NA	NA	NA	9.899999619	NA	NA	NA	NA	NA	NA	79.84999847	NA	NA	NA	NA	NA	NA	15.05000019	NA	NA	NA	NA	NA	NA	-0.92	NA	NA	NA	NA	NA	NA
1010517333	1010517141	1010517242	1	1	Male	B	6	13.47943728	16.70135156	20.51504601	24.72326058	28.60270838	43.19995266	NA	24/03/2016	30/06/2016	24/10/2016	01/03/2017	27/06/2017	14/09/2018	NA	8.800000191	9.300000191	10.14999962	10.60000038	11.60000038	12.8	NA	74.5	77.25	80.55000305	83.5	87.19999695	94.5	NA	14.85000038	14.60000038	14.85000038	14.10000038	15.25	15.55	NA	-1.14	-1.24	-1.07	-1.3	-1.01	-1.57	NA
1010517334	1010517142	1010517235	1	1	Female	B	5	22.42189324	25.64380751	29.45750196	33.66571653	NA	52.17528529	NA	24/03/2016	30/06/2016	24/10/2016	01/03/2017	NA	15/09/2018	NA	9.199999809	9.649999619	10.44999981	11	NA	14.35	NA	74.30000305	76.34999847	79.55000305	82.5	NA	94.55	NA	14.44999981	14.60000038	15.35000038	15.30000019	NA	16.35	NA	-1.6	-1.69	-1.53	-1.6	NA	-1.15	NA
1010517335	1010517143	1010517236	1	1	Male	B	1	3.945201156	NA	NA	NA	NA	NA	NA	24/03/2016	NA	NA	NA	NA	NA	NA	6.5	NA	NA	NA	NA	NA	NA	63.5	NA	NA	NA	NA	NA	NA	13.94999981	NA	NA	NA	NA	NA	NA	-0.61	NA	NA	NA	NA	NA	NA
1010517336	1010517144	1010517237	1	1	Male	B	3	2.334244017	5.556158295	NA	NA	NA	32.08763607	NA	24/03/2016	30/06/2016	NA	NA	NA	15/09/2018	NA	7	7.099999905	NA	NA	NA	11.75	NA	61	64.59999847	NA	NA	NA	86.15	NA	14.14999962	14.19999981	NA	NA	NA	14.35	NA	1.49	-0.8	NA	NA	NA	-1.28	NA
1010517337	1010517145	1010517238	1	1	Male	B	5	6.082185115	9.23834604	13.08491717	17.29313173	21.17257954	NA	NA	24/03/2016	28/06/2016	23/10/2016	28/02/2017	26/06/2017	NA	NA	7.650000095	8.850000381	9.449999809	10.10000038	10.89999962	NA	NA	66.30000305	70.3500061	75.05000305	78.09999847	83.15000153	NA	NA	14.19999981	14.5	14.94999981	15	15	NA	NA	-0.37	-0.12	-0.42	-0.6	-0.54	NA	NA
1010517338	1010517146	NA	1	1	Male	B	1	20.70967742	NA	NA	NA	NA	NA	NA	24/03/2016	NA	NA	NA	NA	NA	NA	10.89999962	NA	NA	NA	NA	NA	NA	82.5	NA	NA	NA	NA	NA	NA	14.94999981	NA	NA	NA	NA	NA	NA	-0.47	NA	NA	NA	NA	NA	NA
1010517339	1010517147	1010517245	1	1	Female	B	3	6.904102023	NA	NA	NA	21.99449644	36.6246174	NA	24/03/2016	NA	NA	NA	26/06/2017	14/09/2018	NA	7.75	NA	NA	NA	12.10000038	12.2	NA	67.84999847	NA	NA	NA	85.69999695	93.15	NA	14.55000019	NA	NA	NA	16.64999962	15.25	NA	0.15	NA	NA	NA	0.72	-1.07	NA
1010517340	1010517148	NA	1	1	Female	B	2	15.84655798	NA	NA	NA	NA	45.56707335	NA	24/03/2016	NA	NA	NA	NA	14/09/2018	NA	7.400000095	NA	NA	NA	NA	10.65	NA	72.5	NA	NA	NA	NA	86.75	NA	14.05000019	NA	NA	NA	NA	13.5	NA	-2.34	NA	NA	NA	NA	-2.99	NA
1010517341	1010517149	1010517239	1	1	Male	B	2	16.20820142	NA	NA	NA	NA	45.92871679	NA	24/03/2016	NA	NA	NA	NA	14/09/2018	NA	9.75	NA	NA	NA	NA	14.8	NA	77.5	NA	NA	NA	NA	95.5	NA	14.55000019	NA	NA	NA	NA	15.65	NA	-0.73	NA	NA	NA	NA	-0.62	NA
1010517342	1010517151	1010517241	1	1	Female	B	6	7.134238757	10.29039968	14.13697081	18.34518538	22.22463318	36.85475413	NA	24/03/2016	28/06/2016	23/10/2016	28/02/2017	26/06/2017	14/09/2018	NA	8.550000191	9.399999619	9.75	10.39999962	10.64999962	12.6	NA	67.84999847	72.30000305	76.19999695	80	81.59999847	88.55	NA	14.94999981	15.19999981	14.94999981	15.80000019	14.89999962	15.25	NA	0.87	0.77	0.28	0.08	-0.34	-0.83	NA
1010517343	1010517119	1010517218	1	1	Female	FU1	5	NA	0.526026821	4.372597948	8.580812514	12.49313699	27.09038127	NA	NA	28/06/2016	23/10/2016	28/02/2017	27/06/2017	14/09/2018	NA	NA	4.199999809	5.75	7.099999905	7.400000095	10.3	NA	NA	53.20000076	62.34999847	69.30000305	72.30000305	85.35	NA	NA	12.19999981	12.64999962	13.5	12.5	14.25	NA	NA	1.01	-1.13	-1.1	-1.68	-1.34	NA
1010517344	1010517131	1010517230	1	1	Female	FU1	5	NA	1.249313699	5.06300815	9.271222716	13.15067052	27.7479148	NA	NA	30/06/2016	24/10/2016	01/03/2017	27/06/2017	14/09/2018	NA	NA	4.550000191	6.25	7.699999809	8.300000191	9.75	NA	NA	55.75	64.55000305	68.59999847	72.75	84.05	NA	NA	13	13.19999981	13.69999981	13.69999981	13.55	NA	NA	0.17	-0.84	-0.61	-0.85	-1.9	NA
1010517345	1010517118	1010517217	1	1	Female	FU2	3	NA	NA	6.443828555	10.65204312	14.53149092	NA	NA	NA	NA	23/10/2016	28/02/2017	26/06/2017	NA	NA	NA	NA	6.800000191	7.699999809	8.25	NA	NA	NA	NA	62.75	69.19999695	72	NA	NA	NA	NA	13.55000019	13.5	14.14999962	NA	NA	NA	NA	-0.76	-0.95	-1.17	NA	NA
1010517347	1010517134	1010517231	1	1	Female	FU2	2	NA	NA	3.55068104	NA	11.63834341	NA	NA	NA	NA	24/10/2016	NA	27/06/2017	NA	NA	NA	NA	5.550000191	NA	7.599999905	NA	NA	NA	NA	55.84999847	NA	68.34999847	NA	NA	NA	NA	13.94999981	NA	13.75	NA	NA	NA	NA	-0.86	NA	-1.27	NA	NA
1010517348	1010517147	1010517241	1	1	Female	FU5	1	NA	NA	NA	NA	NA	9.073962659	NA	NA	NA	NA	NA	NA	14/09/2018	NA	NA	NA	NA	NA	NA	8.1	NA	NA	NA	NA	NA	NA	66.25	NA	NA	NA	NA	NA	NA	15.35	NA	NA	NA	NA	NA	NA	-0.14	NA
1010517349	1010517124	1010517223	1	1	Female	FU5	1	NA	NA	NA	NA	NA	6.147938468	NA	NA	NA	NA	NA	NA	14/09/2018	NA	NA	NA	NA	NA	NA	7.75	NA	NA	NA	NA	NA	NA	62.3	NA	NA	NA	NA	NA	NA	15	NA	NA	NA	NA	NA	NA	0.43	NA
1010517350	1010517141	1010517242	1	1	Female	FU5	1	NA	NA	NA	NA	NA	13.57806731	NA	NA	NA	NA	NA	NA	14/09/2018	NA	NA	NA	NA	NA	NA	8.25	NA	NA	NA	NA	NA	NA	75	NA	NA	NA	NA	NA	NA	14	NA	NA	NA	NA	NA	NA	-0.98	NA
1010517351	1010517137	1010517232	1	1	Male	FU5	1	NA	NA	NA	NA	NA	3.682187746	NA	NA	NA	NA	NA	NA	15/09/2018	NA	NA	NA	NA	NA	NA	5.65	NA	NA	NA	NA	NA	NA	55.05	NA	NA	NA	NA	NA	NA	14.25	NA	NA	NA	NA	NA	NA	-1.62	NA
1010517352	1010517152	NA	1	1	Female	FU5	1	NA	NA	NA	NA	NA	12.09861688	NA	NA	NA	NA	NA	NA	15/09/2018	NA	NA	NA	NA	NA	NA	7.3	NA	NA	NA	NA	NA	NA	70.75	NA	NA	NA	NA	NA	NA	13.05	NA	NA	NA	NA	NA	NA	-1.71	NA
1010518301	1010518102	NA	1	1	Male	B	1	9.336976069	NA	NA	NA	NA	NA	NA	25/03/2016	NA	NA	NA	NA	NA	NA	8.5	NA	NA	NA	NA	NA	NA	72.30000305	NA	NA	NA	NA	NA	NA	14.25	NA	NA	NA	NA	NA	NA	-0.51	NA	NA	NA	NA	NA	NA
1010518302	1010518103	1010518243	1	1	Male	B	6	17.26025506	20.51504601	24.32874046	28.37257165	32.25201945	47.01364711	NA	25/03/2016	02/07/2016	26/10/2016	26/02/2017	24/06/2017	16/09/2018	NA	10.60000038	10.60000038	11.44999981	12.30000019	12.60000038	15.05	NA	79.09999847	80.25	83.55000305	86	90.09999847	97.55	NA	15.44999981	14.69999981	15.55000019	15.89999962	15.64999962	16.45	NA	-0.15	-0.68	-0.57	-0.48	-0.71	-0.57	NA
1010518303	1010518104	1010518244	1	1	Female	B	6	13.93971075	17.1945017	21.00819616	25.05202734	28.93147514	43.6931028	NA	25/03/2016	02/07/2016	26/10/2016	26/02/2017	24/06/2017	16/09/2018	NA	9.050000191	9.699999809	10.30000019	11	11.44999981	13.65	NA	76.5	77.65000153	79.84999847	82.5	84.84999847	92.35	NA	14.55000019	14.5	14.19999981	15.19999981	14.89999962	16	NA	-0.29	-0.3	-0.43	-0.5	-0.71	-0.85	NA
1010518304	1010518105	1010518203	1	1	Female	B	5	4.010954509	7.265745462	11.07943991	15.1232711	19.03559558	NA	NA	25/03/2016	02/07/2016	26/10/2016	26/02/2017	25/06/2017	NA	NA	6.050000191	7.199999809	7.650000095	9	9.649999619	NA	NA	62.29999924	67.34999847	71.5	75.30000305	78.94999695	NA	NA	13.44999981	13.19999981	13.44999981	14	14.60000038	NA	NA	-0.49	-0.58	-1.1	-0.55	-0.65	NA	NA
1010518305	1010518106	1010518204	1	1	Female	B	5	0.821916907	4.043831185	7.890402312	11.9342335	NA	30.57530896	NA	25/03/2016	01/07/2016	26/10/2016	26/02/2017	NA	16/09/2018	NA	3.299999952	5.5	6.449999809	6.900000095	NA	9.9	NA	52.5	57.59999847	64	67.09999847	NA	82.05	NA	11.05000019	12.89999962	13.44999981	13	NA	14	NA	-1.34	-1.28	-1.7	-2.16	NA	-2.13	NA
1010518306	1010518107	1010518205	1	1	Male	B	4	14.82738101	18.04929529	21.86298974	25.97257428	NA	NA	NA	25/03/2016	01/07/2016	25/10/2016	27/02/2017	NA	NA	NA	9.899999619	10.30000019	11.60000038	13.10000038	NA	NA	NA	80.30000305	84.5	89.05000305	91.5	NA	NA	NA	14	14.39999962	14.44999981	14.89999962	NA	NA	NA	-0.33	-0.55	-0.09	0.38	NA	NA	NA
1010518307	1010518108	NA	1	1	Female	B	1	18.90408887	NA	NA	NA	NA	NA	NA	25/03/2016	NA	NA	NA	NA	NA	NA	9.899999619	NA	NA	NA	NA	NA	NA	77.30000305	NA	NA	NA	NA	NA	NA	14.35000038	NA	NA	NA	NA	NA	NA	-0.42	NA	NA	NA	NA	NA	NA
1010518308	1010518109	1010518206	1	1	Male	B	4	3.221914277	6.443828555	10.25752301	14.36710754	NA	NA	NA	25/03/2016	01/07/2016	25/10/2016	27/02/2017	NA	NA	NA	NA	7.25	8.350000381	8.800000191	NA	NA	NA	NA	67	71.44999695	74.5	NA	NA	NA	NA	13.5	14.5	13.69999981	NA	NA	NA	NA	-1.01	-0.91	-1.32	NA	NA	NA
1010518309	1010518109	1010518206	1	1	Male	B	4	3.221914277	18	21.77419355	25.96428571	NA	NA	NA	25/03/2016	01/07/2016	25/10/2016	27/02/2017	NA	NA	NA	6.199999809	9.600000381	10.85000038	11.60000038	NA	NA	NA	61	79.24000015	84.19999695	86.30000305	NA	NA	NA	13.25	13.39999962	14.14999962	15.19999981	NA	NA	NA	-0.44	-1.17	-0.67	-0.67	NA	NA	NA
1010518310	1010518110	1010518209	1	1	Female	B	6	16.53696818	19.79175913	23.60545358	27.64928477	31.52873257	46.29036023	NA	25/03/2016	02/07/2016	26/10/2016	26/02/2017	24/06/2017	16/09/2018	NA	7.400000095	9.100000381	9.699999809	10.19999981	10.69999981	12.25	NA	77.69999695	78.5	84	86	87.55000305	95.75	NA	13.30000019	14.60000038	14.5	13.69999981	13.94999981	15.05	NA	-2.47	-1.27	-1.33	-1.5	-1.59	-1.91	NA
1010518311	1010518111	1010518207	1	1	Female	B	2	11.40820668	NA	NA	NA	NA	41.16159873	NA	25/03/2016	NA	NA	NA	NA	16/09/2018	NA	8.600000381	NA	NA	NA	NA	12.75	NA	69	NA	NA	NA	NA	99.65	NA	14.5	NA	NA	NA	NA	16.25	NA	-0.2	NA	NA	NA	NA	-1.16	NA
1010518312	1010518112	NA	1	1	Male	B	3	4.668488035	7.923278988	NA	NA	NA	34.42188009	NA	25/03/2016	02/07/2016	NA	NA	NA	16/09/2018	NA	7	8.399999619	NA	NA	NA	12.65	NA	64.5	68.94999695	NA	NA	NA	92.35	NA	13.69999981	15.39999962	NA	NA	NA	13.55	NA	-0.44	-0.21	NA	NA	NA	-0.89	NA
1010518313	1010518118	1010518213	1	1	Male	B	3	6.969855376	10.19176965	14.0054641	NA	NA	NA	NA	25/03/2016	01/07/2016	25/10/2016	NA	NA	NA	NA	8.399999619	9.050000191	9.649999619	NA	NA	NA	NA	70.30000305	76.59999847	80.15000153	NA	NA	NA	NA	14.14999962	14.39999962	14.85000038	NA	NA	NA	NA	0.13	-0.16	-0.41	NA	NA	NA	NA
1010518314	1010518119	1010518214	1	1	Female	B	2	14.5643676	17.78628188	NA	NA	NA	NA	NA	25/03/2016	01/07/2016	NA	NA	NA	NA	NA	8.399999619	9.199999809	NA	NA	NA	NA	NA	76	79.34999847	NA	NA	NA	NA	NA	13.35000038	13.60000038	NA	NA	NA	NA	NA	-1.02	-0.84	NA	NA	NA	NA	NA
1010518315	1010518120	1010518242	1	1	Female	B	6	19.46299237	22.68490665	26.4986011	30.60818563	34.48763344	49.21638442	NA	25/03/2016	01/07/2016	25/10/2016	27/02/2017	25/06/2017	16/09/2018	NA	8.899999619	9.5	10.30000019	10.80000019	10.60000038	12.45	NA	75.84999847	77.05000305	79.15000153	82.5	84.09999847	92.85	NA	13.75	14.60000038	15	14.80000019	14.39999962	14.35	NA	-1.4	-1.36	-1.26	-1.4	-2	-2.01	NA
[truncated: 5,850 more rows]
[truncated: 42 more columns]
