# Supplementary material for: The relationship between wasting and stunting in Cambodian children: Secondary analysis of longitudinal data of children below 24 months of age followed up until the age of 59 months
Source: PLoS One. 2021 Nov 18;16(11):e0259765. doi: 10.1371/journal.pone.0259765 (PMC8601787; doi:10.1371/journal.pone.0259765)
Supplement: S5 File — (XLSX) [file pone.0259765.s008.xlsx]

## Sheet: Sheet1
	Codebook
	Variables	coding	meaning	started to be colected at visit:	remarks
	ChildID	ID	Identification number child
	HHID	ID	Identification number household
	WomenID	ID	Identification number mother
	Region_province	1-PP, 2-KRA,3-RAT	Province
	Region_district	1 to 3	District
	Gender	Female/Male	Date of birth gender
	Visit_recruited	B-FU6	When recurited
	Nr_of_visits	nr	Number of visits
	Age_B	nr	Age at Baseline	B
	Today_B	date	Date Baseline	B
	Subject_B	1- Women at reproductive age;2- Lactating women with child; 3-Pregnant women; 4- Caregiver with child; 4- Mother with child		B
	Relationship_B	1-Mother 2-Father 3-Grandfather 4-Grandfather 4-Siblings 5-Stepmother 6-Stepfather 10-Other relative 11-Other 88- Refused to answer 99- Dont know		B
	PrimCaretaker_FU6	1-Mother 2-Father 3-Grandfather 4-Grandfather 4-Siblings 5-Stepmother 6-Stepfather 10-Other relative 11-Other 88- Refused to answer 99- Dont know		FU6
	NumberPeopleSleepInTheHouse_B	nr		B
	NumberChildLess15YInHouse_B	nr		B
	HaveAnySibling_FU6	1-Yes 2- No		FU6
	SiblingsNumber_FU6	nr		FU6
	WhyNotCome_FU5	1-Sick,2-Sleep, 3-Pass away,4- Child not participant, 5-No child, Other-Others		FU5
	DescribeWhyAbsent_FU5	text		FU5
	UseMosquitoNet_B	1-Yes, 2-No,3-Sometimes,88-Refused, 99-Dont know		B	skipped in FU2 and 3
	HHHeadEducation_B	1-No school, 2-Informal,3-Primary,4-Secondary,5-Highschool, 6-University, 88-Answer refused 99- Dont know		B
	HHHeadYearEducation_B	nr		B
	Whichnutritionsupp_B	following categories		B	skipped in FU6
	Sprinkels_B	0-No 1-Yes		B	skipped in FU7
	CSB_B	0-No 1-Yes		B	skipped in FU8
	Other_B	0-No 1-Yes		B	skipped in FU9
	ChildReceivedSAMTreat_FU1	1-Yes 2-No		fu1
	ChildReceivedBP100_FU1	1-Yes 2-No		fu1
	HaveMotherBook_FU2	1-Yes 2-No		fu2
	BringWomanVaccineCard_FU5	1-Yes 2-No		fu5
	EverReceivedTT_FU5	1-Yes 2-No		fu5
	ReceivedVitA_FU2	1-Yes 2-No		fu2
	WhenReceivedVitA_FU2	1-Campaign, 2-Routine contact		fu2
	ReceivedMebendazol_FU2	1-Yes 2-No		fu2
	WhenReceivedMebendazol_FU2	1-Campaign, 2-Routine contact		fu2
	Age_excl_BF_B	1- less than 3 months, 2- less than 6 months, 3- more than 6 months, 88- Refused to answer, 99- Dont know		b
	Water_Improved_B	1-Improved drinking water source, 0-Not imporved		b
	MainDrinkingWaterSource_B	1- Piped into deweling,2-Piped into yard, 3-Public tap, 4- tube well, 5-Protected dug well, 6- unprotected well, 7-rainwater, 8-Rainwater, 9-river, 10-protected spring, 11- Unprotected spring, 12-Bottled water, 13-tanker truck, Other-Other, 88- Refused to answer, 99- Dont know		b	Baseline had different categories
	Latrine_Improved_B	1-Improved toilet type, 0-Unimporved type		b
	Havelatrine_B	1-Yes, 2-No	Have its own latrine	b
	TypesToilet_B	1- Flush/pour flush toilet with sewer system, 2- Flush/pour flush toilet with septic tank, 3-Flush/pour flush to pit latrine, 4-Flush/pour flush to somewhere, 5-Flush/pour flush but dont know where, 6-Ventilated improved pit latrine, 7-Pit latrine with slab, 8-Pit latrine without slab/open pit, 9-Composing toilet, 10-Bucket toilet, 11-hanging toilet, 12- No toilet, 88- refused to answer, 99- Dont…		b	Baeline was different cat
