# Supplementary material for: The relationship between wasting and stunting in Cambodian children: Secondary analysis of longitudinal data of children below 24 months of age followed up until the age of 59 months
Source: PLoS One. 2021 Nov 18;16(11):e0259765. doi: 10.1371/journal.pone.0259765 (PMC8601787; doi:10.1371/journal.pone.0259765)
Supplement: S6 File — (CSV) [file pone.0259765.s009.csv]

ChildID	HHID	WomenID	Region_province	Region_district	Gender	Visit_recruited	Nr_of_visits	Age_B	Age_FU1	Age_FU2	Age_FU3	Age_FU4	Age_FU5	Age_FU6	Today_B	Today_FU1	Today_FU2	Today_FU3	Today_FU4	Today_FU5	Today_FU6	Subject_B	Subject_FU1	Subject_FU2	Subject_FU3	Subject_FU5	Relationship_B	Relationship_FU1	Relationship_FU2	Relationship_FU3	Relationship_FU5	Relationship_FU6	PrimCaretaker_FU6	NumberPeopleSleepInTheHouse_B	NumberPeopleSleepInTheHouse_FU3	NumberPeopleSleepInTheHouse_FU5	NumberPeopleSleepInTheHouse_FU6	NumberChildLess15YInHouse_B	NumberChildLess15YInHouse_FU2	NumberChildLess15YInHouse_FU3	NumberChildLess15YInHouse_FU5	NumberChildLess15YInHouse_FU6	HaveAnySibling_FU6	SiblingsNumber_FU6	WhyNotCome_FU5	DescribeWhyAbsent_FU5	WhyNotCome_FU6	DescribeWhyAbsent_FU6	UseMosquitoNet_B
1010102354	1010102165	1010102243	1	1	Male	B	6	14	17	21	25	29	44	NA	Mar-16	Jun-16	Oct-16	Feb-17	Jun-17	Sep-18	NA	NA	2	2	2	NA	1	1	1	1	NA	NA	NA	4	NA	NA	NA	1	1	1	NA	NA	NA	NA	NA	NA	NA	NA	1
1010103328	1010103127	1010103217	1	1	Female	B	6	15	19	22	27	30	45	NA	Mar-16	Jun-16	Oct-16	Feb-17	Jun-17	Sep-18	NA	NA	2	2	2	5	1	1	1	1	1	NA	NA	6	NA	3	NA	3	3	3	3	NA	NA	NA	NA	NA	NA	NA	3
1010308361	1010308166	NA	1	1	Female	B	6	13	16	20	24	28	43	NA	Mar-16	Jun-16	Oct-16	Feb-17	Jun-17	Sep-18	NA	NA	5	5	4	4	1	1	1	1	1	NA	NA	4	NA	5	NA	1	NA	NA	NA	NA	NA	NA	NA	NA	NA	NA	2
1010308393	10103081105	1010308268	1	1	Male	B	6	6	9	13	17	21	36	NA	Mar-16	Jun-16	Oct-16	Mar-17	Jun-17	Sep-18	NA	NA	NA	NA	NA	5	NA	NA	NA	NA	1	NA	NA	12	NA	7	NA	5	NA	NA	5	NA	NA	NA	NA	NA	NA	NA	1
1010309301	1010309101	1010309201	1	1	Female	B	6	9	12	16	20	24	39	NA	Mar-16	Jun-16	Oct-16	Feb-17	Jun-17	Sep-18	NA	NA	NA	NA	NA	4	NA	NA	NA	NA	3	NA	NA	6	NA	7	NA	4	NA	NA	NA	NA	NA	NA	NA	NA	NA	NA	1
10101023149	10101021165	10101022104	1	1	Female	B	6	6	9	13	17	21	36	NA	Mar-16	Jun-16	Oct-16	Feb-17	Jun-17	Sep-18	NA	NA	2	2	2	NA	1	1	1	1	NA	NA	NA	3	NA	NA	NA	1	1	1	NA	NA	NA	NA	NA	NA	NA	NA	1
1010103310	1010103109	1010103206	1	1	Female	B	5	8	12	15	20	23	NA	NA	Mar-16	Jun-16	Oct-16	Feb-17	Jun-17	NA	NA	NA	2	2	2	NA	1	1	1	1	NA	NA	NA	9	NA	NA	NA	4	1	1	NA	NA	NA	NA	NA	NA	NA	NA	1
10106213106	10106211133	10106212133	1	1	Male	FU1	5	NA	27	31	35	39	54	NA	NA	Jun-16	Oct-16	Feb-17	Jun-17	Sep-18	NA	NA	2	2	2	5	NA	1	1	1	1	NA	NA	NA	NA	9	NA	NA	1	1	1	NA	NA	NA	NA	NA	NA	NA	NA
1010310304	1010310104	1010310201	1	1	Female	B	4	21	24	28	32	NA	NA	NA	Mar-16	Jun-16	Oct-16	Feb-17	NA	NA	NA	NA	2	2	2	NA	2	1	3	1	NA	NA	NA	5	NA	NA	NA	2	2	2	NA	NA	NA	NA	NA	NA	NA	NA	2
1010412330	1010412140	1010412234	1	1	Male	B	4	10	13	NA	21	NA	40	NA	Mar-16	Jun-16	NA	Feb-17	NA	Sep-18	NA	NA	2	NA	3	4	1	1	NA	1	8	NA	NA	7	NA	7	NA	3	NA	2	NA	NA	NA	NA	NA	NA	NA	NA	3
1010308378	1010308190	1010308255	1	1	Male	B	3	6	9	NA	17	NA	NA	NA	Mar-16	Jun-16	NA	Feb-17	NA	NA	NA	NA	2	NA	2	NA	1	1	NA	1	NA	NA	NA	6	NA	NA	NA	4	NA	4	NA	NA	NA	NA	NA	NA	NA	NA	1
1010310364	1010310164	1010310235	1	1	Female	FU1	3	NA	3	7	11	NA	NA	NA	NA	Jun-16	Oct-16	Feb-17	NA	NA	NA	NA	2	2	3	NA	NA	1	1	1	NA	NA	NA	NA	NA	NA	NA	NA	2	3	NA	NA	NA	NA	NA	NA	NA	NA	NA
10101023190	10101021208	10101022138	1	1	Female	B	3	21	NA	NA	32	36	NA	NA	Mar-16	NA	NA	Feb-17	Jun-17	NA	NA	NA	NA	NA	2	NA	2	NA	NA	1	NA	NA	NA	7	NA	NA	NA	5	NA	5	NA	NA	NA	NA	NA	NA	NA	NA	1
1010101303	1010101102	1010101201	1	1	Female	B	6	2	6	10	14	18	32	NA	Mar-16	Jun-16	Oct-16	Feb-17	Jun-17	Sep-18	NA	NA	2	2	2	5	2	1	1	1	1	NA	NA	3	NA	3	NA	1	1	1	1	NA	NA	NA	NA	NA	NA	NA	2
1010101312	1010101115	1010101213	1	1	Male	B	6	2	5	9	13	17	32	NA	Mar-16	Jun-16	Oct-16	Feb-17	Jun-17	Sep-18	NA	NA	2	2	2	5	1	1	1	1	1	NA	NA	7	NA	7	NA	3	5	5	5	NA	NA	NA	NA	NA	NA	NA	1
1010101327	1010101133	10101012144	1	1	Male	B	6	7	10	14	18	22	37	NA	Mar-16	Jun-16	Oct-16	Feb-17	Jun-17	Sep-18	NA	NA	5	5	2	5	1	1	1	1	1	NA	NA	6	NA	9	NA	4	NA	2	2	NA	NA	NA	NA	NA	NA	NA	1
1010101336	1010101144	1010101229	1	1	Female	B	6	12	15	19	23	27	42	NA	Mar-16	Jun-16	Oct-16	Feb-17	Jun-17	Sep-18	NA	NA	2	2	2	5	1	1	1	1	1	NA	NA	4	NA	4	NA	2	2	2	2	NA	NA	NA	NA	NA	NA	NA	1
1010101359	1010101173	1010101245	1	1	Male	B	6	5	8	12	17	20	35	NA	Mar-16	Jun-16	Oct-16	Feb-17	Jun-17	Sep-18	NA	NA	2	2	2	4	1	1	1	1	3	NA	NA	6	NA	4	NA	1	1	NA	NA	NA	NA	NA	NA	NA	NA	NA	1
1010101366	1010101182	10101012115	1	1	Male	B	6	17	20	24	28	32	46	NA	Mar-16	Jun-16	Oct-16	Feb-17	Jun-17	Sep-18	NA	NA	2	3	3	2	2	1	1	1	1	NA	NA	10	NA	NA	NA	3	1	1	NA	NA	NA	NA	NA	NA	NA	NA	1
1010101379	1010101193	1010101256	1	1	Male	B	6	14	17	21	25	29	43	NA	Mar-16	Jun-16	Oct-16	Feb-17	Jun-17	Sep-18	NA	NA	2	2	2	5	1	1	1	1	1	NA	NA	4	NA	4	NA	2	2	2	2	NA	NA	NA	NA	NA	NA	NA	2
1010102323	1010102130	1010102226	1	1	Female	B	6	5	9	12	17	21	35	NA	Mar-16	Jun-16	Oct-16	Feb-17	Jun-17	Sep-18	NA	NA	2	2	2	5	2	1	1	1	1	NA	NA	4	NA	4	NA	2	2	1	2	NA	NA	NA	NA	NA	NA	NA	1
1010102338	1010102146	1010102232	1	1	Female	B	6	22	25	29	33	37	52	NA	Mar-16	Jun-16	Oct-16	Feb-17	Jun-17	Sep-18	NA	NA	2	5	4	NA	1	1	11	9	NA	NA	NA	8	NA	NA	NA	2	NA	NA	NA	NA	NA	NA	NA	NA	NA	NA	1
1010102346	1010102154	1010102236	1	1	Male	B	6	19	22	26	30	34	49	NA	Mar-16	Jun-16	Oct-16	Feb-17	Jun-17	Sep-18	NA	NA	2	2	2	5	1	1	1	1	1	NA	NA	5	NA	5	NA	3	3	3	3	NA	NA	NA	NA	NA	NA	NA	1
1010102359	1010102171	1010102247	1	1	Female	B	6	7	11	15	19	23	37	NA	Mar-16	Jun-16	Oct-16	Feb-17	Jun-17	Sep-18	NA	NA	2	2	2	5	2	1	1	1	1	NA	NA	5	NA	5	NA	3	3	3	3	NA	NA	NA	NA	NA	NA	NA	1
1010102378	1010102193	1010102264	1	1	Female	B	6	11	14	18	22	26	41	NA	Mar-16	Jun-16	Oct-16	Feb-17	Jun-17	Sep-18	NA	NA	2	2	2	5	1	1	1	1	1	NA	NA	8	NA	11	NA	2	2	1	2	NA	NA	NA	NA	NA	NA	NA	1
1010102381	1010102196	NA	1	1	Male	B	6	6	9	13	17	21	35	NA	Mar-16	Jun-16	Oct-16	Feb-17	Jun-17	Sep-18	NA	NA	5	5	4	4	1	3	3	3	3	NA	NA	5	NA	6	NA	3	NA	NA	NA	NA	NA	NA	NA	NA	NA	NA	1
1010102384	1010102199	10101022181	1	1	Female	B	6	15	18	22	27	30	45	NA	Mar-16	Jun-16	Oct-16	Feb-17	Jun-17	Sep-18	NA	NA	5	2	2	5	1	3	1	1	1	NA	NA	7	NA	4	NA	2	2	1	2	NA	NA	NA	NA	NA	NA	NA	1
1010102387	10101021102	1010102202	1	1	Male	B	6	15	18	22	26	30	45	NA	Mar-16	Jun-16	Oct-16	Feb-17	Jun-17	Sep-18	NA	NA	1	2	2	5	2	11	1	1	1	NA	NA	9	NA	4	NA	2	2	1	2	NA	NA	NA	NA	NA	NA	NA	1
1010102389	10101021103	10101022182	1	1	Female	B	6	23	27	30	35	39	53	NA	Mar-16	Jun-16	Oct-16	Feb-17	Jun-17	Sep-18	NA	NA	NA	NA	NA	5	NA	NA	NA	NA	1	NA	NA	3	NA	NA	NA	1	NA	NA	2	NA	NA	NA	NA	NA	NA	NA	2
1010103302	1010103102	1010103202	1	1	Male	B	6	10	13	17	21	25	40	NA	Mar-16	Jun-16	Oct-16	Feb-17	Jun-17	Sep-18	NA	NA	2	2	2	5	1	1	1	1	1	NA	NA	4	NA	5	NA	1	2	2	2	NA	NA	NA	NA	NA	NA	NA	3
1010103313	1010103112	NA	1	1	Male	B	6	3	6	10	14	18	33	NA	Mar-16	Jun-16	Oct-16	Feb-17	Jun-17	Sep-18	NA	NA	5	5	4	4	NA	11	11	6	5	NA	NA	NA	NA	5	NA	NA	NA	NA	NA	NA	NA	NA	NA	NA	NA	NA	NA
1010103316	1010103115	1010103208	1	1	Female	B	6	12	15	19	23	27	42	NA	Mar-16	Jun-16	Oct-16	Feb-17	Jun-17	Sep-18	NA	NA	2	2	2	5	2	1	1	1	1	NA	NA	6	NA	6	NA	2	2	2	2	NA	NA	NA	NA	NA	NA	NA	1
1010103324	1010103122	1010103266	1	1	Female	B	6	11	14	18	22	26	41	NA	Mar-16	Jun-16	Oct-16	Feb-17	Jun-17	Sep-18	NA	NA	2	2	2	5	1	1	1	1	1	NA	NA	9	NA	5	NA	2	1	1	1	NA	NA	NA	NA	NA	NA	NA	1
1010103326	1010103125	1010103216	1	1	Female	B	6	4	8	11	16	19	34	NA	Mar-16	Jun-16	Oct-16	Feb-17	Jun-17	Sep-18	NA	NA	2	2	2	5	1	1	1	1	1	NA	NA	7	NA	5	NA	4	4	4	4	NA	NA	NA	NA	NA	NA	NA	1
1010103327	1010103126	1010103267	1	1	Male	B	6	14	18	22	26	30	44	NA	Mar-16	Jun-16	Oct-16	Feb-17	Jun-17	Sep-18	NA	NA	2	2	2	5	1	1	1	1	1	NA	NA	5	NA	5	NA	3	3	3	3	NA	NA	NA	NA	NA	NA	NA	1
1010103329	1010103128	1010103288	1	1	Female	B	6	10	14	17	22	25	40	NA	Mar-16	Jun-16	Oct-16	Feb-17	Jun-17	Sep-18	NA	NA	5	2	2	5	1	3	1	1	1	NA	NA	5	NA	5	NA	3	3	3	3	NA	NA	NA	NA	NA	NA	NA	1
1010103339	1010103139	1010103271	1	1	Male	B	6	17	20	24	28	32	47	NA	Mar-16	Jun-16	Oct-16	Feb-17	Jun-17	Sep-18	NA	NA	NA	NA	NA	2	NA	NA	NA	NA	1	NA	NA	4	NA	NA	NA	2	NA	NA	3	NA	NA	NA	NA	NA	NA	NA	2
1010103340	1010103140	1010103225	1	1	Female	B	6	23	27	30	35	38	53	NA	Mar-16	Jun-16	Oct-16	Feb-17	Jun-17	Sep-18	NA	NA	2	2	2	5	2	1	1	1	1	NA	NA	12	NA	3	NA	4	2	2	2	NA	NA	NA	NA	NA	NA	NA	2
1010103342	1010103142	1010103226	1	1	Male	B	6	28	32	35	39	43	58	NA	Mar-16	Jun-16	Oct-16	Feb-17	Jun-17	Sep-18	NA	NA	5	5	2	5	2	2	2	1	1	NA	NA	5	NA	6	NA	3	NA	1	1	NA	NA	NA	NA	NA	NA	NA	1
1010103343	1010103143	1010103269	1	1	Female	B	6	19	22	26	30	34	49	NA	Mar-16	Jun-16	Oct-16	Feb-17	Jun-17	Sep-18	NA	NA	2	2	2	5	1	1	1	1	1	NA	NA	4	NA	3	NA	2	2	2	2	NA	NA	NA	NA	NA	NA	NA	1
1010103353	1010103153	1010103232	1	1	Female	B	6	3	6	10	14	18	33	NA	Mar-16	Jun-16	Oct-16	Feb-17	Jun-17	Sep-18	NA	NA	2	2	2	5	2	1	1	1	1	NA	NA	3	NA	3	NA	1	1	1	1	NA	NA	NA	NA	NA	NA	NA	2
1010103366	1010103167	1010103291	1	1	Male	B	6	19	22	26	30	34	49	NA	Mar-16	Jun-16	Oct-16	Feb-17	Jun-17	Sep-18	NA	NA	5	2	2	3	1	3	1	1	1	NA	NA	4	NA	4	NA	2	2	2	2	NA	NA	NA	NA	NA	NA	NA	3
1010103368	1010103170	1010103276	1	1	Female	B	6	20	24	28	32	36	50	NA	Mar-16	Jun-16	Oct-16	Feb-17	Jun-17	Sep-18	NA	NA	2	2	2	5	2	1	1	1	1	NA	NA	3	NA	3	NA	1	1	1	1	NA	NA	NA	NA	NA	NA	NA	1
1010103371	1010103174	1010103243	1	1	Female	B	6	10	14	18	22	25	40	NA	Mar-16	Jun-16	Oct-16	Feb-17	Jun-17	Sep-18	NA	NA	2	5	4	4	1	1	3	3	3	NA	NA	4	NA	7	NA	2	NA	NA	NA	NA	NA	NA	NA	NA	NA	NA	1
1010103373	1010103176	1010103245	1	1	Female	B	6	1	4	8	12	16	31	NA	Mar-16	Jun-16	Oct-16	Feb-17	Jun-17	Sep-18	NA	NA	5	5	4	5	2	3	3	3	1	NA	NA	3	NA	3	NA	1	NA	NA	1	NA	NA	NA	NA	NA	NA	NA	2
1010103380	1010103184	1010103252	1	1	Female	B	6	13	16	20	24	28	43	NA	Mar-16	Jun-16	Oct-16	Feb-17	Jun-17	Sep-18	NA	NA	2	5	2	4	2	1	11	1	3	NA	NA	5	NA	7	NA	1	NA	1	NA	NA	NA	NA	NA	NA	NA	NA	1
1010103381	1010103185	NA	1	1	Female	B	6	14	18	22	26	30	44	NA	Mar-16	Jun-16	Oct-16	Feb-17	Jun-17	Sep-18	NA	NA	5	5	4	4	2	3	3	3	3	NA	NA	7	NA	5	NA	2	NA	NA	NA	NA	NA	NA	NA	NA	NA	NA	1
1010204312	1010204112	1010204257	1	1	Female	B	6	21	25	28	33	37	51	NA	Mar-16	Jun-16	Oct-16	Feb-17	Jun-17	Sep-18	NA	NA	5	2	2	5	2	1	1	1	1	NA	NA	7	NA	8	NA	3	1	1	2	NA	NA	NA	NA	NA	NA	NA	2
1010204316	1010204116	1010204208	1	1	Female	B	6	2	5	9	13	17	32	NA	Mar-16	Jun-16	Oct-16	Feb-17	Jun-17	Sep-18	NA	NA	2	2	2	NA	1	1	1	1	NA	NA	NA	5	NA	NA	NA	3	3	3	NA	NA	NA	NA	NA	NA	NA	NA	1
1010204318	1010204118	1010204209	1	1	Female	B	6	5	8	12	16	20	34	NA	Mar-16	Jun-16	Oct-16	Feb-17	Jun-17	Sep-18	NA	NA	2	2	2	5	1	1	1	1	1	NA	NA	6	NA	9	NA	2	3	3	3	NA	NA	NA	NA	NA	NA	NA	1
1010204320	1010204120	1010204264	1	1	Male	B	6	7	10	14	18	22	37	NA	Mar-16	Jun-16	Oct-16	Feb-17	Jun-17	Sep-18	NA	NA	5	5	2	5	1	11	3	1	1	NA	NA	4	NA	4	NA	2	NA	2	2	NA	NA	NA	NA	NA	NA	NA	1
1010204321	1010204120	1010204264	1	1	Male	B	6	24	27	31	35	39	54	NA	Mar-16	Jun-16	Oct-16	Feb-17	Jun-17	Sep-18	NA	NA	5	5	2	5	1	2	3	1	1	NA	NA	4	NA	NA	NA	2	NA	2	NA	NA	NA	NA	NA	NA	NA	NA	1
1010204323	1010204122	1010204211	1	1	Female	B	6	18	21	25	29	33	48	NA	Mar-16	Jun-16	Oct-16	Feb-17	Jun-17	Sep-18	NA	NA	2	2	2	5	1	1	1	1	1	NA	NA	3	NA	NA	NA	1	2	2	NA	NA	NA	NA	NA	NA	NA	NA	1
1010204329	1010204130	1010204217	1	1	Male	B	6	9	12	16	20	24	39	NA	Mar-16	Jun-16	Oct-16	Feb-17	Jun-17	Sep-18	NA	NA	2	2	2	3	1	1	1	1	1	NA	NA	6	NA	5	NA	1	1	1	1	NA	NA	NA	NA	NA	NA	NA	1
1010204331	1010204132	NA	1	1	Male	B	6	22	25	29	33	37	52	NA	Mar-16	Jun-16	Oct-16	Feb-17	Jun-17	Sep-18	NA	NA	5	5	4	4	1	3	2	3	3	NA	NA	4	NA	8	NA	2	NA	NA	NA	NA	NA	NA	NA	NA	NA	NA	1
1010204342	1010204142	1010204249	1	1	Male	B	6	10	13	17	21	25	40	NA	Mar-16	Jun-16	Oct-16	Feb-17	Jun-17	Sep-18	NA	NA	2	2	2	5	1	1	1	1	1	NA	NA	5	NA	7	NA	3	3	3	3	NA	NA	NA	NA	NA	NA	NA	1
1010204343	1010204143	1010204259	1	1	Male	B	6	5	8	12	16	20	34	NA	Mar-16	Jun-16	Oct-16	Feb-17	Jun-17	Sep-18	NA	NA	5	2	4	4	1	1	1	3	3	NA	NA	7	NA	4	NA	2	2	NA	NA	NA	NA	NA	NA	NA	NA	NA	1
1010204347	1010204148	1010204224	1	1	Female	B	6	24	27	31	35	39	54	NA	Mar-16	Jun-16	Oct-16	Feb-17	Jun-17	Sep-18	NA	NA	2	2	2	3	1	1	1	1	1	NA	NA	8	NA	8	NA	3	3	3	3	NA	NA	NA	NA	NA	NA	NA	2
1010204353	1010204154	1010204228	1	1	Female	B	6	5	8	12	16	20	35	NA	Mar-16	Jun-16	Oct-16	Feb-17	Jun-17	Sep-18	NA	NA	2	2	3	2	1	1	1	1	1	NA	NA	3	NA	NA	NA	1	1	2	NA	NA	NA	NA	NA	NA	NA	NA	1
1010204356	1010204157	1010204252	1	1	Male	B	6	23	26	30	34	38	53	NA	Mar-16	Jun-16	Oct-16	Feb-17	Jun-17	Sep-18	NA	NA	5	2	2	5	1	3	1	1	1	NA	NA	6	NA	4	NA	2	2	2	2	NA	NA	NA	NA	NA	NA	NA	1
1010204364	1010204165	1010204236	1	1	Female	B	6	14	18	21	26	29	44	NA	Mar-16	Jun-16	Oct-16	Feb-17	Jun-17	Sep-18	NA	NA	NA	NA	2	5	NA	NA	NA	1	1	NA	NA	4	NA	NA	NA	1	NA	2	2	NA	NA	NA	NA	NA	NA	NA	1
1010205302	1010205102	1010205202	1	1	Female	B	6	2	6	9	14	18	32	NA	Mar-16	Jun-16	Oct-16	Feb-17	Jun-17	Sep-18	NA	NA	NA	NA	NA	4	NA	NA	NA	NA	NA	NA	NA	10	NA	NA	NA	3	NA	NA	NA	NA	NA	NA	NA	NA	NA	NA	1
1010205303	1010205103	1010205203	1	1	Male	B	6	8	11	15	19	23	38	NA	Mar-16	Jun-16	Oct-16	Feb-17	Jun-17	Sep-18	NA	NA	2	2	2	5	1	1	1	1	1	NA	NA	7	NA	6	NA	1	1	1	1	NA	NA	NA	NA	NA	NA	NA	1
1010205324	1010205127	1010205243	1	1	Female	B	6	14	18	21	26	29	44	NA	Mar-16	Jun-16	Oct-16	Feb-17	Jun-17	Sep-18	NA	NA	2	2	2	5	2	1	1	1	1	NA	NA	6	NA	6	NA	3	1	1	1	NA	NA	NA	NA	NA	NA	NA	2
1010205325	1010205128	1010205242	1	1	Female	B	6	20	23	27	31	35	49	NA	Mar-16	Jun-16	Oct-16	Feb-17	Jun-17	Sep-18	NA	NA	NA	NA	2	5	NA	NA	NA	1	1	NA	NA	4	NA	NA	NA	2	NA	3	3	NA	NA	NA	NA	NA	NA	NA	1
1010205326	1010205130	1010205215	1	1	Male	B	6	7	10	14	18	22	37	NA	Mar-16	Jun-16	Oct-16	Feb-17	Jun-17	Sep-18	NA	NA	2	2	3	5	1	1	1	1	1	NA	NA	8	NA	NA	NA	2	1	1	NA	NA	NA	NA	NA	NA	NA	NA	1
1010205330	1010205135	1010205219	1	1	Male	B	6	11	14	18	22	26	41	NA	Mar-16	Jun-16	Oct-16	Feb-17	Jun-17	Sep-18	NA	NA	2	2	4	4	1	1	1	3	3	NA	NA	7	NA	4	NA	2	2	NA	NA	NA	NA	NA	NA	NA	NA	NA	1
1010205345	1010205153	1010205234	1	1	Female	B	6	6	9	13	17	21	35	NA	Mar-16	Jun-16	Oct-16	Feb-17	Jun-17	Sep-18	NA	NA	2	2	2	5	2	1	1	1	1	NA	NA	5	NA	6	NA	1	1	1	1	NA	NA	NA	NA	NA	NA	NA	2
1010206307	1010206107	1010206249	1	1	Female	B	6	12	15	19	23	27	41	NA	Mar-16	Jun-16	Oct-16	Feb-17	Jun-17	Sep-18	NA	NA	5	2	4	3	1	1	1	3	1	NA	NA	4	NA	3	NA	1	1	NA	1	NA	NA	NA	NA	NA	NA	NA	1
1010206309	1010206109	1010206201	1	1	Male	B	6	7	10	14	18	22	37	NA	Mar-16	Jun-16	Oct-16	Feb-17	Jun-17	Sep-18	NA	NA	2	2	2	2	2	1	1	1	1	NA	NA	8	NA	4	NA	2	2	2	2	NA	NA	NA	NA	NA	NA	NA	1
1010206314	1010206112	NA	1	1	Female	B	6	12	15	19	23	27	42	NA	Mar-16	Jun-16	Oct-16	Feb-17	Jun-17	Sep-18	NA	NA	5	5	4	4	1	3	3	3	3	NA	NA	5	NA	5	NA	3	NA	NA	NA	NA	NA	NA	NA	NA	NA	NA	1
1010206315	1010206113	1010206202	1	1	Male	B	6	10	13	17	21	25	40	NA	Mar-16	Jun-16	Oct-16	Feb-17	Jun-17	Sep-18	NA	NA	5	NA	NA	NA	NA	1	NA	NA	NA	NA	NA	4	NA	4	NA	3	NA	NA	NA	NA	NA	NA	NA	NA	NA	NA	1
1010206316	1010206115	NA	1	1	Female	B	6	19	22	26	30	34	49	NA	Mar-16	Jun-16	Oct-16	Feb-17	Jun-17	Sep-18	NA	NA	5	5	4	4	2	1	1	3	8	NA	NA	5	NA	6	NA	1	NA	NA	NA	NA	NA	NA	NA	NA	NA	NA	1
1010206320	1010206121	1010206208	1	1	Female	B	6	11	14	18	22	26	40	NA	Mar-16	Jun-16	Oct-16	Feb-17	Jun-17	Sep-18	NA	NA	2	2	2	4	2	1	1	1	3	NA	NA	9	NA	6	NA	3	3	3	NA	NA	NA	NA	NA	NA	NA	NA	1
1010206326	1010206129	1010206251	1	1	Male	B	6	12	15	19	23	27	42	NA	Mar-16	Jun-16	Oct-16	Feb-17	Jun-17	Sep-18	NA	NA	5	2	2	5	2	1	1	1	1	NA	NA	3	NA	3	NA	1	1	1	1	NA	NA	NA	NA	NA	NA	NA	1
1010206347	1010206151	1010206255	1	1	Female	B	6	25	28	32	36	40	54	NA	Mar-16	Jun-16	Oct-16	Feb-17	Jun-17	Sep-18	NA	NA	5	2	2	4	2	1	1	1	3	NA	NA	2	NA	8	NA	1	1	1	NA	NA	NA	NA	NA	NA	NA	NA	1
1010206348	1010206152	1010206246	1	1	Male	B	6	22	25	29	33	37	52	NA	Mar-16	Jun-16	Oct-16	Feb-17	Jun-17	Sep-18	NA	NA	NA	NA	NA	2	NA	NA	NA	NA	1	NA	NA	5	NA	NA	NA	2	NA	NA	2	NA	NA	NA	NA	NA	NA	NA	1
1010207312	1010207118	1010207260	1	1	Female	B	6	20	23	27	31	35	50	NA	Mar-16	Jun-16	Oct-16	Feb-17	Jun-17	Sep-18	NA	NA	5	2	2	4	1	1	1	1	2	NA	NA	4	NA	4	NA	2	3	3	NA	NA	NA	NA	NA	NA	NA	NA	1
1010207313	1010207118	1010207260	1	1	Female	B	6	20	23	27	31	35	50	NA	Mar-16	Jun-16	Oct-16	Feb-17	Jun-17	Sep-18	NA	NA	5	2	2	4	1	1	1	1	2	NA	NA	4	NA	NA	NA	2	3	3	NA	NA	NA	NA	NA	NA	NA	NA	1
1010207314	1010207119	1010207264	1	1	Female	B	6	18	21	25	29	33	48	NA	Mar-16	Jun-16	Oct-16	Feb-17	Jun-17	Sep-18	NA	NA	5	2	2	NA	2	1	1	1	NA	NA	NA	4	NA	NA	NA	2	2	2	NA	NA	NA	NA	NA	NA	NA	NA	1
1010207315	1010207120	1010207262	1	1	Female	B	6	22	25	29	33	37	51	NA	Mar-16	Jun-16	Oct-16	Feb-17	Jun-17	Sep-18	NA	NA	5	2	2	NA	2	1	1	1	NA	NA	NA	7	NA	NA	NA	3	4	4	NA	NA	NA	NA	NA	NA	NA	NA	1
1010207316	1010207121	1010207265	1	1	Male	B	6	15	19	23	27	31	45	NA	Mar-16	Jun-16	Oct-16	Feb-17	Jun-17	Sep-18	NA	NA	5	2	2	NA	1	1	1	1	NA	NA	NA	5	NA	NA	NA	3	3	3	NA	NA	NA	NA	NA	NA	NA	NA	1
1010207318	1010207123	1010207212	1	1	Male	B	6	0	4	8	12	16	30	NA	Mar-16	Jun-16	Oct-16	Feb-17	Jun-17	Sep-18	NA	NA	2	5	4	NA	2	1	3	3	NA	NA	NA	6	NA	NA	NA	2	NA	NA	NA	NA	NA	NA	NA	NA	NA	NA	1
1010207325	1010207132	1010207261	1	1	Female	B	6	11	14	18	22	26	41	NA	Mar-16	Jun-16	Oct-16	Feb-17	Jun-17	Sep-18	NA	NA	5	2	2	NA	2	1	1	1	NA	NA	NA	7	NA	NA	NA	1	1	1	NA	NA	NA	NA	NA	NA	NA	NA	2
1010207327	1010207135	1010207228	1	1	Female	B	6	22	25	29	33	37	52	NA	Mar-16	Jun-16	Oct-16	Feb-17	Jun-17	Sep-18	NA	NA	5	5	4	NA	2	11	11	9	NA	NA	NA	3	NA	NA	NA	1	NA	NA	NA	NA	NA	NA	NA	NA	NA	NA	1
1010207330	1010207139	1010207237	1	1	Female	B	6	10	13	17	21	25	40	NA	Mar-16	Jun-16	Oct-16	Feb-17	Jun-17	Sep-18	NA	NA	5	5	4	NA	2	3	3	3	NA	NA	NA	7	NA	NA	NA	3	NA	NA	NA	NA	NA	NA	NA	NA	NA	NA	1
1010207333	1010207147	1010207272	1	1	Male	B	6	5	8	12	16	20	35	NA	Mar-16	Jun-16	Oct-16	Feb-17	Jun-17	Sep-18	NA	NA	5	2	2	5	1	1	1	1	1	NA	NA	7	NA	6	NA	3	3	3	3	NA	NA	NA	NA	NA	NA	NA	1
1010207334	1010207148	1010207226	1	1	Male	B	6	5	9	12	17	20	35	NA	Mar-16	Jun-16	Oct-16	Feb-17	Jun-17	Sep-18	NA	NA	2	2	2	5	2	1	1	1	1	NA	NA	9	NA	4	NA	2	2	2	2	NA	NA	NA	NA	NA	NA	NA	1
1010207335	1010207149	NA	1	1	Male	B	6	2	5	9	13	17	32	NA	Mar-16	Jun-16	Oct-16	Feb-17	Jun-17	Sep-18	NA	NA	NA	NA	NA	4	NA	NA	NA	NA	1	NA	NA	8	NA	NA	NA	4	NA	NA	NA	NA	NA	NA	NA	NA	NA	NA	1
1010207336	1010207150	1010207227	1	1	Female	B	6	0	3	7	12	15	30	NA	Mar-16	Jun-16	Oct-16	Feb-17	Jun-17	Sep-18	NA	NA	2	2	2	5	2	1	1	1	1	NA	NA	5	NA	7	NA	2	3	3	3	NA	NA	NA	NA	NA	NA	NA	1
1010207337	1010207151	1010207270	1	1	Female	B	6	2	5	9	13	17	32	NA	Mar-16	Jun-16	Oct-16	Feb-17	Jun-17	Sep-18	NA	NA	5	2	2	5	1	1	1	1	1	NA	NA	4	NA	3	NA	1	1	1	1	NA	NA	NA	NA	NA	NA	NA	1
1010207340	1010207154	1010207271	1	1	Female	B	6	18	22	26	30	34	48	NA	Mar-16	Jun-16	Oct-16	Feb-17	Jun-17	Sep-18	NA	NA	5	3	4	5	1	3	1	3	1	NA	NA	3	NA	NA	NA	1	1	NA	NA	NA	NA	NA	NA	NA	NA	NA	1
1010207342	1010207157	1010207229	1	1	Female	B	6	15	18	22	26	30	45	NA	Mar-16	Jun-16	Oct-16	Feb-17	Jun-17	Sep-18	NA	NA	2	2	2	5	1	1	1	1	1	NA	NA	5	NA	NA	NA	1	2	2	NA	NA	NA	NA	NA	NA	NA	NA	2
1010207349	1010207166	1010207274	1	1	Male	B	6	3	6	10	14	18	33	NA	Mar-16	Jun-16	Oct-16	Feb-17	Jun-17	Sep-18	NA	NA	5	2	2	5	2	1	1	1	1	NA	NA	6	NA	6	NA	2	1	1	1	NA	NA	NA	NA	NA	NA	NA	1
1010207350	1010207167	1010207234	1	1	Male	B	6	15	18	22	26	30	45	NA	Mar-16	Jun-16	Oct-16	Feb-17	Jun-17	Sep-18	NA	NA	2	2	2	5	1	1	1	1	1	NA	NA	4	NA	8	NA	2	2	2	2	NA	NA	NA	NA	NA	NA	NA	1
1010207354	1010207170	1010207236	1	1	Male	B	6	11	14	18	22	26	40	NA	Mar-16	Jun-16	Oct-16	Feb-17	Jun-17	Sep-18	NA	NA	2	2	2	NA	2	1	1	1	NA	NA	NA	5	NA	NA	NA	2	4	4	NA	NA	NA	NA	NA	NA	NA	NA	1
1010207366	1010207182	1010207242	1	1	Male	B	6	16	19	23	27	31	46	NA	Mar-16	Jun-16	Oct-16	Feb-17	Jun-17	Sep-18	NA	NA	2	2	2	5	1	1	1	1	1	NA	NA	4	NA	3	NA	2	2	2	2	NA	NA	NA	NA	NA	NA	NA	1
1010207373	1010207193	NA	1	1	Male	B	6	16	20	23	28	31	46	NA	Mar-16	Jun-16	Oct-16	Feb-17	Jun-17	Sep-18	NA	NA	5	5	NA	4	NA	1	22	NA	Other	NA	NA	5	NA	3	NA	1	NA	NA	NA	NA	NA	NA	NA	NA	NA	NA	1
1010207381	10102071101	1010207280	1	1	Female	B	6	6	10	13	18	21	36	NA	Mar-16	Jun-16	Oct-16	Feb-17	Jun-17	Sep-18	NA	NA	5	2	2	5	2	1	1	1	1	NA	NA	4	NA	4	NA	2	2	2	2	NA	NA	NA	NA	NA	NA	NA	1
1010308318	1010308121	1010308280	1	1	Female	B	6	12	15	19	23	27	42	NA	Mar-16	Jun-16	Oct-16	Feb-17	Jun-17	Sep-18	NA	NA	5	2	2	5	1	1	1	1	1	NA	NA	5	NA	4	NA	1	1	1	1	NA	NA	NA	NA	NA	NA	NA	1
1010308326	1010308132	1010308282	1	1	Female	B	6	9	12	16	20	24	38	NA	Mar-16	Jun-16	Oct-16	Feb-17	Jun-17	Sep-18	NA	NA	5	2	2	4	1	3	1	1	4	NA	NA	9	NA	4	NA	2	1	1	NA	NA	NA	NA	NA	NA	NA	NA	1
1010308329	1010308134	1010308221	1	1	Male	B	6	17	20	24	28	32	47	NA	Mar-16	Jun-16	Oct-16	Feb-17	Jun-17	Sep-18	NA	NA	NA	NA	NA	5	NA	NA	NA	NA	1	NA	NA	3	NA	3	NA	1	NA	NA	2	NA	NA	NA	NA	NA	NA	NA	1
1010308337	1010308141	NA	1	1	Male	B	6	21	24	28	32	36	51	NA	Mar-16	Jun-16	Oct-16	Feb-17	Jun-17	Sep-18	NA	NA	5	5	4	4	1	3	3	4	3	NA	NA	10	NA	14	NA	3	NA	NA	NA	NA	NA	NA	NA	NA	NA	NA	1
1010308338	1010308142	1010308226	1	1	Female	B	6	21	24	28	32	36	51	NA	Mar-16	Jun-16	Oct-16	Feb-17	Jun-17	Sep-18	NA	NA	2	2	2	5	1	1	1	1	1	NA	NA	6	NA	7	NA	2	2	2	2	NA	NA	NA	NA	NA	NA	NA	1
1010308371	1010308176	1010308283	1	1	Female	B	6	13	16	20	24	28	43	NA	Mar-16	Jun-16	Oct-16	Feb-17	Jun-17	Sep-18	NA	NA	NA	NA	NA	2	NA	NA	NA	NA	1	NA	NA	5	NA	NA	NA	1	NA	NA	2	NA	NA	NA	NA	NA	NA	NA	1
1010308391	10103081103	1010308266	1	1	Female	B	6	13	16	20	24	28	43	NA	Mar-16	Jun-16	Oct-16	Mar-17	Jun-17	Sep-18	NA	NA	2	2	2	5	1	1	1	1	1	NA	NA	13	NA	3	NA	4	1	1	1	NA	NA	NA	NA	NA	NA	NA	2
1010309313	1010309110	1010309258	1	1	Female	B	6	14	17	21	25	29	44	NA	Mar-16	Jun-16	Oct-16	Feb-17	Jun-17	Sep-18	NA	NA	5	5	2	5	1	1	1	1	1	NA	NA	8	NA	4	NA	5	NA	2	2	NA	NA	NA	NA	NA	NA	NA	1
1010309317	1010309113	1010309257	1	1	Male	B	6	4	7	11	16	20	34	NA	Mar-16	Jun-16	Oct-16	Feb-17	Jun-17	Sep-18	NA	NA	5	2	2	3	1	1	1	1	1	NA	NA	3	NA	3	NA	1	1	1	1	NA	NA	NA	NA	NA	NA	NA	1
1010309322	1010309118	1010309207	1	1	Female	B	6	8	11	15	19	23	38	NA	Mar-16	Jun-16	Oct-16	Feb-17	Jun-17	Sep-18	NA	NA	2	2	2	4	1	1	1	1	3	NA	NA	8	NA	9	NA	4	1	1	NA	NA	NA	NA	NA	NA	NA	NA	1
1010309324	1010309120	1010309250	1	1	Male	B	6	6	9	13	17	21	36	NA	Mar-16	Jun-16	Oct-16	Feb-17	Jun-17	Sep-18	NA	NA	2	2	2	5	1	1	1	1	1	NA	NA	5	NA	5	NA	3	3	3	3	NA	NA	NA	NA	NA	NA	NA	1
1010309326	1010309122	1010309208	1	1	Female	B	6	25	28	32	36	16	31	NA	Mar-16	Jun-16	Oct-16	Feb-17	Jun-17	Sep-18	NA	NA	2	2	2	5	1	1	1	1	1	NA	NA	7	NA	7	NA	4	5	5	NA	NA	NA	NA	NA	NA	NA	NA	1
1010309327	1010309122	1010309208	1	1	Female	B	6	1	4	8	13	40	55	NA	Mar-16	Jun-16	Oct-16	Feb-17	Jun-17	Sep-18	NA	NA	2	2	2	5	1	1	1	1	1	NA	NA	7	NA	NA	NA	4	5	5	5	NA	NA	NA	NA	NA	NA	NA	1
1010309329	1010309124	1010309210	1	1	Female	B	6	0	4	8	12	16	30	NA	Mar-16	Jun-16	Oct-16	Feb-17	Jun-17	Sep-18	NA	NA	2	2	3	2	1	1	1	1	1	NA	NA	7	NA	NA	NA	4	1	1	NA	NA	NA	NA	NA	NA	NA	NA	1
1010309334	1010309129	1010309252	1	1	Male	B	6	26	29	33	37	41	56	NA	Mar-16	Jun-16	Oct-16	Feb-17	Jun-17	Sep-18	NA	NA	2	2	2	4	1	1	1	1	3	NA	NA	4	NA	7	NA	1	1	1	NA	NA	NA	NA	NA	NA	NA	NA	1
1010309335	1010309130	1010309256	1	1	Male	B	6	23	26	30	34	38	53	NA	Mar-16	Jun-16	Oct-16	Feb-17	Jun-17	Sep-18	NA	NA	5	NA	4	5	NA	11	NA	3	1	NA	NA	5	NA	5	NA	3	NA	NA	NA	NA	NA	NA	NA	NA	NA	NA	1
1010309338	1010309134	1010309217	1	1	Male	B	6	13	17	20	25	29	43	NA	Mar-16	Jun-16	Oct-16	Feb-17	Jun-17	Sep-18	NA	NA	NA	NA	NA	2	NA	NA	NA	NA	1	NA	NA	3	NA	NA	NA	1	NA	NA	2	NA	NA	NA	NA	NA	NA	NA	1
1010309339	1010309135	1010309218	1	1	Male	B	6	20	23	27	31	35	50	NA	Mar-16	Jun-16	Oct-16	Feb-17	Jun-17	Sep-18	NA	NA	2	5	2	5	1	1	1	1	1	NA	NA	10	NA	4	NA	4	NA	2	2	NA	NA	NA	NA	NA	NA	NA	1
1010309379	1010309178	NA	1	1	Female	B	6	5	8	12	17	20	35	NA	Mar-16	Jun-16	Oct-16	Feb-17	Jun-17	Sep-18	NA	NA	5	5	4	4	1	2	2	2	2	NA	NA	5	NA	4	NA	2	NA	NA	NA	NA	NA	NA	NA	NA	NA	NA	1
1010309380	1010309179	1010309261	1	1	Female	B	6	16	19	23	27	31	46	NA	Mar-16	Jun-16	Oct-16	Feb-17	Jun-17	Sep-18	NA	NA	5	2	2	5	1	1	1	1	1	NA	NA	6	NA	3	NA	1	1	1	1	NA	NA	NA	NA	NA	NA	NA	1
1010309382	1010309181	1010309263	1	1	Male	B	6	8	11	15	19	23	38	NA	Mar-16	Jun-16	Oct-16	Feb-17	Jun-17	Sep-18	NA	NA	5	2	2	5	1	1	1	1	1	NA	NA	2	NA	5	NA	1	1	1	1	NA	NA	NA	NA	NA	NA	NA	1
1010309383	1010309182	1010309280	1	1	Male	B	6	17	20	24	28	32	47	NA	Mar-16	Jun-16	Oct-16	Feb-17	Jun-17	Sep-18	NA	NA	5	5	4	5	1	3	4	5	1	NA	NA	8	NA	9	NA	2	NA	NA	1	NA	NA	NA	NA	NA	NA	NA	1
1010309388	1010309187	NA	1	1	Female	B	6	3	6	10	14	18	32	NA	Mar-16	Jun-16	Oct-16	Feb-17	Jun-17	Sep-18	NA	NA	5	5	4	4	1	3	3	3	3	NA	NA	6	NA	5	NA	2	NA	NA	NA	NA	NA	NA	NA	NA	NA	NA	1
1010309389	1010309188	1010309262	1	1	Female	B	6	15	18	22	26	30	45	NA	Mar-16	Jun-16	Oct-16	Feb-17	Jun-17	Sep-18	NA	NA	5	2	3	4	1	1	1	1	3	NA	NA	6	NA	8	NA	1	1	1	NA	NA	NA	NA	NA	NA	NA	NA	1
1010309390	1010309189	1010309244	1	1	Male	B	6	16	19	23	28	31	46	NA	Mar-16	Jun-16	Oct-16	Feb-17	Jun-17	Sep-18	NA	NA	2	2	2	4	1	1	1	1	2	NA	NA	5	NA	5	NA	3	3	3	NA	NA	NA	NA	NA	NA	NA	NA	1
1010309392	1010309192	1010309264	1	1	Male	B	6	10	13	17	22	25	40	NA	Mar-16	Jun-16	Oct-16	Feb-17	Jun-17	Sep-18	NA	NA	NA	NA	NA	5	NA	NA	NA	NA	1	NA	NA	4	NA	NA	NA	1	NA	NA	2	NA	NA	NA	NA	NA	NA	NA	1
1010310316	1010310115	1010310244	1	1	Male	B	6	13	16	20	24	28	43	NA	Mar-16	Jun-16	Oct-16	Feb-17	Jun-17	Sep-18	NA	NA	2	2	2	3	2	1	1	1	1	NA	NA	5	NA	4	NA	2	2	2	2	NA	NA	NA	NA	NA	NA	NA	2
1010310326	1010310126	NA	1	1	Female	B	6	10	13	17	21	25	40	NA	Mar-16	Jun-16	Oct-16	Feb-17	Jun-17	Sep-18	NA	NA	5	5	4	4	2	3	3	3	2	NA	NA	4	NA	6	NA	1	NA	NA	NA	NA	NA	NA	NA	NA	NA	NA	1
1010310353	1010310163	1010310234	1	1	Male	B	6	5	8	11	16	20	34	NA	Mar-16	Jun-16	Oct-16	Feb-17	Jun-17	Sep-18	NA	NA	2	2	4	4	2	1	3	3	2	NA	NA	4	NA	3	NA	2	2	NA	NA	NA	NA	NA	NA	NA	NA	NA	1
1010411302	1010411103	NA	1	1	Female	B	6	5	8	12	16	20	34	NA	Mar-16	Jun-16	Oct-16	Feb-17	Jun-17	Sep-18	NA	NA	5	5	4	4	2	3	3	3	3	NA	NA	6	NA	6	NA	2	NA	NA	NA	NA	NA	NA	NA	NA	NA	NA	1
1010411308	1010411109	NA	1	1	Female	B	6	5	8	11	16	20	34	NA	Mar-16	Jun-16	Oct-16	Feb-17	Jun-17	Sep-18	NA	NA	5	5	4	4	1	3	3	1	3	NA	NA	7	NA	9	NA	1	NA	NA	NA	NA	NA	NA	NA	NA	NA	NA	1
1010411309	1010411111	1010411208	1	1	Male	B	6	18	21	25	29	33	48	NA	Mar-16	Jun-16	Oct-16	Feb-17	Jun-17	Sep-18	NA	NA	NA	2	2	4	2	NA	1	1	2	NA	NA	5	NA	6	NA	3	3	3	NA	NA	NA	NA	NA	NA	NA	NA	2
1010411310	1010411112	1010411230	1	1	Male	B	6	23	26	30	34	38	53	NA	Mar-16	Jun-16	Oct-16	Feb-17	Jun-17	Sep-18	NA	NA	5	2	2	5	2	1	1	1	1	NA	NA	4	NA	4	NA	2	2	2	2	NA	NA	NA	NA	NA	NA	NA	1
1010411319	1010411123	1010411215	1	1	Male	B	6	14	16	20	24	29	43	NA	Mar-16	Jun-16	Oct-16	Feb-17	Jun-17	Sep-18	NA	NA	NA	NA	NA	2	NA	NA	NA	NA	1	NA	NA	8	NA	NA	NA	2	NA	NA	3	NA	NA	NA	NA	NA	NA	NA	1
1010411320	1010411124	1010411216	1	1	Female	B	6	3	6	10	14	18	33	NA	Mar-16	Jun-16	Oct-16	Feb-17	Jun-17	Sep-18	NA	NA	2	2	4	3	2	1	1	3	1	NA	NA	3	NA	7	NA	1	1	NA	1	NA	NA	NA	NA	NA	NA	NA	1
1010411322	1010411125	1010411224	1	1	Male	B	6	9	12	16	20	24	39	NA	Mar-16	Jun-16	Oct-16	Feb-17	Jun-17	Sep-18	NA	NA	2	2	2	5	2	1	1	1	1	NA	NA	8	NA	8	NA	4	4	4	4	NA	NA	NA	NA	NA	NA	NA	2
1010411324	1010411127	1010411225	1	1	Female	B	6	11	14	18	22	26	41	NA	Mar-16	Jun-16	Oct-16	Feb-17	Jun-17	Sep-18	NA	NA	NA	NA	NA	5	NA	NA	NA	NA	1	NA	NA	4	NA	NA	NA	2	NA	NA	3	NA	NA	NA	NA	NA	NA	NA	3
1010411325	1010411128	1010411217	1	1	Male	B	6	18	21	25	29	33	48	NA	Mar-16	Jun-16	Oct-16	Feb-17	Jun-17	Sep-18	NA	NA	2	2	2	NA	2	1	1	1	NA	NA	NA	5	NA	NA	NA	3	3	3	NA	NA	NA	NA	NA	NA	NA	NA	1
1010411328	1010411131	1010411218	1	1	Female	B	6	6	9	13	17	21	36	NA	Mar-16	Jun-16	Oct-16	Feb-17	Jun-17	Sep-18	NA	NA	NA	NA	NA	2	NA	NA	NA	NA	1	NA	NA	6	NA	NA	NA	1	NA	NA	2	NA	NA	NA	NA	NA	NA	NA	1
1010411334	1010411137	1010411210	1	1	Male	B	6	9	12	16	20	24	39	NA	Mar-16	Jun-16	Oct-16	Feb-17	Jun-17	Sep-18	NA	NA	2	2	4	5	2	1	1	6	1	NA	NA	5	NA	5	NA	3	3	NA	3	NA	NA	NA	NA	NA	NA	NA	1
1010412301	1010412101	1010412201	1	1	Female	B	6	8	11	15	19	23	38	NA	Mar-16	Jun-16	Oct-16	Feb-17	Jun-17	Sep-18	NA	NA	2	2	2	5	1	1	1	1	1	NA	NA	5	NA	4	NA	2	3	3	3	NA	NA	NA	NA	NA	NA	NA	1
1010412304	1010412103	1010412291	1	1	Male	B	6	23	26	30	34	38	53	NA	Mar-16	Jun-16	Oct-16	Feb-17	Jun-17	Sep-18	NA	NA	5	5	2	5	2	1	1	1	1	NA	NA	6	NA	6	NA	4	NA	4	4	NA	NA	NA	NA	NA	NA	NA	1
1010412323	1010412125	1010412220	1	1	Male	B	6	22	26	29	33	37	52	NA	Mar-16	Jun-16	Oct-16	Feb-17	Jun-17	Sep-18	NA	NA	2	2	2	5	1	1	1	1	1	NA	NA	4	NA	5	NA	2	2	2	3	NA	NA	NA	NA	NA	NA	NA	1
1010412327	1010412137	1010412232	1	1	Female	B	6	22	25	29	33	37	52	NA	Mar-16	Jun-16	Oct-16	Feb-17	Jun-17	Sep-18	NA	NA	NA	NA	NA	2	NA	NA	NA	NA	1	NA	NA	10	NA	NA	NA	4	NA	NA	2	NA	NA	NA	NA	NA	NA	NA	1
1010412328	1010412138	NA	1	1	Male	B	6	10	13	17	21	25	40	NA	Mar-16	Jun-16	Oct-16	Feb-17	Jun-17	Sep-18	NA	NA	5	5	4	4	1	1	3	3	1	NA	NA	7	NA	4	NA	2	NA	NA	NA	NA	NA	NA	NA	NA	NA	NA	1
1010412329	1010412139	1010412233	1	1	Female	B	6	5	9	13	17	21	35	NA	Mar-16	Jun-16	Oct-16	Feb-17	Jun-17	Sep-18	NA	NA	2	2	2	5	1	1	1	1	1	NA	NA	7	NA	7	NA	1	5	5	5	NA	NA	NA	NA	NA	NA	NA	1
1010412331	1010412141	1010412235	1	1	Female	B	6	17	24	27	31	35	50	NA	Mar-16	Jun-16	Oct-16	Feb-17	Jun-17	Sep-18	NA	NA	2	2	2	NA	1	1	1	1	NA	NA	NA	10	NA	NA	NA	3	3	3	NA	NA	NA	NA	NA	NA	NA	NA	1
1010412333	1010412143	1010412236	1	1	Male	B	6	7	10	14	18	22	36	NA	Mar-16	Jun-16	Oct-16	Feb-17	Jun-17	Sep-18	NA	NA	2	2	2	5	1	1	1	1	1	NA	NA	7	NA	7	NA	4	4	4	4	NA	NA	NA	NA	NA	NA	NA	1
1010412343	1010412154	1010412246	1	1	Female	B	6	19	23	26	31	34	49	NA	Mar-16	Jun-16	Oct-16	Feb-17	Jun-17	Sep-18	NA	NA	NA	NA	NA	5	NA	NA	NA	NA	1	NA	NA	7	NA	NA	NA	3	NA	NA	4	NA	NA	NA	NA	NA	NA	NA	2
1010412347	1010412158	1010412249	1	1	Male	B	6	19	22	26	30	34	49	NA	Mar-16	Jun-16	Oct-16	Feb-17	Jun-17	Sep-18	NA	NA	2	2	2	5	1	1	1	1	1	NA	NA	4	NA	4	NA	2	2	2	2	NA	NA	NA	NA	NA	NA	NA	1
1010412353	1010412164	1010412255	1	1	Female	B	6	12	16	19	23	27	54	NA	Mar-16	Jun-16	Oct-16	Feb-17	Jun-17	Sep-18	NA	NA	NA	2	2	3	NA	NA	1	1	1	NA	NA	3	NA	NA	NA	1	2	2	2	NA	NA	NA	NA	NA	NA	NA	1
1010412354	1010412165	1010412256	1	1	Female	B	6	13	16	20	24	28	43	NA	Mar-16	Jun-16	Oct-16	Feb-17	Jun-17	Sep-18	NA	NA	2	2	2	3	1	1	1	1	1	NA	NA	3	NA	3	NA	1	1	1	1	NA	NA	NA	NA	NA	NA	NA	1
1010412360	1010412173	1010412263	1	1	Female	B	6	3	6	10	14	18	33	NA	Mar-16	Jun-16	Oct-16	Feb-17	Jun-17	Sep-18	NA	NA	2	5	4	4	1	1	3	3	3	NA	NA	5	NA	6	NA	2	NA	NA	NA	NA	NA	NA	NA	NA	NA	NA	1
1010412364	1010412179	1010412268	1	1	Male	B	6	4	7	11	15	19	34	NA	Mar-16	Jun-16	Oct-16	Feb-17	Jun-17	Sep-18	NA	NA	2	2	4	NA	1	1	1	9	NA	NA	NA	9	NA	NA	NA	1	1	NA	NA	NA	NA	NA	NA	NA	NA	NA	1
1010413301	1010413101	NA	1	1	Female	B	6	19	23	27	31	35	49	NA	Mar-16	Jun-16	Oct-16	Feb-17	Jun-17	Sep-18	NA	NA	5	5	4	4	1	3	3	3	3	NA	NA	4	NA	3	NA	2	NA	NA	NA	NA	NA	NA	NA	NA	NA	NA	1
1010413306	1010413106	1010413211	1	1	Female	B	6	20	24	28	32	36	50	NA	Mar-16	Jun-16	Oct-16	Feb-17	Jun-17	Sep-18	NA	NA	2	2	4	4	2	1	1	9	8	NA	NA	6	NA	NA	NA	4	4	NA	NA	NA	NA	NA	NA	NA	NA	NA	2
1010413309	1010413109	1010413205	1	1	Female	B	6	1	5	8	13	17	31	NA	Mar-16	Jun-16	Oct-16	Feb-17	Jun-17	Sep-18	NA	NA	2	2	2	5	1	1	1	1	1	NA	NA	6	NA	6	NA	2	4	5	4	NA	NA	NA	NA	NA	NA	NA	1
1010413310	1010413110	1010413206	1	1	Male	B	6	6	9	13	17	21	36	NA	Mar-16	Jun-16	Oct-16	Feb-17	Jun-17	Sep-18	NA	NA	2	2	2	5	1	1	1	1	1	NA	NA	4	NA	3	NA	1	1	1	1	NA	NA	NA	NA	NA	NA	NA	1
1010413313	1010413114	1010413207	1	1	Male	B	6	3	6	10	14	18	43	NA	Mar-16	Jun-16	Oct-16	Feb-17	Jun-17	Sep-18	NA	NA	2	2	2	5	1	1	1	1	1	NA	NA	5	NA	5	NA	3	3	3	3	NA	NA	NA	NA	NA	NA	NA	1
1010413315	1010413116	1010413209	1	1	Male	B	6	3	6	10	14	18	32	NA	Mar-16	Jun-16	Oct-16	Feb-17	Jun-17	Sep-18	NA	NA	2	2	2	5	1	1	1	1	1	NA	NA	8	NA	9	NA	6	2	2	2	NA	NA	NA	NA	NA	NA	NA	1
1010413317	1010413106	1010413211	1	1	Female	B	6	6	9	13	17	21	36	NA	Mar-16	Jun-16	Oct-16	Feb-17	Jun-17	Sep-18	NA	NA	2	2	4	4	2	1	1	9	8	NA	NA	6	NA	7	NA	4	4	NA	NA	NA	NA	NA	NA	NA	NA	NA	2
1010413319	1010413119	NA	1	1	Male	B	6	4	7	11	15	19	34	NA	Mar-16	Jun-16	Oct-16	Feb-17	Jun-17	Sep-18	NA	NA	5	5	4	4	1	3	3	1	3	NA	NA	7	NA	7	NA	3	NA	NA	NA	NA	NA	NA	NA	NA	NA	NA	1
1010413324	1010413127	1010413216	1	1	Male	B	6	10	13	17	22	25	40	NA	Mar-16	Jun-16	Oct-16	Feb-17	Jun-17	Sep-18	NA	NA	5	5	4	NA	1	3	3	3	NA	NA	NA	3	NA	NA	NA	1	NA	NA	NA	NA	NA	NA	NA	NA	NA	NA	1
1010413334	1010413136	1010413224	1	1	Female	B	6	1	4	8	12	16	31	NA	Mar-16	Jun-16	Oct-16	Feb-17	Jun-17	Sep-18	NA	NA	2	2	2	4	1	1	1	1	3	NA	NA	12	NA	13	NA	5	2	2	NA	NA	NA	NA	NA	NA	NA	NA	1
1010413335	1010413137	1010413225	1	1	Female	B	6	11	14	18	23	26	41	NA	Mar-16	Jun-16	Oct-16	Feb-17	Jun-17	Sep-18	NA	NA	2	2	4	4	1	1	1	3	3	NA	NA	6	NA	8	NA	1	1	NA	NA	NA	NA	NA	NA	NA	NA	NA	1
1010413340	1010413142	1010413230	1	1	Male	B	6	16	19	23	27	31	46	NA	Mar-16	Jun-16	Oct-16	Feb-17	Jun-17	Sep-18	NA	NA	NA	2	2	5	NA	NA	1	1	1	NA	NA	5	NA	NA	NA	3	4	4	4	NA	NA	NA	NA	NA	NA	NA	2
1010414311	1010414110	1010414311	1	1	Female	B	6	4	7	11	15	19	34	NA	Mar-16	Jun-16	Oct-16	Feb-17	Jun-17	Sep-18	NA	NA	2	2	2	5	1	1	1	1	1	NA	NA	7	NA	7	NA	4	2	2	2	NA	NA	NA	NA	NA	NA	NA	1
1010414312	1010414111	1010414267	1	1	Male	B	6	22	25	29	33	37	52	NA	Mar-16	Jun-16	Oct-16	Feb-17	Jun-17	Sep-18	NA	NA	5	5	2	4	1	3	4	1	3	NA	NA	9	NA	9	NA	2	NA	2	NA	NA	NA	NA	NA	NA	NA	NA	1
1010414313	1010414112	1010414215	1	1	Male	B	6	6	10	13	18	22	36	NA	Mar-16	Jun-16	Oct-16	Feb-17	Jun-17	Sep-18	NA	NA	2	2	4	4	NA	1	2	2	Other	NA	NA	NA	NA	13	NA	NA	3	NA	NA	NA	NA	NA	NA	NA	NA	NA	NA
1010414315	1010414115	1010414218	1	1	Male	B	6	19	22	26	30	34	48	NA	Mar-16	Jun-16	Oct-16	Feb-17	Jun-17	Sep-18	NA	NA	2	2	2	5	1	1	1	1	1	NA	NA	5	NA	6	NA	3	3	3	3	NA	NA	NA	NA	NA	NA	NA	1
1010414316	1010414116	1010414275	1	1	Male	B	6	14	18	22	26	30	44	NA	Mar-16	Jun-16	Oct-16	Feb-17	Jun-17	Sep-18	NA	NA	5	5	4	2	1	1	3	3	1	NA	NA	9	NA	NA	NA	1	NA	NA	NA	NA	NA	NA	NA	NA	NA	NA	1
1010414317	1010414119	1010414276	1	1	Female	B	6	12	15	19	23	27	42	NA	Mar-16	Jun-16	Oct-16	Feb-17	Jun-17	Sep-18	NA	NA	5	5	4	5	1	1	2	2	1	NA	NA	4	NA	8	NA	1	NA	NA	2	NA	NA	NA	NA	NA	NA	NA	1
1010414319	1010414123	1010414225	1	1	Male	B	6	5	8	12	16	20	35	NA	Mar-16	Jun-16	Oct-16	Feb-17	Jun-17	Sep-18	NA	NA	2	2	2	5	1	1	1	1	1	NA	NA	6	NA	14	NA	4	4	4	4	NA	NA	NA	NA	NA	NA	NA	1
1010414320	1010414124	1010414226	1	1	Female	B	6	5	9	13	17	21	35	NA	Mar-16	Jun-16	Oct-16	Feb-17	Jun-17	Sep-18	NA	NA	2	2	2	5	1	1	1	1	1	NA	NA	9	NA	8	NA	3	3	3	3	NA	NA	NA	NA	NA	NA	NA	1
1010414321	1010414125	1010414227	1	1	Male	B	6	1	4	8	12	16	31	NA	Mar-16	Jun-16	Oct-16	Feb-17	Jun-17	Sep-18	NA	NA	NA	NA	NA	4	NA	NA	NA	NA	8	NA	NA	5	NA	NA	NA	3	NA	NA	NA	NA	NA	NA	NA	NA	NA	NA	1
1010414325	1010414131	1010414232	1	1	Male	B	6	10	13	17	21	25	39	NA	Mar-16	Jun-16	Oct-16	Feb-17	Jun-17	Sep-18	NA	NA	2	2	2	2	1	1	1	1	1	NA	NA	7	NA	7	NA	3	4	4	4	NA	NA	NA	NA	NA	NA	NA	1
1010414326	1010414132	1010414259	1	1	Female	B	6	6	9	13	17	21	36	NA	Mar-16	Jun-16	Oct-16	Feb-17	Jun-17	Sep-18	NA	NA	5	2	2	4	1	1	1	1	3	NA	NA	8	NA	8	NA	1	1	1	NA	NA	NA	NA	NA	NA	NA	NA	1
1010414329	1010414135	1010414235	1	1	Male	B	6	2	5	9	13	17	32	NA	Mar-16	Jun-16	Oct-16	Feb-17	Jun-17	Sep-18	NA	NA	NA	2	2	5	2	NA	1	1	1	NA	NA	13	NA	15	NA	5	6	6	7	NA	NA	NA	NA	NA	NA	NA	1
1010414332	1010414138	1010414236	1	1	Female	B	6	9	12	16	20	24	39	NA	Mar-16	Jun-16	Oct-16	Feb-17	Jun-17	Sep-18	NA	NA	2	5	2	4	1	1	3	1	3	NA	NA	8	NA	8	NA	5	NA	5	NA	NA	NA	NA	NA	NA	NA	NA	1
1010414335	1010414141	1010414263	1	1	Female	B	6	6	9	13	17	21	36	NA	Mar-16	Jun-16	Oct-16	Feb-17	Jun-17	Sep-18	NA	NA	2	2	4	4	1	1	1	3	3	NA	NA	4	NA	4	NA	1	1	NA	NA	NA	NA	NA	NA	NA	NA	NA	1
1010414340	1010414146	1010414239	1	1	Female	B	6	13	16	20	24	28	43	NA	Mar-16	Jun-16	Oct-16	Feb-17	Jun-17	Sep-18	NA	NA	2	2	2	5	1	1	1	1	1	NA	NA	9	NA	10	NA	4	1	1	1	NA	NA	NA	NA	NA	NA	NA	2
1010515303	1010515104	1010515204	1	1	Female	B	6	4	7	11	15	19	34	NA	Mar-16	Jul-16	Oct-16	Feb-17	Jun-17	Sep-18	NA	NA	NA	NA	NA	5	NA	NA	NA	NA	1	NA	NA	8	NA	9	NA	4	NA	NA	2	NA	NA	NA	NA	NA	NA	NA	1
1010516304	1010516111	1010516211	1	1	Male	B	6	11	14	18	22	26	41	NA	Mar-16	Jun-16	Oct-16	Feb-17	Jun-17	Sep-18	NA	NA	2	2	2	3	1	1	1	1	1	NA	NA	6	NA	6	NA	4	4	4	4	NA	NA	NA	NA	NA	NA	NA	1
1010516313	1010516127	1010516228	1	1	Male	B	6	9	13	16	20	24	39	NA	Mar-16	Jun-16	Oct-16	Feb-17	Jun-17	Sep-18	NA	NA	2	2	2	5	1	1	1	1	1	NA	NA	4	NA	4	NA	1	1	1	1	NA	NA	NA	NA	NA	NA	NA	1
1010517301	1010517101	1010517201	1	1	Male	B	6	7	10	14	19	22	37	NA	Mar-16	Jun-16	Oct-16	Feb-17	Jun-17	Sep-18	NA	NA	2	2	2	5	2	1	1	1	1	NA	NA	6	NA	6	NA	4	4	4	4	NA	NA	NA	NA	NA	NA	NA	1
1010517308	1010517108	1010517208	1	1	Female	B	6	15	18	22	26	30	44	NA	Mar-16	Jun-16	Oct-16	Feb-17	Jun-17	Sep-18	NA	NA	2	2	2	5	2	1	1	1	1	NA	NA	7	NA	7	NA	2	4	4	4	NA	NA	NA	NA	NA	NA	NA	1
1010517313	1010517115	1010517214	1	1	Male	B	6	11	14	18	22	26	40	NA	Mar-16	Jun-16	Oct-16	Feb-17	Jun-17	Sep-18	NA	NA	2	2	2	3	2	1	1	1	1	NA	NA	13	NA	15	NA	5	2	2	3	NA	NA	NA	NA	NA	NA	NA	1
1010517314	1010517116	1010517215	1	1	Male	B	6	4	7	11	15	19	34	NA	Mar-16	Jun-16	Oct-16	Feb-17	Jun-17	Sep-18	NA	NA	2	2	2	5	2	1	1	1	1	NA	NA	7	NA	5	NA	4	3	3	3	NA	NA	NA	NA	NA	NA	NA	1
1010517319	1010517124	1010517223	1	1	Female	B	6	8	11	15	19	23	38	NA	Mar-16	Jun-16	Oct-16	Feb-17	Jun-17	Sep-18	NA	NA	2	2	2	2	2	1	1	1	1	NA	NA	5	NA	NA	NA	3	3	3	NA	NA	NA	NA	NA	NA	NA	NA	1
1010517323	1010517128	1010517227	1	1	Male	B	6	4	7	11	15	19	34	NA	Mar-16	Jun-16	Oct-16	Mar-17	Jun-17	Sep-18	NA	NA	2	2	2	3	2	1	1	1	1	NA	NA	7	NA	7	NA	3	3	3	3	NA	NA	NA	NA	NA	NA	NA	1
1010517329	1010517136	NA	1	1	Female	B	6	5	8	12	16	20	34	NA	Mar-16	Jun-16	Oct-16	Mar-17	Jun-17	Sep-18	NA	NA	5	5	4	4	2	3	3	3	3	NA	NA	7	NA	7	NA	2	NA	NA	NA	NA	NA	NA	NA	NA	NA	NA	1
1010517330	1010517137	1010517232	1	1	Female	B	6	6	9	13	17	21	36	NA	Mar-16	Jun-16	Oct-16	Mar-17	Jun-17	Sep-18	NA	NA	NA	NA	NA	2	NA	NA	NA	NA	1	NA	NA	4	NA	NA	NA	2	NA	NA	3	NA	NA	NA	NA	NA	NA	NA	1
1010517333	1010517141	1010517242	1	1	Male	B	6	13	17	21	25	29	43	NA	Mar-16	Jun-16	Oct-16	Mar-17	Jun-17	Sep-18	NA	NA	5	2	3	5	2	1	1	1	1	NA	NA	10	NA	NA	NA	2	1	1	NA	NA	NA	NA	NA	NA	NA	NA	2
1010517342	1010517151	1010517241	1	1	Female	B	6	7	10	14	18	22	37	NA	Mar-16	Jun-16	Oct-16	Feb-17	Jun-17	Sep-18	NA	NA	NA	NA	NA	2	NA	NA	NA	NA	NA	NA	NA	9	NA	NA	NA	4	NA	NA	3	NA	NA	NA	NA	NA	NA	NA	1
1010518302	1010518103	1010518243	1	1	Male	B	6	17	21	24	28	32	47	NA	Mar-16	Jul-16	Oct-16	Feb-17	Jun-17	Sep-18	NA	NA	NA	2	2	5	NA	NA	1	1	1	NA	NA	3	NA	NA	NA	1	2	2	2	NA	NA	NA	NA	NA	NA	NA	1
1010518303	1010518104	1010518244	1	1	Female	B	6	14	17	21	25	29	44	NA	Mar-16	Jul-16	Oct-16	Feb-17	Jun-17	Sep-18	NA	NA	5	3	4	5	1	1	1	1	1	NA	NA	5	NA	NA	NA	3	3	NA	NA	NA	NA	NA	NA	NA	NA	NA	1
1010518310	1010518110	1010518209	1	1	Female	B	6	17	20	24	28	32	46	NA	Mar-16	Jul-16	Oct-16	Feb-17	Jun-17	Sep-18	NA	NA	5	5	4	4	1	3	3	2	2	NA	NA	5	NA	3	NA	3	NA	NA	NA	NA	NA	NA	NA	NA	NA	NA	1
1010518315	1010518120	1010518242	1	1	Female	B	6	19	23	26	31	34	49	NA	Mar-16	Jul-16	Oct-16	Feb-17	Jun-17	Sep-18	NA	NA	5	2	2	5	1	1	1	1	1	NA	NA	5	NA	6	NA	3	4	1	4	NA	NA	NA	NA	NA	NA	NA	2
1010518317	1010518122	1010518216	1	1	Male	B	6	14	17	21	25	29	43	NA	Mar-16	Jul-16	Oct-16	Feb-17	Jun-17	Sep-18	NA	NA	2	2	2	2	1	1	1	1	1	NA	NA	8	NA	NA	NA	2	1	1	NA	NA	NA	NA	NA	NA	NA	NA	1
1010518323	1010518131	1010518224	1	1	Male	B	6	14	17	21	25	29	43	NA	Mar-16	Jul-16	Oct-16	Feb-17	Jun-17	Sep-18	NA	NA	2	2	2	5	2	1	1	1	1	NA	NA	11	NA	4	NA	4	2	2	2	NA	NA	NA	NA	NA	NA	NA	3
1010518324	1010518134	1010518227	1	1	Female	B	6	2	5	9	13	17	31	NA	Mar-16	Jul-16	Oct-16	Feb-17	Jun-17	Sep-18	NA	NA	2	5	2	5	1	1	22	1	1	NA	NA	6	NA	5	NA	2	NA	4	4	NA	NA	NA	NA	NA	NA	NA	1
1010518325	1010518137	1010518230	1	1	Male	B	6	11	14	18	22	26	41	NA	Mar-16	Jul-16	Oct-16	Feb-17	Jun-17	Sep-18	NA	NA	5	2	2	4	1	5	1	1	5	NA	NA	10	NA	6	NA	2	5	5	NA	NA	NA	NA	NA	NA	NA	NA	1
1010619303	1010619103	1010619202	1	1	Female	B	6	3	7	11	15	19	33	NA	Mar-16	Jun-16	Oct-16	Feb-17	Jun-17	Sep-18	NA	NA	2	2	2	1	1	1	1	1	1	NA	NA	13	NA	9	NA	8	3	3	3	NA	NA	NA	NA	NA	NA	NA	1
1010619304	1010619104	1010619203	1	1	Female	B	6	6	9	13	17	21	36	NA	Mar-16	Jun-16	Oct-16	Feb-17	Jun-17	Sep-18	NA	NA	2	2	2	5	2	1	1	1	1	NA	NA	7	NA	4	NA	3	2	2	2	NA	NA	NA	NA	NA	NA	NA	1
1010619305	1010619105	1010619204	1	1	Female	B	6	2	5	9	13	17	32	NA	Mar-16	Jun-16	Oct-16	Feb-17	Jun-17	Sep-18	NA	NA	2	2	2	5	2	1	1	1	1	NA	NA	5	NA	5	NA	3	3	3	3	NA	NA	NA	NA	NA	NA	NA	1
1010619309	1010619109	1010619208	1	1	Female	B	6	2	5	9	13	17	31	NA	Mar-16	Jun-16	Oct-16	Feb-17	Jun-17	Sep-18	NA	NA	2	2	2	4	2	1	1	1	3	NA	NA	10	NA	6	NA	4	1	1	NA	NA	NA	NA	NA	NA	NA	NA	1
1010619314	1010619121	1010619221	1	1	Male	B	6	24	27	31	35	39	54	NA	Mar-16	Jun-16	Oct-16	Feb-17	Jun-17	Sep-18	NA	NA	2	2	2	5	1	1	1	1	1	NA	NA	8	NA	NA	NA	3	3	3	3	NA	NA	NA	NA	NA	NA	NA	1
1010619320	1010619121	1010619221	1	1	Male	B	6	7	10	14	18	22	37	NA	Mar-16	Jun-16	Oct-16	Feb-17	Jun-17	Sep-18	NA	NA	2	2	2	5	1	1	1	1	1	NA	NA	3	NA	5	NA	0	3	3	NA	NA	NA	NA	NA	NA	NA	NA	1
1010619323	1010619127	1010619227	1	1	Female	B	6	6	10	14	18	22	36	NA	Mar-16	Jun-16	Oct-16	Feb-17	Jun-17	Sep-18	NA	NA	5	5	2	5	2	3	3	1	1	NA	NA	5	NA	2	NA	4	NA	1	1	NA	NA	NA	NA	NA	NA	NA	1
1010619325	1010619129	1010619229	1	1	Male	B	6	18	21	25	29	33	48	NA	Mar-16	Jun-16	Oct-16	Feb-17	Jun-17	Sep-18	NA	NA	2	2	2	5	2	1	1	1	1	NA	NA	6	NA	4	NA	3	2	2	2	NA	NA	NA	NA	NA	NA	NA	1
1010619326	1010619130	NA	1	1	Male	B	6	17	20	24	28	32	47	NA	Mar-16	Jun-16	Oct-16	Feb-17	Jun-17	Sep-18	NA	NA	5	5	4	4	1	3	3	3	3	NA	NA	5	NA	6	NA	1	NA	NA	NA	NA	NA	NA	NA	NA	NA	NA	1
1010619327	1010619131	1010619231	1	1	Male	B	6	10	13	17	22	25	40	NA	Mar-16	Jun-16	Oct-16	Feb-17	Jun-17	Sep-18	NA	NA	2	2	4	4	2	1	1	3	3	NA	NA	5	NA	4	NA	2	2	NA	NA	NA	NA	NA	NA	NA	NA	NA	1
1010619328	1010619132	1010619232	1	1	Male	B	6	6	9	13	17	21	36	NA	Mar-16	Jun-16	Oct-16	Feb-17	Jun-17	Sep-18	NA	NA	5	NA	NA	NA	2	1	NA	NA	NA	NA	NA	5	NA	4	NA	1	NA	NA	NA	NA	NA	NA	NA	NA	NA	NA	1
1010619330	1010619134	1010619234	1	1	Male	B	6	0	3	7	11	15	30	NA	Mar-16	Jun-16	Oct-16	Feb-17	Jun-17	Sep-18	NA	NA	2	3	3	5	2	1	1	1	1	NA	NA	4	NA	NA	NA	2	1	1	NA	NA	NA	NA	NA	NA	NA	NA	1
1010619333	1010619137	1010619237	1	1	Female	B	6	19	22	26	30	34	49	NA	Mar-16	Jun-16	Oct-16	Feb-17	Jun-17	Sep-18	NA	NA	2	2	2	1	2	1	1	1	1	NA	NA	6	NA	4	NA	2	2	2	2	NA	NA	NA	NA	NA	NA	NA	1
1010619334	1010619138	1010619238	1	1	Male	B	6	7	10	14	18	22	37	NA	Mar-16	Jun-16	Oct-16	Feb-17	Jun-17	Sep-18	NA	NA	2	2	2	5	2	1	1	1	1	NA	NA	8	NA	5	NA	2	1	1	1	NA	NA	NA	NA	NA	NA	NA	1
1010619346	1010619154	1010619254	1	1	Male	B	6	17	20	24	28	32	47	NA	Mar-16	Jun-16	Oct-16	Feb-17	Jun-17	Sep-18	NA	NA	2	5	2	4	1	1	11	1	3	NA	NA	3	NA	3	NA	1	NA	2	NA	NA	NA	NA	NA	NA	NA	NA	1
1010619348	1010619156	1010619256	1	1	Male	B	6	10	14	17	22	26	40	NA	Mar-16	Jun-16	Oct-16	Feb-17	Jun-17	Sep-18	NA	NA	NA	NA	NA	5	NA	NA	NA	NA	1	NA	NA	6	NA	NA	NA	3	NA	NA	5	NA	NA	NA	NA	NA	NA	NA	1
1010619351	1010619159	1010619259	1	1	Female	B	6	8	12	15	20	23	38	NA	Mar-16	Jun-16	Oct-16	Feb-17	Jun-17	Sep-18	NA	NA	2	2	2	5	1	1	1	1	1	NA	NA	6	NA	18	NA	4	4	4	4	NA	NA	NA	NA	NA	NA	NA	1
1010619352	1010619160	1010619260	1	1	Male	B	6	11	14	18	22	26	41	NA	Mar-16	Jun-16	Oct-16	Feb-17	Jun-17	Sep-18	NA	NA	2	2	2	5	2	1	1	1	1	NA	NA	6	NA	5	NA	2	3	3	3	NA	NA	NA	NA	NA	NA	NA	1
1010619354	1010619163	1010619263	1	1	Male	B	6	5	8	12	16	20	34	NA	Mar-16	Jun-16	Oct-16	Feb-17	Jun-17	Sep-18	NA	NA	2	3	4	3	1	1	1	3	1	NA	NA	3	NA	8	NA	1	1	NA	1	NA	NA	NA	NA	NA	NA	NA	1
1010620304	1010620104	1010620258	1	1	Female	B	6	11	15	19	23	27	41	NA	Mar-16	Jun-16	Oct-16	Feb-17	Jun-17	Sep-18	NA	NA	5	2	2	5	1	1	1	1	1	NA	NA	3	NA	7	NA	1	2	2	2	NA	NA	NA	NA	NA	NA	NA	1
1010620305	1010620104	1010620258	1	1	Female	B	6	11	15	19	23	27	41	NA	Mar-16	Jun-16	Oct-16	Feb-17	Jun-17	Sep-18	NA	NA	5	2	2	5	1	1	1	1	1	NA	NA	5	NA	NA	NA	2	2	2	NA	NA	NA	NA	NA	NA	NA	NA	1
1010620306	1010620105	1010620256	1	1	Male	B	6	17	20	24	28	32	47	NA	Mar-16	Jun-16	Oct-16	Feb-17	Jun-17	Sep-18	NA	NA	NA	2	3	5	1	NA	1	1	1	NA	NA	4	NA	3	NA	2	2	2	2	NA	NA	NA	NA	NA	NA	NA	1
1010620307	1010620106	1010620203	1	1	Male	B	6	16	20	24	27	32	46	NA	Mar-16	Jun-16	Oct-16	Feb-17	Jun-17	Sep-18	NA	NA	2	5	2	4	1	1	1	1	8	NA	NA	7	NA	6	NA	3	NA	1	NA	NA	NA	NA	NA	NA	NA	NA	1
1010620311	1010620110	1010620269	1	1	Male	B	6	4	7	11	15	19	34	NA	Mar-16	Jun-16	Oct-16	Feb-17	Jun-17	Sep-18	NA	NA	5	2	2	4	2	1	1	1	3	NA	NA	12	NA	6	NA	4	2	2	NA	NA	NA	NA	NA	NA	NA	NA	1
1010620314	1010620113	1010620209	1	1	Female	B	6	23	26	30	34	38	53	NA	Mar-16	Jun-16	Oct-16	Feb-17	Jun-17	Sep-18	NA	NA	5	5	4	4	1	11	1	9	8	NA	NA	8	NA	6	NA	3	1	NA	NA	NA	NA	NA	NA	NA	NA	NA	1
1010620315	1010620114	NA	1	1	Female	B	6	8	12	15	19	23	38	NA	Mar-16	Jun-16	Oct-16	Feb-17	Jun-17	Sep-18	NA	NA	5	5	4	4	NA	3	3	3	3	NA	NA	NA	NA	5	NA	NA	NA	NA	NA	NA	NA	NA	NA	NA	NA	NA	NA
1010620317	1010620116	NA	1	1	Male	B	6	17	21	25	29	33	47	NA	Mar-16	Jun-16	Oct-16	Feb-17	Jun-17	Sep-18	NA	NA	5	5	4	4	1	3	3	3	3	NA	NA	5	NA	4	NA	1	NA	NA	NA	NA	NA	NA	NA	NA	NA	NA	1
1010620318	1010620117	1010620211	1	1	Female	B	6	17	20	24	28	32	47	NA	Mar-16	Jun-16	Oct-16	Feb-17	Jun-17	Sep-18	NA	NA	2	2	2	5	NA	1	1	1	1	NA	NA	NA	NA	6	NA	NA	3	3	3	NA	NA	NA	NA	NA	NA	NA	NA
1010620323	1010620120	1010620261	1	1	Female	B	6	3	6	10	14	18	33	NA	Mar-16	Jun-16	Oct-16	Feb-17	Jun-17	Sep-18	NA	NA	5	2	2	5	1	1	1	1	1	NA	NA	8	NA	9	NA	3	3	3	3	NA	NA	NA	NA	NA	NA	NA	1
1010620326	1010620123	NA	1	1	Female	B	6	13	16	20	24	28	43	NA	Mar-16	Jun-16	Oct-16	Feb-17	Jun-17	Sep-18	NA	NA	5	5	4	4	NA	3	3	3	3	NA	NA	NA	NA	3	NA	NA	NA	NA	NA	NA	NA	NA	NA	NA	NA	NA	NA
1010620330	1010620128	1010620214	1	1	Female	B	6	5	8	12	16	20	35	NA	Mar-16	Jun-16	Oct-16	Feb-17	Jun-17	Sep-18	NA	NA	2	2	2	5	1	1	1	1	1	NA	NA	5	NA	4	NA	3	3	3	2	NA	NA	NA	NA	NA	NA	NA	1
1010620331	1010620129	1010620215	1	1	Female	B	6	10	13	17	21	25	40	NA	Mar-16	Jun-16	Oct-16	Feb-17	Jun-17	Sep-18	NA	NA	2	2	2	5	1	1	1	1	1	NA	NA	8	NA	10	NA	1	1	1	1	NA	NA	NA	NA	NA	NA	NA	1
1010620334	1010620132	1010620263	1	1	Female	B	6	22	26	30	34	38	52	NA	Mar-16	Jun-16	Oct-16	Feb-17	Jun-17	Sep-18	NA	NA	5	2	2	5	1	1	1	1	1	NA	NA	5	NA	5	NA	2	3	3	3	NA	NA	NA	NA	NA	NA	NA	1
1010620337	1010620135	1010620217	1	1	Male	B	6	8	11	15	19	23	38	NA	Mar-16	Jun-16	Oct-16	Feb-17	Jun-17	Sep-18	NA	NA	2	2	2	2	1	1	1	1	1	NA	NA	6	NA	3	NA	4	4	4	4	NA	NA	NA	NA	NA	NA	NA	1
1010620338	1010620136	1010620248	1	1	Male	B	6	20	24	28	32	36	50	NA	Mar-16	Jun-16	Oct-16	Feb-17	Jun-17	Sep-18	NA	NA	2	2	2	5	1	1	1	1	1	NA	NA	5	NA	5	NA	3	3	3	3	NA	NA	NA	NA	NA	NA	NA	2
1010620339	1010620137	1010620247	1	1	Female	B	6	22	25	29	33	37	52	NA	Mar-16	Jun-16	Oct-16	Feb-17	Jun-17	Sep-18	NA	NA	2	2	2	5	1	1	1	1	1	NA	NA	5	NA	3	NA	1	1	1	1	NA	NA	NA	NA	NA	NA	NA	1
1010620340	1010620138	1010620218	1	1	Male	B	6	22	26	30	34	38	52	NA	Mar-16	Jun-16	Oct-16	Feb-17	Jun-17	Sep-18	NA	NA	2	2	2	5	NA	1	1	1	1	NA	NA	NA	NA	4	NA	NA	2	2	2	NA	NA	NA	NA	NA	NA	NA	NA
1010620348	1010620144	1010620246	1	1	Male	B	6	6	9	13	17	21	36	NA	Mar-16	Jun-16	Oct-16	Feb-17	Jun-17	Sep-18	NA	NA	2	2	2	2	1	1	1	1	1	NA	NA	7	NA	NA	NA	4	1	1	NA	NA	NA	NA	NA	NA	NA	NA	1
1010620349	1010620145	NA	1	1	Female	B	6	13	17	21	25	29	43	NA	Mar-16	Jun-16	Oct-16	Feb-17	Jun-17	Sep-18	NA	NA	5	NA	4	4	1	3	NA	3	4	NA	NA	5	NA	4	NA	2	NA	NA	NA	NA	NA	NA	NA	NA	NA	NA	1
1010620350	1010620146	1010620259	1	1	Female	B	6	21	25	28	32	36	51	NA	Mar-16	Jun-16	Oct-16	Feb-17	Jun-17	Sep-18	NA	NA	5	2	2	5	2	1	1	1	1	NA	NA	5	NA	5	NA	3	3	3	3	NA	NA	NA	NA	NA	NA	NA	1
1010620351	1010620147	1010620250	1	1	Male	B	6	16	19	23	27	31	46	NA	Mar-16	Jun-16	Oct-16	Feb-17	Jun-17	Sep-18	NA	NA	2	2	2	5	1	1	1	1	1	NA	NA	10	NA	9	NA	3	1	1	1	NA	NA	NA	NA	NA	NA	NA	1
1010620352	1010620148	1010620253	1	1	Male	B	6	7	11	14	18	22	37	NA	Mar-16	Jun-16	Oct-16	Feb-17	Jun-17	Sep-18	NA	NA	NA	NA	NA	5	NA	NA	NA	NA	1	NA	NA	4	NA	NA	NA	1	NA	NA	3	NA	NA	NA	NA	NA	NA	NA	1
1010620353	1010620149	1010620252	1	1	Male	B	6	6	9	13	17	21	36	NA	Mar-16	Jun-16	Oct-16	Feb-17	Jun-17	Sep-18	NA	NA	2	2	2	5	1	1	1	1	1	NA	NA	6	NA	7	NA	3	1	1	1	NA	NA	NA	NA	NA	NA	NA	1
1010620361	1010620157	1010620225	1	1	Female	B	6	1	4	8	12	16	31	NA	Mar-16	Jun-16	Oct-16	Feb-17	Jun-17	Sep-18	NA	NA	2	2	2	5	1	1	1	1	1	NA	NA	10	NA	4	NA	6	3	3	3	NA	NA	NA	NA	NA	NA	NA	1
1010620362	1010620158	1010620226	1	1	Male	B	6	12	15	19	23	27	42	NA	Mar-16	Jun-16	Oct-16	Feb-17	Jun-17	Sep-18	NA	NA	3	2	2	4	NA	1	1	1	2	NA	NA	NA	NA	NA	NA	NA	2	2	NA	NA	NA	NA	NA	NA	NA	NA	NA
1010620363	1010620159	1010620227	1	1	Female	B	6	8	11	15	19	23	38	NA	Mar-16	Jun-16	Oct-16	Feb-17	Jun-17	Sep-18	NA	NA	2	2	2	5	1	1	1	1	1	NA	NA	3	NA	4	NA	2	2	2	2	NA	NA	NA	NA	NA	NA	NA	1
1010620364	1010620160	1010620228	1	1	Female	B	6	15	19	23	27	31	45	NA	Mar-16	Jun-16	Oct-16	Feb-17	Jun-17	Sep-18	NA	NA	NA	NA	NA	2	NA	NA	NA	NA	1	NA	NA	5	NA	NA	NA	3	NA	NA	4	NA	NA	NA	NA	NA	NA	NA	1
1010620372	1010620167	1010620233	1	1	Female	B	6	7	10	14	18	22	37	NA	Mar-16	Jun-16	Oct-16	Feb-17	Jun-17	Sep-18	NA	NA	2	2	2	5	1	1	1	1	1	NA	NA	5	NA	5	NA	2	3	3	3	NA	NA	NA	NA	NA	NA	NA	1
1010620376	1010620171	1010620237	1	1	Male	B	6	3	6	10	14	18	33	NA	Mar-16	Jun-16	Oct-16	Feb-17	Jun-17	Sep-18	NA	NA	NA	NA	NA	2	NA	NA	NA	NA	1	NA	NA	16	NA	NA	NA	6	NA	NA	3	NA	NA	NA	NA	NA	NA	NA	1
1010620378	1010620172	NA	1	1	Female	B	6	17	21	25	29	33	48	NA	Mar-16	Jun-16	Oct-16	Feb-17	Jun-17	Sep-18	NA	NA	5	5	4	4	1	11	11	5	1	NA	NA	8	NA	15	NA	6	NA	NA	NA	NA	NA	NA	NA	NA	NA	NA	1
1010620381	1010620175	1010620239	1	1	Female	B	6	7	10	14	18	22	37	NA	Mar-16	Jun-16	Oct-16	Feb-17	Jun-17	Sep-18	NA	NA	5	5	2	4	NA	11	11	1	8	NA	NA	NA	NA	4	NA	NA	NA	2	NA	NA	NA	NA	NA	NA	NA	NA	NA
1010620384	1010620178	1010620242	1	1	Male	B	6	2	5	9	13	17	32	NA	Mar-16	Jun-16	Oct-16	Feb-17	Jun-17	Sep-18	NA	NA	2	2	2	5	1	1	1	1	1	NA	NA	5	NA	4	NA	2	2	2	2	NA	NA	NA	NA	NA	NA	NA	1
1010621305	1010621104	1010621204	1	1	Female	B	6	23	26	30	34	38	53	NA	Mar-16	Jun-16	Oct-16	Feb-17	Jun-17	Sep-18	NA	NA	2	2	2	5	1	1	1	1	1	NA	NA	9	NA	NA	NA	1	2	2	NA	NA	NA	NA	NA	NA	NA	NA	1
1010621307	1010621106	1010621206	1	1	Female	B	6	9	12	16	20	24	39	NA	Mar-16	Jun-16	Oct-16	Feb-17	Jun-17	Sep-18	NA	NA	2	2	2	5	2	1	1	1	1	NA	NA	5	NA	5	NA	3	3	3	3	NA	NA	NA	NA	NA	NA	NA	1
1010621309	1010621107	1010621207	1	1	Female	B	6	5	8	12	16	20	57	NA	Mar-16	Jun-16	Oct-16	Feb-17	Jun-17	Sep-18	NA	NA	2	2	2	5	2	1	1	1	1	NA	NA	6	NA	4	NA	2	2	2	2	NA	NA	NA	NA	NA	NA	NA	1
1010621313	1010621114	1010621213	1	1	Female	B	6	26	29	33	37	41	55	NA	Mar-16	Jun-16	Oct-16	Feb-17	Jun-17	Sep-18	NA	NA	2	5	2	5	1	1	3	1	1	NA	NA	8	NA	7	NA	0	NA	1	1	NA	NA	NA	NA	NA	NA	NA	1
1010621314	1010621114	1010621214	1	1	Male	B	6	24	28	32	36	40	54	NA	Mar-16	Jun-16	Oct-16	Feb-17	Jun-17	Sep-18	NA	NA	2	2	2	5	1	1	1	3	1	NA	NA	8	NA	7	NA	0	1	1	1	NA	NA	NA	NA	NA	NA	NA	1
1010621319	1010621122	1010621222	1	1	Male	B	6	20	23	27	31	35	50	NA	Mar-16	Jun-16	Oct-16	Feb-17	Jun-17	Sep-18	NA	NA	5	2	4	4	1	3	1	3	3	NA	NA	4	NA	5	NA	3	2	NA	NA	NA	NA	NA	NA	NA	NA	NA	1
1010621336	1010621140	1010621240	1	1	Female	B	6	11	14	18	22	26	41	NA	Mar-16	Jun-16	Oct-16	Feb-17	Jun-17	Sep-18	NA	NA	2	2	2	5	1	1	1	1	1	NA	NA	5	NA	5	NA	2	2	2	NA	NA	NA	NA	NA	NA	NA	NA	1
1010621337	1010621140	1010621240	1	1	Female	B	6	11	14	18	22	26	41	NA	Mar-16	Jun-16	Oct-16	Feb-17	Jun-17	Sep-18	NA	NA	2	2	2	5	1	1	1	1	1	NA	NA	5	NA	NA	NA	2	2	2	2	NA	NA	NA	NA	NA	NA	NA	1
1010621346	1010621152	1010621252	1	1	Female	B	6	3	6	10	14	18	44	NA	Mar-16	Jun-16	Oct-16	Feb-17	Jun-17	Sep-18	NA	NA	2	2	2	5	2	1	1	1	1	NA	NA	4	NA	4	NA	2	2	2	2	NA	NA	NA	NA	NA	NA	NA	1
1010621347	1010621153	1010621253	1	1	Male	B	6	19	22	26	30	34	48	NA	Mar-16	Jun-16	Oct-16	Feb-17	Jun-17	Sep-18	NA	NA	2	2	2	4	1	1	1	1	5	NA	NA	5	NA	4	NA	3	3	3	NA	NA	NA	NA	NA	NA	NA	NA	1
1010621351	1010621157	1010621257	1	1	Male	B	6	19	22	26	30	34	48	NA	Mar-16	Jun-16	Oct-16	Feb-17	Jun-17	Sep-18	NA	NA	2	2	4	NA	1	1	1	3	NA	NA	NA	8	NA	NA	NA	1	2	NA	NA	NA	NA	NA	NA	NA	NA	NA	1
1010621353	1010621159	1010621259	1	1	Male	B	6	16	19	23	27	31	46	NA	Mar-16	Jun-16	Oct-16	Feb-17	Jun-17	Sep-18	NA	NA	5	2	2	5	1	5	1	1	1	NA	NA	8	NA	8	NA	4	6	6	6	NA	NA	NA	NA	NA	NA	NA	1
1010621356	1010621163	1010621263	1	1	Female	B	6	19	22	26	30	34	49	NA	Mar-16	Jun-16	Oct-16	Feb-17	Jun-17	Sep-18	NA	NA	5	5	2	5	2	11	5	1	1	NA	NA	8	NA	NA	NA	3	NA	2	NA	NA	NA	NA	NA	NA	NA	NA	1
1010621357	1010621164	1010621264	1	1	Female	B	6	11	14	18	22	26	41	NA	Mar-16	Jun-16	Oct-16	Feb-17	Jun-17	Sep-18	NA	NA	5	5	4	4	2	3	3	3	3	NA	NA	3	NA	4	NA	1	NA	NA	NA	NA	NA	NA	NA	NA	NA	NA	1
1010621358	1010621166	1010621266	1	1	Female	B	6	14	18	21	26	29	44	NA	Mar-16	Jun-16	Oct-16	Feb-17	Jun-17	Sep-18	NA	NA	NA	NA	2	5	NA	NA	NA	1	1	NA	NA	5	NA	NA	NA	1	NA	2	2	NA	NA	NA	NA	NA	NA	NA	1
1010621359	1010621168	1010621268	1	1	Male	B	6	1	4	8	12	16	30	NA	Mar-16	Jun-16	Oct-16	Feb-17	Jun-17	Sep-18	NA	NA	2	2	4	4	1	1	1	2	2	NA	NA	4	NA	4	NA	1	2	NA	NA	NA	NA	NA	NA	NA	NA	NA	1
1010621361	1010621171	1010621271	1	1	Male	B	6	13	17	20	24	28	43	NA	Mar-16	Jun-16	Oct-16	Feb-17	Jun-17	Sep-18	NA	NA	2	2	2	4	2	1	1	1	3	NA	NA	5	NA	7	NA	3	3	3	NA	NA	NA	NA	NA	NA	NA	NA	1
1010621364	1010621174	1010621274	1	1	Female	B	6	19	22	26	30	34	49	NA	Mar-16	Jun-16	Oct-16	Feb-17	Jun-17	Sep-18	NA	NA	NA	NA	2	NA	NA	NA	NA	1	NA	NA	NA	3	NA	NA	NA	1	NA	3	NA	NA	NA	NA	NA	NA	NA	NA	1
1010621377	1010621192	1010621292	1	1	Male	B	6	9	12	16	20	24	39	NA	Mar-16	Jun-16	Oct-16	Feb-17	Jun-17	Sep-18	NA	NA	2	2	2	5	1	1	1	1	1	NA	NA	4	NA	5	NA	0	1	1	1	NA	NA	NA	NA	NA	NA	NA	1
1010621380	1010621196	1010621296	1	1	Male	B	6	16	19	23	27	31	46	NA	Mar-16	Jun-16	Oct-16	Feb-17	Jun-17	Sep-18	NA	NA	2	2	2	5	1	1	1	1	1	NA	NA	5	NA	3	NA	3	3	3	3	NA	NA	NA	NA	NA	NA	NA	1
1010621382	1010621198	1010621298	1	1	Female	B	6	10	13	17	21	25	39	NA	Mar-16	Jun-16	Oct-16	Feb-17	Jun-17	Sep-18	NA	NA	2	2	2	5	2	1	1	1	1	NA	NA	4	NA	6	NA	2	1	2	2	NA	NA	NA	NA	NA	NA	NA	1
10101013105	10101011116	NA	1	1	Male	B	6	9	12	16	20	24	39	NA	Mar-16	Jun-16	Oct-16	Feb-17	Jun-17	Sep-18	NA	NA	5	5	4	4	1	3	3	3	3	NA	NA	6	NA	6	NA	2	NA	NA	NA	NA	NA	NA	NA	NA	NA	NA	1
10101013149	10101011171	10101012126	1	1	Female	B	6	15	18	22	26	30	45	NA	Mar-16	Jun-16	Oct-16	Feb-17	Jun-17	Sep-18	NA	NA	2	2	2	3	2	1	1	1	1	NA	NA	10	NA	11	NA	2	1	1	1	NA	NA	NA	NA	NA	NA	NA	2
10101023103	10101021117	1010102274	1	1	Male	B	6	21	24	28	32	36	51	NA	Mar-16	Jun-16	Oct-16	Feb-17	Jun-17	Sep-18	NA	NA	NA	NA	2	4	NA	NA	NA	1	2	NA	NA	3	NA	NA	NA	1	NA	2	NA	NA	NA	NA	NA	NA	NA	NA	1
10101023104	10101021118	1010102275	1	1	Female	B	6	6	10	13	18	21	36	NA	Mar-16	Jun-16	Oct-16	Feb-17	Jun-17	Sep-18	NA	NA	2	2	2	5	2	1	1	1	1	NA	NA	6	NA	NA	NA	2	1	1	NA	NA	NA	NA	NA	NA	NA	NA	1
10101023116	10101021130	NA	1	1	Female	B	6	11	14	18	22	26	40	NA	Mar-16	Jun-16	Oct-16	Feb-17	Jun-17	Sep-18	NA	NA	5	5	4	NA	1	11	11	5	NA	NA	NA	5	NA	NA	NA	2	NA	NA	NA	NA	NA	NA	NA	NA	NA	NA	1
10101023118	10101021133	1010102282	1	1	Male	B	6	3	6	10	14	18	32	NA	Mar-16	Jun-16	Oct-16	Feb-17	Jun-17	Sep-18	NA	NA	NA	NA	NA	5	NA	NA	NA	NA	1	NA	NA	NA	NA	NA	NA	NA	NA	NA	2	NA	NA	NA	NA	NA	NA	NA	NA
10101023128	10101021135	1010102284	1	1	Male	B	6	4	7	11	15	29	44	NA	Mar-16	Jun-16	Oct-16	Feb-17	Jun-17	Sep-18	NA	NA	2	2	2	5	1	1	1	1	1	NA	NA	4	NA	6	NA	1	1	1	3	NA	NA	NA	NA	NA	NA	NA	1
10101023137	10101021152	10101022168	1	1	Male	B	6	5	8	12	16	20	35	NA	Mar-16	Jun-16	Oct-16	Feb-17	Jun-17	Sep-18	NA	NA	2	2	2	5	1	1	1	1	1	NA	NA	7	NA	NA	NA	4	3	2	3	NA	NA	NA	NA	NA	NA	NA	1
10101023138	10101021152	10101022168	1	1	Male	B	6	5	8	12	16	20	35	NA	Mar-16	Jun-16	Oct-16	Feb-17	Jun-17	Sep-18	NA	NA	2	2	2	NA	1	1	1	1	NA	NA	NA	7	NA	10	NA	4	3	2	NA	NA	NA	NA	NA	NA	NA	NA	1
10101023142	10101021157	1010102296	1	1	Male	B	6	10	13	17	21	25	39	NA	Mar-16	Jun-16	Oct-16	Feb-17	Jun-17	Sep-18	NA	NA	2	2	2	5	1	1	1	1	1	NA	NA	6	NA	15	NA	2	4	4	4	NA	NA	NA	NA	NA	NA	NA	1
10101023147	10101021163	10101022102	1	1	Female	B	6	23	26	30	34	38	52	NA	Mar-16	Jun-16	Oct-16	Feb-17	Jun-17	Sep-18	NA	NA	2	2	2	NA	1	1	1	1	NA	NA	NA	7	NA	NA	NA	2	2	2	NA	NA	NA	NA	NA	NA	NA	NA	1
10101023150	10101021166	10101022170	1	1	Male	B	6	5	8	12	16	20	34	NA	Mar-16	Jun-16	Oct-16	Feb-17	Jun-17	Sep-18	NA	NA	2	2	2	NA	1	1	1	1	NA	NA	NA	4	NA	NA	NA	1	3	3	NA	NA	NA	NA	NA	NA	NA	NA	2
10101023154	10101021171	10101022174	1	1	Female	B	6	12	15	19	23	27	42	NA	Mar-16	Jun-16	Oct-16	Feb-17	Jun-17	Sep-18	NA	NA	2	2	2	NA	1	1	1	1	NA	NA	NA	6	NA	NA	NA	1	1	1	NA	NA	NA	NA	NA	NA	NA	NA	1
10101023155	10101021172	NA	1	1	Male	B	6	23	26	30	34	38	53	NA	Mar-16	Jun-16	Oct-16	Feb-17	Jun-17	Sep-18	NA	NA	5	5	4	4	1	3	3	3	3	NA	NA	5	NA	2	NA	2	NA	NA	NA	NA	NA	NA	NA	NA	NA	NA	1
10101023156	10101021173	10101022107	1	1	Male	B	6	14	17	21	25	29	44	NA	Mar-16	Jun-16	Oct-16	Feb-17	Jun-17	Sep-18	NA	NA	3	2	2	NA	2	1	1	1	NA	NA	NA	3	NA	NA	NA	1	2	2	NA	NA	NA	NA	NA	NA	NA	NA	1
10101023158	10101021174	10101022109	1	1	Male	B	6	2	6	10	13	17	32	NA	Mar-16	Jun-16	Oct-16	Feb-17	Jun-17	Sep-18	NA	NA	2	2	2	5	1	1	1	1	1	NA	NA	11	NA	4	NA	4	2	2	2	NA	NA	NA	NA	NA	NA	NA	1
10101023167	10101021183	10101022116	1	1	Male	B	6	4	8	12	15	19	34	NA	Mar-16	Jun-16	Oct-16	Feb-17	Jun-17	Sep-18	NA	NA	NA	NA	NA	4	NA	NA	NA	NA	1	NA	NA	5	NA	5	NA	3	NA	NA	NA	NA	NA	NA	NA	NA	NA	NA	2
10101023170	10101021188	NA	1	1	Female	B	6	21	24	28	32	36	51	NA	Mar-16	Jun-16	Oct-16	Feb-17	Jun-17	Sep-18	NA	NA	5	5	4	NA	1	3	3	3	NA	NA	NA	8	NA	NA	NA	1	NA	NA	NA	NA	NA	NA	NA	NA	NA	NA	1
10101023171	10101021189	10101022171	1	1	Male	B	6	2	5	9	13	17	31	NA	Mar-16	Jun-16	Oct-16	Feb-17	Jun-17	Sep-18	NA	NA	2	2	2	2	1	1	1	1	1	NA	NA	3	NA	3	NA	1	1	1	1	NA	NA	NA	NA	NA	NA	NA	2
10101023172	10101021190	10101022177	1	1	Male	B	6	4	8	12	15	19	34	NA	Mar-16	Jun-16	Oct-16	Feb-17	Jun-17	Sep-18	NA	NA	2	2	2	5	1	1	1	1	1	NA	NA	4	NA	4	NA	2	2	1	2	NA	NA	NA	NA	NA	NA	NA	1
10101023176	10101021194	10101022124	1	1	Male	B	6	16	20	23	27	31	46	NA	Mar-16	Jun-16	Oct-16	Feb-17	Jun-17	Sep-18	NA	NA	2	2	2	5	1	1	1	1	2	NA	NA	4	NA	4	NA	2	2	2	2	NA	NA	NA	NA	NA	NA	NA	1
10101023187	10101021205	10101022135	1	1	Female	B	6	16	19	23	27	31	46	NA	Mar-16	Jun-16	Oct-16	Feb-17	Jun-17	Sep-18	NA	NA	2	2	2	5	1	1	1	1	1	NA	NA	4	NA	3	NA	2	2	2	2	NA	NA	NA	NA	NA	NA	NA	1
10101023200	10101021220	10101022150	1	1	Male	B	6	2	6	9	13	17	32	NA	Mar-16	Jun-16	Oct-16	Feb-17	Jun-17	Sep-18	NA	NA	2	2	2	5	1	1	1	1	1	NA	NA	4	NA	4	NA	2	2	2	2	NA	NA	NA	NA	NA	NA	NA	1
10103083101	1010308113	1010308210	1	1	Female	B	6	12	15	19	23	27	42	NA	Mar-16	Jun-16	Oct-16	Feb-17	Jun-17	Sep-18	NA	NA	5	2	2	4	1	1	1	1	5	NA	NA	3	NA	7	NA	1	4	4	NA	NA	NA	NA	NA	NA	NA	NA	1
1010101308	1010101109	1010101207	1	1	Male	B	5	9	12	16	20	24	NA	NA	Mar-16	Jun-16	Oct-16	Feb-17	Jun-17	NA	NA	NA	2	2	2	NA	1	1	1	1	NA	NA	NA	4	NA	NA	NA	2	2	2	NA	NA	NA	NA	NA	NA	NA	NA	1
1010101316	1010101120	1010101218	1	1	Female	B	5	18	22	25	30	33	NA	NA	Mar-16	Jun-16	Oct-16	Feb-17	Jun-17	NA	NA	NA	2	2	2	NA	NA	1	1	1	NA	NA	NA	3	NA	NA	NA	0	2	2	NA	NA	NA	NA	NA	NA	NA	NA	1
1010101320	1010101125	1010101220	1	1	Male	B	5	13	17	20	25	29	NA	NA	Mar-16	Jun-16	Oct-16	Feb-17	Jun-17	NA	NA	NA	2	2	2	NA	2	1	1	1	NA	NA	NA	8	NA	NA	NA	3	2	2	NA	NA	NA	NA	NA	NA	NA	NA	1
1010101321	1010101126	1010101221	1	1	Female	B	5	23	26	30	34	38	NA	NA	Mar-16	Jun-16	Oct-16	Feb-17	Jun-17	NA	NA	NA	2	2	2	NA	1	1	1	1	NA	NA	NA	7	NA	NA	NA	2	2	2	NA	NA	NA	NA	NA	NA	NA	NA	1
1010101325	1010101130	10101012441	1	1	Male	B	5	8	11	15	19	23	NA	NA	Mar-16	Jun-16	Oct-16	Feb-17	Jun-17	NA	NA	NA	5	5	2	5	1	1	1	1	1	NA	NA	4	NA	4	NA	2	NA	2	2	NA	NA	NA	NA	NA	NA	NA	1
1010101326	1010101131	10101012138	1	1	Female	B	5	23	27	30	35	NA	53	NA	Mar-16	Jun-16	Oct-16	Feb-17	NA	Sep-18	NA	NA	5	2	2	5	1	1	1	1	1	NA	NA	3	NA	4	NA	0	1	1	1	NA	NA	NA	NA	NA	NA	NA	1
1010101341	1010101152	1010101233	1	1	Male	B	5	16	19	23	27	31	NA	NA	Mar-16	Jun-16	Oct-16	Feb-17	Jun-17	NA	NA	NA	2	3	3	NA	1	1	1	1	NA	NA	NA	3	NA	NA	NA	1	1	1	NA	NA	NA	NA	NA	NA	NA	NA	1
1010101342	1010101153	1010101234	1	1	Male	B	5	15	18	22	26	30	NA	NA	Mar-16	Jun-16	Oct-16	Feb-17	Jun-17	NA	NA	NA	2	2	2	NA	1	1	1	1	NA	NA	NA	8	NA	NA	NA	3	2	2	NA	NA	NA	NA	NA	NA	NA	NA	1
1010101349	1010101161	1010101238	1	1	Male	B	5	5	9	13	17	21	NA	NA	Mar-16	Jun-16	Oct-16	Feb-17	Jun-17	NA	NA	NA	2	2	2	NA	1	1	1	1	NA	NA	NA	3	NA	NA	NA	1	1	1	NA	NA	NA	NA	NA	NA	NA	NA	1
1010101351	1010101164	10101012114	1	1	Male	B	5	18	21	25	29	33	NA	NA	Mar-16	Jun-16	Oct-16	Feb-17	Jun-17	NA	NA	NA	2	2	2	NA	1	1	1	1	NA	NA	NA	4	NA	NA	NA	2	2	2	NA	NA	NA	NA	NA	NA	NA	NA	1
1010101353	1010101166	1010101241	1	1	Female	B	5	13	16	20	24	28	NA	NA	Mar-16	Jun-16	Oct-16	Feb-17	Jun-17	NA	NA	NA	2	2	2	NA	2	1	1	1	NA	NA	NA	5	NA	NA	NA	1	1	1	NA	NA	NA	NA	NA	NA	NA	NA	1
1010101354	1010101167	10101012113	1	1	Female	B	5	5	8	12	16	20	NA	NA	Mar-16	Jun-16	Oct-16	Feb-17	Jun-17	NA	NA	NA	2	2	2	NA	2	1	1	1	NA	NA	NA	4	NA	NA	NA	2	2	2	NA	NA	NA	NA	NA	NA	NA	NA	3
1010101355	1010101169	1010101243	1	1	Male	B	5	14	17	21	25	29	NA	NA	Mar-16	Jun-16	Oct-16	Feb-17	Jun-17	NA	NA	NA	2	2	2	NA	1	1	1	1	NA	NA	NA	3	NA	NA	NA	1	1	1	NA	NA	NA	NA	NA	NA	NA	NA	1
1010101360	1010101174	10101012117	1	1	Male	B	5	14	17	21	25	29	NA	NA	Mar-16	Jun-16	Oct-16	Feb-17	Jun-17	NA	NA	NA	2	2	2	NA	1	1	1	1	NA	NA	NA	7	NA	NA	NA	1	1	1	NA	NA	NA	NA	NA	NA	NA	NA	2
1010101361	1010101175	NA	1	1	Female	B	5	16	19	23	27	NA	46	NA	Mar-16	Jun-16	Oct-16	Feb-17	NA	Sep-18	NA	NA	5	5	4	4	1	11	11	9	8	NA	NA	6	NA	7	NA	1	NA	NA	NA	NA	NA	NA	NA	NA	NA	NA	1
1010101362	1010101176	10101012158	1	1	Female	B	5	13	17	20	24	28	NA	NA	Mar-16	Jun-16	Oct-16	Feb-17	Jun-17	NA	NA	NA	5	5	4	NA	1	3	3	1	NA	NA	NA	7	NA	NA	NA	4	NA	NA	NA	NA	NA	NA	NA	NA	NA	NA	2
1010101398	10101011109	1010101262	1	1	Female	B	5	6	9	13	17	NA	36	NA	Mar-16	Jun-16	Oct-16	Feb-17	NA	Sep-18	NA	NA	5	5	4	4	1	3	3	2	3	NA	NA	4	NA	12	NA	2	NA	NA	NA	NA	NA	NA	NA	NA	NA	NA	1
1010102309	1010102110	1010102210	1	1	Male	B	5	20	23	27	31	35	NA	NA	Mar-16	Jun-16	Oct-16	Feb-17	Jun-17	NA	NA	NA	NA	2	2	NA	2	NA	1	1	NA	NA	NA	7	NA	NA	NA	2	5	5	NA	NA	NA	NA	NA	NA	NA	NA	1
1010102315	1010102118	10101022178	1	1	Male	B	5	16	19	23	27	31	NA	NA	Mar-16	Jun-16	Oct-16	Feb-17	Jun-17	NA	NA	NA	5	3	3	NA	1	11	1	1	NA	NA	NA	3	NA	NA	NA	2	2	1	NA	NA	NA	NA	NA	NA	NA	NA	1
1010102329	1010102136	NA	1	1	Female	B	5	11	15	18	23	27	NA	NA	Mar-16	Jun-16	Oct-16	Feb-17	Jun-17	NA	NA	NA	5	5	4	NA	2	3	3	3	NA	NA	NA	6	NA	NA	NA	1	NA	NA	NA	NA	NA	NA	NA	NA	NA	NA	2
1010102352	1010102162	1010102249	1	1	Male	B	5	7	10	14	18	22	NA	NA	Mar-16	Jun-16	Oct-16	Feb-17	Jun-17	NA	NA	NA	2	2	2	NA	1	1	1	1	NA	NA	NA	5	NA	NA	NA	2	2	1	NA	NA	NA	NA	NA	NA	NA	NA	1
1010102353	1010102164	1010102242	1	1	Male	B	5	12	15	19	23	27	NA	NA	Mar-16	Jun-16	Oct-16	Feb-17	Jun-17	NA	NA	NA	2	2	2	NA	2	1	1	1	NA	NA	NA	4	NA	NA	NA	1	2	1	NA	NA	NA	NA	NA	NA	NA	NA	1
1010102356	1010102167	1010102245	1	1	Female	B	5	13	16	20	24	28	NA	NA	Mar-16	Jun-16	Oct-16	Feb-17	Jun-17	NA	NA	NA	2	2	2	NA	2	1	1	1	NA	NA	NA	6	NA	NA	NA	3	4	4	NA	NA	NA	NA	NA	NA	NA	NA	1
1010102367	1010102178	1010102254	1	1	Male	B	5	16	19	23	27	31	NA	NA	Mar-16	Jun-16	Oct-16	Feb-17	Jun-17	NA	NA	NA	2	2	2	NA	1	1	1	1	NA	NA	NA	5	NA	NA	NA	2	3	3	NA	NA	NA	NA	NA	NA	NA	NA	1
1010102376	1010102191	10101022180	1	1	Female	B	5	14	17	21	25	NA	44	NA	Mar-16	Jun-16	Oct-16	Feb-17	NA	Sep-18	NA	NA	5	2	2	2	2	1	1	1	1	NA	NA	3	NA	NA	NA	1	1	1	NA	NA	NA	NA	NA	NA	NA	NA	1
1010102388	10101021102	10101022164	1	1	Female	B	5	23	26	30	35	38	NA	NA	Mar-16	Jun-16	Oct-16	Feb-17	Jun-17	NA	NA	NA	1	2	4	4	2	11	1	9	1	NA	NA	9	NA	7	NA	2	1	NA	NA	NA	NA	NA	NA	NA	NA	NA	1
1010103304	1010103104	NA	1	1	Female	B	5	20	NA	27	31	35	50	NA	Mar-16	NA	Oct-16	Feb-17	Jun-17	Sep-18	NA	NA	NA	5	4	4	1	NA	3	9	3	NA	NA	15	NA	15	NA	4	NA	NA	NA	NA	NA	NA	NA	NA	NA	NA	2
1010103305	1010103105	1010103289	1	1	Male	B	5	13	NA	20	25	28	43	NA	Mar-16	NA	Oct-16	Feb-17	Jun-17	Sep-18	NA	NA	NA	2	2	4	1	NA	1	1	3	NA	NA	3	NA	20	NA	1	1	1	NA	NA	NA	NA	NA	NA	NA	NA	2
1010103309	1010103108	NA	1	1	Female	B	5	15	18	22	26	30	NA	NA	Mar-16	Jun-16	Oct-16	Feb-17	Jun-17	NA	NA	NA	5	5	4	NA	1	3	3	3	NA	NA	NA	8	NA	NA	NA	4	NA	NA	NA	NA	NA	NA	NA	NA	NA	NA	1
1010103312	1010103111	1010103286	1	1	Female	B	5	10	14	18	22	26	NA	NA	Mar-16	Jun-16	Oct-16	Feb-17	Jun-17	NA	NA	NA	5	2	2	NA	1	1	1	1	NA	NA	NA	3	NA	NA	NA	1	2	2	NA	NA	NA	NA	NA	NA	NA	NA	1
1010103321	1010103119	1010103212	1	1	Male	B	5	6	10	14	18	NA	32	NA	Mar-16	Jun-16	Oct-16	Feb-17	NA	Sep-18	NA	NA	NA	NA	NA	4	NA	NA	NA	NA	3	NA	NA	5	NA	NA	NA	3	NA	NA	NA	NA	NA	NA	NA	NA	NA	NA	1
1010103325	1010103123	1010103214	1	1	Male	B	5	6	10	13	18	21	NA	NA	Mar-16	Jun-16	Oct-16	Feb-17	Jun-17	NA	NA	NA	2	5	4	NA	1	1	2	2	NA	NA	NA	5	NA	NA	NA	3	NA	NA	NA	NA	NA	NA	NA	NA	NA	NA	3
1010103352	1010103152	1010103231	1	1	Female	B	5	3	6	10	14	18	NA	NA	Mar-16	Jun-16	Oct-16	Feb-17	Jun-17	NA	NA	NA	5	5	4	NA	1	3	3	3	NA	NA	NA	4	NA	NA	NA	2	NA	NA	NA	NA	NA	NA	NA	NA	NA	NA	3
1010103354	1010103154	1010103272	1	1	Female	B	5	23	26	30	34	38	NA	NA	Mar-16	Jun-16	Oct-16	Feb-17	Jun-17	NA	NA	NA	2	2	2	NA	1	1	1	1	NA	NA	NA	3	NA	NA	NA	1	1	1	NA	NA	NA	NA	NA	NA	NA	NA	1
1010103359	1010103160	1010103270	1	1	Female	B	5	20	23	NA	31	35	50	NA	Mar-16	Jun-16	NA	Feb-17	Jun-17	Sep-18	NA	NA	2	NA	2	5	2	1	NA	1	1	NA	NA	5	NA	5	NA	3	NA	3	3	NA	NA	NA	NA	NA	NA	NA	2
1010103360	1010103162	1010103236	1	1	Male	B	5	10	13	NA	21	25	40	NA	Mar-16	Jun-16	NA	Feb-17	Jun-17	Sep-18	NA	NA	2	NA	2	5	2	1	NA	1	1	NA	NA	5	NA	NA	NA	4	NA	4	4	NA	NA	NA	NA	NA	NA	NA	2
1010103361	1010103162	1010103236	1	1	Male	B	5	7	11	NA	19	22	37	NA	Mar-16	Jun-16	NA	Feb-17	Jun-17	Sep-18	NA	NA	2	NA	2	5	1	1	NA	1	1	NA	NA	5	NA	5	NA	4	NA	4	NA	NA	NA	NA	NA	NA	NA	NA	2
1010103364	1010103165	1010103274	1	1	Male	B	5	15	19	23	27	31	NA	NA	Mar-16	Jun-16	Oct-16	Feb-17	Jun-17	NA	NA	NA	2	2	3	NA	2	1	1	1	NA	NA	NA	3	NA	NA	NA	1	3	3	NA	NA	NA	NA	NA	NA	NA	NA	1
1010103365	1010103166	1010103237	1	1	Female	B	5	2	6	10	14	17	NA	NA	Mar-16	Jun-16	Oct-16	Feb-17	Jun-17	NA	NA	NA	2	2	2	NA	2	1	1	1	NA	NA	NA	5	NA	NA	NA	3	3	3	NA	NA	NA	NA	NA	NA	NA	NA	1
1010103375	1010103178	1010103247	1	1	Male	B	5	10	13	17	21	25	NA	NA	Mar-16	Jun-16	Oct-16	Feb-17	Jun-17	NA	NA	NA	2	2	2	NA	1	1	1	1	NA	NA	NA	3	NA	NA	NA	1	1	1	NA	NA	NA	NA	NA	NA	NA	NA	2
1010103376	1010103179	NA	1	1	Male	B	5	16	NA	23	27	31	46	NA	Mar-16	NA	Oct-16	Feb-17	Jun-17	Sep-18	NA	NA	NA	5	4	4	1	NA	11	9	8	NA	NA	7	NA	5	NA	2	NA	NA	NA	NA	NA	NA	NA	NA	NA	NA	1
1010103387	1010103193	1010103256	1	1	Female	B	5	7	11	14	19	22	NA	NA	Mar-16	Jul-16	Oct-16	Mar-17	Jun-17	NA	NA	NA	2	2	2	NA	2	1	1	1	NA	NA	NA	6	NA	NA	NA	4	4	4	NA	NA	NA	NA	NA	NA	NA	NA	3
1010103389	1010103195	1010103298	1	1	Male	B	5	6	9	13	17	21	NA	NA	Mar-16	Jul-16	Oct-16	Mar-17	Jun-17	NA	NA	NA	5	5	4	NA	2	2	3	3	NA	NA	NA	4	NA	NA	NA	2	NA	NA	NA	NA	NA	NA	NA	NA	NA	NA	1
1010103394	10101031100	1010103281	1	1	Female	B	5	12	15	19	23	27	NA	NA	Mar-16	Jul-16	Oct-16	Mar-17	Jun-17	NA	NA	NA	2	2	2	NA	2	1	1	1	NA	NA	NA	5	NA	NA	NA	3	2	2	NA	NA	NA	NA	NA	NA	NA	NA	3
1010103396	10101031102	1010103260	1	1	Female	B	5	6	10	14	18	22	NA	NA	Mar-16	Jul-16	Oct-16	Mar-17	Jun-17	NA	NA	NA	2	2	2	NA	2	1	1	1	NA	NA	NA	5	NA	NA	NA	1	3	3	NA	NA	NA	NA	NA	NA	NA	NA	3
1010204304	1010204104	1010204203	1	1	Female	B	5	12	NA	19	23	27	42	NA	Mar-16	NA	Oct-16	Feb-17	Jun-17	Sep-18	NA	NA	NA	2	4	4	1	NA	1	3	8	NA	NA	4	NA	12	NA	2	2	NA	NA	NA	NA	NA	NA	NA	NA	NA	1
1010204306	1010204106	1010204205	1	1	Female	B	5	10	13	17	21	NA	40	NA	Mar-16	Jun-16	Oct-16	Feb-17	NA	Sep-18	NA	NA	2	2	4	5	1	1	1	3	1	NA	NA	6	NA	9	NA	2	1	NA	1	NA	NA	NA	NA	NA	NA	NA	1
1010204322	1010204121	NA	1	1	Female	B	5	1	NA	8	13	17	31	NA	Mar-16	NA	Oct-16	Feb-17	Jun-17	Sep-18	NA	NA	NA	5	4	4	1	NA	3	3	3	NA	NA	6	NA	9	NA	2	NA	NA	NA	NA	NA	NA	NA	NA	NA	NA	1
1010204332	1010204133	1010204247	1	1	Female	B	5	18	21	25	29	33	NA	NA	Mar-16	Jun-16	Oct-16	Feb-17	Jun-17	NA	NA	NA	2	2	2	NA	1	1	1	1	NA	NA	NA	4	NA	NA	NA	2	1	2	NA	NA	NA	NA	NA	NA	NA	NA	1
1010204333	1010204134	1010204248	1	1	Male	B	5	22	25	29	33	37	NA	NA	Mar-16	Jun-16	Oct-16	Feb-17	Jun-17	NA	NA	NA	2	2	2	NA	1	1	1	1	NA	NA	NA	4	NA	NA	NA	2	2	2	NA	NA	NA	NA	NA	NA	NA	NA	1
1010204336	1010204136	1010204269	1	1	Male	B	5	9	12	NA	20	24	39	NA	Mar-16	Jun-16	NA	Feb-17	Jun-17	Sep-18	NA	NA	5	NA	2	5	1	1	NA	1	1	NA	NA	6	NA	6	NA	4	NA	4	4	NA	NA	NA	NA	NA	NA	NA	1
1010204339	1010204139	NA	1	1	Female	B	5	4	7	NA	15	19	34	NA	Mar-16	Jun-16	NA	Feb-17	Jun-17	Sep-18	NA	NA	5	NA	4	NA	1	3	NA	3	NA	NA	NA	6	NA	NA	NA	2	NA	NA	NA	NA	NA	NA	NA	NA	NA	NA	1
1010204345	1010204146	1010204258	1	1	Male	B	5	7	10	14	18	22	NA	NA	Mar-16	Jun-16	Oct-16	Feb-17	Jun-17	NA	NA	NA	5	2	2	NA	1	1	1	1	NA	NA	NA	5	NA	NA	NA	2	2	2	NA	NA	NA	NA	NA	NA	NA	NA	1
1010204357	1010204157	1010204261	1	1	Male	B	5	21	24	28	32	NA	51	NA	Mar-16	Jun-16	Oct-16	Feb-17	NA	Sep-18	NA	NA	2	2	2	4	1	1	1	1	1	NA	NA	5	NA	5	NA	2	2	2	NA	NA	NA	NA	NA	NA	NA	NA	1
1010204359	1010204159	1010204231	1	1	Female	B	5	7	10	14	18	22	NA	NA	Mar-16	Jun-16	Oct-16	Feb-17	Jun-17	NA	NA	NA	2	3	3	NA	1	1	1	1	NA	NA	NA	6	NA	NA	NA	1	2	2	NA	NA	NA	NA	NA	NA	NA	NA	1
1010204365	1010204166	1010204254	1	1	Female	B	5	14	17	21	25	29	NA	NA	Mar-16	Jun-16	Oct-16	Feb-17	Jun-17	NA	NA	NA	2	2	4	NA	1	1	1	2	NA	NA	NA	5	NA	NA	NA	3	3	NA	NA	NA	NA	NA	NA	NA	NA	NA	1
1010204366	1010204168	1010204238	1	1	Female	B	5	6	9	13	17	21	NA	NA	Mar-16	Jun-16	Oct-16	Feb-17	Jun-17	NA	NA	NA	2	2	2	NA	1	1	1	1	NA	NA	NA	3	NA	NA	NA	1	1	1	NA	NA	NA	NA	NA	NA	NA	NA	1
1010204374	1010204122	1010204211	1	1	Male	FU1	5	NA	3	7	11	15	30	NA	NA	Jun-16	Oct-16	Feb-17	Jun-17	Sep-18	NA	NA	2	2	2	5	NA	1	1	1	1	NA	NA	NA	NA	8	NA	NA	2	2	2	NA	NA	NA	NA	NA	NA	NA	NA
1010205304	1010205104	1010205248	1	1	Female	B	5	11	14	18	22	26	NA	NA	Mar-16	Jun-16	Oct-16	Feb-17	Jun-17	NA	NA	NA	5	5	2	NA	1	5	2	1	NA	NA	NA	7	NA	NA	NA	2	NA	5	NA	NA	NA	NA	NA	NA	NA	NA	1
1010205305	1010205105	1010205204	1	1	Female	B	5	9	12	16	20	24	NA	NA	Mar-16	Jun-16	Oct-16	Feb-17	Jun-17	NA	NA	NA	2	2	2	NA	NA	1	1	1	NA	NA	NA	3	NA	NA	NA	1	2	2	NA	NA	NA	NA	NA	NA	NA	NA	1
1010205312	1010205112	NA	1	1	Male	B	5	18	21	NA	29	33	47	NA	Mar-16	Jun-16	NA	Feb-17	Jun-17	Sep-18	NA	NA	5	5	4	4	1	3	3	3	3	NA	NA	8	NA	10	NA	4	NA	NA	NA	NA	NA	NA	NA	NA	NA	NA	1
1010205313	1010205113	1010205245	1	1	Male	B	5	21	NA	28	33	37	51	NA	Mar-16	NA	Oct-16	Feb-17	Jun-17	Sep-18	NA	NA	NA	2	2	5	1	NA	1	1	1	NA	NA	4	NA	4	NA	1	1	2	2	NA	NA	NA	NA	NA	NA	NA	2
1010205323	1010205126	1010205240	1	1	Female	B	5	6	9	13	17	21	NA	NA	Mar-16	Jun-16	Oct-16	Feb-17	Jun-17	NA	NA	NA	2	5	4	NA	1	1	3	3	NA	NA	NA	6	NA	NA	NA	1	NA	NA	NA	NA	NA	NA	NA	NA	NA	NA	1
1010205331	1010205136	1010205244	1	1	Male	B	5	11	14	18	22	26	NA	NA	Mar-16	Jun-16	Oct-16	Feb-17	Jun-17	NA	NA	NA	2	2	2	NA	1	1	1	1	NA	NA	NA	3	NA	NA	NA	1	1	1	NA	NA	NA	NA	NA	NA	NA	NA	1
1010205332	1010205137	1010205241	1	1	Male	B	5	2	5	9	13	17	NA	NA	Mar-16	Jun-16	Oct-16	Feb-17	Jun-17	NA	NA	NA	2	2	2	NA	2	1	1	1	NA	NA	NA	3	NA	NA	NA	1	1	1	NA	NA	NA	NA	NA	NA	NA	NA	2
1010205336	1010205143	1010205225	1	1	Male	B	5	5	9	NA	17	20	35	NA	Mar-16	Jun-16	NA	Feb-17	Jun-17	Sep-18	NA	NA	2	NA	2	5	1	1	NA	1	1	NA	NA	4	NA	9	NA	2	NA	2	2	NA	NA	NA	NA	NA	NA	NA	2
1010205341	1010205149	1010205230	1	1	Female	B	5	5	8	12	16	20	NA	NA	Mar-16	Jun-16	Oct-16	Feb-17	Jun-17	NA	NA	NA	2	2	2	NA	1	1	1	1	NA	NA	NA	5	NA	NA	NA	1	1	1	NA	NA	NA	NA	NA	NA	NA	NA	1
1010205342	1010205150	1010205231	1	1	Male	B	5	11	14	18	22	26	NA	NA	Mar-16	Jun-16	Oct-16	Feb-17	Jun-17	NA	NA	NA	2	2	2	NA	2	1	1	1	NA	NA	NA	4	NA	NA	NA	2	2	2	NA	NA	NA	NA	NA	NA	NA	NA	1
1010205346	1010205154	1010205235	1	1	Male	B	5	14	17	NA	25	29	44	NA	Mar-16	Jun-16	NA	Feb-17	Jun-17	Sep-18	NA	NA	2	NA	2	4	1	1	NA	1	2	NA	NA	4	NA	4	NA	2	NA	2	NA	NA	NA	NA	NA	NA	NA	NA	1
1010206301	1010206102	1010206248	1	1	Female	B	5	16	NA	22	27	31	45	NA	Mar-16	NA	Oct-16	Feb-17	Jun-17	Sep-18	NA	NA	NA	2	3	2	2	NA	1	1	1	NA	NA	6	NA	NA	NA	4	4	5	5	NA	NA	NA	NA	NA	NA	NA	1
1010206302	1010206102	1010206248	1	1	Female	B	5	4	NA	10	15	19	33	NA	Mar-16	NA	Oct-16	Feb-17	Jun-17	Sep-18	NA	NA	NA	2	3	2	2	NA	1	1	1	NA	NA	6	NA	6	NA	4	4	5	NA	NA	NA	NA	NA	NA	NA	NA	1
1010206303	1010206103	1010206252	1	1	Female	B	5	20	23	NA	31	35	49	NA	Mar-16	Jun-16	NA	Feb-17	Jun-17	Sep-18	NA	NA	5	NA	2	2	2	1	NA	1	1	NA	NA	9	NA	NA	NA	1	NA	1	NA	NA	NA	NA	NA	NA	NA	NA	2
1010206310	1010206110	NA	1	1	Male	B	5	20	NA	26	31	34	49	NA	Mar-16	NA	Oct-16	Feb-17	Jun-17	Sep-18	NA	NA	NA	5	4	4	2	NA	3	3	3	NA	NA	5	NA	4	NA	1	NA	NA	NA	NA	NA	NA	NA	NA	NA	NA	1
1010206318	1010206118	1010206206	1	1	Female	B	5	4	7	11	15	19	NA	NA	Mar-16	Jun-16	Oct-16	Feb-17	Jun-17	NA	NA	NA	2	2	2	NA	2	1	1	1	NA	NA	NA	5	NA	NA	NA	3	3	3	NA	NA	NA	NA	NA	NA	NA	NA	1
1010206321	1010206122	NA	1	1	Male	B	5	9	12	NA	20	24	38	NA	Mar-16	Jun-16	NA	Feb-17	Jun-17	Sep-18	NA	NA	5	NA	4	4	2	3	NA	3	3	NA	NA	5	NA	5	NA	1	NA	NA	NA	NA	NA	NA	NA	NA	NA	NA	1
1010206323	1010206126	1010206260	1	1	Female	B	5	10	13	NA	21	25	40	NA	Mar-16	Jun-16	NA	Feb-17	Jun-17	Sep-18	NA	NA	5	NA	4	4	2	1	NA	3	1	NA	NA	10	NA	6	NA	6	NA	NA	NA	NA	NA	NA	NA	NA	NA	NA	1
1010206333	1010206135	1010206212	1	1	Male	B	5	1	4	7	12	16	NA	NA	Mar-16	Jun-16	Oct-16	Feb-17	Jun-17	NA	NA	NA	2	2	2	NA	1	1	1	1	NA	NA	NA	11	NA	NA	NA	3	2	2	NA	NA	NA	NA	NA	NA	NA	NA	1
1010206341	1010206145	1010206218	1	1	Male	B	5	10	13	NA	22	25	40	NA	Mar-16	Jun-16	NA	Feb-17	Jun-17	Sep-18	NA	NA	2	NA	4	4	2	1	NA	3	3	NA	NA	4	NA	8	NA	2	NA	NA	NA	NA	NA	NA	NA	NA	NA	NA	1
1010206349	1010206153	1010206223	1	1	Female	B	5	24	27	31	35	NA	54	NA	Mar-16	Jun-16	Oct-16	Feb-17	NA	Sep-18	NA	NA	2	2	2	5	2	1	1	1	1	NA	NA	4	NA	4	NA	1	1	1	2	NA	NA	NA	NA	NA	NA	NA	1
1010206355	1010206114	1010206203	1	1	Female	FU1	5	NA	1	5	9	13	27	NA	NA	Jun-16	Oct-16	Feb-17	Jun-17	Sep-18	NA	NA	2	2	4	4	NA	1	1	3	3	NA	NA	NA	NA	12	NA	NA	2	NA	NA	NA	NA	NA	NA	NA	NA	NA	NA
1010207301	1010207102	1010207202	1	1	Male	B	5	3	7	10	15	19	NA	NA	Mar-16	Jun-16	Oct-16	Feb-17	Jun-17	NA	NA	NA	2	3	3	NA	2	1	1	1	NA	NA	NA	6	NA	NA	NA	4	1	4	NA	NA	NA	NA	NA	NA	NA	NA	1
1010207303	1010207105	1010207203	1	1	Female	B	5	18	22	26	30	34	NA	NA	Mar-16	Jun-16	Oct-16	Feb-17	Jun-17	NA	NA	NA	5	5	4	NA	2	1	3	6	NA	NA	NA	9	NA	NA	NA	3	NA	NA	NA	NA	NA	NA	NA	NA	NA	NA	1
1010207308	1010207113	1010207208	1	1	Female	B	5	5	8	12	16	20	NA	NA	Mar-16	Jun-16	Oct-16	Feb-17	Jun-17	NA	NA	NA	2	2	2	NA	1	1	1	1	NA	NA	NA	3	NA	NA	NA	1	1	1	NA	NA	NA	NA	NA	NA	NA	NA	1
1010207310	1010207115	1010207209	1	1	Male	B	5	11	14	18	22	26	NA	NA	Mar-16	Jun-16	Oct-16	Feb-17	Jun-17	NA	NA	NA	NA	2	2	NA	NA	NA	1	1	NA	NA	NA	3	NA	NA	NA	1	2	2	NA	NA	NA	NA	NA	NA	NA	NA	1
1010207323	1010207129	1010207263	1	1	Female	B	5	3	7	11	15	19	NA	NA	Mar-16	Jun-16	Oct-16	Feb-17	Jun-17	NA	NA	NA	5	2	2	NA	2	1	1	1	NA	NA	NA	8	NA	NA	NA	2	1	1	NA	NA	NA	NA	NA	NA	NA	NA	1
1010207326	1010207133	1010207290	1	1	Female	B	5	10	NA	17	21	25	40	NA	Mar-16	NA	Oct-16	Feb-17	Jun-17	Sep-18	NA	NA	NA	5	4	NA	2	NA	3	3	NA	NA	NA	5	NA	NA	NA	6	NA	NA	NA	NA	NA	NA	NA	NA	NA	NA	1
1010207328	1010207136	1010207217	1	1	Male	B	5	5	NA	12	16	20	35	NA	Mar-16	NA	Oct-16	Feb-17	Jun-17	Sep-18	NA	NA	NA	5	2	NA	2	NA	3	1	NA	NA	NA	6	NA	NA	NA	1	NA	1	NA	NA	NA	NA	NA	NA	NA	NA	2
1010207338	1010207152	1010207267	1	1	Female	FU1	5	NA	24	28	32	36	50	NA	NA	Jun-16	Oct-16	Feb-17	Jun-17	Sep-18	NA	NA	5	2	2	5	2	1	1	1	1	NA	NA	10	NA	11	NA	5	5	5	5	NA	NA	NA	NA	NA	NA	NA	1
1010207343	1010207159	1010207231	1	1	Male	B	5	7	10	14	18	22	NA	NA	Mar-16	Jun-16	Oct-16	Feb-17	Jun-17	NA	NA	NA	NA	2	2	NA	1	NA	1	1	NA	NA	NA	3	NA	NA	NA	1	3	3	NA	NA	NA	NA	NA	NA	NA	NA	1
1010207344	1010207161	1010207273	1	1	Male	B	5	12	15	19	23	27	NA	NA	Mar-16	Jun-16	Oct-16	Feb-17	Jun-17	NA	NA	NA	5	2	2	NA	2	1	1	1	NA	NA	NA	6	NA	NA	NA	3	2	2	NA	NA	NA	NA	NA	NA	NA	NA	1
1010207345	1010207162	1010207233	1	1	Female	B	5	1	5	8	13	17	NA	NA	Mar-16	Jun-16	Oct-16	Feb-17	Jun-17	NA	NA	NA	2	2	2	NA	2	1	1	1	NA	NA	NA	7	NA	NA	NA	4	4	4	NA	NA	NA	NA	NA	NA	NA	NA	1
1010207346	1010207163	1010207275	1	1	Male	B	5	13	16	20	24	28	NA	NA	Mar-16	Jun-16	Oct-16	Feb-17	Jun-17	NA	NA	NA	5	2	4	NA	1	3	1	3	NA	NA	NA	5	NA	NA	NA	2	2	NA	NA	NA	NA	NA	NA	NA	NA	NA	1
1010207351	1010207168	1010207276	1	1	Male	B	5	12	15	19	23	NA	42	NA	Mar-16	Jun-16	Oct-16	Feb-17	NA	Sep-18	NA	NA	5	2	4	4	2	5	1	2	5	NA	NA	5	NA	5	NA	3	3	NA	NA	NA	NA	NA	NA	NA	NA	NA	1
1010207355	1010207171	1010207237	1	1	Male	B	5	12	15	19	23	27	NA	NA	Mar-16	Jun-16	Oct-16	Feb-17	Jun-17	NA	NA	NA	2	2	2	NA	1	1	1	1	NA	NA	NA	4	NA	NA	NA	2	2	2	NA	NA	NA	NA	NA	NA	NA	NA	2
1010207357	1010207173	1010207238	1	1	Male	B	5	23	26	30	34	38	NA	NA	Mar-16	Jun-16	Oct-16	Feb-17	Jun-17	NA	NA	NA	2	2	3	NA	2	1	1	1	NA	NA	NA	3	NA	NA	NA	1	1	1	NA	NA	NA	NA	NA	NA	NA	NA	1
1010207359	1010207175	1010207239	1	1	Male	B	5	7	10	14	18	22	NA	NA	Mar-16	Jun-16	Oct-16	Feb-17	Jun-17	NA	NA	NA	2	2	2	NA	1	1	1	1	NA	NA	NA	5	NA	NA	NA	2	2	2	NA	NA	NA	NA	NA	NA	NA	NA	1
1010207361	1010207177	1010207278	1	1	Female	B	5	19	22	26	30	34	NA	NA	Mar-16	Jun-16	Oct-16	Feb-17	Jun-17	NA	NA	NA	5	2	2	NA	1	1	1	1	NA	NA	NA	11	NA	NA	NA	2	1	1	NA	NA	NA	NA	NA	NA	NA	NA	2
1010207367	1010207183	1010207243	1	1	Male	B	5	6	9	13	17	21	NA	NA	Mar-16	Jun-16	Oct-16	Feb-17	Jun-17	NA	NA	NA	2	2	2	NA	1	1	1	1	NA	NA	NA	3	NA	NA	NA	1	1	1	NA	NA	NA	NA	NA	NA	NA	NA	1
1010207371	1010207191	1010207249	1	1	Female	B	5	10	14	17	22	26	NA	NA	Mar-16	Jun-16	Oct-16	Feb-17	Jun-17	NA	NA	NA	2	2	2	NA	2	1	1	1	NA	NA	NA	5	NA	NA	NA	3	3	3	NA	NA	NA	NA	NA	NA	NA	NA	1
1010207372	1010207192	1010207281	1	1	Male	B	5	13	17	20	25	28	NA	NA	Mar-16	Jun-16	Oct-16	Feb-17	Jun-17	NA	NA	NA	5	2	2	NA	2	1	1	1	NA	NA	NA	3	NA	NA	NA	1	1	1	NA	NA	NA	NA	NA	NA	NA	NA	1
1010207379	1010207199	1010207279	1	1	Female	B	5	10	13	17	21	25	NA	NA	Mar-16	Jun-16	Oct-16	Feb-17	Jun-17	NA	NA	NA	5	2	2	NA	2	1	1	1	NA	NA	NA	4	NA	NA	NA	2	2	2	NA	NA	NA	NA	NA	NA	NA	NA	2
1010207391	10102071108	1010207253	1	1	Female	B	5	3	6	10	14	18	NA	NA	Mar-16	Jun-16	Oct-16	Feb-17	Jun-17	NA	NA	NA	1	2	2	NA	2	1	1	1	NA	NA	NA	5	NA	NA	NA	2	2	2	NA	NA	NA	NA	NA	NA	NA	NA	1
1010207393	10102071110	1010207255	1	1	Female	B	5	6	9	13	17	21	NA	NA	Mar-16	Jun-16	Oct-16	Feb-17	Jun-17	NA	NA	NA	2	2	2	NA	2	1	1	1	NA	NA	NA	4	NA	NA	NA	2	2	2	NA	NA	NA	NA	NA	NA	NA	NA	1
1010207394	10102071111	1010207256	1	1	Female	B	5	11	14	18	22	26	NA	NA	Mar-16	Jun-16	Oct-16	Feb-17	Jun-17	NA	NA	NA	2	2	2	NA	2	1	1	1	NA	NA	NA	5	NA	NA	NA	3	3	3	NA	NA	NA	NA	NA	NA	NA	NA	1
1010207398	1010207157	1010207229	1	1	Male	FU1	5	NA	1	5	9	13	28	NA	NA	Jun-16	Oct-16	Feb-17	Jun-17	Sep-18	NA	NA	2	2	2	5	NA	1	1	1	1	NA	NA	NA	NA	4	NA	NA	2	2	2	NA	NA	NA	NA	NA	NA	NA	NA
1010308304	1010308105	1010308203	1	1	Female	B	5	8	12	16	20	24	NA	NA	Mar-16	Jun-16	Oct-16	Feb-17	Jun-17	NA	NA	NA	2	2	2	NA	1	1	1	1	NA	NA	NA	3	NA	NA	NA	1	1	1	NA	NA	NA	NA	NA	NA	NA	NA	1
1010308332	1010308137	1010308224	1	1	Female	B	5	18	21	26	30	34	NA	NA	Mar-16	Jun-16	Oct-16	Feb-17	Jun-17	NA	NA	NA	2	2	2	NA	1	1	1	1	NA	NA	NA	4	NA	NA	NA	2	2	2	NA	NA	NA	NA	NA	NA	NA	NA	1
1010308333	1010308137	1010308224	1	1	Female	B	5	6	9	13	17	21	NA	NA	Mar-16	Jun-16	Oct-16	Feb-17	Jun-17	NA	NA	NA	2	2	2	NA	1	1	1	1	NA	NA	NA	4	NA	NA	NA	2	2	2	NA	NA	NA	NA	NA	NA	NA	NA	1
1010308334	1010308138	1010308225	1	1	Female	B	5	8	11	15	19	23	NA	NA	Mar-16	Jun-16	Oct-16	Feb-17	Jun-17	NA	NA	NA	2	2	2	NA	1	1	1	1	NA	NA	NA	9	NA	NA	NA	3	3	3	NA	NA	NA	NA	NA	NA	NA	NA	1
1010308339	1010308143	1010308227	1	1	Male	B	5	5	8	12	16	NA	35	NA	Mar-16	Jun-16	Oct-16	Feb-17	NA	Sep-18	NA	NA	2	2	2	5	1	1	1	1	1	NA	NA	6	NA	9	NA	2	2	2	2	NA	NA	NA	NA	NA	NA	NA	1
1010308368	1010308173	1010308244	1	1	Male	B	5	20	NA	27	31	35	50	NA	Mar-16	NA	Oct-16	Feb-17	Jun-17	Sep-18	NA	NA	NA	2	2	3	1	NA	1	1	1	NA	NA	3	NA	5	NA	1	2	2	2	NA	NA	NA	NA	NA	NA	NA	1
1010308370	1010308175	1010308241	1	1	Female	B	5	9	12	16	20	24	NA	NA	Mar-16	Jun-16	Oct-16	Feb-17	Jun-17	NA	NA	NA	2	2	2	NA	1	1	1	1	NA	NA	NA	3	NA	NA	NA	1	1	1	NA	NA	NA	NA	NA	NA	NA	NA	1
1010308382	1010308194	1010308259	1	1	Male	B	5	5	8	12	16	NA	35	NA	Mar-16	Jun-16	Oct-16	Feb-17	NA	Sep-18	NA	NA	2	2	2	5	1	1	1	1	1	NA	NA	5	NA	4	NA	1	1	1	1	NA	NA	NA	NA	NA	NA	NA	1
1010308386	1010308198	1010308263	1	1	Male	B	5	1	NA	8	12	16	31	NA	Mar-16	NA	Oct-16	Feb-17	Jun-17	Sep-18	NA	NA	NA	2	2	5	1	NA	1	1	1	NA	NA	3	NA	3	NA	1	1	1	1	NA	NA	NA	NA	NA	NA	NA	2
1010308395	10103081107	1010308270	1	1	Male	B	5	17	NA	24	28	32	46	NA	Mar-16	NA	Oct-16	Feb-17	Jun-17	Sep-18	NA	NA	NA	2	2	5	1	NA	1	1	1	NA	NA	7	NA	7	NA	3	3	3	3	NA	NA	NA	NA	NA	NA	NA	1
1010309303	1010309101	1010309201	1	1	Male	B	5	15	18	22	NA	30	58	NA	Mar-16	Jun-16	Oct-16	NA	Jun-17	Sep-18	NA	NA	2	2	2	2	1	1	1	1	1	NA	NA	6	NA	NA	NA	4	4	4	5	NA	NA	NA	NA	NA	NA	NA	1
1010309304	1010309103	1010309202	1	1	Female	B	5	8	11	15	19	23	NA	NA	Mar-16	Jun-16	Oct-16	Feb-17	Jun-17	NA	NA	NA	2	2	2	NA	2	1	1	1	NA	NA	NA	8	NA	NA	NA	2	3	3	NA	NA	NA	NA	NA	NA	NA	NA	1
1010309305	1010309104	1010309203	1	1	Male	B	5	13	17	21	25	28	NA	NA	Mar-16	Jun-16	Oct-16	Mar-17	Jun-17	NA	NA	NA	2	2	3	NA	1	1	1	1	NA	NA	NA	8	NA	NA	NA	3	1	1	NA	NA	NA	NA	NA	NA	NA	NA	1
1010309320	1010309116	1010309206	1	1	Male	B	5	17	20	24	29	32	NA	NA	Mar-16	Jun-16	Oct-16	Feb-17	Jun-17	NA	NA	NA	2	2	2	NA	1	1	1	1	NA	NA	NA	8	NA	NA	NA	2	1	1	NA	NA	NA	NA	NA	NA	NA	NA	1
1010309321	1010309117	1010309267	1	1	Female	B	5	7	10	14	18	22	NA	NA	Mar-16	Jun-16	Oct-16	Feb-17	Jun-17	NA	NA	NA	5	2	2	NA	1	1	1	1	NA	NA	NA	3	NA	NA	NA	1	1	1	NA	NA	NA	NA	NA	NA	NA	NA	1
1010309323	1010309119	1010309266	1	1	Male	B	5	6	9	13	17	21	NA	NA	Mar-16	Jun-16	Oct-16	Feb-17	Jun-17	NA	NA	NA	5	2	2	NA	1	1	1	1	NA	NA	NA	4	NA	NA	NA	4	2	1	NA	NA	NA	NA	NA	NA	NA	NA	1
1010309330	1010309125	1010309211	1	1	Female	B	5	3	6	10	15	18	NA	NA	Mar-16	Jun-16	Oct-16	Feb-17	Jun-17	NA	NA	NA	2	2	4	NA	1	1	1	3	NA	NA	NA	5	NA	NA	NA	2	2	NA	NA	NA	NA	NA	NA	NA	NA	NA	1
1010309332	1010309127	1010309212	1	1	Male	B	5	14	17	21	25	29	NA	NA	Mar-16	Jun-16	Oct-16	Feb-17	Jun-17	NA	NA	NA	2	5	2	2	1	1	1	1	1	NA	NA	7	NA	9	NA	2	NA	2	2	NA	NA	NA	NA	NA	NA	NA	1
1010309340	1010309136	1010309219	1	1	Female	B	5	19	22	NA	30	34	49	NA	Mar-16	Jun-16	NA	Feb-17	Jun-17	Sep-18	NA	NA	2	NA	2	5	1	1	NA	1	1	NA	NA	6	NA	6	NA	3	NA	1	3	NA	NA	NA	NA	NA	NA	NA	1
1010309343	1010309139	1010309221	1	1	Male	B	5	7	10	15	19	22	NA	NA	Mar-16	Jun-16	Oct-16	Mar-17	Jun-17	NA	NA	NA	2	2	2	NA	1	1	1	1	NA	NA	NA	6	NA	NA	NA	3	3	3	NA	NA	NA	NA	NA	NA	NA	NA	2
1010309345	1010309130	NA	1	1	Male	B	5	25	28	NA	36	40	55	NA	Mar-16	Jun-16	NA	Feb-17	Jun-17	Sep-18	NA	NA	5	5	2	5	2	1	11	1	1	NA	NA	NA	NA	NA	NA	NA	NA	3	3	NA	NA	NA	NA	NA	NA	NA	NA
1010309350	1010309147	1010309227	1	1	Male	B	5	18	21	25	29	33	NA	NA	Mar-16	Jun-16	Oct-16	Mar-17	Jun-17	NA	NA	NA	NA	NA	2	NA	NA	NA	NA	1	NA	NA	NA	10	NA	NA	NA	2	NA	2	NA	NA	NA	NA	NA	NA	NA	NA	1
1010309351	1010309149	NA	1	1	Male	B	5	17	20	24	28	32	NA	NA	Mar-16	Jun-16	Oct-16	Feb-17	Jun-17	NA	NA	NA	5	5	4	NA	2	1	3	3	NA	NA	NA	4	NA	NA	NA	2	NA	NA	NA	NA	NA	NA	NA	NA	NA	NA	1
1010309352	1010309150	1010309229	1	1	Female	B	5	6	9	13	17	NA	36	NA	Mar-16	Jun-16	Oct-16	Feb-17	NA	Sep-18	NA	NA	2	2	4	4	1	1	1	9	8	NA	NA	7	NA	7	NA	3	2	NA	NA	NA	NA	NA	NA	NA	NA	NA	1
1010309354	1010309152	1010309230	1	1	Female	B	5	13	16	20	24	28	NA	NA	Mar-16	Jun-16	Oct-16	Feb-17	Jun-17	NA	NA	NA	2	2	2	NA	1	1	1	1	NA	NA	NA	10	NA	NA	NA	3	3	3	NA	NA	NA	NA	NA	NA	NA	NA	1
1010309355	1010309152	1010309230	1	1	Male	B	5	11	14	18	22	17	NA	NA	Mar-16	Jun-16	Oct-16	Feb-17	Jun-17	NA	NA	NA	2	2	2	NA	1	1	1	1	NA	NA	NA	10	NA	NA	NA	3	3	3	NA	NA	NA	NA	NA	NA	NA	NA	1
1010309357	1010309154	NA	1	1	Male	B	5	22	25	29	33	37	NA	NA	Mar-16	Jun-16	Oct-16	Feb-17	Jun-17	NA	NA	NA	5	5	4	NA	2	1	2	9	NA	NA	NA	16	NA	NA	NA	4	NA	NA	NA	NA	NA	NA	NA	NA	NA	NA	1
1010309358	1010309155	NA	1	1	Male	B	5	11	14	18	22	26	NA	NA	Mar-16	Jun-16	Oct-16	Feb-17	Jun-17	NA	NA	NA	5	5	4	NA	1	3	3	3	NA	NA	NA	9	NA	NA	NA	3	NA	NA	NA	NA	NA	NA	NA	NA	NA	NA	2
1010309359	1010309155	NA	1	1	Male	B	5	11	14	18	22	26	NA	NA	Mar-16	Jun-16	Oct-16	Feb-17	Jun-17	NA	NA	NA	5	5	4	NA	1	3	3	3	NA	NA	NA	9	NA	NA	NA	3	NA	NA	NA	NA	NA	NA	NA	NA	NA	NA	2
1010309368	1010309164	1010309234	1	1	Male	B	5	13	16	20	24	28	NA	NA	Mar-16	Jun-16	Oct-16	Feb-17	Jun-17	NA	NA	NA	2	2	2	NA	2	1	1	1	NA	NA	NA	7	NA	NA	NA	4	5	5	NA	NA	NA	NA	NA	NA	NA	NA	99
1010309372	1010309170	NA	1	1	Male	B	5	7	10	14	18	NA	37	NA	Mar-16	Jun-16	Oct-16	Feb-17	NA	Sep-18	NA	NA	5	5	4	4	1	3	3	3	3	NA	NA	4	NA	3	NA	2	NA	NA	NA	NA	NA	NA	NA	NA	NA	NA	1
1010309375	1010309174	NA	1	1	Female	B	5	12	15	NA	23	27	41	NA	Mar-16	Jun-16	NA	Feb-17	Jun-17	Sep-18	NA	NA	5	NA	4	4	1	3	NA	3	3	NA	NA	7	NA	5	NA	2	NA	NA	NA	NA	NA	NA	NA	NA	NA	NA	1
1010309376	1010309175	1010309277	1	1	Male	B	5	25	28	NA	37	40	55	NA	Mar-16	Jun-16	NA	Mar-17	Jun-17	Sep-18	NA	NA	5	NA	2	4	1	1	NA	1	3	NA	NA	9	NA	3	NA	2	NA	2	NA	NA	NA	NA	NA	NA	NA	NA	1
1010309395	1010309191	1010309245	1	1	Female	FU1	5	NA	1	5	9	13	28	NA	NA	Jun-16	Oct-16	Feb-17	Jun-17	Sep-18	NA	NA	2	2	2	2	NA	1	1	1	1	NA	NA	NA	NA	5	NA	NA	3	3	3	NA	NA	NA	NA	NA	NA	NA	NA
1010309396	1010309148	1010309228	1	1	Female	FU1	5	NA	0	4	9	12	27	NA	NA	Jun-16	Oct-16	Feb-17	Jun-17	Sep-18	NA	NA	2	2	2	5	NA	1	1	1	1	NA	NA	NA	NA	4	NA	NA	2	2	2	NA	NA	NA	NA	NA	NA	NA	NA
1010309398	1010309141	1010309223	1	1	Female	FU1	5	NA	3	7	11	15	30	NA	NA	Jun-16	Oct-16	Feb-17	Jun-17	Sep-18	NA	NA	2	2	2	5	NA	1	1	1	1	NA	NA	NA	NA	5	NA	NA	3	3	3	NA	NA	NA	NA	NA	NA	NA	NA
1010310309	1010310108	1010310258	1	1	Male	B	5	30	33	NA	41	45	60	NA	Mar-16	Jun-16	NA	Feb-17	Jun-17	Sep-18	NA	NA	5	NA	4	5	2	3	NA	3	1	NA	NA	6	NA	8	NA	3	NA	NA	4	NA	NA	NA	NA	NA	NA	NA	1
1010310325	1010310125	1010310206	1	1	Female	B	5	2	5	9	13	18	NA	NA	Mar-16	Jun-16	Oct-16	Feb-17	Jun-17	NA	NA	NA	2	2	2	NA	2	1	1	1	NA	NA	NA	5	NA	NA	NA	1	1	1	NA	NA	NA	NA	NA	NA	NA	NA	1
1010310328	1010310128	1010310208	1	1	Male	B	5	22	25	29	33	37	NA	NA	Mar-16	Jun-16	Oct-16	Feb-17	Jun-17	NA	NA	NA	NA	2	2	NA	NA	NA	1	1	NA	NA	NA	14	NA	NA	NA	3	2	2	NA	NA	NA	NA	NA	NA	NA	NA	1
1010310329	1010310129	1010310209	1	1	Female	B	5	6	9	13	17	21	NA	NA	Mar-16	Jun-16	Oct-16	Feb-17	Jun-17	NA	NA	NA	2	2	3	NA	1	1	1	1	NA	NA	NA	14	NA	NA	NA	5	1	5	NA	NA	NA	NA	NA	NA	NA	NA	1
1010310330	1010310130	1010310210	1	1	Male	B	5	21	24	28	32	36	NA	NA	Mar-16	Jun-16	Oct-16	Feb-17	Jun-17	NA	NA	NA	2	2	4	NA	1	1	3	3	NA	NA	NA	7	NA	NA	NA	1	1	NA	NA	NA	NA	NA	NA	NA	NA	NA	1
1010310344	1010310148	1010310220	1	1	Male	B	5	8	11	15	19	23	NA	NA	Mar-16	Jun-16	Oct-16	Feb-17	Jun-17	NA	NA	NA	2	2	2	NA	2	1	1	1	NA	NA	NA	9	NA	NA	NA	3	2	2	NA	NA	NA	NA	NA	NA	NA	NA	3
1010310349	1010310156	1010310227	1	1	Male	B	5	7	10	14	18	22	NA	NA	Mar-16	Jun-16	Oct-16	Feb-17	Jun-17	NA	NA	NA	2	2	2	NA	2	1	1	1	NA	NA	NA	3	NA	NA	NA	1	1	1	NA	NA	NA	NA	NA	NA	NA	NA	3
1010310350	1010310157	1010310228	1	1	Female	B	5	11	13	17	21	26	NA	NA	Mar-16	Jun-16	Oct-16	Feb-17	Jun-17	NA	NA	NA	2	2	2	NA	2	1	1	1	NA	NA	NA	4	NA	NA	NA	2	2	2	NA	NA	NA	NA	NA	NA	NA	NA	1
1010310351	1010310159	1010310230	1	1	Female	B	5	5	8	12	16	20	NA	NA	Mar-16	Jun-16	Oct-16	Feb-17	Jun-17	NA	NA	NA	2	2	2	5	2	1	1	1	1	NA	NA	5	NA	3	NA	1	1	1	1	NA	NA	NA	NA	NA	NA	NA	1
1010310352	1010310162	1010310233	1	1	Male	B	5	20	23	27	31	35	NA	NA	Mar-16	Jun-16	Oct-16	Feb-17	Jun-17	NA	NA	NA	2	5	2	NA	2	1	11	1	NA	NA	NA	8	NA	NA	NA	2	NA	2	NA	NA	NA	NA	NA	NA	NA	NA	3
1010310354	1010310165	1010310236	1	1	Male	B	5	5	8	12	16	20	NA	NA	Mar-16	Jun-16	Oct-16	Feb-17	Jun-17	NA	NA	NA	2	2	2	NA	1	1	3	1	NA	NA	NA	3	NA	NA	NA	1	1	1	NA	NA	NA	NA	NA	NA	NA	NA	1
1010310355	1010310166	1010310237	1	1	Male	B	5	11	14	18	22	26	NA	NA	Mar-16	Jun-16	Oct-16	Feb-17	Jun-17	NA	NA	NA	2	2	4	NA	2	1	1	5	NA	NA	NA	7	NA	NA	NA	2	5	NA	NA	NA	NA	NA	NA	NA	NA	NA	1
1010310358	1010310169	1010310240	1	1	Female	B	5	22	24	28	32	37	NA	NA	Mar-16	Jun-16	Oct-16	Feb-17	Jun-17	NA	NA	NA	2	3	4	NA	2	1	1	3	NA	NA	NA	8	NA	NA	NA	4	2	NA	NA	NA	NA	NA	NA	NA	NA	NA	1
1010310360	1010310171	1010310242	1	1	Male	B	5	17	20	24	28	32	NA	NA	Mar-16	Jun-16	Oct-16	Feb-17	Jun-17	NA	NA	NA	2	2	2	NA	2	1	3	1	NA	NA	NA	4	NA	NA	NA	2	2	2	NA	NA	NA	NA	NA	NA	NA	NA	1
1010411301	1010411101	1010411201	1	1	Female	B	5	18	21	25	29	33	NA	NA	Mar-16	Jun-16	Oct-16	Feb-17	Jun-17	NA	NA	NA	2	2	2	NA	2	1	1	1	NA	NA	NA	5	NA	NA	NA	3	4	4	NA	NA	NA	NA	NA	NA	NA	NA	3
1010411303	1010411104	1010411203	1	1	Female	B	5	2	5	9	13	17	NA	NA	Mar-16	Jun-16	Oct-16	Feb-17	Jun-17	NA	NA	NA	5	5	2	NA	2	3	11	1	NA	NA	NA	9	NA	NA	NA	3	NA	1	NA	NA	NA	NA	NA	NA	NA	NA	2
1010411304	1010411104	1010411236	1	1	Male	B	5	15	17	21	25	30	NA	NA	Mar-16	Jun-16	Oct-16	Feb-17	Jun-17	NA	NA	NA	NA	2	2	NA	2	NA	1	1	NA	NA	NA	9	NA	NA	NA	3	2	2	NA	NA	NA	NA	NA	NA	NA	NA	2
1010411306	1010411106	1010411235	1	1	Male	B	5	22	25	29	33	NA	52	NA	Mar-16	Jun-16	Oct-16	Feb-17	NA	Sep-18	NA	NA	5	5	3	4	2	3	3	1	3	NA	NA	4	5	5	NA	1	NA	2	NA	NA	NA	NA	NA	NA	NA	NA	2
1010411307	1010411108	1010411206	1	1	Male	B	5	17	20	24	28	32	NA	NA	Mar-16	Jun-16	Oct-16	Feb-17	Jun-17	NA	NA	NA	2	2	2	NA	1	1	1	1	NA	NA	NA	10	NA	NA	NA	3	1	1	NA	NA	NA	NA	NA	NA	NA	NA	2
1010411313	1010411115	1010411210	1	1	Female	B	5	7	10	14	18	NA	37	NA	Mar-16	Jun-16	Oct-16	Feb-17	NA	Sep-18	NA	NA	2	2	2	5	1	1	1	1	1	NA	NA	6	NA	6	NA	2	2	2	1	NA	NA	NA	NA	NA	NA	NA	1
1010411314	1010411117	NA	1	1	Female	B	5	10	NA	17	21	25	40	NA	Mar-16	NA	Oct-16	Feb-17	Jun-17	Sep-18	NA	NA	5	5	4	4	2	3	3	3	3	NA	NA	6	NA	4	NA	2	NA	NA	NA	NA	NA	NA	NA	NA	NA	NA	3
1010411315	1010411118	1010411233	1	1	Female	B	5	11	14	18	22	26	NA	NA	Mar-16	Jun-16	Oct-16	Feb-17	Jun-17	NA	NA	NA	5	2	2	NA	1	1	3	1	NA	NA	NA	6	NA	NA	NA	4	4	4	NA	NA	NA	NA	NA	NA	NA	NA	1
1010411317	1010411121	1010411214	1	1	Female	B	5	6	9	13	17	21	NA	NA	Mar-16	Jun-16	Oct-16	Feb-17	Jun-17	NA	NA	NA	2	2	2	NA	2	1	1	1	NA	NA	NA	4	NA	NA	NA	2	2	2	NA	NA	NA	NA	NA	NA	NA	NA	3
1010411321	1010411124	NA	1	1	Male	B	5	15	18	21	26	30	NA	NA	Mar-16	Jun-16	Oct-16	Feb-17	Jun-17	NA	NA	NA	5	5	4	NA	2	5	1	3	NA	NA	NA	12	NA	NA	NA	3	NA	NA	NA	NA	NA	NA	NA	NA	NA	NA	3
1010411327	1010411130	1010411232	1	1	Female	B	5	22	NA	29	33	37	52	NA	Mar-16	NA	Oct-16	Feb-17	Jun-17	Sep-18	NA	NA	NA	NA	NA	2	NA	NA	NA	NA	1	NA	NA	4	NA	NA	NA	2	NA	NA	3	NA	NA	NA	NA	NA	NA	NA	3
1010411331	1010411134	NA	1	1	Male	B	5	17	20	NA	28	32	47	NA	Mar-16	Jun-16	NA	Feb-17	Jun-17	Sep-18	NA	NA	5	NA	4	4	2	3	NA	3	3	NA	NA	6	NA	5	NA	2	NA	NA	NA	NA	NA	NA	NA	NA	NA	NA	3
1010411340	1010411120	1010411213	1	1	Female	FU1	5	NA	3	7	11	15	30	NA	NA	Jun-16	Oct-16	Feb-17	Jun-17	Sep-18	NA	NA	2	2	2	5	NA	1	3	1	1	NA	NA	NA	NA	6	NA	NA	3	3	3	NA	NA	NA	NA	NA	NA	NA	NA
1010412322	1010412124	1010412219	1	1	Female	B	5	9	12	16	NA	24	39	NA	Mar-16	Jun-16	Oct-16	NA	Jun-17	Sep-18	NA	NA	2	2	2	4	1	1	1	1	1	NA	NA	4	NA	10	NA	2	2	2	NA	NA	NA	NA	NA	NA	NA	NA	1
1010412332	1010412142	1010412287	1	1	Female	B	5	8	11	NA	19	23	38	NA	Mar-16	Jun-16	NA	Feb-17	Jun-17	Sep-18	NA	NA	5	NA	2	5	1	1	NA	1	1	NA	NA	12	NA	NA	NA	1	NA	2	NA	NA	NA	NA	NA	NA	NA	NA	1
1010412335	1010412146	1010412239	1	1	Female	B	5	14	18	NA	26	30	44	NA	Mar-16	Jun-16	NA	Feb-17	Jun-17	Sep-18	NA	NA	2	NA	2	5	1	1	NA	1	1	NA	NA	10	NA	13	NA	2	NA	1	1	NA	NA	NA	NA	NA	NA	NA	1
1010412337	1010412148	1010412240	1	1	Male	B	5	19	22	26	30	NA	7	NA	Mar-16	Jun-16	Oct-16	Feb-17	NA	Sep-18	NA	NA	2	2	2	NA	1	1	1	1	NA	NA	NA	6	NA	NA	NA	4	4	4	NA	NA	NA	NA	NA	NA	NA	NA	1
1010412351	1010412162	1010412253	1	1	Female	B	5	1	4	8	12	16	NA	NA	Mar-16	Jun-16	Oct-16	Feb-17	Jun-17	NA	NA	NA	2	NA	2	NA	1	1	NA	1	NA	NA	NA	4	NA	NA	NA	1	NA	1	NA	NA	NA	NA	NA	NA	NA	NA	1
1010412356	1010412168	1010412259	1	1	Male	B	5	10	NA	17	21	25	40	NA	Mar-16	NA	Oct-16	Feb-17	Jun-17	Sep-18	NA	NA	NA	5	2	4	1	NA	11	1	8	NA	NA	14	NA	3	NA	4	NA	1	NA	NA	NA	NA	NA	NA	NA	NA	1
1010412365	1010412184	1010412273	1	1	Female	B	5	22	25	28	33	37	NA	NA	Mar-16	Jun-16	Oct-16	Feb-17	Jun-17	NA	NA	NA	2	2	3	NA	1	1	1	1	NA	NA	NA	6	NA	NA	NA	3	4	4	NA	NA	NA	NA	NA	NA	NA	NA	1
1010412371	1010412191	1010412280	1	1	Female	B	5	2	5	8	13	17	NA	NA	Mar-16	Jun-16	Oct-16	Feb-17	Jun-17	NA	NA	NA	2	2	2	NA	1	1	1	1	NA	NA	NA	10	NA	NA	NA	4	3	3	NA	NA	NA	NA	NA	NA	NA	NA	1
1010412375	1010412188	1010412277	1	1	Female	FU1	5	NA	3	7	11	15	29	NA	NA	Jun-16	Oct-16	Feb-17	Jun-17	Sep-18	NA	NA	2	2	2	5	NA	1	1	1	1	NA	NA	NA	NA	25	NA	NA	2	2	2	NA	NA	NA	NA	NA	NA	NA	NA
1010412377	1010412171	1010412261	1	1	Male	FU1	5	NA	3	7	11	15	30	NA	NA	Jun-16	Oct-16	Feb-17	Jun-17	Sep-18	NA	NA	2	2	2	3	NA	1	1	1	1	NA	NA	NA	NA	5	NA	NA	1	1	1	NA	NA	NA	NA	NA	NA	NA	NA
1010413320	1010413120	1010413250	1	1	Female	B	5	14	17	21	26	NA	44	NA	Mar-16	Jun-16	Oct-16	Feb-17	NA	Sep-18	NA	NA	5	5	2	5	2	1	3	1	1	NA	NA	6	NA	NA	NA	2	NA	1	NA	NA	NA	NA	NA	NA	NA	NA	2
1010413338	1010413140	1010413228	1	1	Male	B	5	2	6	NA	14	18	32	NA	Mar-16	Jun-16	NA	Feb-17	Jun-17	Sep-18	NA	NA	NA	NA	NA	2	NA	NA	NA	NA	1	NA	NA	5	NA	NA	NA	1	NA	NA	2	NA	NA	NA	NA	NA	NA	NA	1
1010413339	1010413141	1010413229	1	1	Female	B	5	18	21	25	29	33	NA	NA	Mar-16	Jun-16	Oct-16	Feb-17	Jun-17	NA	NA	NA	2	2	3	NA	1	1	1	1	NA	NA	NA	3	NA	NA	NA	1	2	2	NA	NA	NA	NA	NA	NA	NA	NA	1
1010413346	1010413148	1010413234	1	1	Male	B	5	9	12	16	20	24	NA	NA	Mar-16	Jun-16	Oct-16	Feb-17	Jun-17	NA	NA	NA	2	2	2	NA	1	1	1	1	NA	NA	NA	5	NA	NA	NA	2	3	3	NA	NA	NA	NA	NA	NA	NA	NA	2
1010414308	1010414107	1010414258	1	1	Female	B	5	11	15	19	23	27	NA	NA	Mar-16	Jun-16	Oct-16	Feb-17	Jun-17	NA	NA	NA	5	2	2	NA	1	1	1	1	NA	NA	NA	6	NA	NA	NA	3	4	4	NA	NA	NA	NA	NA	NA	NA	NA	1
1010414314	1010414114	1010414217	1	1	Male	B	5	9	NA	16	21	24	39	NA	Mar-16	NA	Oct-16	Feb-17	Jun-17	Sep-18	NA	NA	NA	5	2	NA	1	NA	3	1	NA	NA	NA	10	NA	NA	NA	2	NA	1	NA	NA	NA	NA	NA	NA	NA	NA	1
1010414323	1010414128	1010414277	1	1	Male	B	5	23	26	30	34	38	NA	NA	Mar-16	Jun-16	Oct-16	Feb-17	Jun-17	NA	NA	NA	5	5	4	NA	1	3	3	3	NA	NA	NA	9	NA	NA	NA	2	NA	NA	NA	NA	NA	NA	NA	NA	NA	NA	1
1010414324	1010414130	1010414265	1	1	Female	B	5	20	24	27	32	36	NA	NA	Mar-16	Jun-16	Oct-16	Feb-17	Jun-17	NA	NA	NA	5	5	2	NA	1	4	11	1	NA	NA	NA	10	NA	NA	NA	5	NA	5	NA	NA	NA	NA	NA	NA	NA	NA	1
1010414327	1010414133	1010414233	1	1	Male	B	5	2	6	10	14	18	NA	NA	Mar-16	Jun-16	Oct-16	Feb-17	Jun-17	NA	NA	NA	5	5	4	NA	1	3	3	3	NA	NA	NA	6	NA	NA	NA	2	NA	NA	NA	NA	NA	NA	NA	NA	NA	NA	1
1010414328	1010414134	1010414234	1	1	Male	B	5	1	5	8	13	17	NA	NA	Mar-16	Jun-16	Oct-16	Feb-17	Jun-17	NA	NA	NA	2	2	2	NA	1	1	1	1	NA	NA	NA	6	NA	NA	NA	2	1	1	NA	NA	NA	NA	NA	NA	NA	NA	1
1010414330	1010414136	1010414260	1	1	Male	B	5	12	16	19	24	27	NA	NA	Mar-16	Jun-16	Oct-16	Feb-17	Jun-17	NA	NA	NA	5	2	2	NA	1	1	1	1	NA	NA	NA	7	NA	NA	NA	3	3	3	NA	NA	NA	NA	NA	NA	NA	NA	2
1010414331	1010414137	1010414261	1	1	Female	B	5	24	NA	31	35	39	54	NA	Mar-16	NA	Oct-16	Feb-17	Jun-17	Sep-18	NA	NA	NA	2	2	4	1	NA	1	1	3	NA	NA	3	NA	8	NA	1	1	1	NA	NA	NA	NA	NA	NA	NA	NA	1
1010414334	1010414140	1010414262	1	1	Male	B	5	6	NA	13	17	21	36	NA	Mar-16	NA	Oct-16	Feb-17	Jun-17	Sep-18	NA	NA	NA	2	2	3	1	NA	1	1	1	NA	NA	5	NA	4	NA	2	2	2	2	NA	NA	NA	NA	NA	NA	NA	1
1010414337	1010414139	1010414269	1	1	Female	B	5	10	NA	17	21	25	40	NA	Mar-16	NA	Oct-16	Feb-17	Jun-17	Sep-18	NA	NA	NA	NA	2	2	NA	NA	NA	1	1	NA	NA	3	NA	NA	NA	1	NA	2	2	NA	NA	NA	NA	NA	NA	NA	2
1010414341	1010414147	1010414240	1	1	Female	B	5	12	15	19	23	27	NA	NA	Mar-16	Jun-16	Oct-16	Feb-17	Jun-17	NA	NA	NA	2	2	4	NA	1	1	1	5	NA	NA	NA	9	NA	NA	NA	4	4	NA	NA	NA	NA	NA	NA	NA	NA	NA	1
1010414343	1010414154	1010414245	1	1	Female	B	5	5	8	11	16	20	NA	NA	Mar-16	Jun-16	Oct-16	Feb-17	Jun-17	NA	NA	NA	2	2	3	NA	2	1	1	1	NA	NA	NA	4	NA	NA	NA	2	2	2	NA	NA	NA	NA	NA	NA	NA	NA	1
1010515302	1010515102	1010515202	1	1	Female	B	5	10	14	17	21	25	NA	NA	Mar-16	Jul-16	Oct-16	Feb-17	Jun-17	NA	NA	NA	2	5	4	4	1	1	22	3	3	NA	NA	6	NA	7	NA	2	NA	NA	NA	NA	NA	NA	NA	NA	NA	NA	1
1010515305	1010515107	1010515207	1	1	Male	B	5	2	5	8	13	16	NA	NA	Mar-16	Jul-16	Oct-16	Feb-17	Jun-17	NA	NA	NA	2	2	2	5	1	1	1	1	1	NA	NA	9	NA	10	NA	2	2	2	2	NA	NA	NA	NA	NA	NA	NA	1
1010515306	1010515108	1010515208	1	1	Male	B	5	1	4	7	12	15	NA	NA	Mar-16	Jul-16	Oct-16	Feb-17	Jun-17	NA	NA	NA	2	2	2	5	1	1	1	1	1	NA	NA	4	NA	4	NA	2	2	2	2	NA	NA	NA	NA	NA	NA	NA	1
1010515307	1010515110	1010515210	1	1	Male	B	5	8	11	15	19	23	NA	NA	Mar-16	Jul-16	Oct-16	Feb-17	Jun-17	NA	NA	NA	2	2	2	5	1	1	1	1	1	NA	NA	10	NA	3	NA	2	1	1	1	NA	NA	NA	NA	NA	NA	NA	2
1010515308	1010515112	1010515212	1	1	Female	B	5	6	9	13	17	21	NA	NA	Mar-16	Jul-16	Oct-16	Feb-17	Jun-17	NA	NA	NA	2	2	4	NA	1	1	1	3	NA	NA	NA	10	NA	NA	NA	4	1	NA	NA	NA	NA	NA	NA	NA	NA	NA	1
1010515309	1010515114	1010515214	1	1	Female	B	5	7	10	14	18	22	NA	NA	Mar-16	Jul-16	Oct-16	Feb-17	Jun-17	NA	NA	NA	2	2	2	5	1	1	1	1	1	NA	NA	15	NA	11	NA	5	3	3	3	NA	NA	NA	NA	NA	NA	NA	1
1010515314	1010515123	1010515223	1	1	Male	B	5	1	4	8	12	16	NA	NA	Mar-16	Jul-16	Oct-16	Feb-17	Jun-17	NA	NA	NA	2	2	2	NA	1	1	1	1	NA	NA	NA	10	NA	NA	NA	3	1	1	NA	NA	NA	NA	NA	NA	NA	NA	1
1010515318	1010515127	1010515227	1	1	Male	B	5	21	24	28	32	36	NA	NA	Mar-16	Jul-16	Oct-16	Feb-17	Jun-17	NA	NA	NA	2	2	2	5	1	1	1	1	1	NA	NA	8	NA	5	NA	4	2	2	2	NA	NA	NA	NA	NA	NA	NA	1
1010515321	1010515113	1010515213	1	1	Male	FU1	5	NA	2	6	10	14	29	NA	NA	Jul-16	Oct-16	Feb-17	Jun-17	Sep-18	NA	NA	2	2	4	5	NA	1	1	9	1	NA	NA	NA	NA	14	NA	NA	2	NA	2	NA	NA	NA	NA	NA	NA	NA	NA
1010516302	1010516108	1010516208	1	1	Female	B	5	15	18	22	26	30	NA	NA	Mar-16	Jun-16	Oct-16	Feb-17	Jun-17	NA	NA	NA	2	2	2	NA	1	1	1	1	NA	NA	NA	14	NA	NA	NA	5	1	1	NA	NA	NA	NA	NA	NA	NA	NA	1
1010516305	1010516112	1010516231	1	1	Female	B	5	11	14	NA	22	26	40	NA	Mar-16	Jun-16	NA	Feb-17	Jun-17	Sep-18	NA	NA	2	NA	2	4	1	1	NA	1	8	NA	NA	3	NA	6	NA	1	NA	4	NA	NA	NA	NA	NA	NA	NA	NA	1
1010516307	1010516117	1010516217	1	1	Female	B	5	19	22	26	30	34	NA	NA	Mar-16	Jun-16	Oct-16	Feb-17	Jun-17	NA	NA	NA	2	2	2	NA	1	1	1	1	NA	NA	NA	9	NA	NA	NA	3	2	2	NA	NA	NA	NA	NA	NA	NA	NA	2
1010516308	1010516117	1010516218	1	1	Female	B	5	4	7	11	15	19	NA	NA	Mar-16	Jun-16	Oct-16	Feb-17	Jun-17	NA	NA	NA	2	2	4	NA	1	1	1	9	NA	NA	NA	8	NA	NA	NA	4	1	NA	NA	NA	NA	NA	NA	NA	NA	NA	2
1010516309	1010516118	1010516219	1	1	Male	B	5	8	11	15	19	23	NA	NA	Mar-16	Jun-16	Oct-16	Feb-17	Jun-17	NA	NA	NA	NA	2	NA	NA	NA	NA	1	NA	NA	NA	NA	7	NA	NA	NA	1	2	NA	NA	NA	NA	NA	NA	NA	NA	NA	2
1010516312	1010516126	1010516227	1	1	Male	B	5	5	8	12	16	20	NA	NA	Mar-16	Jun-16	Oct-16	Feb-17	Jun-17	NA	NA	NA	2	2	4	NA	1	1	1	5	NA	NA	NA	7	NA	NA	NA	5	5	NA	NA	NA	NA	NA	NA	NA	NA	NA	1
1010516314	1010516104	1010516204	1	1	Male	FU1	5	NA	18	22	26	30	45	NA	NA	Jun-16	Oct-16	Feb-17	Jun-17	Sep-18	NA	NA	2	2	2	5	NA	1	1	1	1	NA	NA	NA	NA	8	NA	NA	3	3	3	NA	NA	NA	NA	NA	NA	NA	NA
1010516316	1010516102	1010516202	1	1	Female	FU1	5	NA	19	23	27	31	46	NA	NA	Jun-16	Oct-16	Feb-17	Jun-17	Sep-18	NA	NA	2	2	4	4	NA	1	1	3	3	NA	NA	NA	NA	4	NA	NA	2	NA	NA	NA	NA	NA	NA	NA	NA	NA	NA
1010517309	1010517109	1010517209	1	1	Female	B	5	13	16	20	24	28	NA	NA	Mar-16	Jun-16	Oct-16	Feb-17	Jun-17	NA	NA	NA	2	3	3	NA	2	1	1	1	NA	NA	NA	3	NA	NA	NA	1	1	1	NA	NA	NA	NA	NA	NA	NA	NA	1
1010517315	1010517117	1010517216	1	1	Male	B	5	20	23	27	31	35	NA	NA	Mar-16	Jun-16	Oct-16	Feb-17	Jun-17	NA	NA	NA	1	2	2	NA	1	1	1	1	NA	NA	NA	4	NA	NA	NA	1	1	1	NA	NA	NA	NA	NA	NA	NA	NA	1
1010517318	1010517122	1010517221	1	1	Female	B	5	8	11	15	19	23	NA	NA	Mar-16	Jun-16	Oct-16	Feb-17	Jun-17	NA	NA	NA	2	2	2	NA	2	1	1	1	NA	NA	NA	6	NA	NA	NA	3	1	1	NA	NA	NA	NA	NA	NA	NA	NA	1
1010517334	1010517142	1010517235	1	1	Female	B	5	22	26	29	34	NA	52	NA	Mar-16	Jun-16	Oct-16	Mar-17	NA	Sep-18	NA	NA	1	2	2	5	2	1	1	1	1	NA	NA	7	NA	8	NA	3	3	3	3	NA	NA	NA	NA	NA	NA	NA	1
1010517337	1010517145	1010517238	1	1	Male	B	5	6	9	13	17	21	NA	NA	Mar-16	Jun-16	Oct-16	Feb-17	Jun-17	NA	NA	NA	2	2	2	NA	2	1	1	1	NA	NA	NA	4	NA	NA	NA	2	2	2	NA	NA	NA	NA	NA	NA	NA	NA	1
1010517343	1010517119	1010517218	1	1	Female	FU1	5	NA	1	4	9	12	27	NA	NA	Jun-16	Oct-16	Feb-17	Jun-17	Sep-18	NA	NA	2	2	2	5	NA	1	1	1	1	NA	NA	NA	NA	4	NA	NA	2	2	2	NA	NA	NA	NA	NA	NA	NA	NA
1010517344	1010517131	1010517230	1	1	Female	FU1	5	NA	1	5	9	13	28	NA	NA	Jun-16	Oct-16	Mar-17	Jun-17	Sep-18	NA	NA	2	2	2	NA	NA	1	1	1	NA	NA	NA	NA	NA	NA	NA	NA	1	1	NA	NA	NA	NA	NA	NA	NA	NA	NA
1010518304	1010518105	1010518203	1	1	Female	B	5	4	7	11	15	19	NA	NA	Mar-16	Jul-16	Oct-16	Feb-17	Jun-17	NA	NA	NA	5	2	2	NA	1	3	1	1	NA	NA	NA	3	NA	NA	NA	1	1	1	NA	NA	NA	NA	NA	NA	NA	NA	1
1010518305	1010518106	1010518204	1	1	Female	B	5	1	4	8	12	NA	31	NA	Mar-16	Jul-16	Oct-16	Feb-17	NA	Sep-18	NA	NA	2	2	2	5	1	1	1	1	1	NA	NA	3	NA	7	NA	1	1	1	1	NA	NA	NA	NA	NA	NA	NA	1
1010518316	1010518121	1010518215	1	1	Female	B	5	7	10	14	18	22	NA	NA	Mar-16	Jul-16	Oct-16	Feb-17	Jun-17	NA	NA	NA	2	2	2	NA	1	1	1	1	NA	NA	NA	5	NA	NA	NA	3	3	3	NA	NA	NA	NA	NA	NA	NA	NA	1
1010518319	1010518124	1010518218	1	1	Male	B	5	14	17	NA	25	29	44	NA	Mar-16	Jul-16	NA	Feb-17	Jun-17	Sep-18	NA	NA	2	NA	2	5	1	1	NA	1	1	NA	NA	5	NA	5	NA	3	NA	3	3	NA	NA	NA	NA	NA	NA	NA	1
1010518322	1010518128	1010518221	1	1	Female	B	5	4	7	11	15	NA	34	NA	Mar-16	Jul-16	Oct-16	Feb-17	NA	Sep-18	NA	NA	2	2	2	5	1	1	1	1	1	NA	NA	9	NA	4	NA	3	2	2	2	NA	NA	NA	NA	NA	NA	NA	1
1010518327	1010518141	1010518234	1	1	Male	B	5	13	16	NA	24	28	43	NA	Mar-16	Jul-16	NA	Feb-17	Jun-17	Sep-18	NA	NA	2	NA	3	NA	2	1	NA	1	NA	NA	NA	5	5	NA	NA	3	NA	3	NA	NA	NA	NA	NA	NA	NA	NA	1
1010518328	1010518142	1010518235	1	1	Male	B	5	7	10	14	18	22	NA	NA	Mar-16	Jul-16	Oct-16	Feb-17	Jun-17	NA	NA	NA	NA	NA	NA	5	NA	NA	NA	NA	NA	NA	NA	3	NA	NA	NA	1	NA	NA	1	NA	NA	NA	1	NA	NA	NA	1
1010518329	1010518143	1010518236	1	1	Male	B	5	6	10	13	17	21	NA	NA	Mar-16	Jul-16	Oct-16	Feb-17	Jun-17	NA	NA	NA	2	2	2	NA	1	1	1	1	NA	NA	NA	7	NA	NA	NA	1	1	1	NA	NA	NA	NA	NA	NA	NA	NA	1
1010518333	1010518130	1010518223	1	1	Male	FU1	5	NA	2	6	10	14	29	NA	NA	Jul-16	Oct-16	Feb-17	Jun-17	Sep-18	NA	NA	2	2	2	5	NA	1	1	1	1	NA	NA	NA	NA	12	NA	NA	1	1	1	NA	NA	NA	NA	NA	NA	NA	NA
1010518334	1010518135	1010518228	1	1	Female	FU1	5	NA	1	5	9	13	28	NA	NA	Jul-16	Oct-16	Feb-17	Jun-17	Sep-18	NA	NA	NA	NA	NA	5	NA	NA	NA	NA	1	NA	NA	NA	NA	NA	NA	NA	NA	NA	2	NA	NA	NA	NA	NA	NA	NA	NA
1010619301	1010619101	NA	1	1	Male	B	5	22	25	NA	33	37	52	NA	Mar-16	Jun-16	NA	Feb-17	Jun-17	Sep-18	NA	NA	5	NA	4	4	2	3	NA	3	3	NA	NA	5	NA	5	NA	3	NA	NA	NA	NA	NA	NA	NA	NA	NA	NA	1
1010619302	1010619102	1010619201	1	1	Female	B	5	11	15	NA	23	27	41	NA	Mar-16	Jun-16	NA	Feb-17	Jun-17	Sep-18	NA	NA	2	NA	2	5	1	1	NA	1	1	NA	NA	10	NA	NA	NA	2	NA	2	NA	NA	NA	NA	NA	NA	NA	NA	1
1010619315	1010619115	1010619214	1	1	Male	B	5	6	10	13	18	21	NA	NA	Mar-16	Jun-16	Oct-16	Feb-17	Jun-17	NA	NA	NA	2	2	2	NA	2	1	1	1	NA	NA	NA	3	NA	NA	NA	1	4	4	NA	NA	NA	NA	NA	NA	NA	NA	1
1010619316	1010619115	1010619215	1	1	Male	B	5	12	16	20	24	28	NA	NA	Mar-16	Jun-16	Oct-16	Feb-17	Jun-17	NA	NA	NA	2	2	2	NA	NA	1	1	1	NA	NA	NA	NA	NA	NA	NA	NA	1	1	NA	NA	NA	NA	NA	NA	NA	NA	NA
1010619324	1010619128	1010619228	1	1	Female	B	5	11	14	18	22	26	NA	NA	Mar-16	Jun-16	Oct-16	Feb-17	Jun-17	NA	NA	NA	2	5	2	NA	2	1	11	1	NA	NA	NA	6	NA	NA	NA	3	NA	5	NA	NA	NA	NA	NA	NA	NA	NA	1
1010619345	1010619153	1010619253	1	1	Male	B	5	24	27	NA	35	39	53	NA	Mar-16	Jun-16	NA	Feb-17	Jun-17	Sep-18	NA	NA	5	2	2	3	2	1	1	1	1	NA	NA	4	NA	4	NA	2	2	2	2	NA	NA	NA	NA	NA	NA	NA	1
1010619355	1010619164	1010619264	1	1	Female	B	5	21	24	NA	32	36	51	NA	Mar-16	Jun-16	NA	Feb-17	Jun-17	Sep-18	NA	NA	5	5	2	5	2	1	5	1	1	NA	NA	4	NA	4	NA	1	NA	2	2	NA	NA	NA	NA	NA	NA	NA	1
1010619358	1010619170	1010619270	1	1	Male	B	5	5	8	12	16	20	NA	NA	Mar-16	Jun-16	Oct-16	Feb-17	Jun-17	NA	NA	NA	2	2	2	NA	2	1	1	1	NA	NA	NA	6	NA	NA	NA	4	4	4	NA	NA	NA	NA	NA	NA	NA	NA	1
1010619359	1010619171	1010619271	1	1	Male	B	5	2	5	9	13	17	NA	NA	Mar-16	Jun-16	Oct-16	Feb-17	Jun-17	NA	NA	NA	2	2	2	NA	2	1	1	1	NA	NA	NA	5	NA	NA	NA	3	3	3	NA	NA	NA	NA	NA	NA	NA	NA	1
1010619361	1010619174	1010619274	1	1	Female	B	5	23	26	30	34	38	NA	NA	Mar-16	Jun-16	Oct-16	Feb-17	Jun-17	NA	NA	NA	2	2	2	NA	2	1	1	1	NA	NA	NA	4	NA	NA	NA	2	2	2	NA	NA	NA	NA	NA	NA	NA	NA	1
1010619362	1010619174	1010619274	1	1	Male	B	5	1	4	8	12	16	NA	NA	Mar-16	Jun-16	Oct-16	Feb-17	Jun-17	NA	NA	NA	2	2	2	NA	2	1	1	1	NA	NA	NA	4	NA	NA	NA	2	2	2	NA	NA	NA	NA	NA	NA	NA	NA	1
1010619366	1010619178	1010619278	1	1	Female	B	5	38	41	45	49	53	NA	NA	Mar-16	Jun-16	Oct-16	Feb-17	Jun-17	NA	NA	NA	2	2	2	NA	2	1	1	1	NA	NA	NA	5	NA	NA	NA	2	2	2	NA	NA	NA	NA	NA	NA	NA	NA	1
1010619367	1010619178	1010619278	1	1	Female	B	5	10	13	17	21	25	NA	NA	Mar-16	Jun-16	Oct-16	Feb-17	Jun-17	NA	NA	NA	2	2	2	NA	NA	1	1	1	NA	NA	NA	NA	NA	NA	NA	NA	2	2	NA	NA	NA	NA	NA	NA	NA	NA	NA
1010619369	1010619180	1010619280	1	1	Male	B	5	6	9	13	17	21	NA	NA	Mar-16	Jun-16	Oct-16	Feb-17	Jun-17	NA	NA	NA	5	5	2	NA	2	3	11	1	NA	NA	NA	6	NA	NA	NA	3	NA	4	NA	NA	NA	NA	NA	NA	NA	NA	1
1010620302	1010620102	1010620202	1	1	Male	B	5	15	18	NA	26	30	45	NA	Mar-16	Jun-16	NA	Feb-17	Jun-17	Sep-18	NA	NA	3	NA	2	5	1	1	NA	1	1	NA	NA	4	NA	NA	NA	1	NA	2	NA	NA	NA	NA	NA	NA	NA	NA	1
1010620309	1010620108	1010620255	1	1	Female	B	5	11	14	18	22	NA	41	NA	Mar-16	Jun-16	Oct-16	Feb-17	NA	Sep-18	NA	NA	5	2	2	5	1	1	1	1	1	NA	NA	3	NA	3	NA	1	1	1	1	NA	NA	NA	NA	NA	NA	NA	1
1010620328	1010620126	1010620249	1	1	Male	B	5	8	12	16	20	24	NA	NA	Mar-16	Jun-16	Oct-16	Feb-17	Jun-17	NA	NA	NA	2	2	2	NA	1	1	1	1	NA	NA	NA	6	NA	NA	NA	3	3	3	NA	NA	NA	NA	NA	NA	NA	NA	1
1010620341	1010620128	1010620214	1	1	Female	B	5	24	NA	31	35	39	54	NA	Mar-16	NA	Oct-16	Feb-17	Jun-17	Sep-18	NA	NA	NA	2	2	5	1	NA	1	1	1	NA	NA	8	NA	NA	NA	2	3	3	NA	NA	NA	NA	NA	NA	NA	NA	1
1010620344	1010620141	1010620244	1	1	Female	B	5	12	NA	20	23	27	42	NA	Mar-16	NA	Oct-16	Feb-17	Jun-17	Sep-18	NA	NA	5	5	4	4	1	3	3	3	1	NA	NA	6	NA	6	NA	2	NA	NA	NA	NA	NA	NA	NA	NA	NA	NA	1
1010620346	1010620142	1010620221	1	1	Male	B	5	2	6	9	13	17	NA	NA	Mar-16	Jun-16	Oct-16	Feb-17	Jun-17	NA	NA	NA	5	5	4	NA	2	3	3	3	NA	NA	NA	10	NA	NA	NA	5	NA	NA	NA	NA	NA	NA	NA	NA	NA	NA	1
1010620355	1010620151	1010620245	1	1	Male	B	5	16	19	NA	27	31	46	NA	Mar-16	Jun-16	NA	Feb-17	Jun-17	Sep-18	NA	NA	2	NA	3	5	1	99	NA	1	1	NA	NA	3	NA	NA	NA	1	NA	1	NA	NA	NA	NA	NA	NA	NA	NA	1
1010620368	1010620163	1010620230	1	1	Male	B	5	4	8	NA	16	20	34	NA	Mar-16	Jun-16	NA	Feb-17	Jun-17	Sep-18	NA	NA	2	NA	2	2	1	1	NA	1	1	NA	NA	10	NA	NA	NA	12	NA	1	NA	NA	NA	NA	NA	NA	NA	NA	2
1010620379	1010620173	1010620238	1	1	Female	B	5	9	12	16	20	24	NA	NA	Mar-16	Jun-16	Oct-16	Feb-17	Jun-17	NA	NA	NA	2	2	2	NA	1	1	1	1	NA	NA	NA	5	NA	NA	NA	3	3	3	NA	NA	NA	NA	NA	NA	NA	NA	1
1010620383	1010620177	1010620241	1	1	Female	B	5	15	19	NA	26	30	45	NA	Mar-16	Jun-16	NA	Feb-17	Jun-17	Sep-18	NA	NA	5	NA	2	5	1	11	NA	1	1	NA	NA	5	NA	5	NA	3	NA	3	3	NA	NA	NA	NA	NA	NA	NA	1
1010620385	1010620101	1010620201	1	1	Male	FU1	5	NA	3	7	11	15	30	NA	NA	Jun-16	Oct-16	Feb-17	Jun-17	Sep-18	NA	NA	NA	2	2	4	1	NA	1	1	4	NA	NA	5	NA	10	NA	2	1	1	NA	NA	NA	NA	NA	NA	NA	NA	1
1010620386	1010620113	1010620207	1	1	Female	FU1	5	NA	3	7	11	15	30	NA	NA	Jun-16	Oct-16	Feb-17	Jun-17	Sep-18	NA	NA	2	2	2	4	NA	1	1	1	8	NA	NA	NA	NA	7	NA	NA	5	5	NA	NA	NA	NA	NA	NA	NA	NA	NA
1010620388	1010620112	1010620206	1	1	Female	FU1	5	NA	1	4	8	12	27	NA	NA	Jun-16	Oct-16	Feb-17	Jun-17	Sep-18	NA	NA	2	2	2	5	NA	1	1	1	1	NA	NA	NA	NA	7	NA	NA	1	1	1	NA	NA	NA	NA	NA	NA	NA	NA
1010621308	1010621107	1010621207	1	1	Female	B	5	16	NA	23	27	31	58	NA	Mar-16	NA	Oct-16	Feb-17	Jun-17	Sep-18	NA	NA	NA	2	2	5	2	NA	1	1	1	NA	NA	6	NA	NA	NA	2	2	2	NA	NA	NA	NA	NA	NA	NA	NA	1
1010621315	1010621116	1010621216	1	1	Female	B	5	17	20	24	28	32	NA	NA	Mar-16	Jun-16	Oct-16	Feb-17	Jun-17	NA	NA	NA	2	2	2	NA	2	1	1	1	NA	NA	NA	4	NA	NA	NA	2	2	2	NA	NA	NA	NA	NA	NA	NA	NA	2
1010621317	1010621119	1010621219	1	1	Male	B	5	7	11	15	19	23	NA	NA	Mar-16	Jun-16	Oct-16	Feb-17	Jun-17	NA	NA	NA	2	2	2	NA	2	1	1	1	NA	NA	NA	3	NA	NA	NA	1	1	1	NA	NA	NA	NA	NA	NA	NA	NA	1
1010621321	1010621124	NA	1	1	Male	B	5	18	21	25	29	33	NA	NA	Mar-16	Jun-16	Oct-16	Feb-17	Jun-17	NA	NA	NA	5	5	4	NA	2	2	2	2	NA	NA	NA	4	NA	NA	NA	2	NA	NA	NA	NA	NA	NA	NA	NA	NA	NA	1
1010621323	1010621127	1010621227	1	1	Male	B	5	1	5	8	13	16	NA	NA	Mar-16	Jun-16	Oct-16	Feb-17	Jun-17	NA	NA	NA	2	2	2	NA	2	1	1	1	NA	NA	NA	6	NA	NA	NA	2	3	3	NA	NA	NA	NA	NA	NA	NA	NA	1
1010621324	1010621128	1010621228	1	1	Female	B	5	2	5	9	13	17	NA	NA	Mar-16	Jun-16	Oct-16	Feb-17	Jun-17	NA	NA	NA	2	2	NA	5	NA	1	1	NA	1	NA	NA	3	NA	NA	NA	1	3	NA	3	NA	NA	NA	NA	NA	NA	NA	1
1010621325	1010621129	1010621229	1	1	Female	B	5	19	22	26	30	34	NA	NA	Mar-16	Jun-16	Oct-16	Feb-17	Jun-17	NA	NA	NA	2	2	2	NA	NA	1	1	1	NA	NA	NA	6	NA	NA	NA	4	2	2	NA	NA	NA	NA	NA	NA	NA	NA	1
1010621326	1010621130	1010621230	1	1	Female	B	5	10	13	17	21	25	NA	NA	Mar-16	Jun-16	Oct-16	Feb-17	Jun-17	NA	NA	NA	2	2	3	NA	1	1	1	1	NA	NA	NA	3	NA	NA	NA	1	1	1	NA	NA	NA	NA	NA	NA	NA	NA	1
1010621330	1010621136	1010621236	1	1	Female	B	5	8	11	15	19	23	NA	NA	Mar-16	Jun-16	Oct-16	Feb-17	Jun-17	NA	NA	NA	2	2	2	NA	2	1	1	1	NA	NA	NA	5	NA	NA	NA	3	3	3	NA	NA	NA	NA	NA	NA	NA	NA	3
1010621335	1010621139	1010621239	1	1	Male	B	5	0	4	8	12	16	NA	NA	Mar-16	Jun-16	Oct-16	Feb-17	Jun-17	NA	NA	NA	2	2	2	NA	1	1	1	1	NA	NA	NA	5	NA	NA	NA	3	3	3	NA	NA	NA	NA	NA	NA	NA	NA	1
1010621340	1010621143	1010621243	1	1	Male	B	5	23	26	30	34	38	NA	NA	Mar-16	Jun-16	Oct-16	Feb-17	Jun-17	NA	NA	NA	5	5	2	NA	2	11	3	1	NA	NA	NA	16	NA	NA	NA	3	NA	1	NA	NA	NA	NA	NA	NA	NA	NA	1
1010621342	1010621148	1010621248	1	1	Female	B	5	15	18	22	26	30	NA	NA	Mar-16	Jun-16	Oct-16	Feb-17	Jun-17	NA	NA	NA	5	5	4	NA	2	11	11	5	NA	NA	NA	9	NA	NA	NA	4	NA	NA	NA	NA	NA	NA	NA	NA	NA	NA	1
1010621349	1010621155	1010621255	1	1	Male	B	5	22	25	29	33	37	NA	NA	Mar-16	Jun-16	Oct-16	Feb-17	Jun-17	NA	NA	NA	2	2	2	NA	2	1	1	1	NA	NA	NA	3	NA	NA	NA	1	2	2	NA	NA	NA	NA	NA	NA	NA	NA	1
1010621363	1010621173	1010621273	1	1	Male	B	5	2	5	NA	14	18	32	NA	Mar-16	Jun-16	NA	Feb-17	Jun-17	Sep-18	NA	NA	NA	NA	4	4	2	NA	NA	3	3	NA	NA	4	NA	4	NA	1	NA	NA	NA	NA	NA	NA	NA	NA	NA	NA	1
1010621365	1010621176	NA	1	1	Male	B	5	11	14	18	22	26	NA	NA	Mar-16	Jun-16	Oct-16	Feb-17	Jun-17	NA	NA	NA	5	5	4	NA	1	3	3	3	NA	NA	NA	10	NA	NA	NA	2	NA	NA	NA	NA	NA	NA	NA	NA	NA	NA	2
1010621366	1010621177	1010621277	1	1	Female	B	5	9	12	16	20	24	NA	NA	Mar-16	Jun-16	Oct-16	Feb-17	Jun-17	NA	NA	NA	2	3	2	NA	1	1	1	1	NA	NA	NA	6	NA	NA	NA	3	4	2	NA	NA	NA	NA	NA	NA	NA	NA	1
1010621368	1010621179	1010621279	1	1	Male	B	5	3	6	10	14	NA	32	NA	Mar-16	Jun-16	Oct-16	Feb-17	NA	Sep-18	NA	NA	2	2	2	4	1	1	1	1	3	NA	NA	15	NA	13	NA	6	2	2	NA	NA	NA	NA	NA	NA	NA	NA	1
1010621373	1010621184	1010621284	1	1	Female	B	5	5	8	NA	16	20	34	NA	Mar-16	Jun-16	NA	Feb-17	Jun-17	Sep-18	NA	NA	NA	NA	NA	4	NA	NA	NA	NA	3	NA	NA	9	NA	NA	NA	1	NA	NA	NA	NA	NA	NA	NA	NA	NA	NA	1
1010621383	1010621199	1010621299	1	1	Female	B	5	2	6	9	14	17	NA	NA	Mar-16	Jun-16	Oct-16	Feb-17	Jun-17	NA	NA	NA	2	2	2	NA	2	1	1	1	NA	NA	NA	5	NA	NA	NA	1	1	1	NA	NA	NA	NA	NA	NA	NA	NA	1
1010621387	10106211103	10106212103	1	1	Male	B	5	17	20	24	28	32	NA	NA	Mar-16	Jul-16	Oct-16	Mar-17	Jun-17	NA	NA	NA	2	2	2	NA	2	1	1	1	NA	NA	NA	7	NA	NA	NA	3	2	2	NA	NA	NA	NA	NA	NA	NA	NA	1
10101013104	10101031111	1010101267	1	1	Female	B	5	22	25	29	33	37	NA	NA	Mar-16	Jun-16	Oct-16	Feb-17	Jun-17	NA	NA	NA	2	2	2	NA	2	1	1	1	NA	NA	NA	4	NA	NA	NA	2	4	4	NA	NA	NA	NA	NA	NA	NA	NA	1
10101013112	10101011123	NA	1	1	Female	B	5	26	29	33	37	41	NA	NA	Mar-16	Jun-16	Oct-16	Feb-17	Jun-17	NA	NA	NA	5	5	4	NA	99	5	5	5	NA	NA	NA	4	NA	NA	NA	2	NA	NA	NA	NA	NA	NA	NA	NA	NA	NA	1
10101013115	10101011127	10101012136	1	1	Female	B	5	4	7	11	15	19	NA	NA	Mar-16	Jun-16	Oct-16	Feb-17	Jun-17	NA	NA	NA	2	2	2	NA	1	1	1	1	NA	NA	NA	5	NA	NA	NA	2	1	1	NA	NA	NA	NA	NA	NA	NA	NA	1
10101013116	10101011128	1010101276	1	1	Female	B	5	8	12	16	20	24	NA	NA	Mar-16	Jun-16	Oct-16	Feb-17	Jun-17	NA	NA	NA	2	2	2	NA	1	1	1	1	NA	NA	NA	4	NA	NA	NA	1	2	3	NA	NA	NA	NA	NA	NA	NA	NA	2
10101013123	10101011136	10101012140	1	1	Male	B	5	5	8	12	16	20	NA	NA	Mar-16	Jun-16	Oct-16	Feb-17	Jun-17	NA	NA	NA	5	2	2	NA	1	11	1	1	NA	NA	NA	4	NA	NA	NA	1	2	2	NA	NA	NA	NA	NA	NA	NA	NA	1
10101013127	1010101142	10101012121	1	1	Male	B	5	23	26	30	34	38	NA	NA	Mar-16	Jun-16	Oct-16	Feb-17	Jun-17	NA	NA	NA	2	2	2	NA	2	1	1	1	NA	NA	NA	4	NA	NA	NA	1	1	1	NA	NA	NA	NA	NA	NA	NA	NA	1
10101013128	1010101143	10101012122	1	1	Male	B	5	25	28	32	36	40	NA	NA	Mar-16	Jun-16	Oct-16	Feb-17	Jun-17	NA	NA	NA	2	2	2	NA	1	1	1	1	NA	NA	NA	4	NA	NA	NA	2	2	2	NA	NA	NA	NA	NA	NA	NA	NA	1
10101013133	1010101148	1010101287	1	1	Female	B	5	4	7	11	16	19	NA	NA	Mar-16	Jun-16	Oct-16	Feb-17	Jun-17	NA	NA	NA	2	2	2	NA	2	1	1	1	NA	NA	NA	5	NA	NA	NA	3	3	3	NA	NA	NA	NA	NA	NA	NA	NA	1
10101013145	10101011167	1010101299	1	1	Female	B	5	21	25	28	33	36	NA	NA	Mar-16	Jun-16	Oct-16	Feb-17	Jun-17	NA	NA	NA	NA	2	2	NA	NA	NA	1	1	NA	NA	NA	4	NA	NA	NA	2	3	1	NA	NA	NA	NA	NA	NA	NA	NA	1
10101013146	10101011168	NA	1	1	Male	B	5	19	22	26	30	34	NA	NA	Mar-16	Jun-16	Oct-16	Feb-17	Jun-17	NA	NA	NA	5	5	4	NA	1	3	1	1	NA	NA	NA	5	NA	NA	NA	1	NA	NA	NA	NA	NA	NA	NA	NA	NA	NA	1
10101013147	10101011169	1010101298	1	1	Female	B	5	6	9	13	17	21	NA	NA	Mar-16	Jun-16	Oct-16	Feb-17	Jun-17	NA	NA	NA	2	2	2	NA	1	1	1	1	NA	NA	NA	4	NA	NA	NA	1	2	2	NA	NA	NA	NA	NA	NA	NA	NA	1
10101013148	10101011170	NA	1	1	Female	B	5	7	10	14	18	22	NA	NA	Mar-16	Jun-16	Oct-16	Feb-17	Jun-17	NA	NA	NA	5	5	4	NA	2	2	2	2	NA	NA	NA	5	NA	NA	NA	1	NA	NA	NA	NA	NA	NA	NA	NA	NA	NA	2
10101013150	10101011172	10101012127	1	1	Male	B	5	24	27	31	35	39	NA	NA	Mar-16	Jun-16	Oct-16	Feb-17	Jun-17	NA	NA	NA	2	2	2	NA	1	1	1	1	NA	NA	NA	6	NA	NA	NA	2	2	2	NA	NA	NA	NA	NA	NA	NA	NA	3
10101013152	10101011174	10101012128	1	1	Male	B	5	6	9	13	17	21	NA	NA	Mar-16	Jun-16	Oct-16	Feb-17	Jun-17	NA	NA	NA	2	2	2	NA	1	1	1	1	NA	NA	NA	3	NA	NA	NA	1	1	1	NA	NA	NA	NA	NA	NA	NA	NA	1
10101013160	1010101182	1010101205	1	1	Female	B	5	2	5	9	13	17	NA	NA	Mar-16	Jun-16	Oct-16	Feb-17	Jun-17	NA	NA	NA	2	5	4	NA	1	1	2	2	NA	NA	NA	4	NA	NA	NA	2	NA	NA	NA	NA	NA	NA	NA	NA	NA	NA	1
10101013162	1010101140	1010101227	1	1	Female	FU1	5	NA	2	6	10	14	28	NA	NA	Jun-16	Oct-16	Feb-17	Jun-17	Sep-18	NA	NA	2	2	2	2	NA	1	1	1	1	NA	NA	NA	NA	10	NA	NA	2	2	2	NA	NA	NA	NA	NA	NA	NA	NA
10101013168	10101011188	10101012110	1	1	Female	FU1	5	NA	12	16	20	24	39	NA	NA	Jul-16	Oct-16	Mar-17	Jun-17	Sep-18	NA	NA	2	2	2	4	NA	1	1	1	2	NA	NA	NA	NA	4	NA	NA	2	2	NA	NA	NA	NA	NA	NA	NA	NA	NA
10101023100	10101021114	1010102272	1	1	Male	B	5	19	22	26	30	34	NA	NA	Mar-16	Jun-16	Oct-16	Feb-17	Jun-17	NA	NA	NA	NA	NA	2	NA	NA	NA	NA	1	NA	NA	NA	3	NA	NA	NA	1	NA	2	NA	NA	NA	NA	NA	NA	NA	NA	1
10101023105	10101021119	1010102276	1	1	Female	B	5	9	12	16	20	24	NA	NA	Mar-16	Jun-16	Oct-16	Feb-17	Jun-17	NA	NA	NA	2	2	2	NA	1	1	1	1	NA	NA	NA	10	NA	NA	NA	4	4	3	NA	NA	NA	NA	NA	NA	NA	NA	1
10101023109	10101021123	1010102277	1	1	Male	B	5	4	7	11	15	NA	34	NA	Mar-16	Jun-16	Oct-16	Feb-17	NA	Sep-18	NA	NA	2	2	2	NA	1	1	1	1	NA	NA	NA	6	NA	NA	NA	2	2	2	NA	NA	NA	NA	NA	NA	NA	NA	1
10101023113	10101021127	1010102278	1	1	Female	B	5	4	7	11	15	19	NA	NA	Mar-16	Jun-16	Oct-16	Feb-17	Jun-17	NA	NA	NA	2	2	2	NA	1	1	1	1	NA	NA	NA	3	NA	NA	NA	1	1	1	NA	NA	NA	NA	NA	NA	NA	NA	1
10101023115	10101021129	10101022166	1	1	Female	B	5	23	26	30	34	38	NA	NA	Mar-16	Jun-16	Oct-16	Feb-17	Jun-17	NA	NA	NA	2	2	2	NA	1	1	1	1	NA	NA	NA	4	NA	NA	NA	2	2	1	NA	NA	NA	NA	NA	NA	NA	NA	1
10101023120	10101021135	1010102284	1	1	Male	B	5	14	17	21	25	29	NA	NA	Mar-16	Jun-16	Oct-16	Feb-17	Jun-17	NA	NA	NA	2	2	2	NA	1	1	1	1	NA	NA	NA	5	NA	NA	NA	3	3	3	NA	NA	NA	NA	NA	NA	NA	NA	1
10101023129	10101021144	1010102288	1	1	Male	B	5	8	12	15	19	23	NA	NA	Mar-16	Jun-16	Oct-16	Feb-17	Jun-17	NA	NA	NA	2	2	2	NA	1	1	1	1	NA	NA	NA	4	NA	NA	NA	2	2	2	NA	NA	NA	NA	NA	NA	NA	NA	1
10101023143	10101021158	1010102297	1	1	Male	B	5	23	26	30	34	37	NA	NA	Mar-16	Jun-16	Oct-16	Feb-17	Jun-17	NA	NA	NA	3	2	2	NA	1	1	1	1	NA	NA	NA	4	NA	NA	NA	1	2	2	NA	NA	NA	NA	NA	NA	NA	NA	2
10101023146	10101021162	10101022101	1	1	Male	B	5	13	16	20	24	NA	43	NA	Mar-16	Jun-16	Oct-16	Feb-17	NA	Sep-18	NA	NA	2	2	2	5	1	1	1	1	1	NA	NA	3	NA	3	NA	1	1	1	1	NA	NA	NA	NA	NA	NA	NA	1
10101023152	10101021169	NA	1	1	Male	B	5	25	28	32	36	40	NA	NA	Mar-16	Jun-16	Oct-16	Feb-17	Jun-17	NA	NA	NA	5	5	4	NA	1	3	22	9	NA	NA	NA	6	NA	NA	NA	3	NA	NA	NA	NA	NA	NA	NA	NA	NA	NA	1
10101023159	10101021175	10101022110	1	1	Male	B	5	1	4	8	12	16	NA	NA	Mar-16	Jun-16	Oct-16	Feb-17	Jun-17	NA	NA	NA	2	2	2	NA	1	1	1	1	NA	NA	NA	4	NA	NA	NA	2	2	2	NA	NA	NA	NA	NA	NA	NA	NA	1
10101023161	10101021177	10101022112	1	1	Male	B	5	3	6	10	14	18	NA	NA	Mar-16	Jun-16	Oct-16	Feb-17	Jun-17	NA	NA	NA	2	3	3	NA	1	1	1	1	NA	NA	NA	3	NA	NA	NA	1	1	1	NA	NA	NA	NA	NA	NA	NA	NA	1
10101023165	10101021181	10101022114	1	1	Male	B	5	9	12	16	20	NA	39	NA	Mar-16	Jun-16	Oct-16	Feb-17	NA	Sep-18	NA	NA	NA	NA	NA	2	NA	NA	NA	NA	1	NA	NA	8	NA	NA	NA	1	NA	NA	2	NA	NA	NA	NA	NA	NA	NA	1
10101023168	10101021184	10101022117	1	1	Male	B	5	5	8	12	15	19	NA	NA	Mar-16	Jun-16	Oct-16	Feb-17	Jun-17	NA	NA	NA	NA	NA	NA	4	NA	NA	NA	NA	1	NA	NA	4	NA	NA	NA	2	NA	NA	NA	NA	NA	NA	NA	NA	NA	NA	2
10101023169	10101021185	NA	1	1	Male	B	5	11	15	18	22	26	NA	NA	Mar-16	Jun-16	Oct-16	Feb-17	Jun-17	NA	NA	NA	5	5	4	NA	1	5	3	3	NA	NA	NA	7	NA	NA	NA	1	NA	NA	NA	NA	NA	NA	NA	NA	NA	NA	2
10101023184	10101021202	10101022132	1	1	Female	B	5	16	19	23	27	31	NA	NA	Mar-16	Jun-16	Oct-16	Feb-17	Jun-17	NA	NA	NA	2	2	2	NA	1	1	1	1	NA	NA	NA	4	NA	NA	NA	2	2	2	NA	NA	NA	NA	NA	NA	NA	NA	2
10101023192	10101021210	10101022140	1	1	Female	B	5	16	19	NA	27	31	46	NA	Mar-16	Jul-16	NA	Feb-17	Jun-17	Sep-18	NA	NA	2	NA	2	5	1	1	NA	1	1	NA	NA	6	NA	5	NA	2	NA	2	2	NA	NA	NA	NA	NA	NA	NA	1
10101023205	1010102160	1010102239	1	1	Male	FU1	5	NA	2	6	10	14	29	NA	NA	Jun-16	Oct-16	Feb-17	Jun-17	Sep-18	NA	NA	2	2	2	NA	2	1	1	1	NA	NA	NA	4	NA	NA	NA	2	2	2	NA	NA	NA	NA	NA	NA	NA	NA	1
10101023211	10101021226	10101022156	1	1	Male	FU1	5	NA	19	23	27	31	46	NA	NA	Jul-16	Oct-16	Mar-17	Jun-17	Sep-18	NA	NA	2	3	3	5	NA	1	1	1	1	NA	NA	NA	NA	NA	NA	NA	2	1	NA	NA	NA	NA	NA	NA	NA	NA	NA
10101033100	10101031106	1010103282	1	1	Female	B	5	17	20	24	28	32	NA	NA	Mar-16	Jul-16	Oct-16	Mar-17	Jun-17	NA	NA	NA	2	2	2	NA	2	1	1	1	NA	NA	NA	11	NA	NA	NA	4	2	2	NA	NA	NA	NA	NA	NA	NA	NA	1
10101033102	10101031109	1010103263	1	1	Male	B	5	19	22	26	30	34	NA	NA	Mar-16	Jul-16	Oct-16	Mar-17	Jun-17	NA	NA	NA	2	2	3	NA	2	1	1	1	NA	NA	NA	3	NA	NA	NA	1	1	2	NA	NA	NA	NA	NA	NA	NA	NA	3
10101033107	10101031115	1010103265	1	1	Female	B	5	3	7	11	15	18	NA	NA	Mar-16	Jul-16	Oct-16	Mar-17	Jun-17	NA	NA	NA	2	2	2	NA	1	1	1	1	NA	NA	NA	5	NA	NA	NA	1	1	1	NA	NA	NA	NA	NA	NA	NA	NA	3
10101033115	1010103161	1010103235	1	1	Female	FU1	5	NA	0	4	8	12	27	NA	NA	Jun-16	Oct-16	Feb-17	Jun-17	Sep-18	NA	NA	NA	NA	NA	5	NA	NA	NA	NA	NA	NA	NA	NA	NA	NA	NA	NA	NA	NA	3	NA	NA	NA	NA	NA	NA	NA	NA
10103083107	1010308185	1010308251	1	1	Male	FU1	5	NA	2	6	10	14	29	NA	NA	Jun-16	Oct-16	Feb-17	Jun-17	Sep-18	NA	NA	2	2	2	5	NA	1	1	1	1	NA	NA	NA	NA	3	NA	NA	1	1	1	NA	NA	NA	NA	NA	NA	NA	NA
10106193119	10106191112	10106192112	1	1	Male	FU1	5	NA	4	8	12	16	31	NA	NA	Jun-16	Oct-16	Feb-17	Jun-17	Sep-18	NA	NA	2	2	2	4	NA	1	1	1	3	NA	NA	NA	NA	4	NA	NA	1	1	NA	NA	NA	NA	NA	NA	NA	NA	NA
10106193120	1010619126	1010619226	1	1	Female	FU1	5	NA	3	7	11	15	30	NA	NA	Jun-16	Oct-16	Feb-17	Jun-17	Sep-18	NA	NA	2	2	2	5	NA	1	1	1	1	NA	NA	NA	NA	5	NA	NA	2	2	2	NA	NA	NA	NA	NA	NA	NA	NA
10106193121	1010619118	1010619218	1	1	Female	FU1	5	NA	6	10	14	18	32	NA	NA	Jun-16	Oct-16	Feb-17	Jun-17	Sep-18	NA	NA	NA	2	2	5	NA	NA	1	1	1	NA	NA	NA	NA	8	NA	NA	3	3	3	NA	NA	NA	NA	NA	NA	NA	NA
10106193123	1010619151	1010619251	1	1	Male	FU1	5	NA	2	6	10	14	29	NA	NA	Jun-16	Oct-16	Feb-17	Jun-17	Sep-18	NA	NA	2	2	2	3	NA	1	1	1	1	NA	NA	NA	NA	6	NA	NA	2	1	3	NA	NA	NA	NA	NA	NA	NA	NA
10106193127	1010619186	1010619286	1	1	Male	FU1	5	NA	20	24	28	32	47	NA	NA	Jun-16	Oct-16	Feb-17	Jun-17	Sep-18	NA	NA	2	2	2	5	NA	1	1	1	1	NA	NA	NA	NA	4	NA	NA	1	1	2	NA	NA	NA	NA	NA	NA	NA	NA
10106193131	1010619125	1010619225	1	1	Female	FU1	5	NA	3	7	11	15	30	NA	NA	Jun-16	Oct-16	Feb-17	Jun-17	Sep-18	NA	NA	2	2	2	5	NA	1	1	1	1	NA	NA	NA	NA	3	NA	NA	2	2	2	NA	NA	NA	NA	NA	NA	NA	NA
10106193135	10106191103	10106192103	1	1	Male	FU1	5	NA	18	22	26	30	45	NA	NA	Jun-16	Oct-16	Feb-17	Jun-17	Sep-18	NA	NA	2	NA	NA	NA	NA	1	NA	NA	NA	NA	NA	NA	NA	4	NA	NA	NA	NA	NA	NA	NA	NA	NA	NA	NA	NA	NA
10106213105	10106211135	10106212135	1	1	Male	FU1	5	NA	3	7	11	15	30	NA	NA	Jun-16	Oct-16	Feb-17	Jun-17	Sep-18	NA	NA	5	3	3	4	NA	2	1	1	2	NA	NA	NA	NA	NA	NA	NA	1	2	NA	NA	NA	NA	NA	NA	NA	NA	NA
1010101313	1010101116	1010101214	1	1	Male	B	4	13	NA	20	24	28	NA	NA	Mar-16	NA	Oct-16	Feb-17	Jun-17	NA	NA	NA	NA	2	2	NA	1	NA	1	1	NA	NA	NA	5	NA	NA	NA	3	3	3	NA	NA	NA	NA	NA	NA	NA	NA	1
1010101318	1010101123	10101012133	1	1	Male	B	4	23	26	NA	34	38	NA	NA	Mar-16	Jun-16	NA	Feb-17	Jun-17	NA	NA	NA	2	NA	2	NA	NA	1	NA	1	NA	NA	NA	NA	NA	NA	NA	NA	NA	2	NA	NA	NA	NA	NA	NA	NA	NA	NA
1010101322	1010101127	10101012145	1	1	Female	B	4	20	NA	NA	31	35	50	NA	Mar-16	NA	NA	Feb-17	Jun-17	Sep-18	NA	NA	NA	NA	2	5	1	NA	NA	1	1	NA	NA	5	NA	5	NA	2	NA	3	3	NA	NA	NA	NA	NA	NA	NA	2
1010101333	1010101141	1010101228	1	1	Female	B	4	1	NA	NA	12	16	31	NA	Mar-16	NA	NA	Feb-17	Jun-17	Sep-18	NA	NA	NA	NA	2	4	1	NA	NA	1	3	NA	NA	9	NA	9	NA	3	NA	2	NA	NA	NA	NA	NA	NA	NA	NA	1
1010101335	1010101143	1010101213	1	1	Female	B	4	20	23	NA	31	35	NA	NA	Mar-16	Jun-16	NA	Feb-17	Jun-17	NA	NA	NA	5	2	2	NA	2	1	1	1	NA	NA	NA	5	NA	NA	NA	2	2	2	NA	NA	NA	NA	NA	NA	NA	NA	1
1010102301	1010102101	1010102201	1	1	Female	B	4	5	8	12	16	NA	NA	NA	Mar-16	Jun-16	Oct-16	Feb-17	NA	NA	NA	NA	2	2	2	NA	1	1	1	1	NA	NA	NA	9	NA	NA	NA	5	2	2	NA	NA	NA	NA	NA	NA	NA	NA	1
1010102303	1010102104	1010102204	1	1	Female	B	4	16	NA	23	27	31	NA	NA	Mar-16	NA	Oct-16	Feb-17	Jun-17	NA	NA	NA	NA	2	2	NA	1	NA	1	1	NA	NA	NA	4	NA	NA	NA	2	2	2	NA	NA	NA	NA	NA	NA	NA	NA	1
1010102312	1010102114	1010102214	1	1	Female	B	4	3	6	10	15	NA	NA	NA	Mar-16	Jun-16	Oct-16	Feb-17	NA	NA	NA	NA	2	2	2	NA	1	1	1	1	NA	NA	NA	3	NA	NA	NA	1	2	1	NA	NA	NA	NA	NA	NA	NA	NA	1
1010102318	1010102122	10101022162	1	1	Female	B	4	4	7	NA	15	19	NA	NA	Mar-16	Jun-16	NA	Feb-17	Jun-17	NA	NA	NA	2	NA	2	NA	1	1	NA	1	NA	NA	NA	8	NA	NA	NA	4	NA	1	NA	NA	NA	NA	NA	NA	NA	NA	1
1010102327	1010102134	1010102228	1	1	Female	B	4	1	4	NA	13	NA	31	NA	Mar-16	Jun-16	NA	Feb-17	NA	Sep-18	NA	NA	2	NA	2	5	1	1	NA	1	1	NA	NA	3	NA	5	NA	1	NA	1	1	NA	NA	NA	NA	NA	NA	NA	1
1010102328	1010102135	NA	1	1	Male	B	4	9	12	NA	21	25	NA	NA	Mar-16	Jun-16	NA	Feb-17	Jun-17	NA	NA	NA	5	NA	4	NA	1	3	NA	3	NA	NA	NA	11	NA	NA	NA	4	NA	NA	NA	NA	NA	NA	NA	NA	NA	NA	1
1010102331	1010102138	10101022194	1	1	Male	B	4	21	24	28	33	NA	NA	NA	Mar-16	Jun-16	Oct-16	Feb-17	NA	NA	NA	NA	5	5	2	NA	1	2	2	1	NA	NA	NA	6	NA	NA	NA	1	NA	1	NA	NA	NA	NA	NA	NA	NA	NA	2
1010102336	1010102144	10101022195	1	1	Female	B	4	11	14	NA	23	26	NA	NA	Mar-16	Jun-16	NA	Feb-17	Jun-17	NA	NA	NA	5	NA	4	NA	2	3	NA	3	NA	NA	NA	7	NA	NA	NA	2	NA	NA	NA	NA	NA	NA	NA	NA	NA	NA	1
1010102342	1010102150	NA	1	1	Female	B	4	5	8	12	16	NA	NA	NA	Mar-16	Jun-16	Oct-16	Feb-17	NA	NA	NA	NA	5	5	4	NA	2	1	3	3	NA	NA	NA	3	NA	NA	NA	1	NA	NA	NA	NA	NA	NA	NA	NA	NA	NA	2
1010102349	1010102158	1010102238	1	1	Female	B	4	11	14	18	23	NA	NA	NA	Mar-16	Jun-16	Oct-16	Feb-17	NA	NA	NA	NA	5	5	4	NA	2	3	4	4	NA	NA	NA	3	NA	NA	NA	1	NA	NA	NA	NA	NA	NA	NA	NA	NA	NA	2
1010102357	1010102169	10101022192	1	1	Female	B	4	24	27	NA	35	39	NA	NA	Mar-16	Jun-16	NA	Feb-17	Jun-17	NA	NA	NA	5	NA	2	NA	1	3	NA	1	NA	NA	NA	3	NA	NA	NA	1	NA	1	NA	NA	NA	NA	NA	NA	NA	NA	1
1010102358	1010102170	NA	1	1	Male	B	4	12	15	19	23	NA	NA	NA	Mar-16	Jun-16	Oct-16	Feb-17	NA	NA	NA	NA	5	5	4	NA	1	3	3	3	NA	NA	NA	4	NA	NA	NA	1	NA	NA	NA	NA	NA	NA	NA	NA	NA	NA	1
1010102380	1010102195	NA	1	1	Male	B	4	21	24	NA	32	NA	51	NA	Mar-16	Jun-16	NA	Feb-17	NA	Sep-18	NA	NA	5	NA	4	4	2	3	NA	3	3	NA	NA	6	NA	7	NA	2	NA	NA	NA	NA	NA	NA	NA	NA	NA	NA	1
1010102399	10101021113	1010102271	1	1	Female	B	4	5	8	12	16	NA	NA	NA	Mar-16	Jun-16	Oct-16	Feb-17	NA	NA	NA	NA	2	2	2	NA	1	1	1	1	NA	NA	NA	6	NA	NA	NA	3	1	1	NA	NA	NA	NA	NA	NA	NA	NA	2
1010103335	1010103134	1010103287	1	1	Female	B	4	23	NA	30	34	38	NA	NA	Mar-16	NA	Oct-16	Feb-17	Jun-17	NA	NA	NA	NA	2	3	NA	1	NA	1	1	NA	NA	NA	12	NA	NA	NA	5	2	3	NA	NA	NA	NA	NA	NA	NA	NA	1
1010103336	1010103136	NA	1	1	Male	B	4	5	9	12	17	NA	NA	NA	Mar-16	Jun-16	Oct-16	Feb-17	NA	NA	NA	NA	5	5	4	NA	1	3	3	3	NA	NA	NA	7	NA	NA	NA	2	NA	NA	NA	NA	NA	NA	NA	NA	NA	NA	1
1010103356	1010103156	1010103268	1	1	Female	B	4	15	18	22	26	NA	NA	NA	Mar-16	Jun-16	Oct-16	Feb-17	NA	NA	NA	NA	2	3	3	NA	1	1	1	1	NA	NA	NA	5	NA	NA	NA	2	2	3	NA	NA	NA	NA	NA	NA	NA	NA	3
1010103384	1010103190	1010103292	1	1	Male	B	4	22	NA	30	34	37	NA	NA	Mar-16	NA	Oct-16	Mar-17	Jun-17	NA	NA	NA	NA	2	2	NA	2	NA	1	1	NA	NA	NA	3	NA	NA	NA	1	1	1	NA	NA	NA	NA	NA	NA	NA	NA	1
1010204301	1010204101	1010204201	1	1	Female	B	4	10	13	NA	21	25	NA	NA	Mar-16	Jun-16	NA	Feb-17	Jun-17	NA	NA	NA	2	NA	2	NA	1	1	NA	1	NA	NA	NA	6	NA	NA	NA	4	NA	4	NA	NA	NA	NA	NA	NA	NA	NA	1
1010204302	1010204102	1010204202	1	1	Male	B	4	20	23	27	31	NA	NA	NA	Mar-16	Jun-16	Oct-16	Feb-17	NA	NA	NA	NA	2	2	2	NA	1	1	1	1	NA	NA	NA	5	NA	NA	NA	3	3	3	NA	NA	NA	NA	NA	NA	NA	NA	1
1010204303	1010204103	1010204262	1	1	Female	B	4	21	NA	NA	32	36	51	NA	Mar-16	NA	NA	Feb-17	Jun-17	Sep-18	NA	NA	NA	NA	3	4	2	NA	NA	9	3	NA	NA	3	5	NA	NA	1	NA	1	NA	NA	NA	NA	NA	NA	NA	NA	1
1010204328	1010204129	1010204216	1	1	Male	B	4	4	7	NA	15	19	NA	NA	Mar-16	Jun-16	NA	Feb-17	Jun-17	NA	NA	NA	2	NA	2	NA	1	1	NA	1	NA	NA	NA	3	NA	NA	NA	1	NA	1	NA	NA	NA	NA	NA	NA	NA	NA	1
1010204346	1010204147	1010204223	1	1	Male	B	4	3	6	10	14	NA	NA	NA	Mar-16	Jun-16	Oct-16	Feb-17	NA	NA	NA	NA	2	2	3	NA	1	1	1	1	NA	NA	NA	4	NA	NA	NA	2	2	3	NA	NA	NA	NA	NA	NA	NA	NA	2
1010204376	1010204167	1010204237	1	1	Male	FU1	4	NA	1	5	9	13	NA	NA	NA	Jun-16	Oct-16	Feb-17	Jun-17	NA	NA	NA	2	2	2	NA	NA	1	1	1	NA	NA	NA	NA	NA	NA	NA	NA	3	3	NA	NA	NA	NA	NA	NA	NA	NA	NA
1010204378	1010204163	1010204234	1	1	Male	FU2	4	NA	NA	3	7	11	26	NA	NA	NA	Oct-16	Feb-17	Jun-17	Sep-18	NA	NA	3	2	NA	5	1	1	1	NA	1	NA	NA	NA	NA	6	NA	NA	2	NA	NA	NA	NA	NA	NA	NA	NA	NA	NA
1010205311	1010205111	1010205249	1	1	Female	B	4	12	NA	NA	23	27	42	NA	Mar-16	NA	NA	Feb-17	Jun-17	Sep-18	NA	NA	NA	NA	2	5	1	NA	NA	1	1	NA	NA	4	NA	4	NA	1	NA	6	7	NA	NA	NA	NA	NA	NA	NA	1
1010205315	1010205115	1010205208	1	1	Male	B	4	18	NA	25	29	NA	47	NA	Mar-16	NA	Oct-16	Feb-17	NA	Sep-18	NA	NA	NA	2	3	5	1	NA	1	1	1	NA	NA	3	NA	NA	NA	1	1	1	NA	NA	NA	NA	NA	NA	NA	NA	1
1010205327	1010205131	1010205216	1	1	Female	B	4	17	20	24	28	NA	NA	NA	Mar-16	Jun-16	Oct-16	Feb-17	NA	NA	NA	NA	2	2	3	NA	1	1	1	1	NA	NA	NA	3	NA	NA	NA	1	1	1	NA	NA	NA	NA	NA	NA	NA	NA	1
1010205340	1010205148	1010205229	1	1	Female	B	4	5	8	12	16	NA	NA	NA	Mar-16	Jun-16	Oct-16	Feb-17	NA	NA	NA	NA	2	2	4	NA	1	1	1	Other	NA	NA	NA	5	NA	NA	NA	3	3	NA	NA	NA	NA	NA	NA	NA	NA	NA	2
1010205343	1010205151	1010205232	1	1	Male	B	4	14	17	21	25	NA	NA	NA	Mar-16	Jun-16	Oct-16	Feb-17	NA	NA	NA	NA	2	5	2	NA	2	1	3	1	NA	NA	NA	5	NA	NA	NA	3	NA	3	NA	NA	NA	NA	NA	NA	NA	NA	1
1010205350	1010205105	1010205204	1	1	Female	FU1	4	NA	0	4	9	12	NA	NA	NA	Jun-16	Oct-16	Feb-17	Jun-17	NA	NA	NA	2	2	2	NA	1	5	5	1	NA	NA	NA	NA	NA	NA	NA	NA	2	2	NA	NA	NA	NA	NA	NA	NA	NA	NA
1010205352	1010205129	1010205214	1	1	Male	FU2	4	NA	NA	1	5	9	24	NA	NA	NA	Oct-16	Feb-17	Jun-17	Sep-18	NA	NA	NA	2	2	3	NA	NA	1	1	1	NA	NA	NA	NA	4	NA	NA	1	1	1	NA	NA	NA	NA	NA	NA	NA	NA
1010206330	1010206133	NA	1	1	Male	B	4	14	17	21	25	NA	NA	NA	Mar-16	Jun-16	Oct-16	Feb-17	NA	NA	NA	NA	5	NA	4	NA	2	2	NA	2	NA	NA	NA	4	NA	NA	NA	3	NA	NA	NA	NA	NA	NA	NA	NA	NA	NA	1
1010206337	1010206140	1010206253	1	1	Female	B	4	17	20	24	28	NA	NA	NA	Mar-16	Jun-16	Oct-16	Feb-17	NA	NA	NA	NA	5	2	2	NA	1	1	1	1	NA	NA	NA	7	NA	NA	NA	2	1	1	NA	NA	NA	NA	NA	NA	NA	NA	1
1010206344	1010206148	1010206220	1	1	Male	B	4	1	4	NA	12	16	NA	NA	Mar-16	Jun-16	NA	Feb-17	Jun-17	NA	NA	NA	2	NA	2	NA	1	1	NA	1	NA	NA	NA	9	NA	NA	NA	1	NA	2	NA	NA	NA	NA	NA	NA	NA	NA	1
1010206354	1010206120	1010206207	1	1	Male	FU1	4	NA	1	5	10	13	NA	NA	NA	Jun-16	Oct-16	Feb-17	Jun-17	NA	NA	NA	2	2	2	NA	NA	1	1	1	NA	NA	NA	NA	NA	NA	NA	NA	1	1	NA	NA	NA	NA	NA	NA	NA	NA	NA
1010206357	1010206162	1010206231	1	1	Female	FU2	4	NA	NA	24	28	32	47	NA	NA	NA	Oct-16	Feb-17	Jun-17	Sep-18	NA	NA	2	2	2	5	NA	1	1	1	1	NA	NA	NA	NA	4	NA	NA	3	3	3	NA	NA	NA	NA	NA	NA	NA	NA
1010207307	1010207111	1010207258	1	1	Male	B	4	23	NA	30	34	38	NA	NA	Mar-16	NA	Oct-16	Feb-17	Jun-17	NA	NA	NA	NA	2	2	NA	2	NA	1	1	NA	NA	NA	6	NA	NA	NA	2	3	5	NA	NA	NA	NA	NA	NA	NA	NA	1
1010207317	1010207122	1010207211	1	1	Female	B	4	16	19	23	27	NA	NA	NA	Mar-16	Jun-16	Oct-16	Feb-17	NA	NA	NA	NA	1	2	2	NA	2	1	1	1	NA	NA	NA	5	NA	NA	NA	2	2	2	NA	NA	NA	NA	NA	NA	NA	NA	1
1010207383	10102071103	1010207291	1	1	Male	B	4	16	19	NA	27	31	NA	NA	Mar-16	Jun-16	NA	Feb-17	Jun-17	NA	NA	NA	5	NA	4	NA	2	1	NA	1	NA	NA	NA	4	NA	NA	NA	2	NA	NA	NA	NA	NA	NA	NA	NA	NA	NA	1
1010207392	10102071109	1010207254	1	1	Male	B	4	7	11	NA	19	22	NA	NA	Mar-16	Jun-16	NA	Feb-17	Jun-17	NA	NA	NA	2	NA	2	NA	1	1	NA	1	NA	NA	NA	4	NA	NA	NA	2	NA	2	NA	NA	NA	NA	NA	NA	NA	NA	1
1010207396	1010207137	1010207218	1	1	Male	FU1	4	NA	2	6	10	14	NA	NA	NA	Jun-16	Oct-16	Feb-17	Jun-17	NA	NA	NA	2	2	2	NA	NA	1	1	1	NA	NA	NA	NA	NA	NA	NA	NA	2	2	NA	NA	NA	NA	NA	NA	NA	NA	NA
1010207399	1010207160	1010207232	1	1	Female	FU1	4	NA	1	5	9	13	NA	NA	NA	Jun-16	Oct-16	Feb-17	Jun-17	NA	NA	NA	2	2	2	NA	NA	1	1	1	NA	NA	NA	NA	NA	NA	NA	NA	1	1	NA	NA	NA	NA	NA	NA	NA	NA	NA
1010308302	1010308102	1010308290	1	1	Male	B	4	2	6	10	14	NA	NA	NA	Mar-16	Jun-16	Oct-16	Feb-17	NA	NA	NA	NA	5	5	3	NA	1	11	1	1	NA	NA	NA	11	NA	NA	NA	5	NA	1	NA	NA	NA	NA	NA	NA	NA	NA	1
1010308349	1010308154	1010308233	1	1	Female	B	4	3	NA	10	14	18	NA	NA	Mar-16	NA	Oct-16	Feb-17	Jun-17	NA	NA	NA	NA	5	2	NA	1	NA	3	1	NA	NA	NA	7	NA	NA	NA	1	NA	1	NA	NA	NA	NA	NA	NA	NA	NA	1
1010308364	1010308169	NA	1	1	Male	B	4	15	18	22	26	NA	NA	NA	Mar-16	Jun-16	Oct-16	Feb-17	NA	NA	NA	NA	5	5	4	NA	1	11	22	Other	NA	NA	NA	8	NA	NA	NA	1	NA	NA	NA	NA	NA	NA	NA	NA	NA	NA	1
1010308379	1010308191	1010308256	1	1	Male	B	4	2	5	NA	13	NA	32	NA	Mar-16	Jun-16	NA	Feb-17	NA	Sep-18	NA	NA	2	NA	2	5	1	1	NA	1	1	NA	NA	3	NA	3	NA	1	NA	1	2	NA	NA	NA	NA	NA	NA	NA	1
1010309307	1010309106	1010309260	1	1	Male	B	4	21	NA	28	32	36	NA	NA	Mar-16	NA	Oct-16	Feb-17	Jun-17	NA	NA	NA	NA	2	2	NA	1	NA	1	1	NA	NA	NA	8	NA	NA	NA	1	1	1	NA	NA	NA	NA	NA	NA	NA	NA	1
1010309308	1010309107	1010309271	1	1	Male	FU1	4	NA	20	NA	28	31	46	NA	NA	Jun-16	NA	Feb-17	Jun-17	Sep-18	NA	NA	5	NA	2	4	2	3	NA	1	4	NA	NA	4	NA	7	NA	1	NA	2	NA	NA	NA	NA	NA	NA	NA	NA	1
1010309336	1010309131	1010309214	1	1	Female	B	4	8	12	15	20	NA	NA	NA	Mar-16	Jun-16	Oct-16	Mar-17	NA	NA	NA	NA	2	2	2	NA	1	1	1	1	NA	NA	NA	10	NA	NA	NA	5	3	3	NA	NA	NA	NA	NA	NA	NA	NA	1
1010309356	1010309153	1010309270	1	1	Female	B	4	10	13	NA	21	25	NA	NA	Mar-16	Jun-16	NA	Feb-17	Jun-17	NA	NA	NA	5	NA	2	NA	1	1	NA	1	NA	NA	NA	12	NA	NA	NA	4	NA	2	NA	NA	NA	NA	NA	NA	NA	NA	1
1010309364	1010309160	1010309268	1	1	Male	B	4	23	26	30	34	NA	NA	NA	Mar-16	Jun-16	Oct-16	Feb-17	NA	NA	NA	NA	5	2	2	NA	1	2	1	1	NA	NA	NA	3	NA	NA	NA	1	1	1	NA	NA	NA	NA	NA	NA	NA	NA	1
1010309365	1010309161	1010309232	1	1	Male	B	4	4	7	11	15	NA	NA	NA	Mar-16	Jun-16	Oct-16	Feb-17	NA	NA	NA	NA	2	5	4	NA	1	1	3	3	NA	NA	NA	5	NA	NA	NA	2	NA	NA	NA	NA	NA	NA	NA	NA	NA	NA	1
1010309378	1010309177	1010309243	1	1	Female	B	4	4	7	11	15	NA	NA	NA	Mar-16	Jun-16	Oct-16	Feb-17	NA	NA	NA	NA	2	5	2	NA	1	1	5	1	NA	NA	NA	4	NA	NA	NA	2	NA	2	NA	NA	NA	NA	NA	NA	NA	NA	2
1010310324	1010310124	NA	1	1	Male	B	4	6	9	NA	17	21	NA	NA	Mar-16	Jun-16	NA	Feb-17	Jun-17	NA	NA	NA	5	NA	4	NA	2	3	NA	3	NA	NA	NA	8	NA	NA	NA	3	NA	NA	NA	NA	NA	NA	NA	NA	NA	NA	2
1010310348	1010310155	1010310247	1	1	Female	B	4	12	15	NA	23	27	NA	NA	Mar-16	Jun-16	NA	Feb-17	Jun-17	NA	NA	NA	2	NA	2	4	2	1	NA	1	2	NA	NA	3	NA	3	NA	1	NA	1	NA	NA	NA	NA	NA	NA	NA	NA	2
1010310361	1010310141	1010310217	1	1	Female	FU1	4	NA	2	NA	10	14	29	NA	NA	Jun-16	NA	Feb-17	Jun-17	Sep-18	NA	NA	2	NA	2	3	NA	1	NA	1	1	NA	NA	NA	NA	6	NA	NA	NA	2	2	NA	NA	NA	NA	NA	NA	NA	NA
1010310362	1010310152	1010310224	1	1	Male	FU1	4	NA	1	5	9	NA	28	NA	NA	Jun-16	Oct-16	Feb-17	NA	Sep-18	NA	NA	2	2	2	5	NA	1	1	1	1	NA	NA	NA	NA	1	NA	NA	3	3	1	NA	NA	NA	NA	NA	NA	NA	NA
1010310365	1010310161	1010310232	1	1	Female	FU1	4	NA	2	6	10	15	NA	NA	NA	Jun-16	Oct-16	Feb-17	Jun-17	NA	NA	NA	2	2	4	NA	NA	1	3	9	NA	NA	NA	NA	NA	NA	NA	NA	5	NA	NA	NA	NA	NA	NA	NA	NA	NA	NA
1010411305	1010411105	1010411231	1	1	Female	B	4	21	NA	28	32	36	NA	NA	Mar-16	NA	Oct-16	Feb-17	Jun-17	NA	NA	NA	5	NA	NA	NA	NA	1	NA	NA	NA	NA	NA	4	NA	NA	NA	2	NA	NA	NA	NA	NA	NA	NA	NA	NA	NA	1
1010412341	1010412152	1010412244	1	1	Female	B	4	13	NA	21	25	29	NA	NA	Mar-16	NA	Oct-16	Feb-17	Jun-17	NA	NA	NA	NA	2	2	NA	1	NA	1	1	NA	NA	NA	9	NA	NA	NA	5	2	2	NA	NA	NA	NA	NA	NA	NA	NA	1
1010412357	1010412169	1010412293	1	1	Female	B	4	23	27	NA	35	38	NA	NA	Mar-16	Jun-16	NA	Feb-17	Jun-17	NA	NA	NA	5	NA	2	NA	1	1	NA	1	NA	NA	NA	13	NA	NA	NA	3	NA	2	NA	NA	NA	NA	NA	NA	NA	NA	1
1010412359	1010412172	1010412262	1	1	Male	B	4	13	NA	20	24	28	NA	NA	Mar-16	NA	Oct-16	Feb-17	Jun-17	NA	NA	NA	NA	5	4	NA	1	NA	11	9	NA	NA	NA	7	NA	NA	NA	5	NA	NA	NA	NA	NA	NA	NA	NA	NA	NA	1
1010412370	1010412190	1010412279	1	1	Female	B	4	5	NA	12	16	20	NA	NA	Mar-16	NA	Oct-16	Feb-17	Jun-17	NA	NA	NA	NA	NA	2	NA	1	NA	NA	1	NA	NA	NA	4	NA	NA	NA	1	NA	1	NA	NA	NA	NA	NA	NA	NA	NA	1
1010412372	1010412192	1010412281	1	1	Female	B	4	5	NA	12	16	20	NA	NA	Mar-16	NA	Oct-16	Feb-17	Jun-17	NA	NA	NA	NA	2	4	NA	1	NA	1	5	NA	NA	NA	4	NA	NA	NA	2	2	NA	NA	NA	NA	NA	NA	NA	NA	NA	1
1010412380	1010412164	1010412255	1	1	Male	FU2	4	NA	NA	3	7	11	26	NA	NA	NA	Oct-16	Feb-17	Jun-17	Sep-18	NA	NA	3	2	2	3	1	1	1	1	1	NA	NA	NA	NA	9	NA	NA	2	2	NA	NA	NA	NA	NA	NA	NA	NA	NA
1010412381	1010412131	1010412226	1	1	Female	FU2	4	NA	NA	3	7	11	26	NA	NA	NA	Oct-16	Feb-17	Jun-17	Sep-18	NA	NA	NA	2	1	4	NA	NA	1	1	3	NA	NA	NA	NA	6	NA	NA	1	NA	NA	NA	NA	NA	NA	NA	NA	NA	NA
1010412382	1010412126	1010412221	1	1	Male	FU2	4	NA	NA	0	4	8	23	NA	NA	NA	Oct-16	Feb-17	Jun-17	Sep-18	NA	NA	NA	2	2	2	NA	NA	1	1	1	NA	NA	NA	NA	9	NA	NA	7	7	7	NA	NA	NA	NA	NA	NA	NA	NA
1010412385	1010412134	1010412229	1	1	Female	FU2	4	NA	NA	1	5	9	24	NA	NA	NA	Oct-16	Feb-17	Jun-17	Sep-18	NA	NA	NA	2	2	5	NA	NA	1	1	1	NA	NA	NA	NA	5	NA	NA	3	3	3	NA	NA	NA	NA	NA	NA	NA	NA
1010412386	1010412133	1010412228	1	1	Male	FU2	4	NA	NA	3	8	12	26	NA	NA	NA	Oct-16	Feb-17	Jun-17	Sep-18	NA	NA	NA	NA	NA	4	NA	NA	NA	NA	3	NA	NA	NA	NA	NA	NA	NA	NA	NA	NA	NA	NA	NA	NA	NA	NA	NA	NA
1010412388	1010412132	1010412227	1	1	Female	FU2	4	NA	NA	6	10	14	29	NA	NA	NA	Oct-16	Feb-17	Jun-17	Sep-18	NA	NA	NA	2	2	4	NA	NA	1	1	1	NA	NA	NA	NA	7	NA	NA	6	6	NA	NA	NA	NA	NA	NA	NA	NA	NA
1010413311	1010413111	NA	1	1	Female	B	4	10	13	17	21	NA	NA	NA	Mar-16	Jun-16	Oct-16	Feb-17	NA	NA	NA	NA	5	5	4	NA	1	2	4	2	NA	NA	NA	4	NA	NA	NA	2	NA	NA	NA	NA	NA	NA	NA	NA	NA	NA	1
1010413312	1010413113	1010413246	1	1	Male	B	4	6	9	13	17	NA	NA	NA	Mar-16	Jun-16	Oct-16	Feb-17	NA	NA	NA	NA	2	2	2	NA	1	1	1	1	NA	NA	NA	5	NA	NA	NA	1	2	2	NA	NA	NA	NA	NA	NA	NA	NA	1
1010413355	1010413155	1010413241	1	1	Male	FU2	4	NA	NA	2	6	10	25	NA	NA	NA	Oct-16	Feb-17	Jun-17	Sep-18	NA	NA	NA	2	2	4	NA	NA	1	1	3	NA	NA	NA	NA	5	NA	NA	3	3	NA	NA	NA	NA	NA	NA	NA	NA	NA
1010413356	1010413142	1010413230	1	1	Female	FU2	4	NA	NA	2	6	10	25	NA	NA	NA	Oct-16	Feb-17	Jun-17	Sep-18	NA	NA	3	2	2	5	1	1	1	1	1	NA	NA	NA	NA	6	NA	NA	4	4	NA	NA	NA	NA	NA	NA	NA	NA	NA
1010414310	1010414109	1010414220	1	1	Male	B	4	23	26	30	34	NA	NA	NA	Mar-16	Jun-16	Oct-16	Feb-17	NA	NA	NA	NA	2	2	2	NA	1	1	1	1	NA	NA	NA	7	NA	NA	NA	5	5	2	NA	NA	NA	NA	NA	NA	NA	NA	1
1010414318	1010414109	1010414220	1	1	Female	B	4	6	9	13	17	NA	NA	NA	Mar-16	Jun-16	Oct-16	Feb-17	NA	NA	NA	NA	2	2	2	NA	1	1	1	1	NA	NA	NA	7	NA	NA	NA	5	5	2	NA	NA	NA	NA	NA	NA	NA	NA	1
1010414333	1010414139	1010414237	1	1	Male	B	4	14	17	21	25	NA	NA	NA	Mar-16	Jun-16	Oct-16	Feb-17	NA	NA	NA	NA	NA	5	2	2	1	NA	3	1	1	NA	NA	7	NA	NA	NA	4	NA	2	NA	NA	NA	NA	NA	NA	NA	NA	2
1010414336	1010414142	1010414273	1	1	Male	B	4	17	NA	NA	28	32	47	NA	Mar-16	NA	NA	Feb-17	Jun-17	Sep-18	NA	NA	NA	NA	2	5	1	NA	NA	1	1	NA	NA	4	NA	NA	NA	2	NA	2	NA	NA	NA	NA	NA	NA	NA	NA	1
1010414338	1010414144	NA	1	1	Male	B	4	24	NA	31	35	39	NA	NA	Mar-16	NA	Oct-16	Feb-17	Jun-17	NA	NA	NA	NA	5	4	NA	1	NA	3	3	NA	NA	NA	10	NA	NA	NA	2	NA	NA	NA	NA	NA	NA	NA	NA	NA	NA	1
1010414348	1010414161	1010414250	1	1	Male	B	4	2	NA	NA	13	16	31	NA	Mar-16	NA	NA	Feb-17	Jun-17	Sep-18	NA	NA	NA	NA	NA	5	NA	NA	NA	NA	1	NA	NA	8	NA	NA	NA	1	NA	NA	2	NA	NA	NA	NA	NA	NA	NA	1
1010414355	1010414165	NA	1	1	Female	FU2	4	NA	NA	3	7	11	25	NA	NA	NA	Oct-16	Feb-17	Jun-17	Sep-18	NA	NA	NA	5	4	4	NA	NA	3	3	3	NA	NA	NA	NA	15	NA	NA	NA	NA	NA	NA	NA	NA	NA	NA	NA	NA	NA
1010414356	1010414117	1010414219	1	1	Male	FU2	4	NA	NA	6	10	14	29	NA	NA	NA	Oct-16	Feb-17	Jun-17	Sep-18	NA	NA	NA	5	4	4	NA	NA	3	3	3	NA	NA	NA	NA	11	NA	NA	NA	NA	NA	NA	NA	NA	NA	NA	NA	NA	NA
1010515312	1010515119	1010515219	1	1	Male	B	4	7	11	NA	18	22	NA	NA	Mar-16	Jul-16	NA	Feb-17	Jun-17	NA	NA	NA	2	NA	2	NA	1	1	NA	1	NA	NA	NA	5	NA	NA	NA	3	NA	3	NA	NA	NA	NA	NA	NA	NA	NA	1
1010515319	1010515128	1010515229	1	1	Male	B	4	10	13	NA	21	25	NA	NA	Mar-16	Jul-16	NA	Feb-17	Jun-17	NA	NA	NA	NA	NA	2	3	NA	NA	NA	1	1	NA	NA	4	NA	4	NA	2	NA	2	NA	NA	NA	NA	NA	NA	NA	NA	1
1010516301	1010516107	1010516207	1	1	Male	B	4	14	17	21	25	NA	NA	NA	Mar-16	Jun-16	Oct-16	Feb-17	NA	NA	NA	NA	2	2	2	NA	1	1	1	1	NA	NA	NA	12	NA	NA	NA	4	1	1	NA	NA	NA	NA	NA	NA	NA	NA	1
1010516306	1010516116	1010516216	1	1	Male	B	4	2	5	9	13	NA	NA	NA	Mar-16	Jun-16	Oct-16	Feb-17	NA	NA	NA	NA	2	2	2	NA	1	1	1	1	NA	NA	NA	11	NA	NA	NA	5	2	2	NA	NA	NA	NA	NA	NA	NA	NA	1
1010516310	1010516122	1010416223	1	1	Female	B	4	5	NA	NA	16	20	35	NA	Mar-16	NA	NA	Feb-17	Jun-17	Sep-18	NA	NA	NA	NA	2	5	1	NA	NA	1	1	NA	NA	10	NA	8	NA	4	NA	1	1	NA	NA	NA	NA	NA	NA	NA	1
1010517311	1010517112	1010517212	1	1	Male	B	4	2	5	9	13	NA	NA	NA	Mar-16	Jun-16	Oct-16	Feb-17	NA	NA	NA	NA	2	2	2	NA	2	1	1	1	NA	NA	NA	3	NA	NA	NA	1	1	1	NA	NA	NA	NA	NA	NA	NA	NA	1
1010517326	1010517132	NA	1	1	Female	B	4	5	8	12	16	NA	NA	NA	Mar-16	Jun-16	Oct-16	Mar-17	NA	NA	NA	NA	2	2	NA	5	2	1	1	NA	1	NA	NA	6	NA	NA	NA	2	3	NA	3	NA	NA	NA	NA	NA	NA	NA	1
1010517328	1010517135	1010517243	1	1	Female	B	4	16	20	23	28	NA	NA	NA	Mar-16	Jun-16	Oct-16	Mar-17	NA	NA	NA	NA	5	2	2	NA	2	1	1	1	NA	NA	NA	5	NA	NA	NA	2	2	2	NA	NA	NA	NA	NA	NA	NA	NA	1
1010518306	1010518107	1010518205	1	1	Male	B	4	15	18	22	26	NA	NA	NA	Mar-16	Jul-16	Oct-16	Feb-17	NA	NA	NA	NA	2	5	2	4	2	1	3	1	2	NA	NA	14	NA	4	NA	4	NA	1	NA	NA	NA	NA	NA	NA	NA	NA	1
1010518308	1010518109	1010518206	1	1	Male	B	4	3	6	10	14	NA	NA	NA	Mar-16	Jul-16	Oct-16	Feb-17	NA	NA	NA	NA	2	2	2	NA	1	1	1	1	NA	NA	NA	16	NA	NA	NA	6	3	3	NA	NA	NA	NA	NA	NA	NA	NA	1
1010518309	1010518109	1010518206	1	1	Male	B	4	3	18	22	26	NA	NA	NA	Mar-16	Jul-16	Oct-16	Feb-17	NA	NA	NA	NA	2	2	2	NA	1	1	1	1	NA	NA	NA	16	NA	NA	NA	6	3	3	NA	NA	NA	NA	NA	NA	NA	NA	1
1010518318	1010518123	1010518217	1	1	Female	B	4	18	21	NA	29	NA	48	NA	Mar-16	Jul-16	NA	Feb-17	NA	Sep-18	NA	NA	NA	NA	2	5	NA	NA	NA	1	1	NA	NA	4	NA	NA	NA	2	NA	3	3	NA	NA	NA	NA	NA	NA	NA	1
1010518320	1010518125	1010518219	1	1	Male	B	4	4	NA	11	15	19	NA	NA	Mar-16	NA	Oct-16	Feb-17	Jun-17	NA	NA	NA	NA	2	2	NA	1	NA	1	1	NA	NA	NA	5	NA	NA	NA	1	1	1	NA	NA	NA	NA	NA	NA	NA	NA	1
1010518337	1010518136	1010518229	1	1	Female	FU2	4	NA	NA	1	5	9	24	NA	NA	NA	Oct-16	Feb-17	Jun-17	Sep-18	NA	NA	NA	2	2	3	NA	NA	1	1	1	NA	NA	NA	NA	7	NA	NA	5	6	8	NA	NA	NA	NA	NA	NA	NA	NA
1010518340	1010518103	1010518243	1	1	Female	FU2	4	NA	NA	1	5	9	24	NA	NA	NA	Oct-16	Feb-17	Jun-17	Sep-18	NA	NA	5	2	2	5	2	1	1	1	1	NA	NA	NA	NA	5	NA	NA	2	2	NA	NA	NA	NA	NA	NA	NA	NA	NA
1010619307	1010619107	1010619206	1	1	Male	B	4	7	NA	14	18	22	NA	NA	Mar-16	NA	Oct-16	Feb-17	Jun-17	NA	NA	NA	NA	5	2	NA	1	NA	3	1	NA	NA	NA	5	NA	NA	NA	0	NA	3	NA	NA	NA	NA	NA	NA	NA	NA	1
1010619311	1010619111	1010619210	1	1	Female	B	4	4	8	12	NA	20	NA	NA	Mar-16	Jun-16	Oct-16	NA	Jun-17	NA	NA	NA	2	NA	NA	NA	NA	1	NA	NA	NA	NA	NA	5	NA	NA	NA	1	NA	NA	NA	NA	NA	NA	NA	NA	NA	NA	1
1010619317	1010619116	1010619216	1	1	Male	B	4	11	14	NA	23	26	NA	NA	Mar-16	Jun-16	NA	Feb-17	Jun-17	NA	NA	NA	3	NA	2	NA	2	1	NA	1	NA	NA	NA	3	NA	NA	NA	1	NA	2	NA	NA	NA	NA	NA	NA	NA	NA	1
1010619336	1010619140	1010619240	1	1	Male	FU1	4	NA	8	NA	16	20	35	NA	NA	Jun-16	NA	Feb-17	Jun-17	Sep-18	NA	NA	5	NA	4	5	1	5	NA	2	1	NA	NA	6	NA	6	NA	2	NA	NA	4	NA	NA	NA	NA	NA	NA	NA	1
1010619347	1010619155	1010619255	1	1	Female	B	4	20	23	NA	31	35	NA	NA	Mar-16	Jun-16	NA	Feb-17	Jun-17	NA	NA	NA	2	5	4	4	2	1	6	3	8	NA	NA	20	NA	17	NA	8	NA	NA	NA	NA	NA	NA	NA	NA	NA	NA	1
1010620310	1010620109	1010620204	1	1	Male	B	4	13	NA	21	25	29	NA	NA	Mar-16	NA	Oct-16	Feb-17	Jun-17	NA	NA	NA	NA	2	2	NA	1	NA	1	1	NA	NA	NA	3	NA	NA	NA	1	2	2	NA	NA	NA	NA	NA	NA	NA	NA	1
1010620342	1010620139	1010620219	1	1	Female	B	4	7	11	NA	19	23	NA	NA	Mar-16	Jun-16	NA	Feb-17	Jun-17	NA	NA	NA	2	NA	4	NA	1	1	NA	3	NA	NA	NA	7	NA	NA	NA	4	NA	NA	NA	NA	NA	NA	NA	NA	NA	NA	1
1010620356	1010620152	1010620222	1	1	Female	B	4	15	19	NA	27	31	NA	NA	Mar-16	Jun-16	NA	Feb-17	Jun-17	NA	NA	NA	2	NA	2	NA	1	1	NA	1	NA	NA	NA	4	NA	NA	NA	2	NA	2	NA	NA	NA	NA	NA	NA	NA	NA	1
1010620359	1010620155	1010620224	1	1	Male	B	4	21	NA	NA	32	36	51	NA	Mar-16	NA	NA	Feb-17	Jun-17	Sep-18	NA	NA	NA	NA	2	4	99	NA	NA	1	5	NA	NA	5	NA	NA	NA	3	NA	3	NA	NA	NA	NA	NA	NA	NA	NA	1
1010620360	1010620156	1010620224	1	1	Female	B	4	7	10	NA	18	22	NA	NA	Mar-16	Jun-16	NA	Feb-17	Jun-17	NA	NA	NA	2	NA	2	4	99	1	NA	1	5	NA	NA	5	NA	6	NA	3	NA	3	NA	NA	NA	NA	NA	NA	NA	NA	1
1010620366	1010620162	1010620229	1	1	Male	B	4	3	NA	NA	15	19	33	NA	Mar-16	NA	NA	Feb-17	Jun-17	Sep-18	NA	NA	NA	NA	NA	2	NA	NA	NA	NA	1	NA	NA	3	NA	NA	NA	3	NA	NA	4	NA	NA	NA	NA	NA	NA	NA	1
1010620367	1010620162	1010620229	1	1	Male	B	4	21	NA	NA	32	36	51	NA	Mar-16	NA	NA	Feb-17	Jun-17	Sep-18	NA	NA	NA	NA	4	2	1	NA	NA	3	1	NA	NA	3	NA	NA	NA	3	NA	NA	NA	NA	NA	NA	NA	NA	NA	NA	1
1010620393	1010620158	1010620226	1	1	Female	FU2	4	NA	NA	2	6	10	25	NA	NA	NA	Oct-16	Feb-17	Jun-17	Sep-18	NA	NA	NA	2	2	4	NA	NA	1	1	2	NA	NA	NA	NA	4	NA	NA	2	2	NA	NA	NA	NA	NA	NA	NA	NA	NA
1010621320	1010621123	1010621223	1	1	Male	B	4	10	13	17	21	NA	NA	NA	Mar-16	Jun-16	Oct-16	Feb-17	NA	NA	NA	NA	2	2	2	NA	2	1	1	1	NA	NA	NA	9	NA	NA	NA	3	2	2	NA	NA	NA	NA	NA	NA	NA	NA	1
1010621322	1010621126	1010621226	1	1	Female	B	4	3	6	10	14	NA	NA	NA	Mar-16	Jun-16	Oct-16	Feb-17	NA	NA	NA	NA	2	2	2	NA	1	1	1	1	NA	NA	NA	3	NA	NA	NA	1	4	3	NA	NA	NA	NA	NA	NA	NA	NA	1
1010621348	1010621154	1010621254	1	1	Female	B	4	19	NA	NA	31	34	49	NA	Mar-16	NA	NA	Feb-17	Jun-17	Sep-18	NA	NA	NA	NA	2	5	2	NA	NA	1	1	NA	NA	8	NA	7	NA	3	NA	1	1	NA	NA	NA	NA	NA	NA	NA	1
1010621350	1010621156	NA	1	1	Female	B	4	23	NA	30	34	38	NA	NA	Mar-16	NA	Oct-16	Feb-17	Jun-17	NA	NA	NA	NA	5	4	NA	1	NA	2	2	NA	NA	NA	3	NA	NA	NA	1	NA	NA	NA	NA	NA	NA	NA	NA	NA	NA	1
1010621354	1010621160	1010621260	1	1	Male	B	4	5	8	12	16	NA	NA	NA	Mar-16	Jun-16	Oct-16	Feb-17	NA	NA	NA	NA	2	2	2	NA	1	1	1	1	NA	NA	NA	9	NA	NA	NA	5	1	1	NA	NA	NA	NA	NA	NA	NA	NA	1
1010621379	1010621194	1010621299	1	1	Female	B	4	2	6	NA	14	18	NA	NA	Mar-16	Jun-16	NA	Feb-17	Jun-17	NA	NA	NA	5	NA	2	NA	2	3	NA	1	NA	NA	NA	4	NA	NA	NA	3	NA	3	NA	NA	NA	NA	NA	NA	NA	NA	1
1010621384	10106211100	NA	1	1	Female	B	4	7	10	NA	18	22	NA	NA	Mar-16	Jun-16	NA	Feb-17	Jun-17	NA	NA	NA	5	NA	4	NA	1	3	NA	9	NA	NA	NA	5	NA	NA	NA	2	NA	NA	NA	NA	NA	NA	NA	NA	NA	NA	1
1010621386	10106211102	10106212102	1	1	Female	B	4	2	5	9	13	NA	NA	NA	Mar-16	Jul-16	Oct-16	Mar-17	NA	NA	NA	NA	2	2	4	NA	2	1	1	2	NA	NA	NA	3	NA	NA	NA	1	1	NA	NA	NA	NA	NA	NA	NA	NA	NA	1
1010621389	10106211107	10106212107	1	1	Female	B	4	14	17	21	25	NA	NA	NA	Mar-16	Jul-16	Oct-16	Mar-17	NA	NA	NA	NA	NA	2	NA	5	NA	NA	1	NA	1	NA	NA	3	NA	NA	NA	0	2	NA	3	NA	NA	NA	NA	NA	NA	NA	1
1010621398	10106211116	10106212116	1	1	Female	B	4	3	7	11	15	NA	NA	NA	Mar-16	Jun-16	Oct-16	Mar-17	NA	NA	NA	NA	2	2	2	NA	NA	1	1	1	NA	NA	NA	NA	NA	NA	NA	NA	1	1	NA	NA	NA	NA	NA	NA	NA	NA	NA
10101013134	1010101149	1010101288	1	1	Male	B	4	0	3	7	11	NA	NA	NA	Mar-16	Jun-16	Oct-16	Feb-17	NA	NA	NA	NA	2	2	2	NA	2	1	1	1	NA	NA	NA	4	NA	NA	NA	2	2	2	NA	NA	NA	NA	NA	NA	NA	NA	1
10101013163	1010101157	1010101236	1	1	Female	FU1	4	NA	3	7	11	15	NA	NA	NA	Jun-16	Oct-16	Feb-17	Jun-17	NA	NA	NA	2	2	2	NA	NA	1	1	1	NA	NA	NA	NA	NA	NA	NA	NA	2	2	NA	NA	NA	NA	NA	NA	NA	NA	NA
10101013165	1010101120	1010101218	1	1	Male	FU1	4	NA	2	6	10	14	NA	NA	NA	Jun-16	Oct-16	Feb-17	Jun-17	NA	NA	NA	2	2	2	NA	1	1	1	1	NA	NA	NA	NA	NA	NA	NA	NA	2	2	NA	NA	NA	NA	NA	NA	NA	NA	NA
10101013166	1010101108	1010101206	1	1	Female	FU1	4	NA	1	5	9	13	NA	NA	NA	Jun-16	Oct-16	Feb-17	Jun-17	NA	NA	NA	2	2	2	NA	NA	1	1	1	NA	NA	NA	NA	NA	NA	NA	NA	2	2	NA	NA	NA	NA	NA	NA	NA	NA	NA
10101013167	1010101118	10101012107	1	1	Male	FU1	4	NA	2	6	10	14	NA	NA	NA	Jul-16	Oct-16	Mar-17	Jun-17	NA	NA	NA	2	2	2	NA	NA	1	1	1	NA	NA	NA	NA	NA	NA	NA	NA	2	2	NA	NA	NA	NA	NA	NA	NA	NA	NA
10101013169	1010101190	10101012112	1	1	Female	FU1	4	NA	7	11	15	19	NA	NA	NA	Jul-16	Oct-16	Mar-17	Jun-17	NA	NA	NA	2	2	3	NA	NA	1	1	1	NA	NA	NA	NA	NA	NA	NA	NA	2	2	NA	NA	NA	NA	NA	NA	NA	NA	NA
10101023107	10101021121	10101022169	1	1	Male	B	4	26	29	33	37	NA	NA	NA	Mar-16	Jun-16	Oct-16	Feb-17	NA	NA	NA	NA	2	2	4	NA	1	1	1	3	NA	NA	NA	4	NA	NA	NA	1	1	NA	NA	NA	NA	NA	NA	NA	NA	NA	1
10101023133	10101021148	1010102291	1	1	Female	B	4	10	NA	17	21	25	NA	NA	Mar-16	NA	Oct-16	Feb-17	Jun-17	NA	NA	NA	NA	2	2	NA	1	NA	1	1	NA	NA	NA	4	NA	NA	NA	2	2	2	NA	NA	NA	NA	NA	NA	NA	NA	1
10101023134	10101021149	1010102292	1	1	Female	B	4	4	8	11	15	NA	NA	NA	Mar-16	Jun-16	Oct-16	Feb-17	NA	NA	NA	NA	2	2	2	NA	1	1	1	1	NA	NA	NA	4	NA	NA	NA	2	2	2	NA	NA	NA	NA	NA	NA	NA	NA	1
10101023144	10101021159	1010102298	1	1	Male	B	4	14	17	21	25	NA	NA	NA	Mar-16	Jun-16	Oct-16	Feb-17	NA	NA	NA	NA	2	2	4	NA	1	1	1	1	NA	NA	NA	4	NA	NA	NA	1	1	NA	NA	NA	NA	NA	NA	NA	NA	NA	1
10101023173	10101021191	10101022121	1	1	Female	B	4	17	21	NA	28	32	NA	NA	Mar-16	Jun-16	NA	Feb-17	Jun-17	NA	NA	NA	2	NA	2	NA	1	1	NA	1	NA	NA	NA	3	NA	NA	NA	1	NA	1	NA	NA	NA	NA	NA	NA	NA	NA	1
10101023202	10101021151	1010102235	1	1	Female	FU1	4	NA	1	5	9	13	NA	NA	NA	Jun-16	Oct-16	Feb-17	Jun-17	NA	NA	NA	2	2	2	NA	1	1	1	1	NA	NA	NA	4	NA	NA	NA	2	2	1	NA	NA	NA	NA	NA	NA	NA	NA	1
10101023204	1010102156	1010102237	1	1	Female	FU1	4	NA	1	NA	9	13	27	NA	NA	Jun-16	NA	Feb-17	Jun-17	Sep-18	NA	NA	2	NA	2	4	1	1	NA	1	3	NA	NA	4	NA	NA	NA	2	NA	1	NA	NA	NA	NA	NA	NA	NA	NA	1
10101023206	1010102189	1010102262	1	1	Male	FU1	4	NA	1	5	9	13	NA	NA	NA	Jun-16	Oct-16	Feb-17	Jun-17	NA	NA	NA	2	2	2	NA	1	1	1	1	NA	NA	NA	8	NA	NA	NA	2	3	2	NA	NA	NA	NA	NA	NA	NA	NA	1
10101023218	10101021117	1010102274	1	1	Male	FU2	4	NA	NA	0	5	8	23	NA	NA	NA	Oct-16	Feb-17	Jun-17	Sep-18	NA	NA	2	2	2	4	1	1	1	1	2	NA	NA	NA	NA	10	NA	NA	2	2	NA	NA	NA	NA	NA	NA	NA	NA	NA
10101033105	10101031113	NA	1	1	Male	B	4	23	NA	31	35	38	NA	NA	Mar-16	NA	Oct-16	Mar-17	Jun-17	NA	NA	NA	NA	5	4	NA	1	NA	2	2	NA	NA	NA	3	NA	NA	NA	1	NA	NA	NA	NA	NA	NA	NA	NA	NA	NA	1
10101033117	10101031107	1010103261	1	1	Male	FU1	4	NA	0	4	8	12	NA	NA	NA	Jul-16	Oct-16	Mar-17	Jun-17	NA	NA	NA	2	2	2	NA	NA	1	1	1	NA	NA	NA	NA	NA	NA	NA	NA	1	1	NA	NA	NA	NA	NA	NA	NA	NA	NA
10101033118	1010103199	1010103259	1	1	Female	FU1	4	NA	2	5	10	13	NA	NA	NA	Jul-16	Oct-16	Mar-17	Jun-17	NA	NA	NA	2	2	2	NA	NA	1	1	1	NA	NA	NA	NA	NA	NA	NA	NA	2	2	NA	NA	NA	NA	NA	NA	NA	NA	NA
10101033119	1010103186	1010103253	1	1	Female	FU2	4	NA	NA	4	8	11	26	NA	NA	NA	Oct-16	Feb-17	Jun-17	Sep-18	NA	NA	NA	2	2	5	NA	NA	1	1	1	NA	NA	NA	NA	5	NA	NA	3	3	3	NA	NA	NA	NA	NA	NA	NA	NA
10101033121	1010103181	1010103249	1	1	Female	FU2	4	NA	NA	3	7	11	25	NA	NA	NA	Oct-16	Feb-17	Jun-17	Sep-18	NA	NA	NA	2	2	5	NA	NA	1	1	1	NA	NA	NA	NA	9	NA	NA	2	2	2	NA	NA	NA	NA	NA	NA	NA	NA
10102073100	1010207190	1010207248	1	1	Male	FU1	4	NA	2	6	10	14	NA	NA	NA	Jun-16	Oct-16	Feb-17	Jun-17	NA	NA	NA	2	2	2	NA	NA	1	1	1	NA	NA	NA	NA	NA	NA	NA	NA	5	5	NA	NA	NA	NA	NA	NA	NA	NA	NA
10102073103	1010207156	1010207228	1	1	Male	FU2	4	NA	NA	4	8	12	27	NA	NA	NA	Oct-16	Feb-17	Jun-17	Sep-18	NA	NA	NA	2	2	4	NA	NA	1	1	3	NA	NA	NA	NA	7	NA	NA	1	1	NA	NA	NA	NA	NA	NA	NA	NA	NA
10103083102	10103081117	1010308286	1	1	Female	B	4	18	21	25	29	NA	NA	NA	Mar-16	Jun-16	Oct-16	Mar-17	NA	NA	NA	NA	NA	NA	NA	NA	1	NA	NA	NA	NA	NA	NA	9	NA	NA	NA	4	NA	NA	NA	NA	NA	NA	NA	NA	NA	NA	1
10103083109	1010308173	1010308244	1	1	Male	FU2	4	NA	NA	2	6	10	25	NA	NA	NA	Oct-16	Feb-17	Jun-17	Sep-18	NA	NA	NA	2	2	3	NA	NA	1	1	1	NA	NA	NA	NA	5	NA	NA	2	2	2	NA	NA	NA	NA	NA	NA	NA	NA
10103083110	10103081113	1010308273	1	1	Male	FU2	4	NA	NA	1	5	9	24	NA	NA	NA	Oct-16	Mar-17	Jun-17	Sep-18	NA	NA	NA	2	2	5	NA	NA	1	1	1	NA	NA	NA	NA	3	NA	NA	2	2	2	NA	NA	NA	NA	NA	NA	NA	NA
10106193118	1010619193	1010619293	1	1	Male	FU1	4	NA	2	NA	10	14	29	NA	NA	Jun-16	NA	Feb-17	Jun-17	Sep-18	NA	NA	2	NA	4	NA	NA	1	NA	3	NA	NA	NA	NA	NA	NA	NA	NA	NA	NA	NA	NA	NA	NA	NA	NA	NA	NA	NA
10106193126	1010619184	1010619284	1	1	Female	FU1	4	NA	1	5	10	13	NA	NA	NA	Jun-16	Oct-16	Feb-17	Jun-17	NA	NA	NA	2	2	4	NA	NA	1	1	9	NA	NA	NA	NA	NA	NA	NA	NA	3	NA	NA	NA	NA	NA	NA	NA	NA	NA	NA
10106193132	1010619188	1010619288	1	1	Male	FU1	4	NA	4	7	12	15	NA	NA	NA	Jun-16	Oct-16	Feb-17	Jun-17	NA	NA	NA	2	5	2	NA	NA	1	2	1	NA	NA	NA	NA	NA	NA	NA	NA	NA	5	NA	NA	NA	NA	NA	NA	NA	NA	NA
10106193133	1010619102	1010619201	1	1	Male	FU1	4	NA	1	NA	9	13	28	NA	NA	Jun-16	NA	Feb-17	Jun-17	Sep-18	NA	NA	NA	NA	2	5	NA	NA	NA	1	1	NA	NA	NA	NA	15	NA	NA	NA	2	2	NA	NA	NA	NA	NA	NA	NA	NA
10106193136	1010619162	1010619262	1	1	Female	FU2	4	NA	NA	2	7	10	25	NA	NA	NA	Oct-16	Feb-17	Jun-17	Sep-18	NA	NA	NA	NA	NA	4	NA	NA	NA	NA	NA	NA	NA	NA	NA	NA	NA	NA	NA	NA	NA	NA	NA	NA	NA	NA	NA	NA	NA
10106193143	10106191105	10106192105	1	1	Female	FU2	4	NA	NA	10	15	18	33	NA	NA	NA	Oct-16	Feb-17	Jun-17	Sep-18	NA	NA	NA	2	2	5	NA	NA	1	1	1	NA	NA	NA	NA	6	NA	NA	1	1	1	NA	NA	NA	NA	NA	NA	NA	NA
10106213100	10106211118	10106212118	1	1	Male	B	4	9	12	16	20	NA	NA	NA	Mar-16	Jul-16	Oct-16	Mar-17	NA	NA	NA	NA	2	2	2	NA	1	1	1	1	NA	NA	NA	3	NA	NA	NA	0	5	5	NA	NA	NA	NA	NA	NA	NA	NA	1
10106213104	10106211122	10106212122	1	1	Male	B	4	10	13	17	21	NA	NA	NA	Mar-16	Jul-16	Oct-16	Mar-17	NA	NA	NA	NA	2	2	2	NA	2	1	1	1	NA	NA	NA	2	NA	NA	NA	1	1	1	NA	NA	NA	NA	NA	NA	NA	NA	1
10106213109	1010621129	1010621229	1	1	Male	FU1	4	NA	3	7	11	15	NA	NA	NA	Jun-16	Oct-16	Feb-17	Jun-17	NA	NA	NA	2	2	2	NA	1	1	1	1	NA	NA	NA	NA	NA	NA	NA	NA	2	2	NA	NA	NA	NA	NA	NA	NA	NA	NA
10106213111	1010621155	1010621255	1	1	Male	FU1	4	NA	1	5	9	13	NA	NA	NA	Jun-16	Oct-16	Feb-17	Jun-17	NA	NA	NA	2	2	2	NA	NA	1	1	1	NA	NA	NA	NA	NA	NA	NA	NA	2	2	NA	NA	NA	NA	NA	NA	NA	NA	NA
10106213118	1010621167	1010621267	1	1	Female	FU2	4	NA	NA	1	6	10	24	NA	NA	NA	Oct-16	Feb-17	Jun-17	Sep-18	NA	NA	NA	2	2	5	1	NA	1	1	1	NA	NA	4	NA	NA	NA	1	2	2	NA	NA	NA	NA	NA	NA	NA	NA	1
1010101332	1010101139	10101012142	1	1	Female	B	3	11	NA	NA	22	26	NA	NA	Mar-16	NA	NA	Feb-17	Jun-17	NA	NA	NA	NA	NA	2	NA	1	NA	NA	1	NA	NA	NA	5	NA	NA	NA	2	NA	2	NA	NA	NA	NA	NA	NA	NA	NA	1
1010101337	1010101145	10101012143	1	1	Female	B	3	13	NA	NA	24	28	NA	NA	Mar-16	NA	NA	Feb-17	Jun-17	NA	NA	NA	NA	NA	2	NA	1	NA	NA	1	NA	NA	NA	7	NA	NA	NA	3	NA	4	NA	NA	NA	NA	NA	NA	NA	NA	3
1010101340	1010101151	NA	1	1	Male	B	3	6	NA	NA	17	21	NA	NA	Mar-16	NA	NA	Feb-17	Jun-17	NA	NA	NA	NA	NA	4	NA	1	NA	NA	3	NA	NA	NA	5	NA	NA	NA	4	NA	NA	NA	NA	NA	NA	NA	NA	NA	NA	2
1010102372	1010102184	NA	1	1	Male	B	3	7	NA	14	18	NA	NA	NA	Mar-16	NA	Oct-16	Feb-17	NA	NA	NA	NA	NA	5	4	NA	1	NA	3	3	NA	NA	NA	5	NA	NA	NA	2	NA	NA	NA	NA	NA	NA	NA	NA	NA	NA	1
1010103386	1010103192	1010103283	1	1	Male	FU1	3	NA	19	23	27	NA	NA	NA	NA	Jul-16	Oct-16	Mar-17	NA	NA	NA	NA	NA	2	2	NA	NA	NA	1	1	NA	NA	NA	NA	NA	NA	NA	NA	2	2	NA	NA	NA	NA	NA	NA	NA	NA	NA
1010103393	1010103199	1010103259	1	1	Male	B	3	17	NA	NA	28	32	NA	NA	Mar-16	NA	NA	Mar-17	Jun-17	NA	NA	NA	NA	NA	2	NA	1	NA	NA	1	NA	NA	NA	3	NA	NA	NA	1	NA	2	NA	NA	NA	NA	NA	NA	NA	NA	3
1010103397	10101031103	1010103279	1	1	Male	B	3	13	16	NA	24	NA	NA	NA	Mar-16	Jul-16	NA	Mar-17	NA	NA	NA	NA	2	NA	2	NA	2	1	NA	1	NA	NA	NA	3	NA	NA	NA	1	NA	1	NA	NA	NA	NA	NA	NA	NA	NA	3
1010204307	1010204107	1010204275	1	1	Female	B	3	16	NA	NA	27	31	NA	NA	Mar-16	NA	NA	Feb-17	Jun-17	NA	NA	NA	NA	NA	4	NA	2	NA	NA	4	NA	NA	NA	6	NA	NA	NA	2	NA	NA	NA	NA	NA	NA	NA	NA	NA	NA	1
1010204311	1010204111	1010204207	1	1	Male	B	3	21	NA	NA	32	36	NA	NA	Mar-16	NA	NA	Feb-17	Jun-17	NA	NA	NA	NA	NA	2	NA	1	NA	NA	1	NA	NA	NA	5	NA	NA	NA	3	NA	3	NA	NA	NA	NA	NA	NA	NA	NA	1
1010204379	1010204165	1010204236	1	1	Male	FU3	3	NA	NA	NA	1	5	20	NA	NA	NA	NA	Feb-17	Jun-17	Sep-18	NA	NA	3	3	2	5	1	1	1	1	1	NA	NA	NA	NA	5	NA	NA	2	2	NA	NA	NA	NA	NA	NA	NA	NA	NA
1010205322	1010205125	1010205247	1	1	Male	B	3	19	NA	NA	30	34	NA	NA	Mar-16	NA	NA	Feb-17	Jun-17	NA	NA	NA	NA	NA	3	NA	1	NA	NA	1	NA	NA	NA	4	NA	NA	NA	2	NA	3	NA	NA	NA	NA	NA	NA	NA	NA	1
1010205351	1010205146	1010205227	1	1	Male	FU1	3	NA	1	NA	9	13	NA	NA	NA	Jun-16	NA	Feb-17	Jun-17	NA	NA	NA	2	NA	4	NA	NA	1	NA	2	NA	NA	NA	NA	NA	NA	NA	NA	NA	NA	NA	NA	NA	NA	NA	NA	NA	NA	NA
1010205353	1010205141	1010205223	1	1	Male	FU2	3	NA	NA	6	10	NA	29	NA	NA	NA	Oct-16	Feb-17	NA	Sep-18	NA	NA	NA	2	2	5	NA	NA	1	1	1	NA	NA	NA	NA	10	NA	NA	2	2	2	NA	NA	NA	NA	NA	NA	NA	NA
1010205354	1010205128	1010205242	1	1	Male	FU3	3	NA	NA	NA	7	10	25	NA	NA	NA	NA	Feb-17	Jun-17	Sep-18	NA	NA	3	3	2	5	1	1	1	1	1	NA	NA	NA	NA	12	NA	NA	3	3	NA	NA	NA	NA	NA	NA	NA	NA	NA
1010206331	1010206133	NA	1	1	Female	B	3	7	10	NA	18	NA	NA	NA	Mar-16	Jun-16	NA	Feb-17	NA	NA	NA	NA	5	5	4	NA	2	4	2	9	NA	NA	NA	4	NA	NA	NA	3	NA	NA	NA	NA	NA	NA	NA	NA	NA	NA	1
1010206356	1010206170	1010206239	1	1	Male	FU1	3	NA	16	NA	24	28	NA	NA	NA	Jun-16	NA	Feb-17	Jun-17	NA	NA	NA	2	NA	2	NA	NA	1	NA	1	NA	NA	NA	NA	NA	NA	NA	NA	NA	1	NA	NA	NA	NA	NA	NA	NA	NA	NA
1010206359	1010206165	1010206234	1	1	Female	FU2	3	NA	NA	10	15	18	NA	NA	NA	NA	Oct-16	Feb-17	Jun-17	NA	NA	NA	2	2	3	NA	NA	1	1	1	NA	NA	NA	NA	NA	NA	NA	NA	1	1	NA	NA	NA	NA	NA	NA	NA	NA	NA
1010206360	1010206168	1010206237	1	1	Male	FU2	3	NA	NA	24	28	32	NA	NA	NA	NA	Oct-16	Feb-17	Jun-17	NA	NA	NA	NA	2	2	NA	NA	NA	1	1	NA	NA	NA	NA	NA	NA	NA	NA	3	3	NA	NA	NA	NA	NA	NA	NA	NA	NA
1010206362	1010206167	1010206236	1	1	Female	FU2	3	NA	NA	12	16	20	NA	NA	NA	NA	Oct-16	Feb-17	Jun-17	NA	NA	NA	NA	2	2	NA	NA	NA	1	1	NA	NA	NA	NA	NA	NA	NA	NA	1	1	NA	NA	NA	NA	NA	NA	NA	NA	NA
1010207341	1010207155	NA	1	1	Male	FU1	3	NA	19	22	27	NA	NA	NA	NA	Jun-16	Oct-16	Feb-17	NA	NA	NA	NA	5	5	4	NA	1	3	3	3	NA	NA	NA	5	NA	NA	NA	3	NA	NA	NA	NA	NA	NA	NA	NA	NA	NA	1
1010207360	1010207176	1010207292	1	1	Female	B	3	3	NA	NA	14	18	NA	NA	Mar-16	NA	NA	Feb-17	Jun-17	NA	NA	NA	NA	NA	4	NA	1	NA	NA	1	NA	NA	NA	3	NA	NA	NA	1	NA	NA	NA	NA	NA	NA	NA	NA	NA	NA	2
1010207365	1010207181	NA	1	1	Male	B	3	10	13	NA	21	NA	NA	NA	Mar-16	Jun-16	NA	Feb-17	NA	NA	NA	NA	5	NA	4	NA	1	1	NA	1	NA	NA	NA	4	NA	NA	NA	2	NA	NA	NA	NA	NA	NA	NA	NA	NA	NA	1
1010207397	1010207140	1010207220	1	1	Female	FU1	3	NA	2	NA	10	14	NA	NA	NA	Jun-16	NA	Feb-17	Jun-17	NA	NA	NA	2	NA	2	NA	NA	1	NA	1	NA	NA	NA	NA	NA	NA	NA	NA	NA	1	NA	NA	NA	NA	NA	NA	NA	NA	NA
1010308323	1010308127	1010308289	1	1	Male	B	3	14	NA	22	26	NA	NA	NA	Mar-16	NA	Oct-16	Feb-17	NA	NA	NA	NA	NA	5	2	NA	1	NA	1	1	NA	NA	NA	5	NA	NA	NA	2	NA	2	NA	NA	NA	NA	NA	NA	NA	NA	1
1010308336	1010308140	1010308296	1	1	Female	B	3	21	24	NA	32	NA	NA	NA	Mar-16	Jun-16	NA	Feb-17	NA	NA	NA	NA	5	NA	2	NA	1	1	NA	1	NA	NA	NA	5	NA	NA	NA	3	NA	3	NA	NA	NA	NA	NA	NA	NA	NA	2
1010308374	1010308181	1010308247	1	1	Male	B	3	2	NA	10	14	NA	NA	NA	Mar-16	NA	Oct-16	Feb-17	NA	NA	NA	NA	NA	2	2	NA	1	NA	1	1	NA	NA	NA	4	NA	NA	NA	2	2	2	NA	NA	NA	NA	NA	NA	NA	NA	1
1010308392	10103081104	1010308267	1	1	Male	B	3	10	13	NA	21	NA	NA	NA	Mar-16	Jun-16	NA	Mar-17	NA	NA	NA	NA	2	NA	2	NA	1	1	NA	1	NA	NA	NA	11	NA	NA	NA	5	NA	6	NA	NA	NA	NA	NA	NA	NA	NA	1
1010309373	1010309172	1010309240	1	1	Male	B	3	13	16	NA	24	NA	NA	NA	Mar-16	Jun-16	NA	Feb-17	NA	NA	NA	NA	5	NA	2	NA	1	1	NA	1	NA	NA	NA	10	NA	NA	NA	2	NA	3	NA	NA	NA	NA	NA	NA	NA	NA	1
1010309394	1010309195	1010309265	1	1	Male	B	3	5	8	NA	17	NA	NA	NA	Mar-16	Jun-16	NA	Feb-17	NA	NA	NA	NA	5	NA	2	NA	1	2	NA	1	NA	NA	NA	4	NA	NA	NA	2	NA	2	NA	NA	NA	NA	NA	NA	NA	NA	1
1010310305	1010310105	1010310251	1	1	Male	B	3	1	NA	8	12	NA	NA	NA	Mar-16	NA	Oct-16	Feb-17	NA	NA	NA	NA	NA	2	2	NA	1	NA	1	1	NA	NA	NA	7	NA	NA	NA	4	4	4	NA	NA	NA	NA	NA	NA	NA	NA	2
1010310306	1010310105	1010310251	1	1	Female	B	3	1	NA	8	12	NA	NA	NA	Mar-16	NA	Oct-16	Feb-17	NA	NA	NA	NA	NA	2	2	NA	1	NA	1	1	NA	NA	NA	7	NA	NA	NA	4	4	4	NA	NA	NA	NA	NA	NA	NA	NA	2
1010310317	1010310116	NA	1	1	Male	B	3	15	18	NA	26	NA	NA	NA	Mar-16	Jun-16	NA	Feb-17	NA	NA	NA	NA	5	NA	4	NA	2	3	NA	3	NA	NA	NA	6	NA	NA	NA	1	NA	NA	NA	NA	NA	NA	NA	NA	NA	NA	2
1010310366	1010310128	1010310208	1	1	Female	FU2	3	NA	NA	3	7	11	NA	NA	NA	NA	Oct-16	Feb-17	Jun-17	NA	NA	NA	3	2	2	NA	1	1	1	1	NA	NA	NA	NA	NA	NA	NA	NA	2	2	NA	NA	NA	NA	NA	NA	NA	NA	NA
1010310367	1010310160	1010310231	1	1	Female	FU2	3	NA	NA	1	5	9	NA	NA	NA	NA	Oct-16	Feb-17	Jun-17	NA	NA	NA	NA	2	2	NA	NA	NA	1	1	NA	NA	NA	NA	NA	NA	NA	NA	2	2	NA	NA	NA	NA	NA	NA	NA	NA	NA
1010310368	1010310158	1010310229	1	1	Female	FU2	3	NA	NA	3	7	11	NA	NA	NA	NA	Oct-16	Feb-17	Jun-17	NA	NA	NA	NA	2	2	3	NA	NA	1	1	1	NA	NA	NA	NA	9	NA	NA	2	2	2	NA	NA	NA	NA	NA	NA	NA	NA
1010310369	1010310150	1010310222	1	1	Female	FU3	3	NA	NA	NA	6	10	25	NA	NA	NA	NA	Feb-17	Jun-17	Sep-18	NA	NA	NA	NA	2	NA	NA	NA	NA	1	NA	NA	NA	NA	NA	NA	NA	NA	NA	2	NA	NA	NA	NA	NA	NA	NA	NA	NA
1010411341	1010411102	1010411202	1	1	Male	FU3	3	NA	NA	NA	13	18	32	NA	NA	NA	NA	Feb-17	Jun-17	Sep-18	NA	NA	NA	NA	4	NA	NA	NA	NA	3	NA	NA	NA	NA	NA	NA	NA	NA	NA	NA	NA	NA	NA	NA	NA	NA	NA	NA	NA
1010411342	1010411110	NA	1	1	Female	FU2	3	NA	NA	4	8	12	NA	NA	NA	NA	Oct-16	Feb-17	Jun-17	NA	NA	NA	NA	5	4	NA	NA	NA	22	3	NA	NA	NA	NA	NA	NA	NA	NA	NA	NA	NA	NA	NA	NA	NA	NA	NA	NA	NA
1010412363	1010412177	NA	1	1	Male	FU2	3	NA	NA	12	16	NA	34	NA	NA	NA	Oct-16	Feb-17	NA	Sep-18	NA	NA	NA	5	4	4	NA	NA	6	9	Other	NA	NA	NA	NA	3	NA	NA	NA	NA	NA	NA	NA	NA	NA	NA	NA	NA	NA
1010412376	1010412178	1010412267	1	1	Male	FU1	3	NA	1	NA	NA	12	27	NA	NA	Jun-16	NA	NA	Jun-17	Sep-18	NA	NA	2	NA	2	5	NA	1	NA	1	1	NA	NA	NA	NA	10	NA	NA	NA	1	3	NA	NA	NA	NA	NA	NA	NA	NA
1010412392	1010412182	1010412271	1	1	Female	FU3	3	NA	NA	NA	5	9	24	NA	NA	NA	NA	Feb-17	Jun-17	Sep-18	NA	NA	NA	NA	2	5	NA	NA	NA	1	1	NA	NA	NA	NA	7	NA	NA	NA	3	3	NA	NA	NA	NA	NA	NA	NA	NA
1010412393	1010412142	1010412287	1	1	Male	FU3	3	NA	NA	NA	2	6	21	NA	NA	NA	NA	Feb-17	Jun-17	Sep-18	NA	NA	NA	NA	2	5	NA	NA	NA	1	1	NA	NA	NA	NA	8	NA	NA	NA	2	2	NA	NA	NA	NA	NA	NA	NA	NA
1010412394	1010412129	1010412224	1	1	Male	FU3	3	NA	NA	NA	9	13	28	NA	NA	NA	NA	Feb-17	Jun-17	Sep-18	NA	NA	NA	NA	2	5	NA	NA	NA	1	1	NA	NA	NA	NA	8	NA	NA	NA	3	3	NA	NA	NA	NA	NA	NA	NA	NA
1010412396	1010412128	1010412223	1	1	Male	FU3	3	NA	NA	NA	6	10	25	NA	NA	NA	NA	Feb-17	Jun-17	Sep-18	NA	NA	NA	NA	2	5	NA	NA	NA	1	1	NA	NA	NA	NA	7	NA	NA	NA	3	3	NA	NA	NA	NA	NA	NA	NA	NA
1010413326	1010413129	1010413218	1	1	Male	B	3	6	NA	NA	17	21	NA	NA	Mar-16	NA	NA	Feb-17	Jun-17	NA	NA	NA	NA	NA	3	NA	1	NA	NA	1	NA	NA	NA	1	NA	NA	NA	1	NA	3	NA	NA	NA	NA	NA	NA	NA	NA	1
1010413327	1010413129	1010413218	1	1	Male	B	3	6	NA	NA	17	21	NA	NA	Mar-16	NA	NA	Feb-17	Jun-17	NA	NA	NA	NA	NA	3	NA	1	NA	NA	1	NA	NA	NA	9	NA	NA	NA	3	NA	3	NA	NA	NA	NA	NA	NA	NA	NA	2
1010413354	1010413159	1010413245	1	1	Male	B	3	13	NA	20	24	NA	NA	NA	Mar-16	NA	Oct-16	Feb-17	NA	NA	NA	NA	NA	2	2	NA	1	NA	1	1	NA	NA	NA	6	NA	NA	NA	3	1	5	NA	NA	NA	NA	NA	NA	NA	NA	1
1010413357	1010413156	1010413242	1	1	Female	FU3	3	NA	NA	NA	4	8	22	NA	NA	NA	NA	Feb-17	Jun-17	Sep-18	NA	NA	NA	NA	2	5	NA	NA	NA	1	1	NA	NA	NA	NA	4	NA	NA	NA	1	1	NA	NA	NA	NA	NA	NA	NA	NA
1010413358	1010413157	1010413243	1	1	Male	FU3	3	NA	NA	NA	4	8	23	NA	NA	NA	NA	Feb-17	Jun-17	Sep-18	NA	NA	NA	NA	2	5	NA	NA	NA	1	1	NA	NA	NA	NA	7	NA	NA	NA	1	1	NA	NA	NA	NA	NA	NA	NA	NA
1010414301	1010414101	1010414274	1	1	Female	B	3	14	NA	NA	25	29	NA	NA	Mar-16	NA	NA	Feb-17	Jun-17	NA	NA	NA	NA	NA	4	NA	1	NA	NA	9	NA	NA	NA	10	NA	NA	NA	3	NA	NA	NA	NA	NA	NA	NA	NA	NA	NA	1
1010414347	1010414160	1010414249	1	1	Female	B	3	3	NA	NA	13	NA	32	NA	Mar-16	NA	NA	Feb-17	NA	Sep-18	NA	NA	NA	NA	2	5	NA	NA	NA	1	1	NA	NA	NA	NA	8	NA	NA	NA	1	1	NA	NA	NA	NA	NA	NA	NA	NA
1010414357	1010414153	1010414244	1	1	Female	FU2	3	NA	NA	7	11	15	NA	NA	NA	NA	Oct-16	Feb-17	Jun-17	NA	NA	NA	NA	2	2	NA	NA	NA	1	1	NA	NA	NA	NA	NA	NA	NA	NA	1	1	NA	NA	NA	NA	NA	NA	NA	NA	NA
1010414358	1010414120	NA	1	1	Female	FU3	3	NA	NA	NA	4	8	23	NA	NA	NA	NA	Feb-17	Jun-17	Sep-18	NA	NA	NA	NA	4	4	NA	NA	NA	5	3	NA	NA	NA	NA	5	NA	NA	NA	NA	NA	NA	NA	NA	NA	NA	NA	NA	NA
1010414359	1010414139	1010414269	1	1	Male	FU3	3	NA	NA	NA	0	4	19	NA	NA	NA	NA	Feb-17	Jun-17	Sep-18	NA	NA	2	2	2	NA	1	1	1	1	NA	NA	NA	NA	NA	8	NA	NA	5	5	NA	NA	NA	NA	NA	NA	NA	NA	NA
1010515304	1010515106	1010515206	1	1	Male	B	3	18	NA	NA	29	33	NA	NA	Mar-16	NA	NA	Feb-17	Jun-17	NA	NA	NA	NA	NA	4	NA	1	NA	NA	3	NA	NA	NA	15	NA	NA	NA	4	NA	NA	NA	NA	NA	NA	NA	NA	NA	NA	1
1010515311	1010515118	1010515218	1	1	Female	B	3	8	11	NA	19	NA	NA	NA	Mar-16	Jul-16	NA	Feb-17	NA	NA	NA	NA	2	NA	2	NA	1	1	NA	1	NA	NA	NA	4	NA	NA	NA	2	NA	2	NA	NA	NA	NA	NA	NA	NA	NA	1
1010515322	1010515129	1010515230	1	1	Female	FU2	3	NA	NA	6	11	15	NA	NA	NA	NA	Oct-16	Feb-17	Jun-17	NA	NA	NA	NA	NA	2	5	NA	NA	NA	1	1	NA	NA	NA	NA	5	NA	NA	NA	2	3	NA	NA	NA	NA	NA	NA	NA	NA
1010515323	1010515109	1010515209	1	1	Male	FU2	3	NA	NA	2	6	10	NA	NA	NA	NA	Oct-16	Feb-17	Jun-17	NA	NA	NA	NA	2	2	5	NA	NA	1	1	1	NA	NA	NA	NA	11	NA	NA	2	2	2	NA	NA	NA	NA	NA	NA	NA	NA
1010515324	1010515103	1010515203	1	1	Male	FU2	3	NA	NA	3	7	11	NA	NA	NA	NA	Oct-16	Feb-17	Jun-17	NA	NA	NA	NA	NA	NA	2	NA	NA	NA	NA	1	NA	NA	NA	NA	11	NA	NA	NA	NA	2	NA	NA	NA	NA	NA	NA	NA	NA
1010516315	1010516115	1010516215	1	1	Male	FU1	3	NA	3	6	10	NA	NA	NA	NA	Jun-16	Oct-16	Feb-17	NA	NA	NA	NA	5	5	2	NA	2	3	3	1	NA	NA	NA	6	NA	NA	NA	2	NA	2	NA	NA	NA	NA	NA	NA	NA	NA	1
1010517317	1010517121	1010517220	1	1	Female	B	3	6	NA	13	17	NA	NA	NA	Mar-16	NA	Oct-16	Feb-17	NA	NA	NA	NA	NA	2	2	NA	2	NA	1	1	NA	NA	NA	10	NA	NA	NA	5	1	1	NA	NA	NA	NA	NA	NA	NA	NA	1
1010517345	1010517118	1010517217	1	1	Female	FU2	3	NA	NA	6	11	15	NA	NA	NA	NA	Oct-16	Feb-17	Jun-17	NA	NA	NA	NA	2	2	NA	NA	NA	1	1	NA	NA	NA	NA	NA	NA	NA	NA	4	4	NA	NA	NA	NA	NA	NA	NA	NA	NA
1010518341	1010518104	1010518244	1	1	Male	FU3	3	NA	NA	NA	4	8	23	NA	NA	NA	NA	Feb-17	Jun-17	Sep-18	NA	NA	NA	NA	4	5	NA	NA	NA	1	1	NA	NA	NA	NA	6	NA	NA	NA	NA	4	NA	NA	NA	NA	NA	NA	NA	NA
1010619306	1010619106	1010619205	1	1	Female	B	3	17	20	24	NA	NA	NA	NA	Mar-16	Jun-16	Oct-16	NA	NA	NA	NA	NA	2	2	2	NA	2	1	1	1	NA	NA	NA	5	NA	NA	NA	3	3	2	NA	NA	NA	NA	NA	NA	NA	NA	1
1010619318	1010619119	1010619219	1	1	Male	B	3	8	NA	15	20	NA	NA	NA	Mar-16	NA	Oct-16	Feb-17	NA	NA	NA	NA	NA	2	2	NA	1	NA	1	1	NA	NA	NA	4	NA	NA	NA	2	2	2	NA	NA	NA	NA	NA	NA	NA	NA	1
1010619321	1010619122	1010619222	1	1	Female	B	3	2	5	NA	13	NA	NA	NA	Mar-16	Jun-16	NA	Feb-17	NA	NA	NA	NA	2	NA	3	NA	2	1	NA	1	NA	NA	NA	12	NA	NA	NA	6	NA	1	NA	NA	NA	NA	NA	NA	NA	NA	1
1010619322	1010619123	1010619223	1	1	Female	B	3	11	NA	18	22	NA	NA	NA	Mar-16	NA	Oct-16	Feb-17	NA	NA	NA	NA	NA	5	2	NA	2	NA	3	1	NA	NA	NA	6	NA	NA	NA	4	NA	4	NA	NA	NA	NA	NA	NA	NA	NA	1
1010619349	1010619157	1010619257	1	1	Female	B	3	27	NA	NA	38	NA	57	NA	Mar-16	NA	NA	Feb-17	NA	Sep-18	NA	NA	NA	2	2	4	2	NA	1	1	3	NA	NA	7	NA	5	NA	2	3	3	NA	NA	NA	NA	NA	NA	NA	NA	1
1010620312	1010620111	1010620205	1	1	Male	FU1	3	NA	23	NA	30	35	NA	NA	NA	Jun-16	NA	Feb-17	Jun-17	NA	NA	NA	2	NA	2	NA	NA	1	NA	1	NA	NA	NA	NA	NA	NA	NA	NA	NA	2	NA	NA	NA	NA	NA	NA	NA	NA	NA
1010620343	1010620140	1010620221	1	1	Male	B	3	17	NA	NA	29	NA	47	NA	Mar-16	NA	NA	Feb-17	NA	Sep-18	NA	NA	NA	NA	2	4	1	NA	NA	1	3	NA	NA	5	NA	4	NA	3	NA	3	NA	NA	NA	NA	NA	NA	NA	NA	1
1010620345	1010620141	1010620244	1	1	Male	B	3	23	NA	30	34	NA	NA	NA	Mar-16	NA	Oct-16	Feb-17	NA	NA	NA	NA	5	5	4	NA	1	3	3	3	NA	NA	NA	6	NA	NA	NA	2	NA	NA	NA	NA	NA	NA	NA	NA	NA	NA	1
1010620389	1010620125	1010620266	1	1	Female	B	3	11	NA	NA	22	26	NA	NA	Mar-16	NA	NA	Feb-17	Jun-17	NA	NA	NA	NA	NA	2	NA	1	NA	NA	1	NA	NA	NA	5	NA	NA	NA	2	NA	3	NA	NA	NA	NA	NA	NA	NA	NA	1
1010620390	1010620125	1010620266	1	1	Male	B	3	23	NA	NA	34	38	NA	NA	Mar-16	NA	NA	Feb-17	Jun-17	NA	NA	NA	NA	NA	2	4	1	NA	NA	1	1	NA	NA	5	NA	8	NA	2	NA	3	NA	NA	NA	NA	NA	NA	NA	NA	1
1010620391	1010620109	1010620204	1	1	Female	FU2	3	NA	NA	1	5	9	NA	NA	NA	NA	Oct-16	Feb-17	Jun-17	NA	NA	NA	NA	5	2	NA	NA	NA	1	1	NA	NA	NA	NA	NA	NA	NA	NA	2	2	NA	NA	NA	NA	NA	NA	NA	NA	NA
1010621329	1010621135	1010621235	1	1	Female	B	3	1	4	NA	12	NA	NA	NA	Mar-16	Jun-16	NA	Feb-17	NA	NA	NA	NA	2	NA	2	NA	2	1	NA	1	NA	NA	NA	4	NA	NA	NA	2	NA	1	NA	NA	NA	NA	NA	NA	NA	NA	1
1010621372	1010621183	1010621283	1	1	Male	B	3	2	NA	NA	13	17	NA	NA	Mar-16	NA	NA	Feb-17	Jun-17	NA	NA	NA	NA	NA	2	NA	1	NA	NA	1	NA	NA	NA	4	NA	NA	NA	1	NA	2	NA	NA	NA	NA	NA	NA	NA	NA	1
10101013132	10101011147	1010101286	1	1	Female	B	3	8	11	NA	19	NA	NA	NA	Mar-16	Jun-16	NA	Feb-17	NA	NA	NA	NA	2	NA	2	NA	1	1	NA	1	NA	NA	NA	8	NA	NA	NA	2	NA	2	NA	NA	NA	NA	NA	NA	NA	NA	1
10101013172	10101011154	1010101292	1	1	Female	FU2	3	NA	NA	1	5	9	NA	NA	NA	NA	Oct-16	Feb-17	Jun-17	NA	NA	NA	NA	2	2	NA	NA	NA	1	1	NA	NA	NA	NA	NA	NA	NA	NA	3	3	NA	NA	NA	NA	NA	NA	NA	NA	NA
10101013173	10101011167	1010101299	1	1	Male	FU2	3	NA	NA	2	6	10	NA	NA	NA	NA	Oct-16	Feb-17	Jun-17	NA	NA	NA	3	2	2	NA	1	1	1	1	NA	NA	NA	NA	NA	NA	NA	NA	3	3	NA	NA	NA	NA	NA	NA	NA	NA	NA
10101023203	1010102103	1010102203	1	1	Male	FU1	3	NA	2	NA	11	14	NA	NA	NA	Jun-16	NA	Feb-17	Jun-17	NA	NA	NA	2	NA	2	NA	1	1	NA	1	NA	NA	NA	4	NA	NA	NA	2	NA	4	NA	NA	NA	NA	NA	NA	NA	NA	1
10101023212	10101021227	10101022157	1	1	Female	FU2	3	NA	NA	2	7	11	NA	NA	NA	NA	Oct-16	Mar-17	Jun-17	NA	NA	NA	NA	2	2	NA	NA	NA	1	1	NA	NA	NA	NA	NA	NA	NA	NA	3	3	NA	NA	NA	NA	NA	NA	NA	NA	NA
10101023215	1010102155	10101022163	1	1	Male	FU2	3	NA	NA	0	5	NA	23	NA	NA	NA	Oct-16	Feb-17	NA	Sep-18	NA	NA	NA	2	2	NA	NA	NA	1	1	NA	NA	NA	NA	NA	NA	NA	NA	2	2	NA	NA	NA	NA	NA	NA	NA	NA	NA
10101023220	10101021158	1010102297	1	1	Female	FU2	3	NA	NA	2	6	10	NA	NA	NA	NA	Oct-16	Feb-17	Jun-17	NA	NA	NA	NA	2	2	NA	NA	NA	1	1	NA	NA	NA	NA	NA	NA	NA	NA	2	2	NA	NA	NA	NA	NA	NA	NA	NA	NA
10101023221	10101021187	10101022120	1	1	Male	FU2	3	NA	NA	4	8	11	NA	NA	NA	NA	Oct-16	Feb-17	Jun-17	NA	NA	NA	NA	2	2	NA	NA	NA	1	1	NA	NA	NA	NA	NA	NA	NA	NA	1	1	NA	NA	NA	NA	NA	NA	NA	NA	NA
10101023222	10101021173	10101022107	1	1	Male	FU2	3	NA	NA	1	5	8	NA	NA	NA	NA	Oct-16	Feb-17	Jun-17	NA	NA	NA	NA	2	2	NA	NA	NA	1	1	NA	NA	NA	NA	NA	NA	NA	NA	2	2	NA	NA	NA	NA	NA	NA	NA	NA	NA
10101033120	1010103173	1010103242	1	1	Female	FU2	3	NA	NA	2	6	10	NA	NA	NA	NA	Oct-16	Feb-17	Jun-17	NA	NA	NA	NA	2	2	NA	NA	NA	1	1	NA	NA	NA	NA	NA	NA	NA	NA	4	4	NA	NA	NA	NA	NA	NA	NA	NA	NA
10102073102	1010207115	1010207209	1	1	Male	FU2	3	NA	NA	1	5	9	NA	NA	NA	NA	Oct-16	Feb-17	Jun-17	NA	NA	NA	3	2	2	NA	1	1	1	1	NA	NA	NA	NA	NA	NA	NA	NA	2	2	NA	NA	NA	NA	NA	NA	NA	NA	NA
10102073104	1010207188	1010207246	1	1	Female	FU2	3	NA	NA	2	6	10	NA	NA	NA	NA	Oct-16	Feb-17	Jun-17	NA	NA	NA	NA	2	2	NA	NA	NA	1	1	NA	NA	NA	NA	NA	NA	NA	NA	2	2	NA	NA	NA	NA	NA	NA	NA	NA	NA
10102073105	1010207144	1010207268	1	1	Female	FU3	3	NA	NA	NA	0	4	19	NA	NA	NA	NA	Feb-17	Jun-17	Sep-18	NA	NA	2	2	NA	5	1	1	1	NA	1	NA	NA	NA	NA	5	NA	NA	2	NA	NA	NA	NA	NA	NA	NA	NA	NA	NA
10102073106	1010207143	1010207223	1	1	Female	FU3	3	NA	NA	NA	4	7	22	NA	NA	NA	NA	Feb-17	Jun-17	Sep-18	NA	NA	NA	NA	2	5	NA	NA	NA	1	1	NA	NA	NA	NA	5	NA	NA	NA	3	3	NA	NA	NA	NA	NA	NA	NA	NA
10103083108	1010308186	1010308252	1	1	Male	FU1	3	NA	2	6	10	NA	NA	NA	NA	Jun-16	Oct-16	Feb-17	NA	NA	NA	NA	2	2	3	NA	NA	1	1	1	NA	NA	NA	NA	NA	NA	NA	NA	3	3	NA	NA	NA	NA	NA	NA	NA	NA	NA
10103083112	1010308110	1010308272	1	1	Male	FU3	3	NA	NA	NA	5	9	23	NA	NA	NA	NA	Mar-17	Jun-17	Sep-18	NA	NA	5	5	NA	4	1	3	11	NA	3	NA	NA	NA	NA	6	NA	NA	NA	NA	NA	NA	NA	NA	NA	NA	NA	NA	NA
10106193137	1010619192	1010619292	1	1	Male	FU2	3	NA	NA	24	28	32	NA	NA	NA	NA	Oct-16	Feb-17	Jun-17	NA	NA	NA	2	2	NA	NA	NA	1	1	NA	NA	NA	NA	NA	NA	NA	NA	NA	1	NA	NA	NA	NA	NA	NA	NA	NA	NA	NA
10106193138	1010619142	1010619242	1	1	Male	FU2	3	NA	NA	2	6	NA	25	NA	NA	NA	Oct-16	Feb-17	NA	Sep-18	NA	NA	NA	2	2	5	NA	NA	1	1	1	NA	NA	NA	NA	2	NA	NA	2	2	1	NA	NA	NA	NA	NA	NA	NA	NA
10106193140	1010619194	1010619294	1	1	Female	FU2	3	NA	NA	36	40	44	NA	NA	NA	NA	Oct-16	Feb-17	Jun-17	NA	NA	NA	NA	2	4	5	NA	NA	1	9	1	NA	NA	NA	NA	3	NA	NA	1	NA	1	NA	NA	NA	NA	NA	NA	NA	NA
10106193141	10106191101	NA	1	1	Male	FU2	3	NA	NA	14	19	22	NA	NA	NA	NA	Oct-16	Feb-17	Jun-17	NA	NA	NA	NA	5	4	4	NA	NA	3	3	8	NA	NA	NA	NA	6	NA	NA	NA	NA	NA	NA	NA	NA	NA	NA	NA	NA	NA
10106213124	1010621174	1010621274	1	1	Male	FU3	3	NA	NA	NA	11	14	29	NA	NA	NA	NA	Feb-17	Jun-17	Sep-18	NA	NA	NA	NA	2	NA	NA	NA	NA	1	NA	NA	NA	NA	NA	NA	NA	NA	NA	1	NA	NA	NA	NA	NA	NA	NA	NA	NA
10106213126	1010621166	1010621266	1	1	Female	FU3	3	NA	NA	NA	3	7	22	NA	NA	NA	NA	Feb-17	Jun-17	Sep-18	NA	NA	3	3	2	5	1	1	1	1	1	NA	NA	NA	NA	8	NA	NA	1	2	NA	NA	NA	NA	NA	NA	NA	NA	NA
10106213135	1010621163	1010621263	1	1	Male	FU3	3	NA	NA	NA	7	11	25	NA	NA	NA	NA	Feb-17	Jun-17	Sep-18	NA	NA	NA	NA	2	5	NA	NA	NA	1	1	NA	NA	NA	NA	3	NA	NA	NA	2	2	NA	NA	NA	NA	NA	NA	NA	NA
1010102347	1010102155	NA	1	1	Male	FU3	2	NA	NA	NA	28	NA	47	NA	NA	NA	NA	Feb-17	NA	Sep-18	NA	NA	NA	NA	2	NA	NA	NA	NA	1	NA	NA	NA	NA	NA	NA	NA	NA	NA	2	NA	NA	NA	NA	NA	NA	NA	NA	NA
1010102391	10101021105	10101022186	1	1	Female	B	2	16	NA	23	NA	NA	NA	NA	Mar-16	NA	Oct-16	NA	NA	NA	NA	NA	NA	2	2	NA	1	NA	1	1	NA	NA	NA	5	NA	NA	NA	3	3	3	NA	NA	NA	NA	NA	NA	NA	NA	1
1010205355	1010205132	1010205217	1	1	Female	FU3	2	NA	NA	NA	4	8	NA	NA	NA	NA	NA	Feb-17	Jun-17	NA	NA	NA	NA	NA	2	NA	NA	NA	NA	1	NA	NA	NA	NA	NA	NA	NA	NA	NA	2	NA	NA	NA	NA	NA	NA	NA	NA	NA
1010205356	1010205138	1010205220	1	1	Male	FU3	2	NA	NA	NA	3	7	NA	NA	NA	NA	NA	Feb-17	Jun-17	NA	NA	NA	NA	NA	2	NA	NA	NA	NA	1	NA	NA	NA	NA	NA	NA	NA	NA	NA	1	NA	NA	NA	NA	NA	NA	NA	NA	NA
1010207368	1010207184	NA	1	1	Male	FU1	2	NA	26	NA	34	NA	NA	NA	NA	Jun-16	NA	Feb-17	NA	NA	NA	NA	5	NA	4	NA	1	1	NA	1	NA	NA	NA	3	NA	NA	NA	1	NA	NA	NA	NA	NA	NA	NA	NA	NA	NA	1
1010310370	1010310169	NA	1	1	Male	FU3	2	NA	NA	NA	1	5	NA	NA	NA	NA	NA	Feb-17	Jun-17	NA	NA	NA	NA	NA	4	NA	NA	NA	NA	3	NA	NA	NA	NA	NA	NA	NA	NA	NA	NA	NA	NA	NA	NA	NA	NA	NA	NA	NA
1010310371	1010310119	NA	1	1	Female	FU3	2	NA	NA	NA	7	11	NA	NA	NA	NA	NA	Feb-17	Jun-17	NA	NA	NA	NA	NA	4	NA	NA	NA	NA	9	NA	NA	NA	NA	NA	NA	NA	NA	NA	NA	NA	NA	NA	NA	NA	NA	NA	NA	NA
1010411344	1010411138	1010411222	1	1	Female	FU2	2	NA	NA	1	5	NA	NA	NA	NA	NA	Oct-16	Feb-17	NA	NA	NA	NA	NA	2	2	NA	NA	NA	1	1	NA	NA	NA	NA	NA	NA	NA	NA	1	1	NA	NA	NA	NA	NA	NA	NA	NA	NA
1010412395	1010412181	1010412270	1	1	Male	FU3	2	NA	NA	NA	3	7	NA	NA	NA	NA	NA	Feb-17	Jun-17	NA	NA	NA	NA	NA	2	NA	NA	NA	NA	1	NA	NA	NA	NA	NA	NA	NA	NA	NA	4	NA	NA	NA	NA	NA	NA	NA	NA	NA
1010412397	1010412169	1010412293	1	1	Female	FU3	2	NA	NA	NA	8	12	NA	NA	NA	NA	NA	Feb-17	Jun-17	NA	NA	NA	NA	NA	2	NA	NA	NA	NA	1	NA	NA	NA	NA	NA	NA	NA	NA	NA	2	NA	NA	NA	NA	NA	NA	NA	NA	NA
1010414360	1010414152	1010414243	1	1	Female	FU3	2	NA	NA	NA	4	8	NA	NA	NA	NA	NA	Feb-17	Jun-17	NA	NA	NA	NA	NA	2	NA	NA	NA	NA	1	NA	NA	NA	NA	NA	NA	NA	NA	NA	1	NA	NA	NA	NA	NA	NA	NA	NA	NA
1010515325	1010515111	1010515211	1	1	Male	FU2	2	NA	NA	6	10	NA	NA	NA	NA	NA	Oct-16	Feb-17	NA	NA	NA	NA	NA	2	2	NA	NA	NA	1	1	NA	NA	NA	NA	NA	NA	NA	NA	1	1	NA	NA	NA	NA	NA	NA	NA	NA	NA
1010515326	1010515128	1010515229	1	1	Male	FU3	2	NA	NA	NA	4	8	NA	NA	NA	NA	NA	Feb-17	Jun-17	NA	NA	NA	2	NA	2	3	1	1	NA	1	1	NA	NA	NA	NA	4	NA	NA	NA	2	2	NA	NA	NA	NA	NA	NA	NA	NA
1010518321	1010518126	1010518214	1	1	Male	B	2	23	NA	NA	34	NA	NA	NA	Mar-16	NA	NA	Feb-17	NA	NA	NA	NA	NA	NA	4	NA	2	NA	NA	1	NA	NA	NA	14	NA	NA	NA	4	NA	NA	NA	NA	NA	NA	NA	NA	NA	NA	1
1010518336	1010518114	1010518209	1	1	Female	FU2	2	NA	NA	3	7	NA	NA	NA	NA	NA	Oct-16	Feb-17	NA	NA	NA	NA	NA	2	2	NA	NA	NA	1	1	NA	NA	NA	NA	NA	NA	NA	NA	1	1	NA	NA	NA	NA	NA	NA	NA	NA	NA
1010518338	1010518115	1010518210	1	1	Male	FU2	2	NA	NA	4	8	NA	NA	NA	NA	NA	Oct-16	Feb-17	NA	NA	NA	NA	NA	2	2	NA	NA	NA	1	1	NA	NA	NA	NA	NA	NA	NA	NA	1	1	NA	NA	NA	NA	NA	NA	NA	NA	NA
1010518342	1010518123	1010518229	1	1	Male	FU3	2	NA	NA	NA	4	NA	22	NA	NA	NA	NA	Feb-17	NA	Sep-18	NA	NA	3	NA	2	5	1	1	NA	1	1	NA	NA	NA	NA	10	NA	NA	NA	3	NA	NA	NA	NA	NA	NA	NA	NA	NA
1010620394	1010620111	1010620205	1	1	Male	FU3	2	NA	NA	NA	3	7	NA	NA	NA	NA	NA	Feb-17	Jun-17	NA	NA	NA	NA	NA	2	NA	NA	NA	NA	1	NA	NA	NA	NA	NA	NA	NA	NA	NA	2	NA	NA	NA	NA	NA	NA	NA	NA	NA
1010621395	2021032122	10106212113	1	1	Male	B	2	12	NA	NA	23	NA	NA	NA	Mar-16	NA	NA	Mar-17	NA	NA	NA	NA	NA	NA	2	NA	2	NA	NA	1	NA	NA	NA	3	NA	NA	NA	1	NA	1	NA	NA	NA	NA	NA	NA	NA	NA	1
10101013174	10101011155	1010101233	1	1	Female	FU3	2	NA	NA	NA	6	10	NA	NA	NA	NA	NA	Feb-17	Jun-17	NA	NA	NA	NA	NA	2	NA	NA	NA	NA	1	NA	NA	NA	NA	NA	NA	NA	NA	NA	3	NA	NA	NA	NA	NA	NA	NA	NA	NA
10101013175	1010101112	1010101209	1	1	Female	FU3	2	NA	NA	NA	11	15	NA	NA	NA	NA	NA	Feb-17	Jun-17	NA	NA	NA	NA	NA	2	NA	NA	NA	NA	1	NA	NA	NA	NA	NA	NA	NA	NA	NA	1	NA	NA	NA	NA	NA	NA	NA	NA	NA
10101023174	10101021192	10101022122	1	1	Male	B	2	3	NA	NA	14	NA	NA	NA	Mar-16	NA	NA	Feb-17	NA	NA	NA	NA	NA	NA	2	NA	1	NA	NA	1	NA	NA	NA	6	NA	NA	NA	4	NA	4	NA	NA	NA	NA	NA	NA	NA	NA	1
10101023179	10101021197	10101022127	1	1	Male	B	2	10	NA	NA	21	NA	NA	NA	Mar-16	NA	NA	Feb-17	NA	NA	NA	NA	NA	NA	4	NA	1	NA	NA	9	NA	NA	NA	3	NA	NA	NA	1	NA	NA	NA	NA	NA	NA	NA	NA	NA	NA	1
10101023183	10101021201	10101022131	1	1	Female	B	2	22	NA	NA	33	NA	NA	NA	Mar-16	NA	NA	Feb-17	NA	NA	NA	NA	NA	NA	2	NA	1	NA	NA	1	NA	NA	NA	3	NA	NA	NA	1	NA	2	NA	NA	NA	NA	NA	NA	NA	NA	1
10101023217	1010102185	1010102259	1	1	Female	FU2	2	NA	NA	6	11	NA	NA	NA	NA	NA	Oct-16	Feb-17	NA	NA	NA	NA	NA	2	2	NA	NA	NA	1	1	NA	NA	NA	NA	NA	NA	NA	NA	1	1	NA	NA	NA	NA	NA	NA	NA	NA	NA
10101023225	10101021114	1010102272	1	1	Male	FU3	2	NA	NA	NA	2	6	NA	NA	NA	NA	NA	Feb-17	Jun-17	NA	NA	NA	2	3	2	NA	1	1	1	1	NA	NA	NA	NA	NA	NA	NA	NA	1	2	NA	NA	NA	NA	NA	NA	NA	NA	NA
10101033122	1010103196	1010103283	1	1	Male	FU2	2	NA	NA	2	6	NA	NA	NA	NA	NA	Oct-16	Mar-17	NA	NA	NA	NA	3	2	2	NA	NA	1	1	1	NA	NA	NA	NA	NA	NA	NA	NA	2	2	NA	NA	NA	NA	NA	NA	NA	NA	NA
10103093100	1010309147	1010309227	1	1	Female	FU3	2	NA	NA	NA	3	7	NA	NA	NA	NA	NA	Mar-17	Jun-17	NA	NA	NA	2	3	2	NA	1	1	1	1	NA	NA	NA	NA	NA	NA	NA	NA	1	2	NA	NA	NA	NA	NA	NA	NA	NA	NA
10106193144	1010619116	1010619216	1	1	Male	FU3	2	NA	NA	NA	22	26	NA	NA	NA	NA	NA	Feb-17	Jun-17	NA	NA	NA	NA	NA	2	NA	NA	NA	NA	1	NA	NA	NA	NA	NA	NA	NA	NA	NA	2	NA	NA	NA	NA	NA	NA	NA	NA	NA
10106213125	1010621185	1010621285	1	1	Male	FU3	2	NA	NA	NA	20	23	NA	NA	NA	NA	NA	Feb-17	Jun-17	NA	NA	NA	3	2	2	5	2	1	1	1	1	NA	NA	NA	NA	NA	NA	NA	3	3	NA	NA	NA	NA	NA	NA	NA	NA	NA
10106213127	1010621181	NA	1	1	Male	FU3	2	NA	NA	NA	8	11	NA	NA	NA	NA	NA	Feb-17	Jun-17	NA	NA	NA	NA	NA	4	NA	NA	NA	NA	3	NA	NA	NA	NA	NA	NA	NA	NA	NA	NA	NA	NA	NA	NA	NA	NA	NA	NA	NA
1010103346	1010103146	NA	1	1	Female	B	1	4	NA	NA	NA	NA	NA	NA	Mar-16	NA	NA	NA	NA	NA	NA	NA	NA	NA	2	NA	2	NA	NA	1	NA	NA	NA	4	NA	NA	NA	4	NA	5	NA	NA	NA	NA	NA	NA	NA	NA	2
1010308310	1010308112	1010308209	1	1	Female	B	1	11	NA	NA	NA	NA	NA	NA	Mar-16	NA	NA	NA	NA	NA	NA	NA	NA	NA	2	NA	1	NA	NA	1	NA	NA	NA	3	NA	NA	NA	1	NA	4	NA	NA	NA	NA	NA	NA	NA	NA	1
10101013176	1010101121	1010101219	1	1	Male	FU3	1	NA	NA	NA	9	NA	NA	NA	NA	NA	NA	Feb-17	NA	NA	NA	NA	NA	NA	2	NA	NA	NA	NA	1	NA	NA	NA	NA	NA	NA	NA	NA	NA	2	NA	NA	NA	NA	NA	NA	NA	NA	NA
10101023223	10101021201	10101022131	1	1	Male	FU3	1	NA	NA	NA	4	NA	NA	NA	NA	NA	NA	Feb-17	NA	NA	NA	NA	NA	NA	2	NA	NA	NA	NA	1	NA	NA	NA	NA	NA	NA	NA	NA	NA	2	NA	NA	NA	NA	NA	NA	NA	NA	NA
10106213122	10106211136	10106212136	1	1	Male	FU3	1	NA	NA	NA	15	NA	NA	NA	NA	NA	NA	Feb-17	NA	NA	NA	NA	NA	NA	2	NA	NA	NA	NA	1	NA	NA	NA	NA	NA	NA	NA	NA	NA	1	NA	NA	NA	NA	NA	NA	NA	NA	NA
10106213123	1010621115	1010621215	1	1	Female	FU3	1	NA	NA	NA	6	NA	NA	NA	NA	NA	NA	Feb-17	NA	NA	NA	NA	NA	NA	2	NA	NA	NA	NA	1	NA	NA	NA	NA	NA	NA	NA	NA	NA	1	NA	NA	NA	NA	NA	NA	NA	NA	NA
10106213128	10106211107	10106212107	1	1	Male	FU3	1	NA	NA	NA	2	NA	NA	NA	NA	NA	NA	Mar-17	NA	NA	NA	NA	NA	NA	2	NA	NA	NA	NA	1	NA	NA	NA	NA	NA	NA	NA	NA	NA	3	NA	NA	NA	NA	NA	NA	NA	NA	NA
2010101301	2010101101	2010101201	2	1	Male	B	7	6	8	13	17	20	33	42.8711853	May-16	Jul-16	Dec-16	Mar-17	Jul-17	Aug-18	10/06/2019	2	2	2	2	2	NA	1	1	1	1	1	1	4	NA	5	5	NA	3	3	3	3	1	3	NA	NA	NA	NA	3
2010101302	2010101102	2010101202	2	1	Female	B	7	2	5	9	13	17	30	39.64927292	May-16	Jul-16	Dec-16	Mar-17	Jul-17	Aug-18	10/06/2019	2	2	2	NA	2	NA	1	1	NA	1	1	1	4	NA	4	4	NA	2	NA	2	2	1	2	NA	NA	NA	NA	1
2010101304	2010101104	2010101204	2	1	Female	B	7	4	7	11	15	19	32	41.29310608	May-16	Jul-16	Dec-16	Mar-17	Jul-17	Aug-18	10/06/2019	2	2	2	2	4	NA	1	1	1	3	1	1	2	NA	5	2	NA	4	4	NA	1	1	4	NA	NA	NA	NA	1
2010101309	2010101109	2010101208	2	1	Female	B	7	12	15	19	23	27	40	49.47939682	May-16	Jul-16	Dec-16	Mar-17	Jul-17	Aug-18	10/06/2019	2	5	2	NA	2	NA	3	1	NA	1	1	1	8	NA	9	10	NA	1	NA	1	4	2	NA	NA	NA	NA	NA	1
2010101312	2010101112	2010101210	2	1	Female	B	7	4	7	11	15	19	32	41.52324295	May-16	Jul-16	Dec-16	Mar-17	Jul-17	Aug-18	10/06/2019	2	2	2	2	5	NA	1	1	1	1	1	1	4	NA	4	4	NA	2	2	2	2	1	2	NA	NA	NA	NA	3
2010101317	2010101117	2010101214	2	1	Female	B	7	24	27	31	35	39	52	61.31500244	May-16	Jul-16	Dec-16	Mar-17	Jul-17	Aug-18	10/06/2019	5	2	2	4	5	NA	1	1	9	1	1	1	6	NA	5	5	NA	2	NA	2	3	1	2	NA	NA	NA	NA	3
2010101318	2010101118	2010101216	2	1	Female	B	7	20	23	27	31	35	48	57.23829269	May-16	Jul-16	Dec-16	Mar-17	Jul-17	Aug-18	10/06/2019	5	2	2	4	5	NA	1	1	3	1	1	1	5	NA	4	5	NA	2	NA	1	1	2	NA	NA	NA	NA	NA	1
2010202301	2010202101	2010202228	2	1	Female	B	7	21	23	28	32	36	48	57.79719543	May-16	Jul-16	Dec-16	Mar-17	Aug-17	Aug-18	07/06/2019	5	2	2	3	5	NA	1	1	1	1	NA	NA	13	NA	NA	NA	NA	9	1	NA	NA	NA	NA	NA	NA	NA	NA	3
2010202302	2010202103	2010202202	2	1	Female	B	7	15	18	22	26	30	43	52.27391434	May-16	Jul-16	Dec-16	Mar-17	Aug-17	Aug-18	07/06/2019	2	2	2	2	3	NA	1	1	1	1	1	1	6	NA	3	NA	NA	4	4	5	NA	1	5	NA	NA	NA	NA	1
2010202303	2010202104	2010202203	2	1	Female	B	7	13	16	20	24	28	41	49.97254944	May-16	Jul-16	Dec-16	Mar-17	Aug-17	Aug-18	07/06/2019	2	2	2	4	NA	NA	1	1	5	NA	1	1	11	NA	NA	5	NA	1	NA	NA	4	1	7	NA	NA	NA	NA	3
2010202305	2010202106	2010202205	2	1	Female	B	7	12	15	19	23	27	40	49.31501389	May-16	Jul-16	Dec-16	Mar-17	Aug-17	Aug-18	07/06/2019	2	2	2	2	5	NA	1	1	1	1	1	1	2	NA	2	2	NA	1	1	1	1	2	NA	NA	NA	NA	NA	1
2010202306	2010202108	2010202208	2	1	Male	B	7	8	11	15	19	23	36	45.07392502	May-16	Jul-16	Dec-16	Mar-17	Aug-17	Aug-18	07/06/2019	2	2	2	2	3	NA	1	1	1	1	1	1	4	NA	4	4	NA	2	2	3	2	1	2	NA	NA	NA	NA	1
2010202327	2010202132	2010202221	2	1	Male	B	7	11	13	18	22	26	38	47.8026886	May-16	Jul-16	Dec-16	Mar-17	Aug-17	Aug-18	07/06/2019	NA	NA	NA	NA	5	NA	NA	NA	NA	1	1	1	5	NA	NA	6	NA	NA	NA	2	2	1	2	NA	NA	NA	NA	1
2010203301	2010203101	2010203220	2	1	Female	B	7	22	25	29	33	37	50	59.30952454	May-16	Jul-16	Dec-16	Mar-17	Aug-17	Aug-18	13/06/2019	5	2	2	4	5	NA	1	1	1	1	1	1	5	NA	7	7	NA	3	NA	3	2	1	3	NA	NA	NA	NA	1
2010203304	2010203104	2010203202	2	1	Male	B	7	24	27	31	35	39	52	61.2492485	May-16	Jul-16	Dec-16	Mar-17	Aug-17	Aug-18	13/06/2019	2	2	2	2	5	NA	1	1	1	1	1	1	7	NA	4	3	NA	5	5	5	1	1	5	NA	NA	NA	NA	1
2010203309	2010203114	2010203212	2	1	Female	B	7	7	10	14	18	22	34	44.12049866	May-16	Jul-16	Dec-16	Mar-17	Aug-17	Aug-18	13/06/2019	2	NA	2	2	3	NA	NA	1	1	1	1	1	4	NA	3	NA	NA	1	1	1	NA	2	NA	NA	NA	NA	NA	1
2010203312	2010203118	2010203218	2	1	Male	B	7	21	24	28	32	36	49	58.7506218	May-16	Jul-16	Dec-16	Mar-17	Aug-17	Aug-18	13/06/2019	5	NA	2	2	5	NA	NA	1	1	1	8	1	4	NA	3	4	NA	2	2	2	2	1	2	NA	NA	NA	NA	1
2010304303	2010304104	2010304205	2	1	Female	B	7	20	22	27	31	35	48	57.1396637	Apr-16	Jul-16	Nov-16	Mar-17	Jul-17	Aug-18	09/06/2019	2	2	5	4	4	NA	1	3	3	8	8	1	6	NA	15	6	NA	NA	NA	NA	2	1	4	NA	NA	NA	NA	1
2010304312	2010304115	2010304212	2	1	Female	B	7	8	11	15	19	23	36	45.17255402	Apr-16	Jul-16	Nov-16	Mar-17	Jul-17	Aug-18	09/06/2019	2	2	5	2	5	NA	1	4	1	1	1	1	7	NA	7	7	NA	NA	2	2	3	1	2	NA	NA	NA	NA	1
2010305307	2010305110	2010305207	2	1	Male	B	7	2	5	9	13	17	30	39.1561203	Apr-16	Jul-16	Nov-16	Mar-17	Jul-17	Aug-18	07/06/2019	2	2	2	2	4	NA	1	1	1	1	2	1	5	NA	6	6	NA	2	2	NA	2	1	2	NA	NA	NA	NA	1
2010305309	2010305112	2010305209	2	1	Female	B	7	11	14	18	22	26	39	48.59172821	Apr-16	Jul-16	Nov-16	Mar-17	Jul-17	Aug-18	07/06/2019	2	2	2	2	4	NA	1	1	1	3	4	1	15	NA	11	10	NA	3	3	NA	5	1	3	NA	NA	NA	NA	1
2010305311	2010305114	2010305211	2	1	Female	B	7	12	14	19	23	27	40	49.05200195	Apr-16	Jul-16	Nov-16	Mar-17	Jul-17	Aug-18	07/06/2019	2	2	2	3	2	NA	1	1	1	1	1	1	8	NA	NA	NA	NA	1	1	NA	NA	1	3	NA	NA	NA	NA	1
2010305319	2010305123	2010305218	2	1	Female	B	7	1	4	8	12	16	29	38.26845169	Apr-16	Jul-16	Nov-16	Mar-17	Jul-17	Aug-18	07/06/2019	2	2	2	2	5	NA	1	1	1	1	1	1	3	NA	3	3	NA	1	1	1	1	2	NA	NA	NA	NA	NA	2
2010305322	2010305126	2010305221	2	1	Male	B	7	15	18	22	26	30	43	52.79994202	Apr-16	Jul-16	Nov-16	Mar-17	Jul-17	Aug-18	07/06/2019	5	2	NA	2	2	NA	1	NA	1	1	1	3	9	NA	11	10	NA	NA	1	1	5	1	1	NA	NA	NA	NA	3
2010306301	2010306101	2010306218	2	1	Female	B	7	7	10	14	18	22	35	44.25200653	Apr-16	Jul-16	Nov-16	Mar-17	Jul-17	Aug-18	08/06/2019	5	2	2	2	2	NA	1	1	1	1	1	1	7	NA	6	NA	NA	3	3	3	NA	2	NA	NA	NA	NA	NA	1
2010306304	2010306105	2010306202	2	1	Female	B	7	18	21	25	29	33	46	55.66021347	Apr-16	Jul-16	Nov-16	Mar-17	Jul-17	Aug-18	08/06/2019	2	2	2	2	5	NA	1	1	1	1	1	1	6	NA	6	8	NA	4	4	4	2	1	4	NA	NA	NA	NA	3
2010306305	2010306106	2010306217	2	1	Female	B	7	24	26	31	35	39	51	61.01911163	Apr-16	Jul-16	Nov-16	Mar-17	Jul-17	Aug-18	08/06/2019	5	2	2	3	2	NA	1	1	1	1	1	1	5	NA	NA	NA	NA	3	4	NA	NA	1	4	NA	NA	NA	NA	1
2010306306	2010306107	2010306215	2	1	Female	B	7	30	32	37	41	45	57	67.00266266	Apr-16	Jul-16	Nov-16	Mar-17	Jul-17	Aug-18	08/06/2019	NA	2	2	2	4	NA	1	1	1	8	1	1	NA	NA	3	6	NA	1	1	NA	2	2	NA	NA	NA	NA	NA	NA
2010306307	2010306108	2010306203	2	1	Male	B	7	5	8	12	16	20	33	42.73967743	Apr-16	Jul-16	Nov-16	Mar-17	Jul-17	Aug-18	08/06/2019	2	2	2	2	2	NA	1	1	1	1	1	1	7	NA	5	4	NA	1	1	1	1	2	NA	NA	NA	NA	NA	1
2010306308	2010306109	2010306204	2	1	Female	B	7	16	19	23	27	31	44	53.29309082	Apr-16	Jul-16	Nov-16	Mar-17	Jul-17	Aug-18	08/06/2019	2	2	2	2	5	NA	1	1	1	1	1	1	4	NA	3	3	NA	2	2	2	2	1	2	NA	NA	NA	NA	3
2010306309	2010306110	2010306214	2	1	Female	B	7	27	30	34	38	42	55	64.83280945	Apr-16	Jul-16	Nov-16	Mar-17	Jul-17	Aug-18	08/06/2019	5	2	5	2	5	NA	1	2	1	1	2	1	3	NA	3	3	NA	NA	1	1	1	2	NA	NA	NA	NA	NA	1
2010306311	2010306112	2010306219	2	1	Male	B	7	34	36	40	45	48	61	70.94786835	Apr-16	Jul-16	Nov-16	Mar-17	Jul-17	Aug-18	08/06/2019	NA	NA	NA	NA	2	NA	NA	NA	NA	NA	1	1	6	NA	6	6	NA	NA	NA	4	4	1	4	Other	Go back	NA	NA	1
2010306313	2010306115	2010306207	2	1	Male	B	7	18	21	25	29	33	46	55.39719772	Apr-16	Jul-16	Nov-16	Mar-17	Jul-17	Aug-18	08/06/2019	2	2	2	2	2	NA	1	1	1	1	1	1	6	NA	6	6	NA	4	4	4	4	1	4	NA	NA	NA	NA	1
2010306316	2010306120	2010306216	2	1	Male	B	7	12	15	19	23	27	40	49.70953369	Apr-16	Jul-16	Nov-16	Mar-17	Jul-17	Aug-18	08/06/2019	NA	NA	NA	NA	2	NA	NA	NA	NA	1	3	1	3	NA	NA	NA	NA	NA	NA	2	NA	1	2	NA	NA	NA	NA	3
2010307301	2010307101	2010307201	2	1	Female	B	7	9	12	16	20	24	37	46.35611343	Apr-16	Jul-16	Nov-16	Mar-17	Aug-17	Aug-18	07/06/2019	2	2	2	2	5	NA	1	1	1	1	1	1	8	NA	10	1	NA	3	3	3	5	1	3	NA	NA	NA	NA	3
2010408325	2010408131	2010408225	2	1	Female	B	7	25	28	32	36	40	53	62.69581985	Apr-16	Jul-16	Nov-16	Mar-17	Aug-17	Aug-18	11/06/2019	3	3	3	2	2	NA	1	1	1	1	1	1	12	NA	NA	NA	NA	1	2	NA	NA	1	2	NA	NA	NA	NA	3
2010408327	2010408133	NA	2	1	Female	B	7	7	10	14	18	23	35	44.87666321	Apr-16	Jul-16	Nov-16	Mar-17	Aug-17	Aug-18	11/06/2019	5	5	5	4	4	NA	3	3	3	3	3	3	6	NA	6	5	NA	NA	NA	NA	2	1	2	NA	NA	NA	NA	3
2010408328	2010408135	2010408228	2	1	Male	B	7	2	5	10	13	18	30	39.91228485	Apr-16	Jul-16	Nov-16	Mar-17	Aug-17	Aug-18	11/06/2019	2	2	2	2	2	NA	1	1	1	1	1	1	5	NA	5	3	NA	3	3	3	3	1	3	NA	NA	NA	NA	1
2010408333	2010408140	2010408232	2	1	Female	B	7	11	14	18	22	26	39	48.42734528	Apr-16	Jul-16	Nov-16	Mar-17	Aug-17	Aug-18	11/06/2019	2	2	2	2	2	NA	1	1	1	1	1	1	4	NA	7	7	NA	2	2	2	3	1	2	NA	NA	NA	NA	1
2010408338	2010408147	2010408238	2	1	Female	B	7	6	9	13	17	21	34	43.59447098	Apr-16	Jul-16	Nov-16	Mar-17	Aug-17	Aug-18	11/06/2019	2	2	2	2	2	NA	1	1	1	1	2	2	10	NA	7	7	NA	4	4	4	4	1	4	NA	NA	NA	NA	3
2010409301	2010409101	2010409201	2	1	Female	B	7	19	22	26	30	34	47	56.74514389	Apr-16	Jul-16	Nov-16	Mar-17	Jul-17	Aug-18	12/06/2019	2	2	2	2	2	NA	1	1	1	1	1	1	5	NA	5	6	NA	2	2	2	2	1	2	NA	NA	NA	NA	3
2010409304	2010409104	NA	2	1	Female	B	7	22	25	29	33	37	50	59.30952454	Apr-16	Jul-16	Nov-16	Mar-17	Jul-17	Aug-18	12/06/2019	5	5	5	4	4	NA	3	3	3	3	1	3	5	NA	6	7	NA	NA	NA	NA	2	1	2	NA	NA	NA	NA	3
2010409305	2010409105	2010409204	2	1	Male	B	7	12	15	19	23	27	40	49.80816269	Apr-16	Jul-16	Nov-16	Mar-17	Jul-17	Aug-18	12/06/2019	2	2	2	2	4	NA	1	1	1	2	1	3	3	NA	7	8	NA	3	3	NA	2	1	3	NA	NA	NA	NA	3
2010409307	2010409107	2010409206	2	1	Male	B	7	15	18	22	26	30	43	52.83281708	Apr-16	Jul-16	Nov-16	Mar-17	Jul-17	Aug-18	12/06/2019	2	2	2	3	5	NA	1	1	1	1	1	1	5	NA	NA	NA	NA	1	1	NA	NA	2	NA	NA	NA	NA	NA	1
2010409313	2010409114	2010409211	2	1	Female	B	7	3	6	10	14	18	31	40.83283234	Apr-16	Jul-16	Nov-16	Mar-17	Jul-17	Aug-18	12/06/2019	2	2	2	2	3	NA	1	1	1	1	1	1	5	NA	3	NA	NA	1	1	1	NA	2	NA	NA	NA	NA	NA	3
2010409314	2010409115	2010409254	2	1	Male	B	7	21	24	28	32	36	49	58.88212585	Apr-16	Jul-16	Nov-16	Mar-17	Jul-17	Aug-18	12/06/2019	5	2	5	2	2	NA	1	2	1	1	1	1	7	NA	7	7	NA	NA	4	4	3	1	4	NA	NA	NA	NA	3
2010409316	2010409117	2010409213	2	1	Male	B	7	6	9	13	17	21	34	43.85748672	Apr-16	Jul-16	Nov-16	Mar-17	Jul-17	Aug-18	12/06/2019	2	2	3	2	5	NA	1	11	1	1	1	1	12	NA	7	7	NA	1	5	5	4	1	5	NA	NA	NA	NA	1
2010409317	2010409122	2010409252	2	1	Male	B	7	11	14	18	22	26	39	48.32871246	Apr-16	Jul-16	Nov-16	Mar-17	Jul-17	Aug-18	12/06/2019	5	2	3	3	2	NA	1	1	1	1	1	1	4	NA	4	4	NA	2	2	2	2	1	2	NA	NA	NA	NA	3
2010409321	2010409126	2010409219	2	1	Male	B	7	19	22	26	30	34	47	56.58076096	Apr-16	Jul-16	Nov-16	Mar-17	Jul-17	Aug-18	12/06/2019	2	2	2	2	5	NA	1	1	1	1	1	1	5	NA	12	10	NA	3	3	3	5	1	3	NA	NA	NA	NA	1
2010409326	2010409131	2010409223	2	1	Male	B	7	7	10	14	18	22	35	44.84378815	Apr-16	Jul-16	Nov-16	Mar-17	Jul-17	Aug-18	12/06/2019	2	2	2	3	2	NA	1	1	1	1	8	8	9	NA	8	4	NA	1	1	2	2	1	2	NA	NA	NA	NA	3
2010409330	2010409134	2010409226	2	1	Male	B	7	17	19	24	27	31	44	53.88487244	May-16	Jul-16	Nov-16	Mar-17	Jul-17	Aug-18	12/06/2019	2	2	2	2	3	NA	1	1	1	1	1	1	5	NA	6	NA	NA	3	1	3	NA	2	NA	NA	NA	NA	NA	3
2010409333	2010409139	2010409229	2	1	Male	B	7	16	19	23	27	31	44	53.68761063	May-16	Jul-16	Nov-16	Mar-17	Jul-17	Aug-18	12/06/2019	2	2	3	4	2	NA	1	1	3	1	1	1	5	NA	NA	NA	NA	1	NA	NA	NA	2	NA	NA	NA	NA	NA	3
2010409336	2010409142	2010409232	2	1	Female	B	7	9	12	16	20	24	37	46.58625031	May-16	Jul-16	Nov-16	Mar-17	Jul-17	Aug-18	12/06/2019	2	2	2	2	2	NA	1	1	1	1	1	1	7	NA	5	5	NA	5	5	5	3	1	5	NA	NA	NA	NA	1
2010409338	2010409147	2010409237	2	1	Male	B	7	16	19	23	27	31	44	53.19446182	May-16	Jul-16	Nov-16	Mar-17	Jul-17	Aug-18	12/06/2019	2	2	2	2	2	NA	1	1	1	1	1	1	6	NA	6	6	NA	3	3	3	3	1	3	NA	NA	NA	NA	1
2010409339	2010409149	2010409239	2	1	Male	B	7	8	10	15	19	23	36	45.10680008	May-16	Jul-16	Nov-16	Mar-17	Jul-17	Aug-18	12/06/2019	2	2	2	2	2	NA	1	1	1	1	1	1	6	NA	6	6	NA	2	2	2	2	1	2	NA	NA	NA	NA	3
2010409340	2010409150	2010409256	2	1	Male	B	7	22	25	29	33	37	50	59.53966141	May-16	Jul-16	Nov-16	Mar-17	Jul-17	Aug-18	12/06/2019	5	2	2	2	2	NA	1	1	1	1	2	1	5	NA	5	5	NA	1	1	1	1	2	NA	NA	NA	NA	NA	1
2010409343	2010409153	2010409260	2	1	Female	B	7	19	22	26	30	34	47	56.61363602	May-16	Jul-16	Nov-16	Mar-17	Jul-17	Aug-18	12/06/2019	5	5	2	2	4	NA	3	1	1	3	3	3	7	NA	5	5	NA	1	1	NA	2	1	1	NA	NA	NA	NA	1
2010409350	2010409162	2010409248	2	1	Male	B	7	6	9	13	17	21	34	43.26570511	May-16	Jul-16	Nov-16	Mar-17	Jul-17	Aug-18	12/06/2019	2	5	2	2	2	NA	3	1	1	1	3	3	7	NA	7	5	NA	3	3	3	3	1	3	NA	NA	NA	NA	1
2010510309	2010510112	2010510209	2	1	Male	B	7	3	6	10	14	18	31	40.60269547	Apr-16	Jul-16	Nov-16	Mar-17	Jul-17	Aug-18	08/06/2019	NA	NA	NA	NA	4	NA	NA	NA	NA	1	1	1	6	NA	4	6	NA	NA	NA	NA	1	1	4	NA	NA	NA	NA	1
2010510312	2010510115	2010510212	2	1	Female	B	7	1	4	8	12	16	29	38.10406876	Apr-16	Jul-16	Nov-16	Mar-17	Jul-17	Aug-18	08/06/2019	2	2	2	2	NA	NA	1	1	1	NA	1	1	4	NA	NA	4	NA	2	2	NA	2	1	2	NA	NA	NA	NA	1
2010510315	2010510119	2010510216	2	1	Male	B	7	18	21	25	29	33	46	55.49583054	Apr-16	Jul-16	Nov-16	Mar-17	Jul-17	Aug-18	08/06/2019	2	2	2	2	5	NA	1	1	1	1	1	1	9	NA	2	7	NA	1	1	1	1	1	1	NA	NA	NA	NA	3
2010510316	2010510120	2010510217	2	1	Male	B	7	2	5	9	13	17	30	39.18899918	Apr-16	Jul-16	Nov-16	Mar-17	Jul-17	Aug-18	08/06/2019	2	2	2	NA	4	NA	1	1	NA	1	1	1	5	NA	2	6	NA	3	NA	NA	2	1	3	NA	NA	NA	NA	3
2010510323	2010510130	2010510225	2	1	Female	B	7	3	6	10	14	18	31	40.50406647	Apr-16	Jul-16	Nov-16	Mar-17	Jul-17	Aug-18	08/06/2019	2	2	2	2	4	NA	1	1	1	1	1	1	4	NA	3	8	NA	1	2	NA	5	1	2	NA	NA	NA	NA	1
2010510333	2010510143	2010510237	2	1	Female	B	7	12	15	19	23	27	40	49.61090469	Apr-16	Jul-16	Nov-16	Mar-17	Jul-17	Aug-18	09/06/2019	2	2	2	2	5	NA	1	1	1	1	1	1	4	NA	4	4	NA	2	2	2	2	1	2	NA	NA	NA	NA	3
2010510337	2010510150	2010510243	2	1	Female	B	7	12	15	19	23	27	40	49.54515076	Apr-16	Jul-16	Nov-16	Mar-17	Jul-17	Aug-18	09/06/2019	2	2	2	2	5	NA	1	1	1	1	1	1	4	NA	4	4	NA	2	2	2	2	1	2	NA	NA	NA	NA	3
2010511303	2010511108	2010511209	2	1	Male	B	7	12	14	19	23	27	39	48.95336914	May-16	Jul-16	Nov-16	Mar-17	Jul-17	Aug-18	11/06/2019	2	2	2	3	5	NA	1	1	1	1	3	3	3	NA	NA	NA	NA	1	1	NA	NA	1	2	NA	NA	NA	NA	1
2010512303	2010512103	2010512240	2	1	Male	B	7	18	21	25	29	33	46	55.85747147	Apr-16	Jul-16	Nov-16	Mar-17	Jul-17	Aug-18	10/06/2019	5	2	2	2	5	NA	1	1	1	1	1	1	4	NA	4	4	NA	2	2	2	2	1	2	NA	NA	NA	NA	3
2010512304	2010512104	2010512203	2	1	Female	B	7	22	25	29	33	37	50	59.7369194	Apr-16	Jul-16	Nov-16	Mar-17	Jul-17	Aug-18	10/06/2019	NA	NA	NA	NA	5	NA	NA	NA	NA	1	1	1	3	NA	NA	NA	NA	NA	NA	2	NA	2	NA	NA	NA	NA	NA	2
2010512308	2010512108	2010512239	2	1	Male	B	7	5	8	12	16	20	33	42.44379044	Apr-16	Jul-16	Nov-16	Mar-17	Jul-17	Aug-18	10/06/2019	5	2	2	2	5	NA	1	1	1	1	3	3	5	NA	2	4	NA	1	1	1	1	2	NA	NA	NA	NA	NA	3
2010513316	2010513120	NA	2	1	Female	B	7	5	7	12	16	20	33	42.24652863	Apr-16	Jul-16	Nov-16	Mar-17	Jul-17	Aug-18	12/06/2019	5	5	5	4	4	NA	11	2	2	1	1	1	11	NA	10	5	NA	NA	NA	NA	2	1	3	NA	NA	NA	NA	1
2010513320	2010513126	2010513218	2	1	Female	B	7	8	11	15	19	23	36	45.40269089	Apr-16	Jul-16	Nov-16	Mar-17	Jul-17	Aug-18	12/06/2019	2	2	2	2	3	NA	1	1	1	1	1	1	5	NA	3	NA	NA	3	3	3	NA	1	4	NA	NA	NA	NA	3
2010513321	2010513127	2010513219	2	1	Female	B	7	5	8	12	16	20	33	42.50954056	Apr-16	Jul-16	Nov-16	Mar-17	Jul-17	Aug-18	12/06/2019	2	2	2	4	4	NA	1	1	2	2	1	1	4	NA	4	4	NA	2	NA	NA	2	1	2	NA	NA	NA	NA	1
2010513322	2010513128	2010513220	2	1	Female	B	7	19	22	26	30	34	47	56.81089783	Apr-16	Jul-16	Nov-16	Mar-17	Jul-17	Aug-18	12/06/2019	2	2	2	2	5	NA	1	1	1	1	1	1	4	NA	4	4	NA	1	1	2	2	1	2	NA	NA	NA	NA	1
2010513336	2010513142	2010513232	2	1	Female	B	7	13	16	20	24	28	41	50.63008118	Apr-16	Jul-16	Nov-16	Mar-17	Jul-17	Aug-18	12/06/2019	2	2	2	2	NA	NA	1	1	1	NA	1	1	6	NA	NA	6	NA	4	4	NA	3	1	4	NA	NA	NA	NA	3
2020614301	2020614101	2020614231	2	2	Female	B	7	14	17	21	25	29	42	51.81364059	Apr-16	Jul-16	Nov-16	Mar-17	Jul-17	Aug-18	09/06/2019	5	5	2	4	NA	NA	3	1	3	NA	1	1	5	NA	NA	NA	NA	1	NA	NA	NA	2	NA	NA	NA	NA	NA	1
2020614302	2020614102	2020614201	2	2	Female	B	7	6	9	13	17	21	34	43.85748672	Apr-16	Jul-16	Nov-16	Mar-17	Jul-17	Aug-18	09/06/2019	2	2	2	2	NA	NA	1	1	1	NA	1	1	3	NA	NA	4	NA	2	2	NA	3	1	3	NA	NA	NA	NA	1
2020614306	2020614109	2020614226	2	2	Female	B	7	21	24	28	32	36	49	58.88212585	Apr-16	Jul-16	Nov-16	Mar-17	Jul-17	Aug-18	09/06/2019	5	2	2	2	2	NA	1	1	1	1	NA	NA	4	NA	NA	NA	NA	2	2	NA	NA	NA	NA	NA	NA	NA	NA	1
2020614308	2020614111	2020614228	2	2	Male	B	7	16	19	23	27	31	44	53.85199738	Apr-16	Jul-16	Nov-16	Mar-17	Jul-17	Aug-18	09/06/2019	5	2	2	2	NA	NA	1	1	1	NA	1	1	7	NA	NA	7	NA	3	3	NA	3	1	3	NA	NA	NA	NA	2
2020614310	2020614114	2020614229	2	2	Female	B	7	19	21	26	30	34	47	56.18624115	Apr-16	Jul-16	Nov-16	Mar-17	Jul-17	Aug-18	09/06/2019	5	2	5	2	5	NA	1	3	1	1	1	1	6	NA	6	6	NA	NA	2	2	2	1	2	NA	NA	NA	NA	3
2020614312	2020614116	2020614227	2	2	Female	B	7	18	21	25	29	33	46	55.72596741	Apr-16	Jul-16	Nov-16	Mar-17	Jul-17	Aug-18	09/06/2019	5	2	2	2	NA	NA	1	1	1	NA	1	1	4	NA	NA	5	NA	2	2	NA	3	1	3	NA	NA	NA	NA	3
2020614314	2020614119	2020614214	2	2	Female	B	7	16	19	23	27	31	44	53.65473557	Apr-16	Jul-16	Nov-16	Mar-17	Jul-17	Aug-18	09/06/2019	2	2	2	2	4	NA	1	1	1	2	8	1	6	NA	4	4	NA	2	2	NA	2	1	2	NA	NA	NA	NA	1
2020614315	2020614120	2020614215	2	2	Female	B	7	2	5	9	13	17	30	39.28762817	Apr-16	Jul-16	Nov-16	Mar-17	Jul-17	Aug-18	09/06/2019	2	2	2	2	NA	NA	1	1	1	NA	1	1	6	NA	NA	8	NA	1	1	NA	2	1	1	NA	NA	NA	NA	1
2020614317	2020614122	2020614217	2	2	Female	B	7	8	10	15	19	23	36	45.10680008	Apr-16	Jul-16	Nov-16	Mar-17	Jul-17	Aug-18	09/06/2019	2	NA	2	2	5	NA	NA	1	1	1	1	1	5	NA	5	7	NA	3	3	3	3	1	3	NA	NA	NA	NA	1
2020614318	2020614123	2020614218	2	2	Male	B	7	1	3	8	12	16	29	38.13694382	Apr-16	Jul-16	Nov-16	Mar-17	Jul-17	Aug-18	09/06/2019	2	2	2	2	NA	NA	1	1	1	NA	1	1	9	NA	NA	9	NA	3	3	NA	3	1	3	NA	NA	NA	NA	1
2020614324	2020614129	2020614223	2	2	Female	B	7	0	3	7	11	15	28	37.87393188	Apr-16	Jul-16	Nov-16	Mar-17	Jul-17	Aug-18	09/06/2019	2	2	2	2	5	NA	1	1	1	1	1	1	8	NA	8	8	NA	2	2	2	3	1	2	NA	NA	NA	NA	1
2020614325	2020614130	2020614224	2	2	Male	B	7	1	3	8	11	16	28	37.97256088	Apr-16	Jul-16	Nov-16	Mar-17	Jul-17	Aug-18	09/06/2019	2	NA	2	2	NA	NA	NA	1	1	NA	1	1	6	NA	NA	4	NA	4	4	NA	1	1	4	NA	NA	NA	NA	3
2020614326	2020614131	2020614225	2	2	Female	B	7	20	23	27	31	35	48	57.76432037	Apr-16	Jul-16	Nov-16	Mar-17	Jul-17	Aug-18	09/06/2019	5	NA	2	2	NA	NA	NA	1	1	NA	1	1	7	NA	NA	7	NA	5	5	NA	3	1	5	NA	NA	NA	NA	3
2020615307	2020615108	2020615207	2	2	Female	B	7	7	10	14	18	22	35	44.54789734	Apr-16	Jul-16	Nov-16	Mar-17	Jul-17	Aug-18	08/06/2019	2	2	2	2	5	NA	1	1	1	1	1	1	4	NA	4	4	NA	2	2	2	2	1	2	NA	NA	NA	NA	1
2020615312	2020615115	2020615213	2	2	Female	B	7	8	11	15	19	23	36	45.36981201	Apr-16	Jul-16	Nov-16	Mar-17	Jul-17	Aug-18	08/06/2019	2	2	2	2	NA	NA	1	1	1	NA	1	1	8	NA	NA	NA	NA	2	2	NA	NA	2	NA	NA	NA	NA	NA	1
2020615313	2020615116	2020615214	2	2	Female	B	7	10	13	17	21	25	38	47.30953598	Apr-16	Jul-16	Nov-16	Mar-17	Jul-17	Aug-18	08/06/2019	2	2	2	2	5	NA	1	1	1	1	1	1	5	NA	5	4	NA	3	3	3	3	1	3	NA	NA	NA	NA	3
2020615314	2020615117	2020615215	2	2	Male	B	7	5	8	12	16	20	33	42.3780365	Apr-16	Jul-16	Nov-16	Mar-17	Jul-17	Aug-18	08/06/2019	2	2	2	2	NA	NA	1	1	1	NA	1	1	3	NA	NA	4	NA	1	1	NA	1	1	1	NA	NA	NA	NA	1
2020615315	2020615118	2020615222	2	2	Female	B	7	15	17	22	25	30	42	51.97802353	Apr-16	Jul-16	Nov-16	Mar-17	Jul-17	Aug-18	08/06/2019	NA	NA	NA	NA	2	NA	NA	NA	NA	1	1	1	4	NA	NA	NA	NA	NA	NA	NA	NA	1	2	NA	NA	NA	NA	1
2020615316	2020615119	2020615216	2	2	Male	B	7	5	8	12	16	20	33	42.2794075	Apr-16	Jul-16	Nov-16	Mar-17	Jul-17	Aug-18	08/06/2019	2	2	2	2	NA	NA	1	1	1	NA	1	1	7	NA	NA	4	NA	1	1	NA	1	1	1	NA	NA	NA	NA	1
2020615317	2020615120	2020615225	2	2	Female	B	7	8	11	15	19	23	36	45.76433182	Apr-16	Jul-16	Nov-16	Mar-17	Jul-17	Aug-18	08/06/2019	NA	NA	NA	NA	2	NA	NA	NA	NA	1	1	1	3	NA	NA	NA	NA	NA	NA	NA	NA	1	2	NA	NA	NA	NA	1
2020615318	2020615121	2020615224	2	2	Female	B	7	23	26	30	34	38	51	60.7560997	Apr-16	Jul-16	Nov-16	Mar-17	Jul-17	Aug-18	08/06/2019	5	2	2	2	NA	NA	1	1	1	NA	1	1	5	NA	NA	5	NA	3	3	NA	1	1	3	NA	NA	NA	NA	1
2020615319	2020615122	2020615217	2	2	Female	B	7	19	22	27	30	34	47	56.90952682	Apr-16	Jul-16	Nov-16	Mar-17	Jul-17	Aug-18	08/06/2019	NA	NA	NA	NA	2	NA	NA	NA	NA	1	1	1	4	NA	NA	NA	NA	NA	NA	NA	NA	2	NA	NA	NA	NA	NA	3
2020616302	2020616102	2020616201	2	2	Female	B	7	13	16	20	24	28	41	50.26843643	Apr-16	Jul-16	Nov-16	Mar-17	Jul-17	Aug-18	11/06/2019	2	2	2	2	3	NA	1	1	1	1	1	1	5	NA	3	NA	NA	1	1	1	NA	1	2	NA	NA	NA	NA	1
2020616303	2020616103	2020616202	2	2	Female	B	7	20	23	27	31	35	48	57.76432037	Apr-16	Jul-16	Nov-16	Mar-17	Jul-17	Aug-18	11/06/2019	2	5	2	2	5	NA	2	1	1	1	1	1	7	NA	6	NA	NA	1	1	1	NA	2	NA	NA	NA	NA	NA	3
2020616308	2020616109	2020616224	2	2	Male	B	7	27	26	34	38	38	55	64.66841888	Apr-16	Jul-16	Nov-16	Mar-17	Jul-17	Aug-18	11/06/2019	5	2	2	4	5	NA	1	1	2	1	1	1	3	NA	3	2	NA	3	NA	3	3	1	3	NA	NA	NA	NA	1
2020616309	2020616111	2020616207	2	2	Female	B	7	6	9	14	17	22	34	44.02186966	Apr-16	Jul-16	Nov-16	Mar-17	Jul-17	Aug-18	11/06/2019	2	2	5	4	NA	NA	1	1	3	NA	1	1	7	NA	NA	7	NA	NA	NA	NA	2	1	2	NA	NA	NA	NA	3
2020616311	2020616116	2020616212	2	2	Male	B	7	6	9	13	17	21	34	43.66022491	Apr-16	Jul-16	Nov-16	Mar-17	Jul-17	Aug-18	11/06/2019	2	2	2	2	5	NA	1	1	1	1	1	1	7	NA	3	NA	NA	1	1	1	NA	1	2	NA	NA	NA	NA	3
2020616314	2020616121	2020616216	2	2	Female	B	7	18	21	25	29	33	46	55.36432266	Apr-16	Jul-16	Nov-16	Mar-17	Jul-17	Aug-18	11/06/2019	2	2	2	2	5	NA	1	1	1	1	1	1	7	NA	7	5	NA	5	5	5	4	1	5	NA	NA	NA	NA	3
2020616316	2020616123	2020616218	2	2	Male	B	7	13	16	20	24	28	41	50.43282318	Apr-16	Jul-16	Nov-16	Mar-17	Jul-17	Aug-18	11/06/2019	2	2	2	2	NA	NA	1	1	1	NA	1	1	5	NA	NA	NA	NA	3	3	NA	NA	2	NA	NA	NA	NA	NA	1
2020616320	2020616127	2020616222	2	2	Female	B	7	13	15	20	24	28	41	50.13693237	Apr-16	Jul-16	Nov-16	Mar-17	Jul-17	Aug-18	11/06/2019	2	2	2	2	2	NA	1	1	1	1	1	1	4	NA	NA	NA	NA	2	2	NA	NA	1	3	NA	NA	NA	NA	1
2020616321	2020616128	2020616223	2	2	Female	B	7	12	15	19	23	27	40	49.44652176	Apr-16	Jul-16	Nov-16	Mar-17	Jul-17	Aug-18	11/06/2019	2	2	2	2	5	NA	1	1	1	1	1	1	2	NA	8	7	NA	2	2	2	2	1	3	NA	NA	NA	NA	1
2020617303	2020617103	2020617202	2	2	Female	B	7	16	19	23	27	31	44	53.85199738	Apr-16	Jul-16	Nov-16	Mar-17	Aug-17	Aug-18	12/06/2019	2	2	2	NA	5	NA	1	1	NA	1	1	1	3	NA	3	4	NA	1	NA	1	1	1	2	NA	NA	NA	NA	1
2020617306	2020617106	2020617205	2	2	Male	B	7	9	12	16	20	24	37	46.78351212	Apr-16	Jul-16	Nov-16	Mar-17	Aug-17	Aug-18	12/06/2019	2	2	2	2	5	NA	1	1	1	1	5	5	5	NA	4	4	NA	3	3	3	1	1	3	NA	NA	NA	NA	1
2020617308	2020617108	2020617207	2	2	Male	B	7	7	10	14	18	22	35	44.31776047	Apr-16	Jul-16	Nov-16	Mar-17	Aug-17	Aug-18	12/06/2019	2	2	2	2	5	NA	1	1	1	1	1	1	4	NA	4	4	NA	2	2	2	2	1	2	NA	NA	NA	NA	3
2020617309	2020617109	2020617208	2	2	Male	B	7	9	12	16	20	24	37	46.38898849	Apr-16	Jul-16	Nov-16	Mar-17	Aug-17	Aug-18	12/06/2019	2	3	2	2	5	NA	1	1	1	1	1	1	5	NA	NA	NA	NA	2	3	NA	NA	1	3	NA	NA	NA	NA	1
2020617314	2020617114	2020617211	2	2	Male	B	7	18	21	25	29	33	46	55.75884247	Apr-16	Jul-16	Nov-16	Mar-17	Aug-17	Aug-18	12/06/2019	2	2	2	2	5	NA	1	1	1	1	1	1	5	NA	5	5	NA	3	3	3	3	1	3	NA	NA	NA	NA	3
2020617315	2020617115	2020617212	2	2	Male	B	7	1	4	8	12	16	29	38.49858856	Apr-16	Jul-16	Nov-16	Mar-17	Aug-17	Aug-18	12/06/2019	2	2	2	2	5	NA	1	1	1	1	1	1	9	NA	11	5	NA	3	3	3	3	1	3	NA	NA	NA	NA	3
2020617320	2020617121	2020617216	2	2	Female	B	7	9	12	16	20	24	37	46.15885162	Apr-16	Jul-16	Dec-16	Mar-17	Aug-17	Aug-18	12/06/2019	2	2	2	2	5	NA	1	1	1	1	1	1	5	NA	5	3	NA	3	3	3	1	1	3	NA	NA	NA	NA	1
2020617321	2020617122	2020617217	2	2	Female	B	7	6	9	14	17	22	34	43.46296692	Apr-16	Jul-16	Dec-16	Mar-17	Aug-17	Aug-18	12/06/2019	2	2	2	2	5	NA	1	1	1	1	3	3	5	NA	5	5	NA	2	2	2	2	1	2	NA	NA	NA	NA	1
2020617324	2020617126	2020617221	2	2	Female	B	7	4	7	11	15	19	32	41.62187195	Apr-16	Jul-16	Dec-16	Mar-17	Aug-17	Aug-18	12/06/2019	2	2	2	2	5	NA	1	1	1	1	1	1	6	NA	4	4	NA	2	2	2	4	1	2	NA	NA	NA	NA	1
2020617330	2020617133	2020617255	2	2	Female	B	7	24	27	31	35	39	52	61.64376831	Apr-16	Jul-16	Nov-16	Mar-17	Aug-17	Aug-18	12/06/2019	5	2	2	2	5	NA	1	1	1	1	5	5	6	NA	6	4	NA	4	4	4	1	1	4	NA	NA	NA	NA	1
2020617334	2020617137	2020617227	2	2	Male	B	7	0	3	8	12	16	28	37.97256088	Apr-16	Jul-16	Nov-16	Mar-17	Aug-17	Aug-18	12/06/2019	2	2	2	2	4	NA	1	1	1	3	3	3	8	NA	5	8	NA	1	1	NA	4	1	1	NA	NA	NA	NA	3
2020617336	2020617139	2020617258	2	2	Female	B	7	19	22	26	30	34	47	56.58076096	Apr-16	Jul-16	Nov-16	Mar-17	Aug-17	Aug-18	12/06/2019	5	2	2	2	5	NA	1	1	1	1	3	3	4	NA	4	8	NA	2	2	2	4	1	2	NA	NA	NA	NA	3
2020617341	2020617147	2020617233	2	2	Male	B	7	13	16	20	24	28	41	50.20268631	Apr-16	Jul-16	Nov-16	Mar-17	Aug-17	Aug-18	12/06/2019	2	2	2	2	3	NA	1	1	1	1	1	1	5	NA	5	NA	NA	1	1	1	NA	2	NA	NA	NA	NA	NA	3
2020617347	2020617154	2020617263	2	2	Female	B	7	17	20	24	28	32	45	54.11500931	Apr-16	Jul-16	Dec-16	Mar-17	Aug-17	Aug-18	12/06/2019	5	5	2	3	3	NA	11	1	1	1	1	1	5	NA	8	NA	NA	2	2	3	NA	2	NA	NA	NA	NA	NA	3
2020617352	2020617161	2020617245	2	2	Male	B	7	4	6	11	15	19	31	40.99721527	Apr-16	Jul-16	Dec-16	Mar-17	Aug-17	Aug-18	12/06/2019	2	2	2	2	5	NA	1	1	1	1	1	1	4	NA	4	3	NA	1	1	1	1	1	1	NA	NA	NA	NA	3
2020617354	2020617163	2020617246	2	2	Female	B	7	6	9	14	18	22	34	43.92324066	Apr-16	Jul-16	Dec-16	Mar-17	Aug-17	Aug-18	12/06/2019	2	2	2	2	5	NA	1	1	1	1	1	1	7	NA	5	3	NA	5	5	5	2	1	5	NA	NA	NA	NA	1
2020617355	2020617164	2020617262	2	2	Male	B	7	26	28	33	37	41	53	63.0574646	Apr-16	Jul-16	Dec-16	Mar-17	Aug-17	Aug-18	12/06/2019	5	2	2	2	5	NA	1	1	1	1	1	1	5	NA	5	5	NA	3	3	3	3	1	3	NA	NA	NA	NA	3
2020618303	2020618103	2020618201	2	2	Female	B	7	8	11	15	19	23	36	45.53419495	May-16	Jul-16	Nov-16	Mar-17	Jul-17	Aug-18	13/06/2019	2	2	2	2	5	NA	1	1	1	1	1	1	6	NA	5	6	NA	3	3	3	2	1	3	NA	NA	NA	NA	1
2020618310	2020618110	2020618207	2	2	Female	B	7	1	3	8	12	16	29	38.16982269	May-16	Jul-16	Nov-16	Mar-17	Jul-17	Aug-18	13/06/2019	2	2	5	4	4	NA	1	11	9	3	8	3	4	NA	5	5	NA	NA	NA	NA	1	1	1	NA	NA	NA	NA	3
2020618314	2020618113	2020618210	2	2	Male	B	7	9	12	17	20	25	37	46.98077011	Apr-16	Jul-16	Nov-16	Mar-17	Jul-17	Aug-18	13/06/2019	2	2	2	2	5	NA	1	1	1	1	1	1	4	NA	4	4	NA	2	2	2	2	1	2	NA	NA	NA	NA	1
2020618321	2020618128	2020618225	2	2	Male	B	7	13	15	19	23	27	40	49.9067955	May-16	Jul-16	Nov-16	Mar-17	Jul-17	Aug-18	13/06/2019	2	2	2	2	2	NA	1	1	1	1	1	1	4	NA	NA	NA	NA	1	1	NA	NA	2	NA	NA	NA	NA	NA	1
2020618326	2020618134	2020618230	2	2	Male	B	7	2	5	9	13	17	30	39.48488998	May-16	Jul-16	Nov-16	Mar-17	Jul-17	Aug-18	13/06/2019	2	2	2	2	5	NA	1	1	1	1	2	1	4	NA	4	3	NA	2	2	2	3	1	2	NA	NA	NA	NA	1
2020720301	2020720102	2020720202	2	2	Female	B	7	5	8	12	16	20	33	42.70680237	May-16	Jul-16	Nov-16	Mar-17	Jul-17	Aug-18	10/06/2019	2	2	2	2	5	NA	1	1	1	1	8	8	5	NA	3	1	NA	1	1	1	2	1	1	NA	NA	NA	NA	1
2020720303	2020720105	2020720213	2	2	Female	B	7	22	25	29	33	37	50	59.60541534	May-16	Jul-16	Nov-16	Mar-17	Jul-17	Aug-18	10/06/2019	5	2	2	4	NA	NA	1	1	2	NA	1	1	4	NA	NA	3	NA	2	NA	NA	2	1	2	NA	NA	NA	NA	3
2020720305	2020720107	2020720205	2	2	Male	B	7	12	14	18	22	27	39	48.95336914	May-16	Jul-16	Nov-16	Mar-17	Jul-17	Aug-18	10/06/2019	2	2	2	2	NA	NA	1	1	1	NA	8	8	7	NA	NA	5	NA	1	1	NA	1	1	1	NA	NA	NA	NA	1
2020720313	2020720117	2020720210	2	2	Female	B	7	14	17	21	25	29	42	51.41912079	May-16	Jul-16	Nov-16	Mar-17	Jul-17	Aug-18	10/06/2019	2	2	2	2	5	NA	1	1	1	1	1	1	7	NA	7	5	NA	5	5	5	2	1	5	NA	NA	NA	NA	1
2020821304	2020821104	2020821203	2	2	Male	B	7	9	12	16	20	24	37	46.88214111	Apr-16	Jul-16	Nov-16	Mar-17	Jul-17	Aug-18	08/06/2019	2	2	2	2	5	NA	1	1	1	1	1	1	3	NA	5	5	NA	2	2	2	2	1	2	NA	NA	NA	NA	1
2020821307	2020821110	2020821209	2	2	Female	B	7	7	9	14	18	22	35	44.0876236	Apr-16	Jul-16	Nov-16	Mar-17	Jul-17	Aug-18	08/06/2019	2	2	2	2	5	NA	1	1	1	1	1	1	5	NA	5	5	NA	3	3	3	3	1	3	NA	NA	NA	NA	1
2020821312	2020821119	2020821219	2	2	Male	B	7	12	15	19	23	27	40	49.38076782	Apr-16	Jul-16	Nov-16	Mar-17	Jul-17	Aug-18	08/06/2019	2	2	2	2	5	NA	1	1	1	1	1	1	6	NA	7	9	NA	8	3	3	3	1	3	NA	NA	NA	NA	3
2020822326	2020822141	2020822237	2	2	Male	B	7	13	16	20	24	28	41	50.69583511	Apr-16	Jul-16	Nov-16	Mar-17	Jul-17	Aug-18	08/06/2019	2	2	3	2	2	NA	1	1	1	1	1	1	3	NA	NA	NA	NA	2	2	NA	NA	2	NA	NA	NA	NA	NA	1
2020822330	2020822145	2020822241	2	2	Female	B	7	11	13	18	22	26	39	48.06570053	Apr-16	Jul-16	Nov-16	Mar-17	Jul-17	Aug-18	07/06/2019	2	2	2	2	4	NA	1	1	1	2	1	1	3	NA	3	3	NA	1	1	NA	1	2	NA	NA	NA	NA	NA	1
2020822335	2020822151	2020822246	2	2	Male	B	7	7	10	14	18	22	35	44.18625259	Apr-16	Jul-16	Nov-16	Mar-17	Jul-17	Aug-18	07/06/2019	2	2	2	2	5	NA	1	1	1	1	1	1	4	NA	4	4	NA	2	2	2	2	1	2	NA	NA	NA	NA	3
2020822336	2020822152	2020822247	2	2	Female	B	7	7	9	14	18	22	35	44.0876236	Apr-16	Jul-16	Nov-16	Mar-17	Jul-17	Aug-18	07/06/2019	2	2	3	2	5	NA	1	1	1	1	1	1	4	NA	NA	NA	NA	3	3	NA	NA	1	3	NA	NA	NA	NA	3
2020923302	2020923102	2020923202	2	2	Male	B	7	2	5	9	13	17	30	39.71502686	Apr-16	Jul-16	Nov-16	Mar-17	Jul-17	Aug-18	13/06/2019	2	2	2	2	5	NA	1	1	1	1	1	1	5	NA	5	5	NA	3	3	3	3	1	3	NA	NA	NA	NA	1
2020923303	2020923103	2020923203	2	2	Female	B	7	10	13	17	21	25	38	47.93419266	Apr-16	Jul-16	Nov-16	Mar-17	Jul-17	Aug-18	13/06/2019	2	2	2	2	5	NA	1	1	1	1	1	1	4	NA	4	4	NA	2	2	2	2	1	2	NA	NA	NA	NA	1
2020923304	2020923104	2020923222	2	2	Male	B	7	21	24	28	32	36	49	58.48760605	Apr-16	Jul-16	Nov-16	Mar-17	Jul-17	Aug-18	13/06/2019	5	2	2	2	5	NA	1	1	1	1	1	1	4	NA	4	4	NA	2	2	2	2	1	2	NA	NA	NA	NA	3
2020923305	2020923105	2020923204	2	2	Male	B	7	10	12	17	21	25	38	47.24378204	Apr-16	Jul-16	Nov-16	Mar-17	Jul-17	Aug-18	13/06/2019	NA	NA	NA	2	2	NA	NA	NA	1	1	1	1	4	NA	NA	NA	NA	NA	2	3	NA	1	3	NA	NA	NA	NA	3
2020923307	2020923107	2020923224	2	2	Male	B	7	18	20	25	29	33	46	55.19993973	Apr-16	Jul-16	Nov-16	Mar-17	Jul-17	Aug-18	13/06/2019	5	5	2	4	4	NA	3	1	3	3	3	3	7	NA	7	6	NA	1	NA	NA	2	2	NA	NA	NA	NA	NA	1
2020923308	2020923110	2020923208	2	2	Male	B	7	16	18	23	27	31	44	53.12870789	Apr-16	Jul-16	Nov-16	Mar-17	Jul-17	Aug-18	13/06/2019	2	2	2	2	5	NA	1	1	1	1	1	1	5	NA	5	5	NA	3	3	3	3	1	3	NA	NA	NA	NA	3
2020923309	2020923111	2020923209	2	2	Female	B	7	6	9	13	17	21	34	43.49584198	Apr-16	Jul-16	Nov-16	Mar-17	Jul-17	Aug-18	13/06/2019	2	2	2	2	5	NA	1	1	1	1	1	1	5	NA	3	4	NA	3	3	3	1	1	3	NA	NA	NA	NA	3
2020923312	2020923115	2020923213	2	2	Female	B	7	10	13	17	21	25	38	47.40816879	Apr-16	Jul-16	Nov-16	Mar-17	Jul-17	Aug-18	13/06/2019	2	5	2	4	5	NA	3	1	3	1	3	3	7	NA	6	6	NA	1	NA	1	2	2	NA	NA	NA	NA	NA	3
2020923314	2020923117	2020923223	2	2	Male	B	7	19	22	26	30	34	47	56.58076096	Apr-16	Jul-16	Nov-16	Mar-17	Jul-17	Aug-18	13/06/2019	5	2	2	2	5	NA	1	1	1	1	1	1	4	NA	4	4	NA	2	2	2	2	1	2	NA	NA	NA	NA	3
2020923315	2020923118	2020923215	2	2	Female	B	7	7	10	14	18	22	35	44.6794014	Apr-16	Jul-16	Nov-16	Mar-17	Jul-17	Aug-18	13/06/2019	2	2	2	2	5	NA	1	1	1	1	1	1	8	NA	7	9	NA	4	4	4	5	1	4	NA	NA	NA	NA	1
2020923316	2020923120	2020923217	2	2	Male	B	7	19	22	26	30	34	47	56.44925308	Apr-16	Jul-16	Nov-16	Mar-17	Jul-17	Aug-18	13/06/2019	2	2	2	2	5	NA	1	1	1	1	1	1	6	NA	5	5	NA	3	3	3	3	1	3	NA	NA	NA	NA	3
2020923317	2020923121	2020923218	2	2	Male	B	7	0	3	7	11	16	28	38.03831482	Apr-16	Jul-16	Nov-16	Mar-17	Jul-17	Aug-18	13/06/2019	2	2	2	2	5	NA	1	1	1	1	1	1	4	NA	4	3	NA	1	1	1	1	2	NA	NA	NA	NA	NA	1
2020923320	2020923124	2020923221	2	2	Male	B	7	4	7	11	15	19	32	41.68762589	Apr-16	Jul-16	Nov-16	Mar-17	Jul-17	Aug-18	13/06/2019	2	2	2	2	5	NA	1	1	1	1	1	1	2	NA	3	2	NA	1	1	1	1	2	NA	NA	NA	NA	NA	1
2020924301	2020924101	2020924228	2	2	Male	B	7	21	24	28	32	36	49	58.25746918	Apr-16	Jul-16	Nov-16	Mar-17	Jul-17	Aug-18	09/06/2019	NA	NA	NA	NA	2	NA	NA	NA	NA	1	1	1	5	NA	NA	NA	NA	NA	NA	3	NA	1	3	NA	NA	NA	NA	1
2020924303	2020924103	2020924201	2	2	Male	B	7	17	20	24	28	32	45	54.64103699	Apr-16	Jul-16	Nov-16	Mar-17	Jul-17	Aug-18	09/06/2019	2	2	2	2	NA	NA	1	1	1	NA	1	1	4	NA	NA	4	NA	2	2	NA	2	1	2	NA	NA	NA	NA	1
2020924309	2020924110	2020924226	2	2	Female	B	7	1	4	8	12	16	29	38.36708069	Apr-16	Jul-16	Nov-16	Mar-17	Jul-17	Aug-18	09/06/2019	5	2	2	2	5	NA	1	1	1	1	3	3	4	NA	4	4	NA	1	1	1	1	2	NA	NA	NA	NA	NA	1
2020924310	2020924111	2020924208	2	2	Female	B	7	6	9	13	17	21	34	43.69310379	Apr-16	Jul-16	Nov-16	Mar-17	Jul-17	Aug-18	09/06/2019	2	2	2	2	5	NA	1	1	1	1	1	1	6	NA	7	5	NA	1	1	1	2	2	NA	NA	NA	NA	NA	1
2020924311	2020924112	2020924209	2	2	Female	B	7	12	15	19	23	27	40	49.28213882	Apr-16	Jul-16	Nov-16	Mar-17	Jul-17	Aug-18	09/06/2019	2	2	2	4	NA	NA	1	1	3	NA	1	3	4	NA	NA	3	NA	2	NA	NA	1	1	2	NA	NA	NA	NA	3
2020924312	2020924113	2020924210	2	2	Female	B	7	2	5	9	13	17	30	39.1561203	Apr-16	Jul-16	Nov-16	Mar-17	Jul-17	Aug-18	09/06/2019	2	2	2	2	5	NA	1	1	1	1	1	1	3	NA	6	6	NA	2	2	2	2	1	2	NA	NA	NA	NA	1
2020924315	2020924116	2020924213	2	2	Male	B	7	6	8	13	16	21	33	42.93693924	Apr-16	Jul-16	Nov-16	Mar-17	Jul-17	Aug-18	09/06/2019	2	2	2	2	NA	NA	1	1	1	NA	1	1	5	NA	NA	5	NA	3	3	NA	3	1	3	NA	NA	NA	NA	1
2020925301	2020925101	2020925201	2	2	Female	B	7	5	8	12	16	20	33	42.54241943	Apr-16	Jul-16	Nov-16	Mar-17	Jul-17	Aug-18	12/06/2019	2	2	5	2	4	NA	1	3	1	3	1	1	6	NA	6	6	NA	NA	1	NA	3	2	NA	NA	NA	NA	NA	3
2020925302	2020925103	2020925223	2	2	Female	B	7	6	8	13	17	21	33	43.03556824	Apr-16	Jul-16	Nov-16	Mar-17	Jul-17	Aug-18	12/06/2019	5	5	2	2	NA	NA	3	1	1	NA	3	3	6	NA	NA	4	NA	2	2	NA	2	1	2	NA	NA	NA	NA	3
2020925305	2020925109	2020925208	2	2	Female	B	7	16	19	23	27	31	44	53.8191185	Apr-16	Jul-16	Nov-16	Mar-17	Jul-17	Aug-18	12/06/2019	2	2	2	2	3	NA	1	1	1	1	1	1	3	NA	3	NA	NA	2	1	1	NA	1	2	NA	NA	NA	NA	1
2020925306	2020925110	2020925209	2	2	Male	B	7	6	9	13	17	21	34	43.49584198	Apr-16	Jul-16	Nov-16	Mar-17	Jul-17	Aug-18	12/06/2019	2	2	2	2	5	NA	1	1	1	1	1	1	5	NA	4	4	NA	2	2	2	2	1	2	NA	NA	NA	NA	3
2020925307	2020925111	2020925222	2	2	Male	B	7	25	28	32	36	40	53	62.79445267	Apr-16	Jul-16	Nov-16	Mar-17	Jul-17	Aug-18	12/06/2019	5	2	2	2	5	NA	1	1	1	1	1	1	3	NA	NA	NA	NA	1	1	NA	NA	1	2	NA	NA	NA	NA	1
2020925308	2020925112	2020925210	2	2	Male	B	7	4	7	11	15	19	32	41.65474701	Apr-16	Jul-16	Nov-16	Mar-17	Jul-17	Aug-18	12/06/2019	2	2	2	2	NA	NA	1	1	1	NA	1	1	11	NA	NA	9	NA	2	2	NA	2	1	2	NA	NA	NA	NA	3
2020925310	2020925114	2020925212	2	2	Male	B	7	6	9	13	17	21	34	43.66022491	Apr-16	Jul-16	Nov-16	Mar-17	Jul-17	Aug-18	12/06/2019	2	2	2	2	5	NA	1	1	1	1	1	1	4	NA	3	2	NA	2	2	2	1	1	2	NA	NA	NA	NA	3
2020925311	2020925115	2020925213	2	2	Female	B	7	21	24	28	32	36	49	58.19171524	Apr-16	Jul-16	Nov-16	Mar-17	Jul-17	Aug-18	12/06/2019	2	2	2	2	5	NA	1	1	1	1	1	1	7	NA	7	7	NA	2	2	2	2	1	2	NA	NA	NA	NA	1
2020925313	2020925119	2020925217	2	2	Female	B	7	6	9	13	17	21	34	43.69310379	Apr-16	Jul-16	Nov-16	Mar-17	Jul-17	Aug-18	12/06/2019	2	2	5	2	5	NA	1	5	1	1	1	1	6	NA	6	6	NA	NA	3	3	1	1	3	NA	NA	NA	NA	3
2020925314	2020925121	2020925219	2	2	Female	B	7	13	16	20	24	28	41	50.63008118	Apr-16	Jul-16	Nov-16	Mar-17	Jul-17	Aug-18	12/06/2019	2	2	2	2	5	NA	1	1	1	1	1	1	4	NA	4	4	NA	2	2	2	1	1	2	NA	NA	NA	NA	3
2020926302	2020926103	2020926215	2	2	Male	B	7	21	24	28	32	36	49	58.71774292	Apr-16	Jul-16	Nov-16	Mar-17	Aug-17	Aug-18	12/06/2019	5	2	2	2	5	NA	1	1	1	1	1	1	5	NA	4	4	NA	3	3	3	3	1	3	NA	NA	NA	NA	3
2020926303	2020926104	2020926202	2	2	Female	B	7	14	17	21	25	29	42	51.5177536	Apr-16	Jul-16	Nov-16	Mar-17	Aug-17	Aug-18	12/06/2019	2	2	2	2	5	NA	1	1	1	1	1	1	4	NA	4	4	NA	2	2	2	1	1	2	NA	NA	NA	NA	1
2020926304	2020926105	NA	2	2	Male	B	7	23	26	30	34	38	51	60.19719315	Apr-16	Jul-16	Nov-16	Mar-17	Aug-17	Aug-18	12/06/2019	5	5	5	4	4	NA	4	4	3	3	3	3	5	NA	3	3	NA	NA	NA	NA	1	2	NA	NA	NA	NA	NA	3
2020926305	2020926106	2020926203	2	2	Female	B	7	12	15	19	23	27	40	49.31501389	Apr-16	Jul-16	Nov-16	Mar-17	Aug-17	Aug-18	12/06/2019	2	2	2	2	4	NA	1	1	1	3	3	3	3	NA	4	4	NA	1	1	NA	1	2	NA	NA	NA	NA	NA	1
2020926308	2020926110	2020926219	2	2	Female	B	7	9	11	16	20	24	37	45.79721069	Apr-16	Jul-16	Nov-16	Mar-17	Aug-17	Aug-18	12/06/2019	5	5	2	2	4	NA	2	1	1	8	3	3	3	NA	8	5	NA	1	1	NA	2	2	NA	NA	NA	NA	NA	3
2020926312	2020926118	2020926216	2	2	Female	B	7	15	18	22	26	30	43	52.27391434	Apr-16	Jul-16	Nov-16	Mar-17	Aug-17	Aug-18	12/06/2019	5	2	2	4	4	NA	1	1	9	3	3	3	4	NA	5	5	NA	2	NA	NA	2	1	2	NA	NA	NA	NA	1
2020926313	2020926119	2020926213	2	2	Male	B	7	3	6	10	14	18	31	40.6684494	Apr-16	Jul-16	Nov-16	Mar-17	Aug-17	Aug-18	12/06/2019	2	2	2	2	5	NA	1	1	1	1	1	1	6	NA	6	5	NA	1	1	1	1	2	NA	NA	NA	NA	NA	3
2021027301	2021027101	2021027201	2	2	Female	B	7	10	12	17	20	25	37	46.78351212	May-16	Jul-16	Dec-16	Mar-17	Aug-17	Aug-18	07/06/2019	2	2	2	2	5	NA	1	1	1	1	1	1	7	NA	6	5	NA	1	1	1	2	1	1	NA	NA	NA	NA	1
2021027302	2021027102	2021027202	2	2	Male	B	7	9	12	16	20	24	37	46.42186737	May-16	Jul-16	Dec-16	Mar-17	Aug-17	Aug-18	07/06/2019	2	2	2	2	5	NA	1	1	1	1	1	1	5	NA	3	3	NA	1	1	1	1	1	1	NA	NA	NA	NA	3
2021027303	2021027103	2021027203	2	2	Female	B	7	1	3	8	11	16	28	37.77530289	May-16	Jul-16	Dec-16	Mar-17	Aug-17	Aug-18	07/06/2019	NA	NA	NA	NA	2	NA	NA	NA	NA	1	1	1	4	NA	NA	NA	NA	NA	NA	2	NA	2	NA	NA	NA	NA	NA	3
2021027305	2021027105	2021027205	2	2	Male	B	7	9	12	16	20	24	37	45.96159363	May-16	Jul-16	Dec-16	Mar-17	Aug-17	Aug-18	07/06/2019	2	2	2	2	5	NA	1	1	1	1	1	1	4	NA	4	4	NA	2	2	2	4	1	2	NA	NA	NA	NA	3
2021027306	2021027106	2021027206	2	2	Male	B	7	21	23	28	31	36	48	58.19171524	May-16	Jul-16	Dec-16	Mar-17	Aug-17	Aug-18	07/06/2019	2	2	2	2	3	NA	1	1	1	1	1	1	3	NA	7	NA	NA	1	1	1	NA	1	2	NA	NA	NA	NA	1
2021027307	2021027107	2021027244	2	2	Female	B	7	21	24	28	32	36	49	58.19171524	May-16	Jul-16	Dec-16	Mar-17	Aug-17	Aug-18	07/06/2019	5	5	2	2	5	NA	11	1	1	1	1	1	6	NA	3	9	NA	1	1	2	3	1	1	NA	NA	NA	NA	3
2021027310	2021027110	2021027209	2	2	Male	B	7	7	10	14	18	22	35	44.15337753	May-16	Jul-16	Dec-16	Mar-17	Aug-17	Aug-18	07/06/2019	2	2	2	2	5	NA	1	1	1	1	1	1	10	NA	3	8	NA	1	1	1	3	2	NA	NA	NA	NA	NA	1
2021027313	2021027113	2021027212	2	2	Female	B	7	6	8	13	16	21	33	42.7725563	May-16	Jul-16	Dec-16	Mar-17	Aug-17	Aug-18	07/06/2019	2	2	2	2	5	NA	1	1	1	1	1	1	7	NA	7	6	NA	5	5	5	4	1	5	NA	NA	NA	NA	1
2021027314	2021027114	2021027242	2	2	Female	B	7	25	28	32	36	40	53	62.39993286	May-16	Jul-16	Dec-16	Mar-17	Aug-17	Aug-18	07/06/2019	5	2	2	2	5	NA	1	1	1	1	1	1	4	NA	4	4	NA	2	2	2	2	1	2	NA	NA	NA	NA	3
2021027316	2021027117	2021027215	2	2	Male	B	7	13	15	20	23	28	40	49.74241257	May-16	Jul-16	Dec-16	Mar-17	Aug-17	Aug-18	07/06/2019	2	2	2	2	5	NA	1	1	1	1	1	1	5	NA	5	5	NA	3	3	3	2	1	3	NA	NA	NA	NA	3
2021027318	2021027120	2021027218	2	2	Male	B	7	2	5	9	13	17	30	39.48488998	May-16	Jul-16	Dec-16	Mar-17	Aug-17	Aug-18	07/06/2019	2	2	2	2	5	NA	1	1	1	1	1	1	6	NA	6	6	NA	4	4	4	3	1	4	NA	NA	NA	NA	1
2021027319	2021027121	2021027219	2	2	Female	B	7	8	11	15	19	23	36	45.63282776	May-16	Jul-16	Dec-16	Mar-17	Aug-17	Aug-18	07/06/2019	2	2	2	2	5	NA	1	1	1	1	1	1	4	NA	5	4	NA	1	1	1	1	1	1	NA	NA	NA	NA	3
2021027320	2021027122	2021027220	2	2	Female	B	7	8	11	15	19	23	36	45.50131989	May-16	Jul-16	Dec-16	Mar-17	Aug-17	Aug-18	07/06/2019	2	2	2	2	3	NA	1	1	1	1	1	1	14	NA	4	NA	NA	1	1	1	NA	1	2	NA	NA	NA	NA	3
2021027322	2021027126	2021027224	2	2	Female	B	7	18	21	25	29	33	46	55.03555679	May-16	Jul-16	Dec-16	Mar-17	Aug-17	Aug-18	07/06/2019	2	NA	2	2	3	NA	NA	1	1	1	1	1	6	NA	5	NA	NA	1	1	1	NA	1	2	NA	NA	NA	NA	1
2021027323	2021027127	2021027225	2	2	Female	B	7	15	18	22	26	30	43	51.94514847	May-16	Jul-16	Dec-16	Mar-17	Aug-17	Aug-18	07/06/2019	2	2	2	2	5	NA	1	1	1	1	1	1	8	NA	3	3	NA	1	1	1	1	2	NA	NA	NA	NA	NA	3
2021027325	2021027129	2021027227	2	2	Male	B	7	6	9	13	17	21	34	43.29858398	May-16	Jul-16	Dec-16	Mar-17	Aug-17	Aug-18	07/06/2019	2	2	2	2	5	NA	1	1	1	1	1	1	7	NA	3	8	NA	1	1	1	1	2	NA	NA	NA	NA	NA	1
2021027329	2021027133	2021027230	2	2	Male	B	7	5	8	12	16	20	33	42.57529449	May-16	Jul-16	Dec-16	Mar-17	Aug-17	Aug-18	07/06/2019	NA	2	2	2	5	NA	1	1	1	1	1	1	NA	NA	6	6	NA	2	2	2	2	1	2	NA	NA	NA	NA	NA
2021027331	2021027135	2021027232	2	2	Male	B	7	10	12	17	20	25	37	46.78351212	May-16	Jul-16	Dec-16	Mar-17	Aug-17	Aug-18	07/06/2019	2	2	2	2	5	NA	1	1	1	1	1	1	6	NA	6	5	NA	4	4	4	3	1	4	NA	NA	NA	NA	3
2021027332	2021027136	2021027233	2	2	Male	B	7	12	15	19	23	27	40	49.5122757	May-16	Jul-16	Dec-16	Mar-17	Aug-17	Aug-18	07/06/2019	2	5	5	4	4	NA	1	11	9	8	1	1	4	NA	4	4	NA	NA	NA	NA	1	1	1	NA	NA	NA	NA	3
2021027333	2021027138	2021027235	2	2	Male	B	7	22	25	29	33	37	50	59.44103241	May-16	Jul-16	Dec-16	Mar-17	Aug-17	Aug-18	07/06/2019	2	2	2	2	5	NA	1	1	1	1	1	1	5	NA	5	5	NA	3	3	3	3	1	3	NA	NA	NA	NA	3
2021027334	2021027139	2021027236	2	2	Female	B	7	5	7	12	16	20	32	41.91776276	May-16	Jul-16	Dec-16	Mar-17	Aug-17	Aug-18	07/06/2019	2	2	3	3	2	NA	1	1	1	1	1	1	4	NA	NA	NA	NA	1	1	NA	NA	2	NA	NA	NA	NA	NA	1
2021027335	2021027140	2021027237	2	2	Female	B	7	1	4	8	12	16	29	38.39995956	May-16	Jul-16	Dec-16	Mar-17	Aug-17	Aug-18	07/06/2019	2	2	2	2	5	NA	1	1	1	1	1	1	9	NA	5	5	NA	2	2	2	2	1	2	NA	NA	NA	NA	3
2021027336	2021027141	2021027238	2	2	Male	B	7	6	9	13	17	21	34	43.16707611	May-16	Jul-16	Dec-16	Mar-17	Aug-17	Aug-18	07/06/2019	2	2	2	2	5	NA	1	1	1	1	8	1	5	NA	8	5	NA	3	3	3	3	1	3	NA	NA	NA	NA	1
2021027337	2021027142	2021027239	2	2	Male	B	7	17	20	24	28	32	45	54.47665405	May-16	Jul-16	Dec-16	Mar-17	Aug-17	Aug-18	07/06/2019	2	2	5	4	5	NA	1	5	1	1	3	3	7	NA	6	5	NA	NA	NA	2	4	1	2	NA	NA	NA	NA	3
2021027338	2021027143	2021027240	2	2	Male	B	7	1	3	8	11	16	28	37.77530289	May-16	Jul-16	Dec-16	Mar-17	Aug-17	Aug-18	07/06/2019	2	2	2	2	NA	NA	1	1	1	NA	1	1	5	NA	NA	5	NA	1	1	NA	1	1	1	NA	NA	NA	NA	3
2021027339	2021027144	2021027241	2	2	Male	B	7	15	18	22	26	30	43	52.50405121	May-16	Jul-16	Dec-16	Mar-17	Aug-17	Aug-18	07/06/2019	2	2	2	2	5	NA	1	1	1	1	1	1	4	NA	3	4	NA	2	2	2	2	1	2	NA	NA	NA	NA	1
2021028302	2021028102	2021028201	2	2	Male	B	7	6	9	13	17	21	34	43.72597885	Apr-16	Jul-16	Nov-16	Mar-17	Jul-17	Aug-18	13/06/2019	2	2	5	2	5	NA	1	11	1	1	4	4	6	NA	5	6	NA	NA	4	4	4	1	4	NA	NA	NA	NA	1
2021028306	2021028110	2021028227	2	2	Male	B	7	24	27	31	35	39	52	61.54513931	Apr-16	Jul-16	Nov-16	Mar-17	Jul-17	Aug-18	13/06/2019	5	5	2	2	5	NA	1	1	1	1	1	1	6	NA	2	6	NA	4	4	4	2	1	4	NA	NA	NA	NA	1
2021028308	2021028112	2021028228	2	2	Female	B	7	19	22	26	30	34	47	56.51500702	Apr-16	Jul-16	Nov-16	Mar-17	Jul-17	Aug-18	13/06/2019	5	5	2	2	5	NA	1	1	1	1	1	1	5	NA	5	5	NA	2	2	2	2	1	2	NA	NA	NA	NA	1
2021029303	2021029103	2021029203	2	2	Male	B	7	7	10	14	18	23	35	44.87666321	Apr-16	Jul-16	Nov-16	Mar-17	Aug-17	Aug-18	10/06/2019	2	2	2	2	5	NA	1	1	1	1	1	1	7	NA	3	3	NA	1	1	1	1	2	NA	NA	NA	NA	NA	1
2021029306	2021029106	2021029206	2	2	Male	B	7	7	10	14	18	22	35	44.74515533	Apr-16	Jul-16	Nov-16	Mar-17	Aug-17	Aug-18	10/06/2019	2	2	NA	2	2	NA	1	NA	1	1	1	1	5	NA	NA	NA	NA	NA	3	NA	NA	1	4	NA	NA	NA	NA	1
2021029307	2021029107	2021029207	2	2	Female	B	7	6	8	13	17	21	34	43.19995117	Apr-16	Jul-16	Nov-16	Mar-17	Aug-17	Aug-18	10/06/2019	2	5	2	2	4	NA	2	1	1	8	8	2	5	NA	8	5	NA	3	3	NA	3	1	3	NA	NA	NA	NA	1
2021029314	2021029114	2021029213	2	2	Female	B	7	3	6	10	14	18	31	40.47118759	Apr-16	Jul-16	Nov-16	Mar-17	Aug-17	Aug-18	10/06/2019	2	2	2	2	NA	NA	1	1	1	NA	1	1	5	NA	NA	5	NA	3	3	NA	3	1	3	NA	NA	NA	NA	3
2021029319	2021029119	2021029218	2	2	Male	B	7	8	11	15	19	23	36	45.36981201	Apr-16	Jul-16	Nov-16	Mar-17	Aug-17	Aug-18	10/06/2019	2	2	2	2	5	NA	3	1	1	1	1	1	5	NA	5	5	NA	2	2	3	3	1	3	NA	NA	NA	NA	1
2021032301	2021032101	2021032201	2	2	Male	B	7	17	19	23	28	32	44	53.9177475	Apr-16	Jul-16	Nov-16	Mar-17	Jul-17	Aug-18	09/06/2019	2	2	2	3	2	NA	1	1	1	1	1	1	6	NA	NA	NA	NA	3	4	NA	NA	1	2	NA	NA	NA	NA	1
2021032302	2021032102	2021032202	2	2	Female	B	7	3	5	9	14	18	30	39.94515991	Apr-16	Jul-16	Nov-16	Mar-17	Jul-17	Aug-18	09/06/2019	NA	NA	NA	NA	2	NA	NA	NA	NA	1	1	1	4	NA	NA	NA	NA	NA	NA	2	NA	1	2	NA	NA	NA	NA	1
2021032303	2021032103	2021032203	2	2	Male	B	7	7	10	14	18	22	35	44.74515533	Apr-16	Jul-16	Nov-16	Mar-17	Jul-17	Aug-18	09/06/2019	2	2	2	2	3	NA	1	1	1	1	1	1	5	NA	5	NA	NA	1	1	1	NA	1	2	4	NA	NA	NA	1
2021032307	2021032107	2021032207	2	2	Male	B	7	23	25	30	34	38	50	60.09856415	Apr-16	Jul-16	Nov-16	Mar-17	Jul-17	Aug-18	10/06/2019	2	2	2	2	5	NA	1	1	1	1	1	1	5	NA	5	5	NA	1	3	3	3	1	3	NA	NA	NA	NA	1
2021032309	2021032109	2021032209	2	2	Female	B	7	11	14	18	22	26	39	48.75611115	Apr-16	Jul-16	Nov-16	Mar-17	Jul-17	Aug-18	09/06/2019	2	2	2	4	5	NA	1	1	5	1	1	1	6	NA	8	6	NA	4	NA	4	4	1	4	NA	NA	NA	NA	1
2021032313	2021032115	2021032212	2	2	Female	B	7	19	21	25	30	34	46	55.95610428	Apr-16	Jul-16	Nov-16	Mar-17	Jul-17	Aug-18	09/06/2019	2	2	5	3	2	NA	1	1	1	1	1	1	3	NA	NA	NA	NA	NA	1	NA	NA	1	2	NA	NA	NA	NA	1
2021032314	2021032118	2021032215	2	2	Male	B	7	11	14	18	22	26	39	48.3944664	Apr-16	Jul-16	Nov-16	Mar-17	Jul-17	Aug-18	10/06/2019	2	2	2	2	5	NA	1	1	1	1	1	1	5	NA	5	5	NA	3	3	3	2	1	3	NA	NA	NA	NA	1
2021032315	2021032129	2021032226	2	2	Female	B	7	8	10	15	19	23	35	45.00817108	Apr-16	Jul-16	Nov-16	Mar-17	Jul-17	Aug-18	09/06/2019	2	2	2	2	5	NA	1	1	1	1	1	1	6	NA	6	5	NA	4	4	4	2	1	4	NA	NA	NA	NA	1
2021032319	2021032135	2021032232	2	2	Male	B	7	11	14	18	22	26	39	48.52597427	Apr-16	Jul-16	Nov-16	Mar-17	Jul-17	Aug-18	09/06/2019	NA	NA	NA	NA	2	NA	NA	NA	NA	1	1	1	5	NA	NA	NA	NA	NA	NA	4	NA	1	4	NA	NA	NA	NA	1
2021032321	2021032138	2021032235	2	2	Male	B	7	5	8	12	16	20	33	42.41091156	Apr-16	Jul-16	Nov-16	Mar-17	Jul-17	Aug-18	10/06/2019	2	2	2	2	2	NA	1	1	1	1	1	1	4	NA	4	3	NA	1	1	1	1	2	NA	NA	NA	NA	NA	1
2021033301	2021033101	2021033201	2	2	Male	B	7	8	11	15	19	23	36	45.79721069	May-16	Jul-16	Nov-16	Mar-17	Jul-17	Aug-18	12/06/2019	2	2	2	2	5	NA	1	1	1	1	1	1	4	NA	4	4	NA	2	2	2	2	1	2	NA	NA	NA	NA	1
2021033303	2021033103	2021033203	2	2	Male	B	7	2	4	9	12	16	29	38.99173737	May-16	Jul-16	Nov-16	Mar-17	Jul-17	Aug-18	12/06/2019	NA	NA	NA	NA	2	NA	NA	NA	NA	1	1	1	6	NA	NA	NA	NA	NA	NA	2	NA	1	2	NA	NA	NA	NA	3
2021033305	2021033106	2021033206	2	2	Female	B	7	4	7	11	15	19	32	41.78625488	May-16	Jul-16	Nov-16	Mar-17	Jul-17	Aug-18	13/06/2019	2	2	2	2	5	NA	1	1	1	1	1	1	7	NA	3	8	NA	1	1	1	2	2	NA	NA	NA	NA	NA	3
2021033308	2021033108	2021033208	2	2	Male	B	7	4	7	11	15	19	31	41.16159821	May-16	Jul-16	Nov-16	Mar-17	Jul-17	Aug-18	12/06/2019	2	2	2	2	5	NA	1	1	1	1	1	1	6	NA	3	5	NA	2	2	2	2	1	2	NA	NA	NA	NA	1
2021033310	2021033110	2021033210	2	2	Male	B	7	5	8	12	16	20	33	42.2794075	May-16	Jul-16	Nov-16	Mar-17	Jul-17	Aug-18	12/06/2019	2	2	2	2	5	NA	1	1	1	1	1	1	3	NA	3	3	NA	1	1	1	1	2	NA	NA	NA	NA	NA	1
2021033312	2021033112	2021033212	2	2	Male	B	7	5	8	12	16	20	33	42.3780365	May-16	Jul-16	Nov-16	Mar-17	Jul-17	Aug-18	12/06/2019	2	2	2	2	5	NA	1	1	1	1	3	1	4	NA	5	5	NA	2	2	2	2	1	2	NA	NA	NA	NA	3
2021033313	2021033113	2021033213	2	2	Male	B	7	15	17	22	25	29	42	52.04377747	May-16	Jul-16	Nov-16	Mar-17	Jul-17	Aug-18	12/06/2019	2	2	NA	NA	NA	NA	1	NA	NA	NA	1	1	3	NA	4	3	NA	NA	NA	NA	1	2	NA	NA	NA	NA	NA	3
2021033324	2021033126	2021033224	2	2	Female	B	7	17	19	24	27	32	44	54.37802124	May-16	Jul-16	Nov-16	Mar-17	Jul-17	Aug-18	12/06/2019	2	2	2	2	5	NA	1	1	1	1	1	1	6	NA	6	5	NA	4	4	4	2	1	4	NA	NA	NA	NA	3
2021034302	2021034104	2021034204	2	2	Female	B	7	17	20	24	28	32	45	54.37802124	Apr-16	Jul-16	Nov-16	Mar-17	Jul-17	Aug-18	11/06/2019	NA	NA	NA	2	2	NA	NA	NA	1	1	1	1	5	NA	NA	NA	NA	NA	2	2	NA	1	2	NA	NA	NA	NA	3
2021034314	2021034124	2021034219	2	2	Male	B	7	13	16	20	24	28	41	50.33419037	Apr-16	Jul-16	Nov-16	Mar-17	Jul-17	Aug-18	11/06/2019	2	2	2	3	2	NA	1	1	1	1	1	1	3	NA	NA	NA	NA	1	1	NA	NA	1	2	NA	NA	NA	NA	1
2021034317	2021034128	2021034222	2	2	Male	B	7	10	13	17	21	25	38	47.57255173	Apr-16	Jul-16	Nov-16	Mar-17	Jul-17	Aug-18	11/06/2019	2	2	2	NA	NA	NA	1	1	NA	NA	1	1	5	NA	5	6	NA	2	NA	NA	3	1	3	NA	NA	NA	NA	1
2021034323	2021034135	2021034228	2	2	Female	B	7	5	8	12	16	20	33	42.83831024	Apr-16	Jul-16	Nov-16	Mar-17	Jul-17	Aug-18	11/06/2019	5	2	2	2	5	NA	1	1	1	1	1	1	8	NA	8	6	NA	2	2	2	3	1	2	NA	NA	NA	NA	1
2021135301	2021135101	2021135201	2	2	Male	B	7	11	14	18	22	26	39	48.09857559	Apr-16	Jul-16	Nov-16	Mar-17	Jul-17	Aug-18	08/06/2019	2	2	2	2	2	NA	1	1	1	1	1	1	6	NA	7	NA	NA	4	4	NA	NA	1	5	NA	NA	NA	NA	1
2021135303	2021135104	2021135263	2	2	Female	B	7	24	27	31	35	39	52	61.38075638	Apr-16	Jul-16	Nov-16	Mar-17	Jul-17	Aug-18	09/06/2019	5	5	2	2	5	NA	1	1	1	1	1	1	4	NA	4	4	NA	2	2	2	2	1	2	NA	NA	NA	NA	1
2021135304	2021135105	2021135204	2	2	Female	B	7	4	7	12	16	20	32	41.81913376	Apr-16	Jul-16	Nov-16	Mar-17	Jul-17	Aug-18	08/06/2019	NA	NA	NA	NA	2	NA	NA	NA	NA	1	1	1	3	NA	NA	NA	NA	NA	NA	2	NA	2	NA	NA	NA	NA	NA	1
2021135306	2021135107	2021135206	2	2	Male	B	7	8	11	15	19	23	36	45.00817108	Apr-16	Jul-16	Nov-16	Mar-17	Jul-17	Aug-18	08/06/2019	2	2	2	2	5	NA	1	1	1	1	1	1	3	NA	3	3	NA	1	1	1	1	2	NA	NA	NA	NA	NA	1
2021135307	2021135109	2021135208	2	2	Female	B	7	15	18	22	26	30	43	52.76706696	Apr-16	Jul-16	Nov-16	Mar-17	Jul-17	Aug-18	09/06/2019	NA	NA	NA	NA	3	NA	NA	NA	NA	NA	1	1	3	NA	NA	NA	NA	NA	NA	2	NA	1	2	NA	NA	NA	NA	1
2021135313	2021135116	2021135214	2	2	Male	B	7	13	16	20	24	28	41	50.16980743	Apr-16	Jul-16	Nov-16	Mar-17	Jul-17	Aug-18	08/06/2019	NA	2	2	2	5	NA	1	1	1	1	1	1	NA	NA	4	4	NA	2	2	2	2	1	2	NA	NA	NA	NA	NA
2021135314	2021135117	2021135215	2	2	Female	B	7	19	21	26	30	34	46	55.95610428	Apr-16	Jul-16	Nov-16	Mar-17	Jul-17	Aug-18	09/06/2019	2	2	2	2	5	NA	1	1	1	1	1	1	4	NA	4	3	NA	2	2	2	2	1	2	NA	NA	4	NA	1
2021135326	2021135136	2021135233	2	2	Female	B	7	23	26	31	35	38	51	60.8547287	Apr-16	Jul-16	Nov-16	Mar-17	Jul-17	Aug-18	09/06/2019	2	2	2	2	5	NA	1	1	1	1	1	1	7	NA	10	5	NA	3	3	3	3	1	3	NA	NA	4	NA	1
2021135333	2021135144	2021135241	2	2	Male	B	7	4	7	11	15	19	32	41.49036407	Apr-16	Jul-16	Dec-16	Mar-17	Jul-17	Aug-18	09/06/2019	2	2	2	2	5	NA	1	1	1	1	1	1	9	NA	5	7	NA	7	7	6	4	1	5	NA	NA	NA	NA	1
2021135334	2021135145	2021135242	2	2	Male	B	7	13	16	20	24	28	41	50.69583511	Apr-16	Jul-16	Nov-16	Mar-17	Jul-17	Aug-18	09/06/2019	2	2	2	2	5	NA	1	1	1	1	1	1	4	NA	3	4	NA	2	2	2	2	1	2	NA	NA	4	NA	1
2021135335	2021135146	2021135243	2	2	Female	B	7	16	18	23	27	31	43	52.89857101	Apr-16	Jul-16	Dec-16	Mar-17	Jul-17	Aug-18	08/06/2019	2	2	2	2	5	NA	1	1	1	1	1	1	4	NA	3	4	NA	2	2	2	2	1	2	NA	NA	NA	NA	1
2021135336	2021135147	2021135244	2	2	Male	B	7	18	21	25	29	33	46	55.03555679	Apr-16	Jul-16	Nov-16	Mar-17	Jul-17	Aug-18	08/06/2019	2	5	5	4	4	NA	3	3	3	3	2	2	7	NA	7	5	NA	NA	NA	NA	4	1	4	NA	NA	NA	NA	3
2021135337	2021135148	2021135245	2	2	Male	B	7	10	13	17	21	25	38	47.53967285	Apr-16	Jul-16	Nov-16	Mar-17	Jul-17	Aug-18	09/06/2019	2	2	5	2	5	NA	1	3	1	1	5	5	6	NA	6	6	NA	NA	4	4	3	2	NA	NA	NA	NA	NA	1
2021135340	2021135151	2021135248	2	2	Male	B	7	6	9	13	17	21	34	43.16707611	Apr-16	Jul-16	Dec-16	Mar-17	Jul-17	Aug-18	08/06/2019	NA	NA	NA	NA	2	NA	NA	NA	NA	1	1	1	3	NA	NA	NA	NA	NA	NA	2	NA	1	2	NA	NA	NA	NA	1
2021135341	2021135152	2021135249	2	2	Female	B	7	11	14	18	22	26	39	48.1972084	Apr-16	Jul-16	Nov-16	Mar-17	Jul-17	Aug-18	08/06/2019	2	2	2	2	5	NA	1	1	1	1	1	1	4	NA	4	4	NA	2	2	2	2	1	2	NA	NA	4	NA	1
2021136303	2021136102	2021136202	2	2	Female	B	7	6	9	13	17	21	34	43.59447098	Apr-16	Jul-16	Nov-16	Mar-17	Jul-17	Aug-18	08/06/2019	2	2	2	2	5	NA	1	1	1	1	3	3	7	NA	7	7	NA	4	4	4	4	1	4	NA	NA	NA	NA	1
2021136305	2021136106	2021136206	2	2	Male	B	7	21	24	28	32	36	49	58.19171524	Apr-16	Jul-16	Nov-16	Mar-17	Jul-17	Aug-18	08/06/2019	2	2	2	2	NA	NA	1	1	1	NA	1	1	4	NA	NA	4	NA	2	2	NA	2	1	2	NA	NA	NA	NA	3
2021136309	2021136109	2021136208	2	2	Male	B	7	15	17	22	25	29	42	51.84651947	Apr-16	Jul-16	Nov-16	Mar-17	Jul-17	Aug-18	08/06/2019	2	2	2	4	5	NA	1	1	3	1	1	1	6	NA	5	7	NA	2	NA	3	4	1	3	NA	NA	NA	NA	1
2021136310	2021136110	2021136209	2	2	Female	B	7	13	16	20	24	28	41	50.36706924	Apr-16	Jul-16	Nov-16	Mar-17	Jul-17	Aug-18	08/06/2019	2	2	2	2	5	NA	1	1	1	1	1	1	12	NA	10	5	NA	1	1	2	2	1	2	NA	NA	NA	NA	1
2021136313	2021136115	2021136214	2	2	Male	B	7	11	14	18	22	26	39	48.2958374	Apr-16	Jul-16	Nov-16	Mar-17	Jul-17	Aug-18	08/06/2019	2	2	2	2	3	NA	1	1	1	1	1	1	6	NA	8	NA	NA	2	2	3	NA	1	3	NA	NA	NA	NA	3
2021136318	2021136122	2021136221	2	2	Female	B	7	8	11	15	19	23	36	45.20542908	Apr-16	Jul-16	Nov-16	Mar-17	Jul-17	Aug-18	08/06/2019	2	2	2	2	5	NA	1	1	1	1	1	1	6	NA	6	7	NA	4	4	4	3	1	4	NA	NA	NA	NA	1
2021136320	2021136124	2021136223	2	2	Female	B	7	9	12	16	20	24	37	46.12597656	Apr-16	Jul-16	Nov-16	Mar-17	Jul-17	Aug-18	08/06/2019	2	2	2	2	5	NA	1	1	1	1	1	1	4	NA	4	5	NA	1	1	1	1	2	NA	NA	NA	NA	NA	3
2021136321	2021136125	2021136224	2	2	Male	B	7	2	4	9	13	17	30	39.02461624	Apr-16	Jul-16	Nov-16	Mar-17	Jul-17	Aug-18	08/06/2019	2	2	2	2	5	NA	1	1	1	1	1	1	4	NA	4	4	NA	2	2	2	2	1	2	NA	NA	NA	NA	1
2021136322	2021136126	2021136225	2	2	Female	B	7	20	23	27	31	35	48	57.6328125	Apr-16	Jul-16	Nov-16	Mar-17	Jul-17	Aug-18	08/06/2019	2	2	2	4	5	NA	1	1	2	1	1	1	5	NA	4	NA	NA	2	NA	2	NA	2	NA	NA	NA	NA	NA	3
2021136324	2021136128	2021136227	2	2	Male	B	7	22	25	29	33	37	50	59.67116928	Apr-16	Jul-16	Nov-16	Mar-17	Jul-17	Aug-18	08/06/2019	2	5	2	4	NA	NA	2	1	3	NA	1	1	5	NA	NA	5	NA	3	NA	NA	3	1	3	NA	NA	NA	NA	1
2021136327	2021136131	2021136230	2	2	Female	B	7	21	23	28	31	35	48	57.86294937	Apr-16	Jul-16	Nov-16	Mar-17	Jul-17	Aug-18	08/06/2019	2	2	2	2	5	NA	1	1	1	1	1	1	5	NA	5	5	NA	3	3	3	3	1	3	NA	NA	NA	NA	1
2021137301	2021137101	2021137201	2	2	Male	B	7	11	13	18	21	25	38	47.96707153	Apr-16	Jul-16	Nov-16	Mar-17	Jul-17	Aug-18	11/06/2019	2	2	2	2	5	NA	1	1	1	1	1	1	5	NA	5	4	NA	3	3	3	1	1	3	NA	NA	NA	NA	1
2021137302	2021137103	2021137203	2	2	Female	B	7	5	8	13	16	20	33	42.93693924	Apr-16	Jul-16	Nov-16	Mar-17	Jul-17	Aug-18	12/06/2019	2	2	2	2	5	NA	1	1	1	1	1	1	4	NA	3	3	NA	1	1	1	1	2	NA	NA	NA	NA	NA	3
2021137315	2021137116	2021137213	2	2	Female	B	7	8	11	15	19	23	36	45.79721069	Apr-16	Jul-16	Nov-16	Mar-17	Jul-17	Aug-18	12/06/2019	2	2	2	2	5	NA	1	1	1	1	1	1	7	NA	3	3	NA	1	1	1	1	2	NA	NA	NA	NA	NA	1
2021137317	2021137118	2021137215	2	2	Male	B	7	3	6	10	14	18	31	40.50406647	Apr-16	Jul-16	Nov-16	Mar-17	Jul-17	Aug-18	11/06/2019	2	2	2	2	5	NA	1	1	1	1	8	8	7	NA	3	1	NA	2	2	2	6	2	NA	NA	NA	NA	NA	1
2021137319	2021137120	2021137217	2	2	Male	B	7	3	6	10	14	18	31	40.5698204	Apr-16	Jul-16	Nov-16	Mar-17	Jul-17	Aug-18	12/06/2019	2	2	2	2	5	NA	1	1	1	1	1	1	4	NA	4	4	NA	2	2	2	2	1	2	NA	NA	NA	NA	3
2021137320	2021137121	2021137218	2	2	Male	B	7	5	8	13	16	20	33	42.90406418	Apr-16	Jul-16	Nov-16	Mar-17	Jul-17	Aug-18	12/06/2019	2	2	2	2	5	NA	1	1	1	1	1	1	4	NA	4	4	NA	2	2	2	2	1	2	NA	NA	NA	NA	1
2021137322	2021137123	2021137220	2	2	Male	B	7	1	4	8	12	16	29	38.20269775	Apr-16	Jul-16	Nov-16	Mar-17	Jul-17	Aug-18	12/06/2019	2	2	2	2	4	NA	1	1	1	3	8	1	4	NA	4	4	NA	2	2	NA	2	1	2	NA	NA	NA	NA	3
2021137324	2021137125	2021137222	2	2	Female	B	7	15	18	22	26	30	42	52.1095314	Apr-16	Jul-16	Nov-16	Mar-17	Jul-17	Aug-18	11/06/2019	2	2	2	2	5	NA	1	1	1	1	1	1	9	NA	8	9	NA	1	1	1	2	2	NA	NA	NA	NA	NA	1
2021137325	2021137126	2021137223	2	2	Male	B	7	22	25	29	33	37	50	59.3423996	Apr-16	Jul-16	Nov-16	Mar-17	Jul-17	Aug-18	12/06/2019	2	2	2	2	NA	NA	1	1	1	NA	1	1	5	NA	NA	3	NA	3	3	NA	1	1	3	NA	NA	NA	NA	3
2021137328	2021137137	2021137234	2	2	Female	B	7	18	21	25	29	33	46	55.46295166	Apr-16	Jul-16	Nov-16	Mar-17	Jul-17	Aug-18	12/06/2019	2	2	2	2	5	NA	1	1	1	1	1	1	4	NA	4	4	NA	2	2	2	2	1	2	NA	NA	4	NA	1
2021137329	2021137146	2021137245	2	2	Female	B	7	20	23	27	31	35	48	57.40267563	Apr-16	Jul-16	Nov-16	Mar-17	Jul-17	Aug-18	11/06/2019	5	5	2	2	5	NA	1	1	1	1	1	1	3	NA	3	3	NA	1	1	1	1	2	NA	NA	NA	NA	NA	1
2021138305	2021138106	2021138205	2	2	Male	B	7	11	14	18	22	26	39	48.75611115	Apr-16	Jul-16	Dec-16	Mar-17	Jul-17	Aug-18	13/06/2019	2	2	2	2	5	NA	1	1	1	1	1	1	10	NA	7	7	NA	10	10	10	6	1	10	NA	NA	NA	NA	1
2021138307	2021138109	2021138207	2	2	Male	B	7	12	14	19	23	26	39	49.01912308	Apr-16	Jul-16	Dec-16	Mar-17	Jul-17	Aug-18	13/06/2019	2	2	2	2	5	NA	1	1	1	1	1	1	3	NA	4	4	NA	2	2	2	2	1	2	NA	NA	NA	NA	1
2021138308	2021138110	2021138208	2	2	Female	B	7	2	5	9	13	17	30	39.38625717	Apr-16	Jul-16	Dec-16	Mar-17	Jul-17	Aug-18	13/06/2019	2	2	2	2	5	NA	1	1	1	1	1	1	4	NA	4	3	NA	2	2	2	2	1	2	NA	NA	NA	NA	1
2021138310	2021138112	2021138230	2	2	Male	B	7	21	24	28	32	36	49	58.71774292	Apr-16	Jul-16	Dec-16	Mar-17	Jul-17	Aug-18	13/06/2019	5	5	2	2	4	NA	1	1	1	8	1	1	6	NA	3	5	NA	2	2	NA	2	1	2	NA	NA	NA	NA	3
2021138312	2021138117	2021138214	2	2	Female	B	7	10	13	17	21	25	38	47.47391891	Apr-16	Jul-16	Dec-16	Mar-17	Jul-17	Aug-18	13/06/2019	2	2	2	2	5	NA	1	1	1	1	1	1	3	NA	3	3	NA	2	2	2	2	1	2	NA	NA	NA	NA	1
2021138314	2021138119	2021138231	2	2	Male	B	7	22	24	29	32	36	49	58.98075867	Apr-16	Jul-16	Dec-16	Mar-17	Jul-17	Aug-18	13/06/2019	5	5	2	2	5	NA	1	1	1	1	1	1	18	NA	9	6	NA	1	1	1	4	2	NA	NA	NA	NA	NA	3
2021138319	2021138118	2021138215	2	2	Male	B	7	19	22	26	30	34	47	56.44925308	Apr-16	Jul-16	Dec-16	Mar-17	Jul-17	Aug-18	13/06/2019	2	NA	5	4	5	NA	NA	1	3	1	1	1	NA	NA	NA	NA	NA	NA	NA	5	NA	1	5	NA	NA	NA	NA	NA
2021138320	2021138124	2021138220	2	2	Male	B	7	3	6	10	14	18	31	40.40543365	Apr-16	Jul-16	Dec-16	Mar-17	Jul-17	Aug-18	13/06/2019	2	2	2	2	5	NA	1	1	1	1	1	1	12	NA	6	6	NA	2	2	2	2	1	2	NA	NA	4	NA	1
2021138321	2021138126	2021138222	2	2	Female	B	7	14	17	21	25	29	42	51.68213654	Apr-16	Jul-16	Dec-16	Mar-17	Jul-17	Aug-18	13/06/2019	2	2	2	2	5	NA	1	1	1	1	1	1	5	NA	4	5	NA	2	2	2	2	1	2	NA	NA	NA	NA	1
2021138322	2021138127	2021138223	2	2	Female	B	7	12	15	20	23	27	40	49.9067955	Apr-16	Jul-16	Dec-16	Mar-17	Jul-17	Aug-18	13/06/2019	2	2	2	3	5	NA	1	1	1	1	1	1	3	NA	NA	NA	NA	1	1	NA	NA	1	2	NA	NA	NA	NA	3
2021138323	2021138128	2021138224	2	2	Female	B	7	13	16	20	24	28	41	50.82734299	Apr-16	Jul-16	Dec-16	Mar-17	Jul-17	Aug-18	13/06/2019	2	2	2	2	5	NA	1	1	1	1	1	1	3	NA	4	4	NA	2	2	2	2	1	2	NA	NA	4	NA	1
2021138325	2021138130	2021138225	2	2	Female	B	7	0	3	7	11	15	28	37.74242401	Apr-16	Jul-16	Dec-16	Mar-17	Jul-17	Aug-18	13/06/2019	2	2	2	2	5	NA	1	1	1	1	8	8	19	NA	3	6	NA	2	2	2	4	1	2	NA	NA	NA	NA	1
2021138326	2021138131	2021138226	2	2	Male	B	7	13	16	20	24	28	41	50.56432724	Apr-16	Jul-16	Dec-16	Mar-17	Jul-17	Aug-18	13/06/2019	2	2	2	2	5	NA	1	1	1	1	1	1	3	NA	3	3	NA	1	1	1	1	2	NA	NA	NA	NA	NA	1
2021138327	2021138133	2021138228	2	2	Male	B	7	14	17	21	25	29	42	51.12322998	Apr-16	Jul-16	Dec-16	Mar-17	Jul-17	Aug-18	13/06/2019	2	2	2	2	5	NA	1	1	1	1	1	1	5	NA	4	5	NA	10	10	10	1	1	10	NA	NA	4	NA	3
2021139318	2021139126	2021139224	2	2	Male	B	7	15	18	22	26	30	43	52.43829727	Apr-16	Jul-16	Nov-16	Mar-17	Jul-17	Aug-18	08/06/2019	2	2	2	2	5	NA	1	1	1	1	1	1	4	NA	4	3	NA	2	2	2	2	1	2	NA	NA	NA	NA	1
2021139319	2021139127	2021139225	2	2	Female	B	7	20	23	27	31	35	48	57.46842957	Apr-16	Jul-16	Nov-16	Mar-17	Jul-17	Aug-18	09/06/2019	NA	NA	NA	NA	2	NA	NA	NA	NA	1	1	1	8	NA	NA	NA	NA	NA	NA	3	NA	2	NA	NA	NA	NA	NA	1
2021139321	2021139129	2021139227	2	2	Male	B	7	3	6	10	14	18	31	40.37255859	Apr-16	Jul-16	Nov-16	Mar-17	Jul-17	Aug-18	09/06/2019	NA	NA	NA	NA	2	NA	NA	NA	NA	1	1	1	5	NA	NA	NA	NA	NA	NA	4	NA	1	4	NA	NA	NA	NA	1
2021139322	2021139130	2021139228	2	2	Female	B	7	15	18	22	26	30	43	52.76706696	Apr-16	Jul-16	Nov-16	Mar-17	Jul-17	Aug-18	08/06/2019	NA	NA	NA	NA	2	NA	NA	NA	NA	1	1	1	4	NA	NA	NA	NA	NA	NA	3	NA	1	3	NA	NA	NA	NA	3
2021139323	2021139131	2021139229	2	2	Male	B	7	1	4	8	12	16	29	38.43283463	Apr-16	Jul-16	Nov-16	Mar-17	Jul-17	Aug-18	09/06/2019	2	2	2	2	2	NA	1	1	1	1	1	1	6	NA	5	5	NA	2	2	2	2	1	2	NA	NA	NA	NA	1
2021139325	2021139133	2021139231	2	2	Male	B	7	7	10	14	18	22	35	44.71228027	Apr-16	Jul-16	Nov-16	Mar-17	Jul-17	Aug-18	08/06/2019	2	3	3	2	2	NA	1	1	1	1	1	1	5	NA	NA	NA	NA	2	2	NA	NA	1	2	NA	NA	NA	NA	1
2021240302	2021240105	2021240232	2	2	Female	B	7	19	22	26	30	34	47	56.35062408	Apr-16	Jul-16	Nov-16	Mar-17	Jul-17	Aug-18	09/06/2019	5	5	2	2	5	NA	1	1	1	1	1	1	5	NA	3	3	NA	1	1	1	1	2	NA	NA	NA	NA	NA	3
2021240305	2021240109	2021240208	2	2	Male	B	7	6	9	13	17	21	34	43.75885773	Apr-16	Jul-16	Nov-16	Mar-17	Jul-17	Aug-18	09/06/2019	2	2	2	2	4	NA	1	1	1	8	1	1	6	NA	8	NA	NA	1	1	NA	NA	1	2	NA	NA	NA	NA	3
2021240307	2021240111	2021240210	2	2	Male	B	7	18	21	25	29	33	46	55.59445953	Apr-16	Jul-16	Nov-16	Mar-17	Jul-17	Aug-18	09/06/2019	2	2	2	2	5	NA	1	1	1	1	6	6	7	NA	4	5	NA	1	5	5	2	1	5	NA	NA	NA	NA	1
2021240309	2021240113	2021240211	2	2	Male	B	7	2	5	9	13	17	30	39.64927292	Apr-16	Jul-16	Nov-16	Mar-17	Jul-17	Aug-18	09/06/2019	2	2	2	2	5	NA	1	1	1	1	1	1	6	NA	7	4	NA	5	5	5	3	1	5	NA	NA	NA	NA	1
2021240313	2021240119	2021240217	2	2	Male	B	7	11	13	18	22	26	38	47.93419266	Apr-16	Jul-16	Nov-16	Mar-17	Jul-17	Aug-18	09/06/2019	2	2	2	2	3	NA	1	1	1	1	1	1	7	NA	4	NA	NA	2	2	3	NA	1	3	NA	NA	NA	NA	3
2021240318	2021240124	2021240222	2	2	Male	B	7	12	14	18	22	27	39	48.88761902	Apr-16	Jul-16	Nov-16	Mar-17	Jul-17	Aug-18	09/06/2019	2	2	2	2	5	NA	1	1	1	1	1	1	7	NA	8	8	NA	6	6	6	5	1	6	NA	NA	NA	NA	1
2021240319	2021240125	2021240223	2	2	Male	B	7	15	17	22	26	30	43	51.97802353	Apr-16	Jul-16	Nov-16	Mar-17	Jul-17	Aug-18	09/06/2019	2	2	5	2	4	NA	1	3	1	8	1	1	3	NA	5	4	NA	NA	2	NA	2	1	2	NA	NA	4	NA	1
2021240323	2021240129	2021240227	2	2	Female	B	7	9	11	16	20	24	37	46.02734756	Apr-16	Jul-16	Nov-16	Mar-17	Jul-17	Aug-18	09/06/2019	2	5	2	2	3	NA	1	1	1	1	1	1	6	NA	6	NA	NA	4	4	4	NA	2	NA	NA	NA	NA	NA	3
2021240324	2021240131	2021240229	2	2	Female	B	7	10	12	17	21	25	38	47.11227798	Apr-16	Jul-16	Nov-16	Mar-17	Jul-17	Aug-18	09/06/2019	2	2	2	2	5	NA	1	1	1	1	3	3	4	NA	4	3	NA	2	2	2	2	1	2	NA	NA	4	NA	1
2021241303	2021241103	2021241202	2	2	Female	B	7	9	12	16	20	24	37	46.58625031	May-16	Jul-16	Nov-16	Mar-17	Aug-17	Aug-18	12/06/2019	NA	NA	NA	NA	2	NA	NA	NA	NA	1	1	1	10	NA	NA	NA	NA	NA	NA	NA	NA	1	2	NA	NA	NA	NA	1
2021241304	2021241104	2021241203	2	2	Female	B	7	16	19	23	27	31	44	53.68761063	May-16	Jul-16	Nov-16	Mar-17	Aug-17	Aug-18	12/06/2019	2	2	5	2	4	NA	1	1	1	3	1	1	5	NA	7	4	NA	NA	3	NA	3	1	3	NA	NA	NA	NA	1
2021241312	2021241112	2021241211	2	2	Male	B	7	3	5	10	14	18	31	40.20817566	May-16	Jul-16	Nov-16	Mar-17	Aug-17	Aug-18	12/06/2019	2	2	2	2	5	NA	1	1	1	1	1	1	9	NA	10	NA	NA	1	1	1	NA	1	2	NA	NA	NA	NA	1
2021241313	2021241113	2021241212	2	2	Female	B	7	19	22	26	30	34	47	56.44925308	May-16	Jul-16	Nov-16	Mar-17	Aug-17	Aug-18	12/06/2019	2	2	3	3	2	NA	1	1	1	1	1	1	5	NA	NA	NA	NA	2	1	NA	NA	1	2	NA	NA	NA	NA	1
2021241314	2021241115	2021241214	2	2	Male	B	7	21	24	28	32	36	49	58.58623886	May-16	Jul-16	Nov-16	Mar-17	Aug-17	Aug-18	12/06/2019	2	2	2	2	5	NA	1	1	1	1	1	1	4	NA	3	3	NA	2	2	NA	2	1	2	NA	NA	NA	NA	3
2021241316	2021241117	2021241216	2	2	Female	B	7	6	8	13	17	21	34	43.23283005	May-16	Jul-16	Nov-16	Mar-17	Aug-17	Aug-18	12/06/2019	2	2	2	2	3	NA	1	1	1	1	1	1	4	NA	3	NA	NA	2	2	3	NA	1	3	NA	NA	NA	NA	3
2021243301	2021243101	2021243201	2	2	Female	B	7	7	10	14	18	22	35	44.64652634	May-16	Jul-16	Nov-16	Mar-17	Aug-17	Aug-18	10/06/2019	2	2	2	2	1	NA	1	1	1	1	8	1	4	NA	4	4	NA	2	2	2	2	1	2	NA	NA	NA	NA	1
2021243304	2021243104	2021243204	2	2	Female	B	7	10	12	16	20	25	37	47.01364899	May-16	Jul-16	Nov-16	Mar-17	Aug-17	Aug-18	10/06/2019	NA	NA	NA	NA	2	NA	NA	NA	NA	1	1	1	8	NA	NA	NA	NA	NA	NA	NA	NA	1	2	NA	NA	NA	NA	1
2021243311	2021243110	2021243218	2	2	Male	B	7	17	19	23	27	32	44	53.8191185	May-16	Jul-16	Nov-16	Mar-17	Aug-17	Aug-18	10/06/2019	5	5	5	4	5	NA	1	3	1	1	1	1	6	NA	3	3	NA	NA	NA	1	1	2	NA	NA	NA	NA	NA	1
2021243312	2021243111	2021243208	2	2	Male	B	7	9	12	16	20	24	37	46.48762131	May-16	Jul-16	Nov-16	Mar-17	Aug-17	Aug-18	10/06/2019	2	2	2	2	5	NA	1	1	1	1	3	3	13	NA	2	2	NA	1	1	1	1	2	NA	NA	NA	4	NA	3
2021244302	2021244106	2021244206	2	2	Male	B	7	16	18	22	26	31	43	52.99720383	May-16	Jul-16	Nov-16	Mar-17	Aug-17	Aug-18	10/06/2019	2	2	2	2	5	NA	1	1	1	1	1	1	4	NA	4	4	NA	2	2	2	2	1	2	NA	NA	4	NA	3
2021345312	2021345111	2021345209	2	2	Female	B	7	7	9	14	17	22	34	43.89036179	May-16	Jul-16	Nov-16	Mar-17	Aug-17	Aug-18	12/06/2019	2	2	2	2	5	NA	1	1	1	1	1	1	3	NA	NA	NA	NA	2	2	NA	NA	1	3	NA	NA	NA	NA	1
2021345315	2021345114	2021345212	2	2	Female	B	7	1	4	8	12	16	29	38.23557281	May-16	Jul-16	Nov-16	Mar-17	Aug-17	Aug-18	12/06/2019	2	NA	NA	NA	NA	NA	NA	NA	NA	NA	1	1	9	NA	8	6	NA	NA	NA	NA	4	1	7	NA	NA	NA	NA	1
2021345316	2021345117	2021345215	2	2	Female	B	7	20	22	27	31	35	48	57.10678864	May-16	Jul-16	Nov-16	Mar-17	Aug-17	Aug-18	12/06/2019	2	3	3	2	5	NA	1	1	1	1	1	3	3	NA	NA	NA	NA	1	2	NA	NA	1	2	NA	NA	NA	NA	1
2021346303	2021346103	2021346203	2	2	Female	B	7	10	13	17	21	25	38	47.63830566	Apr-16	Jul-16	Nov-16	Mar-17	Jul-17	Aug-18	13/06/2019	2	2	2	4	5	NA	1	1	1	1	1	1	6	NA	NA	NA	NA	1	NA	NA	NA	1	2	NA	NA	NA	NA	1
2021346307	2021346106	2021346206	2	2	Male	B	7	6	9	13	17	21	34	43.49584198	Apr-16	Jul-16	Nov-16	Mar-17	Jul-17	Aug-18	13/06/2019	2	2	2	4	5	NA	1	1	9	1	1	1	6	NA	3	2	NA	1	NA	1	1	1	1	NA	NA	NA	NA	1
2021346308	2021346107	2021346207	2	2	Male	B	7	8	11	15	19	23	36	45.6985817	Apr-16	Jul-16	Nov-16	Mar-17	Jul-17	Aug-18	13/06/2019	2	2	2	NA	NA	NA	1	1	NA	NA	8	1	4	NA	NA	5	NA	3	NA	NA	3	1	3	NA	NA	NA	NA	3
2021346315	2021346114	2021346220	2	2	Female	B	7	5	8	12	16	20	33	42.73967743	Apr-16	Jul-16	Nov-16	Mar-17	Jul-17	Aug-18	13/06/2019	NA	2	5	2	4	NA	1	3	1	3	1	1	NA	NA	4	3	NA	NA	1	NA	1	1	1	NA	NA	NA	NA	NA
2021346316	2021346116	2021346215	2	2	Male	B	7	3	6	10	14	18	31	40.6684494	Apr-16	Jul-16	Nov-16	Mar-17	Jul-17	Aug-18	13/06/2019	2	2	2	2	3	NA	1	1	1	1	1	1	3	NA	3	NA	NA	1	1	2	NA	1	2	NA	NA	NA	NA	3
2021347304	2021347109	2021347209	2	2	Female	B	7	5	7	11	15	19	32	41.98351669	Apr-16	Jul-16	Nov-16	Mar-17	Jul-17	Aug-18	12/06/2019	3	2	5	4	5	NA	1	3	1	1	1	1	4	NA	5	5	NA	NA	NA	2	2	1	2	NA	NA	NA	NA	1
2021347307	2021347112	2021347212	2	2	Male	B	7	2	5	9	13	17	30	39.64927292	Apr-16	Jul-16	Nov-16	Mar-17	Jul-17	Aug-18	13/06/2019	2	NA	2	NA	NA	NA	NA	1	NA	NA	1	2	7	NA	NA	NA	NA	1	NA	NA	NA	1	2	NA	NA	NA	NA	1
2021347308	2021347113	2021347213	2	2	Male	B	7	3	6	10	14	18	31	40.79995346	Apr-16	Jul-16	Nov-16	Mar-17	Jul-17	Aug-18	13/06/2019	2	2	2	2	5	NA	1	1	1	1	1	1	5	NA	5	5	NA	3	3	3	3	1	3	NA	NA	NA	NA	1
2021347322	2021347128	2021347226	2	2	Female	B	7	10	13	17	21	25	38	47.47391891	Apr-16	Jul-16	Nov-16	Mar-17	Jul-17	Aug-18	12/06/2019	2	2	2	4	5	NA	1	1	1	1	1	3	6	NA	6	6	NA	3	NA	3	3	1	3	NA	NA	4	NA	1
2021347331	2021347138	2021347236	2	2	Male	B	7	9	12	16	20	24	37	46.25748444	Apr-16	Jul-16	Nov-16	Mar-17	Jul-17	Aug-18	12/06/2019	2	NA	2	4	NA	NA	NA	1	1	NA	1	1	5	NA	NA	NA	NA	3	NA	NA	NA	1	4	NA	NA	NA	NA	3
2021348301	2021348101	2021348201	2	2	Male	B	7	13	16	20	24	28	41	50.46569824	Apr-16	Jul-16	Nov-16	Mar-17	Jul-17	Aug-18	07/06/2019	NA	NA	NA	2	2	NA	NA	NA	1	1	1	1	NA	NA	NA	NA	NA	NA	3	3	NA	1	4	NA	NA	NA	NA	NA
2021348306	2021348107	2021348207	2	2	Female	B	7	4	7	11	15	19	32	41.58899689	Apr-16	Jul-16	Nov-16	Mar-17	Jul-17	Aug-18	07/06/2019	2	2	2	NA	NA	NA	1	1	NA	NA	1	1	7	NA	NA	6	NA	3	NA	NA	2	1	3	NA	NA	NA	NA	1
2021348309	2021348110	2021348210	2	2	Female	B	7	1	4	8	12	16	29	38.69584656	Apr-16	Jul-16	Nov-16	Mar-17	Jul-17	Aug-18	08/06/2019	2	2	2	2	2	NA	1	1	1	1	1	1	5	NA	NA	4	NA	2	2	NA	2	1	2	NA	NA	NA	NA	1
2021348310	2021348111	2021348211	2	2	Female	B	7	21	23	28	31	36	48	57.99445724	Apr-16	Jul-16	Nov-16	Mar-17	Jul-17	Aug-18	09/06/2019	2	2	5	2	NA	NA	1	1	1	NA	8	3	3	NA	NA	3	NA	NA	1	NA	1	2	NA	NA	NA	NA	NA	2
2021348317	2021348120	2021348220	2	2	Male	B	7	6	9	13	17	21	34	43.26570511	Apr-16	Jul-16	Nov-16	Mar-17	Jul-17	Aug-18	08/06/2019	2	2	2	2	NA	NA	1	1	1	NA	1	1	5	NA	NA	5	NA	3	3	NA	3	1	3	NA	NA	NA	NA	1
2021348325	2021348129	2021348229	2	2	Female	B	7	21	23	28	31	36	48	58.06021118	Apr-16	Jul-16	Nov-16	Mar-17	Jul-17	Aug-18	09/06/2019	2	2	5	2	NA	NA	1	3	1	NA	1	1	5	NA	NA	8	NA	NA	1	NA	3	1	1	NA	NA	NA	NA	1
2021348330	2021348135	2021348235	2	2	Female	B	7	18	20	25	29	33	45	55.00267792	Apr-16	Jul-16	Nov-16	Mar-17	Jul-17	Aug-18	08/06/2019	2	2	5	4	NA	NA	1	11	1	NA	1	1	3	NA	NA	NA	NA	NA	NA	NA	NA	1	2	NA	NA	NA	NA	1
2021348335	2021348141	2021348241	2	2	Male	B	7	19	22	26	30	34	47	56.54788208	Apr-16	Jul-16	Nov-16	Mar-17	Jul-17	Aug-18	07/06/2019	2	2	2	2	NA	NA	1	1	1	NA	1	1	3	NA	NA	NA	NA	1	1	NA	NA	1	2	NA	NA	NA	NA	3
2021349303	2021349103	2021349202	2	2	Female	B	7	9	11	16	19	24	36	45.92871857	Apr-16	Jul-16	Nov-16	Mar-17	Jul-17	Aug-18	11/06/2019	NA	2	2	2	NA	NA	1	1	1	NA	1	1	NA	NA	NA	7	NA	5	5	NA	5	1	5	NA	NA	NA	NA	NA
2021349306	2021349106	2021349204	2	2	Male	B	7	1	4	8	12	16	29	38.72872543	Apr-16	Jul-16	Nov-16	Mar-17	Jul-17	Aug-18	11/06/2019	2	2	2	2	NA	NA	1	1	1	NA	NA	NA	5	NA	NA	NA	NA	2	2	NA	NA	NA	NA	NA	NA	NA	NA	1
2021349308	2021349108	2021349205	2	2	Female	B	7	3	6	10	14	18	31	40.14242172	Apr-16	Jul-16	Nov-16	Mar-17	Jul-17	Aug-18	11/06/2019	2	2	2	2	5	NA	1	1	1	1	1	1	6	NA	7	NA	NA	4	4	5	NA	1	5	NA	NA	NA	NA	1
2021349310	2021349110	2021349207	2	2	Male	B	7	11	13	18	22	26	38	48.06570053	Apr-16	Jul-16	Nov-16	Mar-17	Jul-17	Aug-18	11/06/2019	2	2	2	2	5	NA	1	1	1	1	1	1	6	NA	6	4	NA	3	3	3	3	1	3	NA	NA	NA	NA	1
2021450303	2021450109	2021450239	2	2	Male	B	7	21	24	28	32	36	49	58.52048492	May-16	Jul-16	Nov-16	Mar-17	Aug-17	Aug-18	11/06/2019	5	2	2	2	3	NA	1	1	1	1	1	1	6	NA	7	6	NA	4	4	4	3	1	4	NA	NA	NA	NA	3
2021450304	2021450110	2021450236	2	2	Female	B	7	22	25	29	33	37	50	59.1451416	May-16	Jul-16	Nov-16	Mar-17	Aug-17	Aug-18	11/06/2019	5	2	2	2	5	NA	1	1	1	1	1	1	6	NA	6	6	NA	4	4	4	2	1	4	NA	NA	NA	NA	3
2021450308	2021450115	2021450210	2	2	Female	B	7	8	10	15	19	23	35	44.90953827	May-16	Jul-16	Nov-16	Mar-17	Aug-17	Aug-18	11/06/2019	2	2	2	2	4	NA	1	1	1	3	3	3	9	NA	8	8	NA	2	2	NA	3	1	2	NA	NA	NA	NA	3
2021450309	2021450117	2021450212	2	2	Female	B	7	4	6	11	14	19	31	40.89858627	May-16	Jul-16	Nov-16	Mar-17	Aug-17	Aug-18	11/06/2019	2	2	2	2	5	NA	1	1	1	1	1	1	5	NA	5	5	NA	3	3	3	2	1	3	NA	NA	NA	NA	3
2021450315	2021450122	2021450217	2	2	Female	B	7	3	6	10	14	18	31	40.17529678	May-16	Jul-16	Nov-16	Mar-17	Aug-17	Aug-18	11/06/2019	2	2	2	2	5	NA	1	1	1	1	1	1	9	NA	6	4	NA	5	6	6	2	1	6	NA	NA	NA	NA	1
2021450322	2021450129	2021450238	2	2	Male	B	7	8	11	15	19	23	36	45.23830795	May-16	Jul-16	Dec-16	Mar-17	Aug-17	Aug-18	11/06/2019	5	2	5	4	5	NA	1	11	9	1	1	1	5	NA	5	5	NA	NA	NA	3	2	1	3	NA	NA	NA	NA	1
2021450323	2021450130	2021450224	2	2	Female	B	7	7	9	14	17	22	34	43.85748672	May-16	Jul-16	Dec-16	Mar-17	Aug-17	Aug-18	11/06/2019	2	2	2	2	5	NA	1	1	1	1	1	1	4	NA	5	4	NA	2	2	2	2	1	2	NA	NA	NA	NA	3
2021450329	2021450138	2021450229	2	2	Male	B	7	8	11	15	19	23	36	45.56707382	May-16	Jul-16	Dec-16	Mar-17	Aug-17	Aug-18	11/06/2019	2	2	2	2	5	NA	1	1	1	1	1	1	5	NA	5	5	NA	3	3	3	3	1	3	NA	NA	NA	NA	3
2021450330	2021450139	2021450230	2	2	Female	B	7	2	5	9	13	17	30	39.41913605	May-16	Jul-16	Dec-16	Mar-17	Aug-17	Aug-18	11/06/2019	2	2	2	2	3	NA	1	1	1	1	1	1	6	NA	5	NA	NA	2	2	2	NA	2	NA	NA	NA	NA	NA	3
2021450332	2021450142	2021450233	2	2	Female	B	7	16	19	23	27	31	44	53.29309082	May-16	Jul-16	Dec-16	Mar-17	Aug-17	Aug-18	11/06/2019	2	2	2	3	2	NA	1	1	1	1	1	1	8	NA	NA	NA	NA	2	3	NA	NA	1	3	NA	NA	NA	NA	3
2021450333	2021450143	NA	2	2	Male	B	7	10	13	17	21	25	38	47.30953598	May-16	Jul-16	Nov-16	Mar-17	Aug-17	Aug-18	11/06/2019	5	5	5	4	4	NA	3	3	3	3	3	3	8	NA	5	6	NA	NA	NA	NA	2	1	2	NA	NA	NA	NA	1
2021450335	2021450145	2021450235	2	2	Female	B	7	5	8	12	16	20	33	42.64104843	May-16	Jul-16	Dec-16	Mar-17	Aug-17	Aug-18	11/06/2019	2	2	2	2	5	NA	1	1	1	1	1	1	6	NA	8	6	NA	4	4	4	4	1	4	NA	NA	NA	NA	3
2021451304	2021451105	2021451204	2	2	Male	B	7	5	8	12	16	21	33	42.83831024	Apr-16	Jul-16	Nov-16	Mar-17	Jul-17	Aug-18	09/06/2019	2	2	2	4	5	NA	1	1	3	1	1	1	6	NA	3	5	NA	2	NA	2	4	1	3	NA	NA	NA	NA	1
2021451308	2021451110	2021451209	2	2	Male	B	7	3	5	10	14	18	31	40.07666779	Apr-16	Jul-16	Nov-16	Mar-17	Jul-17	Aug-18	09/06/2019	2	2	2	2	NA	NA	1	1	1	NA	1	1	6	NA	NA	NA	NA	3	3	NA	NA	1	4	NA	NA	NA	NA	1
2021451309	2021451111	2021451210	2	2	Male	B	7	10	13	17	21	25	38	47.73693466	Apr-16	Jul-16	Nov-16	Mar-17	Jul-17	Aug-18	09/06/2019	2	2	2	2	NA	NA	1	1	1	NA	1	1	5	NA	NA	7	NA	3	3	NA	3	1	3	NA	NA	4	NA	1
2021451314	2021451119	2021451217	2	2	Male	B	7	2	5	9	13	17	30	39.51776505	Apr-16	Jul-16	Nov-16	Mar-17	Jul-17	Aug-18	09/06/2019	2	2	2	2	NA	NA	1	1	1	NA	5	5	17	NA	NA	8	NA	5	5	NA	6	1	5	NA	NA	NA	NA	1
2021452301	2021452101	2021452237	2	2	Female	B	7	20	23	27	31	35	48	57.30404663	May-16	Jul-16	Dec-16	Mar-17	Aug-17	Aug-18	10/06/2019	NA	NA	NA	NA	5	NA	NA	NA	NA	NA	1	1	NA	NA	NA	NA	NA	NA	NA	3	NA	1	3	NA	NA	NA	NA	NA
2021452302	2021452102	2021452239	2	2	Female	B	7	19	21	26	30	34	46	55.9232254	May-16	Jul-16	Dec-16	Mar-17	Aug-17	Aug-18	10/06/2019	5	2	2	2	5	NA	1	1	1	1	1	1	4	NA	5	3	NA	3	3	3	2	1	3	NA	NA	4	NA	1
2021452303	2021452103	2021452238	2	2	Male	B	7	24	27	31	35	39	52	61.54513931	May-16	Jul-16	Dec-16	Mar-17	Aug-17	Aug-18	10/06/2019	5	5	5	4	NA	NA	1	3	3	NA	3	3	3	NA	NA	3	NA	NA	NA	NA	2	1	2	NA	NA	4	NA	1
2021452313	2021452114	2021452209	2	2	Female	B	7	16	19	23	27	31	44	53.55610657	May-16	Jul-16	Dec-16	Mar-17	Aug-17	Aug-18	10/06/2019	2	2	2	2	3	NA	1	1	1	1	1	1	8	NA	5	NA	NA	3	3	4	NA	1	4	NA	NA	NA	NA	1
2021452315	2021452116	2021452211	2	2	Female	B	7	16	19	23	27	31	44	53.2273407	May-16	Jul-16	Dec-16	Mar-17	Aug-17	Aug-18	10/06/2019	2	2	2	2	5	NA	1	1	1	1	1	1	4	NA	5	4	NA	3	3	3	1	1	3	NA	NA	4	NA	1
2021452320	2021452123	2021452240	2	2	Male	B	7	18	21	25	29	33	46	55.66021347	May-16	Jul-16	Dec-16	Mar-17	Aug-17	Aug-18	10/06/2019	5	2	NA	2	5	NA	1	NA	1	1	1	5	6	NA	6	6	NA	NA	4	4	3	1	4	NA	NA	4	NA	1
2021452325	2021452128	2021452216	2	2	Male	B	7	19	22	26	30	34	47	56.15336227	May-16	Jul-16	Dec-16	Mar-17	Aug-17	Aug-18	10/06/2019	2	2	2	2	2	NA	1	1	1	1	1	1	4	NA	14	4	NA	1	1	1	2	1	1	NA	NA	NA	NA	1
2021452329	2021452132	2021452219	2	2	Male	B	7	10	13	17	21	25	38	47.44104385	May-16	Jul-16	Dec-16	Mar-17	Aug-17	Aug-18	10/06/2019	2	2	2	2	5	NA	1	1	1	1	1	1	4	NA	7	3	NA	5	1	5	1	1	5	NA	NA	NA	NA	1
2021452330	2021452133	2021452220	2	2	Female	B	7	11	13	18	22	26	38	47.86844254	May-16	Jul-16	Dec-16	Mar-17	Aug-17	Aug-18	10/06/2019	2	2	2	2	5	NA	1	1	1	1	8	3	4	NA	5	8	NA	4	2	2	2	1	2	NA	NA	NA	NA	1
2021452331	2021452134	2021452221	2	2	Female	B	7	9	12	16	20	24	37	46.48762131	May-16	Jul-16	Dec-16	Mar-17	Aug-17	Aug-18	11/06/2019	2	2	5	4	3	NA	1	3	3	1	1	1	7	NA	9	NA	NA	NA	NA	3	NA	1	3	NA	NA	NA	NA	1
2021452336	2021452139	2021452225	2	2	Male	B	7	2	4	9	12	17	29	38.86022949	May-16	Jul-16	Dec-16	Mar-17	Aug-17	Aug-18	10/06/2019	2	2	2	2	5	NA	1	1	1	1	3	3	4	NA	4	4	NA	2	2	2	2	1	2	NA	NA	NA	NA	1
2021452337	2021452140	2021452247	2	2	Male	B	7	23	26	30	34	38	51	60.62459183	May-16	Jul-16	Dec-16	Mar-17	Aug-17	Aug-18	10/06/2019	NA	5	2	2	5	NA	1	1	1	1	1	1	NA	NA	6	5	NA	4	4	4	2	1	4	NA	NA	NA	NA	NA
2021452348	2021452152	2021452235	2	2	Female	B	7	14	17	22	25	30	42	51.78076553	May-16	Jul-16	Dec-16	Mar-17	Aug-17	Aug-18	10/06/2019	NA	2	2	2	5	NA	1	1	1	1	3	1	NA	NA	4	6	NA	2	2	2	2	1	2	NA	NA	NA	NA	NA
2021452349	2021452153	2021452243	2	2	Female	B	7	25	28	32	36	40	52	62.03828812	May-16	Jul-16	Dec-16	Mar-17	Aug-17	Aug-18	10/06/2019	5	2	2	2	3	NA	1	1	1	1	1	2	4	NA	4	NA	NA	2	2	3	NA	1	3	NA	NA	NA	NA	1
2021553305	2021553109	2021553209	2	2	Female	B	7	19	22	27	31	35	47	57.10678864	Apr-16	Jul-16	Nov-16	Mar-17	Jul-17	Aug-18	13/06/2019	NA	NA	NA	NA	2	NA	NA	NA	NA	1	1	1	3	NA	NA	NA	NA	NA	NA	2	NA	1	2	NA	NA	NA	NA	1
2021553307	2021553112	2021553212	2	2	Male	B	7	16	18	23	27	31	44	53.3259697	Apr-16	Jul-16	Nov-16	Mar-17	Jul-17	Aug-18	13/06/2019	2	2	2	2	5	NA	1	1	1	1	1	1	4	NA	4	4	NA	1	1	1	1	2	NA	NA	NA	NA	NA	1
2021553319	2021553124	2021553224	2	2	Female	B	7	7	9	14	18	22	35	44.35063553	Apr-16	Jul-16	Nov-16	Mar-17	Jul-17	Aug-18	13/06/2019	2	2	2	2	5	NA	1	1	1	1	1	1	7	NA	6	9	NA	1	1	1	4	2	NA	NA	NA	NA	NA	1
2021554301	2021554101	2021554201	2	2	Male	B	7	13	16	20	24	28	41	50.56432724	Apr-16	Jul-16	Nov-16	Mar-17	Jul-17	Aug-18	07/06/2019	2	2	5	2	5	NA	1	3	1	1	1	1	8	NA	3	5	NA	NA	1	1	1	2	NA	NA	NA	NA	NA	1
2021554302	2021554102	2021554202	2	2	Female	B	7	7	10	14	18	22	35	44.3835144	Apr-16	Jul-16	Nov-16	Mar-17	Jul-17	Aug-18	07/06/2019	2	2	2	2	5	NA	1	1	1	1	1	1	4	NA	4	4	NA	2	2	2	2	1	2	NA	NA	NA	NA	1
2021554303	2021554103	2021554203	2	2	Female	B	7	2	5	9	13	17	30	39.58351898	Apr-16	Jul-16	Nov-16	Mar-17	Aug-17	Aug-18	06/06/2019	2	2	2	2	5	NA	1	1	1	1	1	1	5	NA	6	5	NA	1	1	1	1	2	NA	NA	NA	NA	NA	1
2021554308	2021554108	2021554208	2	2	Male	B	7	4	19	11	15	19	32	41.68762589	Apr-16	Jul-16	Nov-16	Mar-17	Jul-17	Aug-18	07/06/2019	NA	NA	NA	NA	2	NA	NA	NA	NA	1	1	1	9	NA	NA	NA	NA	NA	NA	2	NA	1	2	NA	NA	NA	NA	3
2021554312	2021554112	2021554212	2	2	Male	B	7	17	20	24	28	32	45	53.95062637	Apr-16	Jul-16	Nov-16	Mar-17	Aug-17	Aug-18	07/06/2019	NA	NA	NA	NA	2	NA	NA	NA	NA	1	1	1	8	NA	NA	NA	NA	NA	NA	6	NA	2	NA	NA	NA	NA	NA	1
2021554314	2021554114	2021554214	2	2	Female	B	7	23	26	30	34	38	51	60.65746689	Apr-16	Jul-16	Nov-16	Mar-17	Jul-17	Aug-18	07/06/2019	2	2	5	4	2	NA	1	2	2	1	1	1	7	NA	9	12	NA	NA	NA	10	3	1	9	NA	NA	NA	NA	3
2021554324	2021554124	2021554224	2	2	Male	B	7	8	11	15	19	23	36	45.23830795	Apr-16	Jul-16	Nov-16	Mar-17	Jul-17	Aug-18	07/06/2019	2	2	2	2	5	NA	1	1	1	1	1	1	3	NA	4	4	NA	1	1	1	1	2	NA	NA	NA	NA	NA	1
2021555301	2021555105	2021555205	2	2	Female	B	7	18	21	25	29	33	46	55.75884247	Apr-16	Jul-16	Dec-16	Mar-17	Aug-17	Aug-18	12/06/2019	2	2	2	2	5	NA	1	1	1	1	1	1	10	NA	7	5	NA	1	1	1	1	2	NA	NA	NA	NA	NA	3
2021555303	2021555107	2021555207	2	2	Male	B	7	5	8	13	17	21	33	43.00269318	Apr-16	Jul-16	Dec-16	Mar-17	Aug-17	Aug-18	12/06/2019	2	2	2	2	5	NA	1	1	1	1	1	1	5	NA	6	3	NA	1	1	1	1	2	NA	NA	NA	NA	NA	1
2021555304	2021555109	2021555209	2	2	Female	B	7	13	16	20	24	28	41	50.53145218	Apr-16	Jul-16	Dec-16	Mar-17	Aug-17	Aug-18	12/06/2019	NA	NA	2	2	5	NA	NA	1	1	1	1	1	NA	NA	4	9	NA	2	2	2	2	1	2	NA	NA	NA	NA	NA
2021555310	2021555120	2021555220	2	2	Female	B	7	14	17	21	25	29	42	51.32049179	Apr-16	Jul-16	Dec-16	Mar-17	Aug-17	Aug-18	12/06/2019	2	2	2	2	5	NA	1	1	1	1	1	1	6	NA	3	3	NA	1	1	1	1	2	NA	NA	NA	NA	NA	1
2021555313	2021555123	2021555223	2	2	Male	B	7	7	10	14	18	22	35	44.4821434	Apr-16	Jul-16	Dec-16	Mar-17	Aug-17	Aug-18	12/06/2019	2	2	2	2	5	NA	1	1	1	1	1	1	4	NA	4	4	NA	2	2	2	2	1	2	NA	NA	NA	NA	1
2021555317	2021555128	2021555228	2	2	Female	B	7	11	14	19	22	27	39	48.88761902	Apr-16	Jul-16	Dec-16	Mar-17	Aug-17	Aug-18	12/06/2019	2	2	2	2	5	NA	1	1	1	1	1	1	7	NA	3	3	NA	1	1	1	1	2	NA	NA	NA	NA	NA	1
2021556303	2021556103	2021556203	2	2	Male	B	7	27	29	34	38	42	54	64.01088715	Apr-16	Jul-16	Nov-16	Mar-17	Jul-17	Aug-18	09/06/2019	5	2	2	2	5	NA	1	1	1	1	1	1	3	NA	3	3	NA	1	1	1	1	2	NA	NA	NA	NA	NA	1
2021556304	2021556104	2021556204	2	2	Male	B	7	12	15	19	23	27	40	49.80816269	Apr-16	Jul-16	Nov-16	Mar-17	Jul-17	Aug-18	09/06/2019	2	2	2	2	5	NA	1	1	1	1	1	1	5	NA	5	5	NA	3	3	3	3	1	3	NA	NA	NA	NA	3
2021556319	2021556120	2021556220	2	2	Female	B	7	17	20	24	28	32	45	54.27939224	Apr-16	Jul-16	Nov-16	Mar-17	Jul-17	Aug-18	09/06/2019	2	2	2	2	5	NA	1	1	1	1	1	1	4	NA	4	4	NA	2	2	2	2	1	2	NA	NA	4	NA	1
2021556320	2021556121	2021556221	2	2	Male	B	7	23	26	30	34	38	51	60.32870102	Apr-16	Jul-16	Nov-16	Mar-17	Jul-17	Aug-18	08/06/2019	5	2	3	2	NA	NA	1	1	1	NA	1	1	5	NA	NA	NA	NA	3	4	NA	NA	1	4	NA	NA	NA	NA	3
2021556323	2021556124	2021556224	2	2	Female	B	7	25	28	32	36	40	53	62.79445267	Apr-16	Jul-16	Nov-16	Mar-17	Jul-17	Aug-18	08/06/2019	NA	NA	NA	NA	2	NA	NA	NA	NA	1	1	1	9	NA	NA	NA	NA	NA	NA	2	NA	1	2	NA	NA	NA	NA	1
2021556327	2021556128	2021556228	2	2	Female	B	7	17	19	23	27	32	44	53.9177475	Apr-16	Jul-16	Nov-16	Mar-17	Jul-17	Aug-18	09/06/2019	2	2	2	2	5	NA	1	1	1	1	1	1	11	NA	3	NA	NA	2	1	1	NA	1	2	NA	NA	NA	NA	3
2021556330	2021556131	2021556231	2	2	Male	B	7	18	20	25	29	33	46	55.03555679	Apr-16	Jul-16	Nov-16	Mar-17	Jul-17	Aug-18	09/06/2019	2	2	2	2	5	NA	1	1	1	1	1	1	6	NA	7	6	NA	2	2	2	2	1	2	NA	NA	4	NA	1
2021556349	2021556152	2021556252	2	2	Female	B	7	21	23	27	31	36	48	57.89582825	Apr-16	Jul-16	Nov-16	Mar-17	Jul-17	Aug-18	09/06/2019	2	2	2	2	5	NA	1	1	1	1	1	1	8	NA	8	8	NA	1	1	1	3	2	NA	NA	NA	NA	NA	1
2021556351	2021556154	2021556254	2	2	Male	B	7	7	10	14	18	23	35	44.84378815	Apr-16	Jul-16	Nov-16	Mar-17	Jul-17	Aug-18	09/06/2019	2	2	2	2	5	NA	1	1	1	1	1	1	3	NA	7	7	NA	1	1	1	1	2	NA	NA	NA	NA	NA	1
2021557308	2021557115	2021557215	2	2	Female	B	7	5	8	12	16	20	33	42.70680237	Apr-16	Jul-16	Nov-16	Mar-17	Aug-17	Aug-18	12/06/2019	2	2	2	2	5	NA	1	1	1	1	1	1	4	NA	4	4	NA	2	2	2	2	1	2	NA	NA	NA	NA	1
2021557309	2021557116	2021557216	2	2	Male	B	7	6	9	13	17	21	34	43.79173279	Apr-16	Jul-16	Nov-16	Mar-17	Aug-17	Aug-18	12/06/2019	2	2	2	2	5	NA	1	1	1	1	1	1	5	NA	7	5	NA	3	3	3	3	1	3	NA	NA	NA	NA	1
2021557311	2021557118	2021557218	2	2	Male	B	7	20	23	27	31	35	48	57.6328125	Apr-16	Jul-16	Nov-16	Mar-17	Aug-17	Aug-18	11/06/2019	2	5	2	2	5	NA	5	1	1	1	1	1	5	NA	5	5	NA	3	3	3	2	1	3	NA	NA	NA	NA	3
2021557312	2021557119	2021557219	2	2	Male	B	7	9	12	16	20	24	37	46.58625031	Apr-16	Jul-16	Nov-16	Mar-17	Aug-17	Aug-18	11/06/2019	2	2	2	2	5	NA	1	1	1	1	1	1	4	NA	4	4	NA	2	2	2	2	1	2	NA	NA	NA	NA	1
2021557313	2021557120	2021557220	2	2	Female	B	7	11	14	18	22	26	39	48.62460327	Apr-16	Jul-16	Nov-16	Mar-17	Aug-17	Aug-18	11/06/2019	2	2	2	4	4	NA	1	1	9	8	8	3	7	NA	6	3	NA	1	NA	NA	1	2	NA	NA	NA	NA	NA	1
2021557320	2021557127	2021557227	2	2	Male	B	7	15	17	22	26	30	43	52.07665634	Apr-16	Jul-16	Nov-16	Mar-17	Aug-17	Aug-18	11/06/2019	2	2	2	2	5	NA	1	1	1	1	1	1	7	NA	6	7	NA	4	4	3	3	1	4	NA	NA	4	NA	1
2021557325	2021557132	2021557232	2	2	Female	B	7	23	26	30	34	38	51	60.19719315	Apr-16	Jul-16	Nov-16	Mar-17	Aug-17	Aug-18	11/06/2019	5	2	2	2	5	NA	1	1	1	1	1	1	5	NA	5	5	NA	2	2	2	2	1	2	NA	NA	4	NA	3
2021558304	2021558107	2021558207	2	2	Female	B	7	18	21	25	29	33	46	55.5287056	May-16	Jul-16	Dec-16	Mar-17	Jul-17	Aug-18	13/06/2019	2	2	2	2	5	NA	1	1	1	1	1	1	6	NA	3	3	NA	1	1	1	1	2	NA	NA	NA	NA	NA	1
2021558305	2021558108	2021558208	2	2	Male	B	7	17	20	24	28	32	45	54.77254105	May-16	Jul-16	Dec-16	Mar-17	Jul-17	Aug-18	13/06/2019	2	NA	2	2	5	NA	NA	1	1	1	1	1	9	NA	3	3	NA	1	1	1	1	2	NA	NA	NA	NA	NA	1
2021558307	2021558110	2021558210	2	2	Male	B	7	22	25	29	33	37	50	59.63829041	May-16	Jul-16	Dec-16	Mar-17	Jul-17	Aug-18	13/06/2019	2	2	2	2	5	NA	1	1	1	1	1	1	3	NA	3	3	NA	1	1	1	1	2	NA	NA	NA	NA	NA	1
2021560303	2021560107	2021560207	2	2	Female	B	7	11	14	18	22	26	39	48.69035721	May-16	Jul-16	Dec-16	Mar-17	Jul-17	Aug-18	10/06/2019	2	2	2	2	NA	NA	1	1	1	NA	1	1	5	NA	NA	5	NA	1	1	NA	1	2	NA	NA	NA	NA	NA	1
2021560306	2021560110	2021560210	2	2	Female	B	7	8	11	15	19	23	36	45.30405807	May-16	Jul-16	Dec-16	Mar-17	Jul-17	Aug-18	10/06/2019	2	2	2	2	3	NA	1	1	1	1	1	1	3	NA	3	NA	NA	1	1	1	NA	1	2	NA	NA	NA	NA	3
3010101305	3010101105	3010101201	3	1	Female	B	7	17	20	24	28	32	41	52.1095314	May-16	Aug-16	Dec-16	May-17	Aug-17	Jun-18	05/05/2019	2	2	2	2	2	1	1	1	1	1	3	3	6	NA	8	NA	NA	3	3	3	NA	1	2	NA	NA	NA	NA	NA
3010101306	3010101106	3010101204	3	1	Male	B	7	7	11	14	19	22	32	42.70680237	May-16	Aug-16	Dec-16	May-17	Aug-17	Jun-18	05/05/2019	NA	NA	NA	NA	4	NA	NA	NA	NA	1	1	1	9	NA	13	3	NA	NA	NA	1	1	1	1	NA	NA	NA	NA	NA
3010101308	3010101108	3010101206	3	1	Male	B	7	4	7	11	15	19	29	39.58351898	May-16	Aug-16	Dec-16	May-17	Aug-17	Jun-18	05/05/2019	2	NA	NA	2	NA	1	NA	NA	1	NA	1	1	4	NA	4	4	NA	NA	1	NA	2	1	2	NA	NA	NA	NA	NA
3010101314	3010101114	3010101211	3	1	Female	B	7	19	22	26	30	34	43	54.21363831	May-16	Aug-16	Dec-16	May-17	Aug-17	Jun-18	05/05/2019	NA	NA	NA	NA	2	NA	NA	NA	NA	1	3	3	10	NA	3	7	NA	NA	NA	1	1	2	NA	NA	NA	NA	NA	NA
3010101318	3010101117	3010101214	3	1	Male	B	7	20	23	27	31	35	44	55.00267792	May-16	Aug-16	Dec-16	May-17	Aug-17	Jun-18	05/05/2019	NA	NA	NA	NA	2	NA	NA	NA	NA	1	1	1	5	NA	5	5	NA	NA	NA	1	2	1	3	NA	NA	NA	NA	NA
3010101319	3010101120	3010101225	3	1	Male	B	7	21	24	28	32	36	45	55.98897934	May-16	Aug-16	Dec-16	May-17	Aug-17	Jun-18	05/05/2019	NA	NA	NA	NA	2	NA	NA	NA	NA	1	1	1	5	NA	5	5	NA	NA	NA	3	2	1	3	NA	NA	NA	NA	NA
3010101320	3010101121	3010101217	3	1	Male	B	7	3	6	10	14	18	27	38.23557281	May-16	Aug-16	Dec-16	May-17	Aug-17	Jun-18	05/05/2019	5	NA	NA	NA	NA	3	NA	NA	NA	NA	1	1	6	NA	NA	9	NA	NA	NA	NA	9	1	7	NA	NA	NA	NA	NA
3010101326	3010101127	3010101222	3	1	Female	B	7	16	20	24	28	32	41	51.84651947	May-16	Aug-16	Dec-16	May-17	Aug-17	Jun-18	05/05/2019	NA	NA	NA	NA	2	NA	NA	NA	NA	1	1	1	5	NA	5	5	NA	NA	NA	2	3	1	3	NA	NA	NA	NA	NA
3010101327	3010101128	3010101221	3	1	Male	B	7	14	18	22	26	30	39	49.80816269	May-16	Aug-16	Dec-16	May-17	Aug-17	Jun-18	05/05/2019	2	2	2	2	NA	1	1	1	1	NA	3	3	6	NA	6	6	NA	2	2	NA	3	1	4	NA	NA	NA	NA	NA
3010102301	3010102101	3010102236	3	1	Female	B	7	20	23	27	31	35	45	55.29856873	May-16	Sep-16	Dec-16	Apr-17	Aug-17	Jun-18	08/05/2019	2	2	2	NA	NA	1	1	1	NA	NA	Other	1	4	NA	4	4	NA	3	NA	NA	2	1	2	NA	NA	NA	NA	NA
3010102302	3010102102	3010102239	3	1	Female	B	7	7	10	14	18	22	31	42.18077469	May-16	Sep-16	Dec-16	Apr-17	Aug-17	Jun-18	08/05/2019	NA	NA	NA	NA	4	NA	NA	NA	NA	1	3	1	3	NA	3	3	NA	NA	NA	NA	1	1	1	NA	NA	NA	NA	NA
3010102304	3010102104	3010102201	3	1	Male	B	7	16	19	23	27	31	40	51.15610886	May-16	Sep-16	Dec-16	Apr-17	Aug-17	Jun-18	08/05/2019	NA	NA	NA	NA	2	NA	NA	NA	NA	8	1	1	5	NA	6	NA	NA	NA	NA	1	NA	1	4	NA	NA	NA	NA	NA
3010102311	3010102111	3010102208	3	1	Male	B	7	13	16	20	24	28	37	47.76980972	May-16	Sep-16	Dec-16	Apr-17	Aug-17	Jun-18	08/05/2019	NA	NA	NA	NA	2	NA	NA	NA	NA	1	1	1	5	NA	5	5	NA	NA	NA	4	3	1	3	NA	NA	NA	NA	NA
3010102313	3010102113	3010102240	3	1	Male	B	7	23	26	30	34	38	47	58.22459412	May-16	Sep-16	Dec-16	Apr-17	Aug-17	Jun-18	08/05/2019	2	2	2	NA	NA	1	1	1	NA	NA	1	1	4	NA	5	5	NA	1	NA	NA	3	1	3	NA	NA	NA	NA	NA
3010102314	3010102114	3010102210	3	1	Female	B	7	9	12	16	20	24	34	44.28488159	May-16	Sep-16	Dec-16	Apr-17	Aug-17	Jun-18	08/05/2019	2	2	2	2	2	1	1	1	1	1	3	3	8	NA	7	5	NA	2	2	2	3	1	3	NA	NA	NA	NA	NA
3010102319	3010102122	3010102217	3	1	Male	B	7	20	23	27	31	35	44	55.19993973	May-16	Sep-16	Dec-16	Apr-17	Aug-17	Jun-18	08/05/2019	2	2	2	3	2	1	1	1	1	1	1	1	3	NA	10	NA	NA	4	4	4	NA	1	2	NA	NA	NA	NA	NA
3010102322	3010102125	3010102220	3	1	Female	B	7	11	14	18	22	26	36	46.6848793	May-16	Sep-16	Dec-16	Apr-17	Aug-17	Jun-18	08/05/2019	2	2	NA	4	2	1	1	NA	9	1	1	1	4	NA	4	4	NA	NA	NA	1	2	1	2	NA	NA	NA	NA	NA
3010102324	3010102128	3010102241	3	1	Female	B	7	27	30	34	38	42	51	62.10404205	May-16	Sep-16	Dec-16	Apr-17	Sep-17	Jun-18	08/05/2019	2	2	2	NA	2	1	1	1	NA	1	1	1	4	NA	4	4	NA	3	NA	3	2	1	2	NA	NA	NA	NA	NA
3010102333	3010102137	3010102230	3	1	Female	B	7	16	19	23	27	31	41	51.68213654	May-16	Sep-16	Dec-16	Apr-17	Aug-17	Jun-18	08/05/2019	2	2	2	2	2	1	1	1	1	1	1	1	5	NA	NA	5	NA	3	3	3	3	1	3	NA	NA	NA	NA	NA
3010102339	3010102143	3010102231	3	1	Female	B	7	12	15	19	23	27	36	46.98077011	May-16	Sep-16	Dec-16	Apr-17	Aug-17	Jun-18	08/05/2019	NA	NA	NA	NA	2	NA	NA	NA	NA	1	1	1	9	NA	7	9	NA	NA	NA	NA	5	1	7	NA	NA	NA	NA	NA
3010103302	3010103102	3010103201	3	1	Female	B	7	23	26	30	34	38	47	58.19171524	May-16	Aug-16	Dec-16	May-17	Aug-17	Jun-18	04/05/2019	2	NA	3	3	4	1	NA	1	1	1	1	1	4	NA	3	4	NA	1	1	NA	0	2	NA	NA	NA	NA	NA	NA
3010103307	3010103107	3010103206	3	1	Female	B	7	17	20	24	28	32	41	52.04377747	May-16	Aug-16	Dec-16	May-17	Aug-17	Jun-18	04/05/2019	NA	NA	NA	NA	4	NA	NA	NA	NA	1	1	1	6	NA	7	NA	NA	NA	NA	NA	NA	1	5	NA	NA	NA	NA	NA
3010103308	3010103109	3010103208	3	1	Female	B	7	19	22	26	31	34	44	54.64103699	May-16	Aug-16	Dec-16	May-17	Aug-17	Jun-18	04/05/2019	NA	NA	NA	NA	4	NA	NA	NA	NA	1	1	3	5	NA	8	5	NA	NA	NA	NA	1	1	1	NA	NA	NA	NA	NA
3010103311	3010103112	3010103211	3	1	Female	B	7	6	9	13	17	21	30	40.99721527	May-16	Aug-16	Dec-16	May-17	Aug-17	Jun-18	04/05/2019	NA	NA	NA	NA	3	NA	NA	NA	NA	NA	1	1	6	NA	3	NA	NA	NA	NA	1	NA	1	6	NA	NA	NA	NA	NA
3010103313	3010103115	3010103214	3	1	Male	B	7	3	6	10	14	18	27	38.26845169	May-16	Aug-16	Dec-16	May-17	Aug-17	Jun-18	04/05/2019	NA	NA	NA	NA	4	NA	NA	NA	NA	1	1	1	4	NA	3	6	NA	NA	NA	NA	2	1	2	NA	NA	NA	NA	NA
3010103314	3010103116	3010103215	3	1	Female	B	7	13	16	20	24	28	37	47.99994659	May-16	Aug-16	Dec-16	May-17	Aug-17	Jun-18	04/05/2019	2	2	NA	2	NA	1	1	NA	1	NA	3	3	5	NA	4	10	NA	NA	2	NA	1	1	1	NA	NA	NA	NA	NA
3010103315	3010103118	3010103217	3	1	Female	B	7	17	20	24	28	32	41	51.91227341	May-16	Aug-16	Dec-16	May-17	Aug-17	Jun-18	04/05/2019	NA	NA	NA	NA	2	NA	NA	NA	NA	1	1	1	6	NA	8	NA	NA	NA	NA	1	NA	2	NA	NA	NA	NA	NA	NA
3010103316	3010103119	3010103218	3	1	Male	B	7	14	17	21	25	29	38	48.92049408	May-16	Aug-16	Dec-16	May-17	Aug-17	Jun-18	04/05/2019	5	2	2	NA	4	1	1	1	NA	2	1	1	5	NA	4	4	NA	1	NA	1	2	1	2	NA	NA	NA	NA	NA
3010103331	3010103137	3010103233	3	1	Female	B	7	22	26	29	34	37	47	57.76432037	May-16	Aug-16	Dec-16	May-17	Aug-17	Jun-18	04/05/2019	NA	NA	NA	NA	3	NA	NA	NA	NA	NA	8	1	5	NA	5	13	NA	NA	NA	1	4	1	3	3	NA	NA	NA	NA
3010104302	3010104102	3010104202	3	1	Male	B	7	5	8	12	16	20	30	40.63557053	May-16	Aug-16	Dec-16	Apr-17	Aug-17	Jun-18	07/05/2019	NA	NA	NA	NA	2	NA	NA	NA	NA	1	1	1	5	NA	4	3	NA	NA	NA	1	3	1	1	NA	NA	NA	NA	NA
3010104304	3010104104	3010104204	3	1	Male	B	7	19	22	26	30	34	43	53.9177475	May-16	Aug-16	Dec-16	Apr-17	Aug-17	Jun-18	07/05/2019	NA	NA	NA	NA	3	NA	NA	NA	NA	NA	2	1	4	NA	4	4	NA	NA	NA	1	2	1	2	1	NA	NA	NA	NA
3010104314	3010104114	3010104213	3	1	Female	B	7	3	6	10	14	18	27	38.16982269	May-16	Aug-16	Dec-16	Apr-17	Aug-17	Jun-18	07/05/2019	NA	NA	NA	NA	4	NA	NA	NA	NA	1	2	2	4	NA	4	5	NA	NA	NA	NA	3	1	2	NA	NA	NA	NA	NA
3010104318	3010104120	3010104219	3	1	Female	B	7	7	10	14	18	22	31	42.21365356	May-16	Aug-16	Dec-16	Apr-17	Aug-17	Jun-18	07/05/2019	NA	NA	NA	NA	2	NA	NA	NA	NA	1	1	1	3	NA	3	4	NA	NA	NA	1	2	1	2	NA	NA	NA	NA	NA
3010104320	3010104123	3010104222	3	1	Male	B	7	17	20	24	28	32	41	52.0109024	May-16	Aug-16	Dec-16	Apr-17	Aug-17	Jun-18	07/05/2019	NA	NA	NA	NA	2	NA	NA	NA	NA	1	1	1	5	NA	5	NA	NA	NA	NA	1	NA	1	4	NA	NA	NA	NA	NA
3010104323	3010104126	3010104224	3	1	Female	B	7	3	6	10	14	18	27	37.90680695	May-16	Aug-16	Dec-16	Apr-17	Aug-17	Jun-18	07/05/2019	2	2	2	2	2	1	1	1	1	1	1	1	8	NA	8	5	NA	1	1	1	1	1	1	NA	NA	NA	NA	NA
3010104325	3010104131	3010104229	3	1	Female	B	7	9	12	16	20	24	34	44.31776047	May-16	Aug-16	Dec-16	Apr-17	Aug-17	Jun-18	07/05/2019	2	2	NA	NA	NA	1	1	NA	NA	NA	1	1	6	NA	6	6	NA	NA	NA	NA	4	1	4	NA	NA	NA	NA	NA
3010104326	3010104132	3010104257	3	1	Female	B	7	18	21	25	29	33	42	52.99720383	May-16	Aug-16	Dec-16	Apr-17	Aug-17	Jun-18	07/05/2019	NA	NA	NA	NA	4	NA	NA	NA	NA	1	1	1	4	NA	4	4	NA	NA	NA	NA	2	1	2	NA	NA	NA	NA	NA
3010104328	3010104136	3010104233	3	1	Male	B	7	15	18	22	26	30	39	50.13693237	May-16	Aug-16	Dec-16	Apr-17	Aug-17	Jun-18	07/05/2019	NA	NA	2	NA	NA	NA	NA	1	NA	NA	1	1	5	NA	5	5	NA	2	NA	NA	3	1	3	NA	NA	NA	NA	NA
3010104331	3010104139	3010104253	3	1	Female	B	7	15	18	22	26	30	40	50.39994431	May-16	Aug-16	Dec-16	Apr-17	Aug-17	Jun-18	07/05/2019	NA	NA	NA	NA	2	NA	NA	NA	NA	1	1	1	5	NA	6	4	NA	NA	NA	3	4	1	2	NA	NA	NA	NA	NA
3010104333	3010104141	3010104251	3	1	Male	B	7	19	22	26	30	34	43	54.08213425	May-16	Aug-16	Dec-16	Apr-17	Aug-17	Jun-18	07/05/2019	5	NA	2	3	NA	NA	NA	1	1	NA	5	3	5	NA	5	NA	NA	2	2	NA	NA	2	NA	NA	NA	NA	NA	NA
3010104341	3010104148	3010104239	3	1	Male	B	7	8	11	15	19	23	32	43.19995117	May-16	Aug-16	Dec-16	Apr-17	Aug-17	Jun-18	07/05/2019	NA	NA	2	2	2	NA	NA	1	1	1	1	1	3	NA	3	NA	NA	2	2	2	NA	2	NA	NA	NA	NA	NA	NA
3010104345	3010104155	NA	3	1	Male	B	7	14	17	21	25	29	39	49.31501389	May-16	Aug-16	Dec-16	Apr-17	Aug-17	Jun-18	07/05/2019	2	2	2	2	2	1	1	1	1	1	3	3	6	NA	8	7	NA	1	1	1	3	1	3	NA	NA	NA	NA	NA
3010104348	3010104158	3010104248	3	1	Male	B	7	17	20	24	28	32	41	52.2081604	May-16	Aug-16	Dec-16	Apr-17	Aug-17	Jun-18	07/05/2019	2	2	2	2	2	1	1	1	1	1	1	1	5	NA	6	NA	NA	1	1	1	NA	1	4	NA	NA	NA	NA	NA
3010105302	3010105102	3010105202	3	1	Male	B	7	6	9	13	17	21	31	41.68762589	May-16	Aug-16	Dec-16	May-17	Aug-17	Jun-18	09/05/2019	NA	NA	NA	NA	3	NA	NA	NA	NA	NA	1	1	6	NA	5	NA	NA	NA	NA	NA	NA	1	2	NA	NA	NA	NA	NA
3010105305	3010105105	3010105204	3	1	Female	B	7	5	8	12	16	20	30	40.37255859	May-16	Aug-16	Dec-16	May-17	Aug-17	Jun-18	09/05/2019	2	2	2	2	3	1	1	1	1	1	1	1	3	NA	3	3	NA	1	1	1	1	1	1	NA	NA	NA	NA	NA
3010106301	3010106101	3010106201	3	1	Male	B	7	17	20	24	28	32	41	51.91227341	May-16	Aug-16	Dec-16	Apr-17	Aug-17	Jun-18	06/05/2019	NA	NA	NA	NA	2	NA	NA	NA	NA	1	1	1	3	NA	7	NA	NA	NA	NA	3	NA	1	2	NA	NA	NA	NA	NA
3010107304	3010107104	3010107202	3	1	Female	B	7	15	18	22	26	30	39	50.16980743	May-16	Aug-16	Dec-16	Apr-17	Aug-17	Jun-18	06/05/2019	2	2	NA	NA	NA	1	1	NA	NA	NA	1	1	3	NA	3	NA	NA	NA	NA	NA	NA	1	2	NA	NA	NA	NA	NA
3010107306	3010107110	3010107208	3	1	Female	B	7	18	21	25	29	33	42	53.2273407	May-16	Aug-16	Dec-16	Apr-17	Aug-17	Jun-18	06/05/2019	NA	NA	NA	NA	2	NA	NA	NA	NA	1	1	1	3	NA	6	NA	NA	NA	NA	7	NA	1	2	NA	NA	NA	NA	NA
3010107307	3010107111	3010107209	3	1	Male	B	7	1	4	8	12	16	25	36.26297379	May-16	Aug-16	Dec-16	Apr-17	Aug-17	Jun-18	06/05/2019	5	2	2	2	2	1	1	1	1	1	1	1	4	NA	4	4	NA	3	3	3	2	1	2	NA	NA	NA	NA	NA
3010108301	3010108101	3010108201	3	1	Female	B	7	10	13	17	21	25	35	45.53419495	May-16	Aug-16	Dec-16	May-17	Aug-17	Jun-18	05/05/2019	2	2	NA	NA	NA	1	1	NA	NA	NA	1	1	5	NA	4	4	NA	NA	NA	NA	4	1	3	NA	NA	NA	NA	NA
3010108302	3010108102	NA	3	1	Male	B	7	25	28	32	37	40	50	60.69034576	May-16	Aug-16	Dec-16	May-17	Aug-17	Jun-18	05/05/2019	2	2	2	2	2	1	1	1	1	5	3	3	5	NA	3	4	NA	2	2	2	1	1	1	NA	NA	NA	NA	NA
3010108303	3010108103	3010108202	3	1	Female	B	7	25	28	32	36	40	50	60.39445496	May-16	Aug-16	Dec-16	May-17	Aug-17	Jun-18	05/05/2019	2	2	2	2	2	1	1	1	1	1	1	1	5	NA	5	5	NA	1	1	1	3	1	3	NA	NA	NA	NA	NA
3010108306	3010108106	3010108205	3	1	Male	B	7	5	8	12	16	20	30	40.37255859	May-16	Aug-16	Dec-16	May-17	Aug-17	Jun-18	05/05/2019	2	2	2	4	NA	1	1	1	3	NA	1	1	7	NA	7	7	NA	6	NA	NA	2	1	5	NA	NA	NA	NA	NA
3010108307	3010108107	3010108206	3	1	Male	B	7	15	18	22	26	30	39	50.23556137	May-16	Aug-16	Dec-16	May-17	Aug-17	Jun-18	05/05/2019	NA	NA	2	2	2	NA	NA	1	1	1	1	1	4	NA	4	4	NA	1	1	1	2	1	2	NA	NA	NA	NA	NA
3010209301	3010209101	3010209201	3	1	Male	B	7	7	10	14	18	22	31	42.14789963	May-16	Aug-16	Dec-16	May-17	Aug-17	Jun-18	03/05/2019	5	2	2	2	NA	1	1	1	1	NA	2	8	3	NA	4	14	NA	8	6	NA	4	1	1	NA	NA	NA	NA	NA
3010209302	3010209102	3010209202	3	1	Female	B	7	13	16	20	24	28	38	48.36159134	May-16	Aug-16	Dec-16	May-17	Aug-17	Jun-18	03/05/2019	NA	NA	2	NA	NA	NA	NA	1	NA	NA	1	1	13	NA	NA	5	NA	1	NA	NA	1	1	1	NA	NA	NA	NA	NA
3010209304	3010209104	3010209204	3	1	Female	B	7	13	16	20	24	28	37	48.26296234	May-16	Aug-16	Dec-16	May-17	Aug-17	Jun-18	03/05/2019	NA	NA	NA	NA	1	NA	NA	NA	NA	NA	3	3	3	NA	5	3	NA	NA	NA	NA	1	1	1	NA	NA	NA	NA	NA
3010209305	3010209105	3010209205	3	1	Male	B	7	21	24	28	32	36	45	56.15336227	May-16	Aug-16	Dec-16	May-17	Aug-17	Jun-18	03/05/2019	2	2	NA	NA	NA	1	1	NA	NA	NA	1	1	9	NA	3	NA	NA	NA	NA	NA	NA	2	NA	NA	NA	NA	NA	NA
3010209309	3010209109	3010209209	3	1	Female	B	7	5	8	12	17	20	30	40.53694153	May-16	Aug-16	Dec-16	May-17	Aug-17	Jun-18	03/05/2019	NA	NA	NA	2	4	NA	NA	NA	1	1	1	3	5	NA	5	5	NA	NA	2	NA	1	1	1	NA	NA	NA	NA	NA
3010209313	3010209113	3010209213	3	1	Female	B	7	15	18	22	27	30	40	50.4985733	May-16	Aug-16	Dec-16	May-17	Aug-17	Jun-18	03/05/2019	2	2	NA	NA	2	1	1	NA	NA	3	1	1	8	NA	5	5	NA	NA	NA	1	1	1	1	NA	NA	NA	NA	NA
3010209315	3010209115	3010209215	3	1	Male	B	7	13	16	20	24	28	37	48.06570053	May-16	Aug-16	Dec-16	May-17	Aug-17	Jun-18	03/05/2019	2	2	2	3	NA	1	1	1	1	NA	1	1	5	NA	4	5	NA	2	1	NA	2	1	2	NA	NA	NA	NA	NA
3010209316	3010209116	3010209216	3	1	Female	B	7	7	9	13	18	21	31	41.72050095	May-16	Aug-16	Dec-16	May-17	Aug-17	Jun-18	03/05/2019	2	2	2	2	NA	2	1	1	1	NA	1	1	4	NA	4	4	NA	2	2	NA	2	1	2	NA	NA	NA	NA	NA
3010210301	3010210101	3010210201	3	1	Male	B	7	21	24	28	32	36	46	56.51500702	May-16	Aug-16	Dec-16	Apr-17	Aug-17	Jun-18	03/05/2019	5	2	NA	NA	NA	1	1	NA	NA	NA	1	1	7	NA	10	7	NA	NA	NA	NA	3	1	3	NA	NA	NA	NA	NA
3010210304	3010210103	3010210204	3	1	Male	B	7	21	24	28	32	36	45	56.05473328	May-16	Aug-16	Dec-16	Apr-17	Aug-17	Jun-18	03/05/2019	2	2	3	2	NA	2	1	1	1	NA	1	1	13	NA	7	NA	NA	1	2	NA	NA	1	2	NA	NA	NA	NA	NA
3010212301	3010212101	3010212201	3	1	Male	B	7	7	10	13	18	21	31	41.85200882	May-16	Aug-16	Dec-16	Apr-17	Aug-17	Jun-18	04/05/2019	2	NA	2	2	NA	1	NA	1	1	NA	1	1	6	NA	NA	5	NA	1	1	NA	1	1	1	NA	NA	NA	NA	NA
3010212302	3010212106	NA	3	1	Male	B	7	18	21	25	29	33	42	53.09583282	May-16	Aug-16	Dec-16	Apr-17	Aug-17	Jun-18	04/05/2019	2	2	2	2	2	1	1	1	1	1	NA	NA	6	NA	3	NA	NA	2	2	3	NA	NA	NA	NA	NA	NA	NA	NA
3010212304	3010212109	3010212208	3	1	Male	B	7	5	8	12	16	20	29	39.94515991	May-16	Aug-16	Dec-16	Apr-17	Aug-17	Jun-18	04/05/2019	2	2	2	2	2	1	1	1	1	1	2	1	13	NA	3	3	NA	2	2	2	1	2	NA	NA	NA	NA	NA	NA
3010212305	3010212110	3010212209	3	1	Female	B	7	16	19	22	27	30	40	50.82734299	May-16	Aug-16	Dec-16	Apr-17	Aug-17	Jun-18	04/05/2019	2	2	2	2	NA	1	1	1	1	NA	1	1	5	NA	11	NA	NA	2	2	NA	NA	1	4	NA	NA	NA	NA	NA
3010212306	3010212111	3010212210	3	1	Female	B	7	5	8	12	16	20	30	40.40543365	May-16	Aug-16	Dec-16	Apr-17	Aug-17	Jun-18	04/05/2019	NA	NA	NA	2	2	NA	NA	NA	1	1	1	1	10	NA	5	3	NA	NA	2	NA	1	1	1	NA	NA	NA	NA	NA
3010212307	3010212112	3010212211	3	1	Female	B	7	11	14	18	22	26	35	45.99446869	May-16	Aug-16	Dec-16	Apr-17	Aug-17	Jun-18	04/05/2019	2	2	2	2	NA	1	1	1	1	NA	1	1	4	NA	11	4	NA	1	1	NA	2	1	2	NA	NA	NA	NA	NA
3010215301	3010215103	3010215203	3	1	Female	B	7	7	10	14	18	22	32	42.54241943	May-16	Aug-16	Dec-16	Apr-17	Aug-17	Jun-18	05/05/2019	2	2	NA	2	2	NA	1	NA	1	1	8	1	12	NA	10	4	NA	NA	2	2	2	2	NA	NA	NA	NA	NA	NA
3010215302	3010215104	3010215204	3	1	Male	B	7	5	8	12	16	20	30	40.70132446	May-16	Aug-16	Dec-16	Apr-17	Aug-17	Jun-18	05/05/2019	NA	2	2	2	2	NA	1	1	1	1	1	1	5	NA	4	4	NA	4	4	2	2	1	2	NA	NA	NA	NA	NA
3010215307	3010215114	3010215214	3	1	Male	B	7	10	13	17	21	25	35	45.66570282	May-16	Aug-16	Dec-16	Apr-17	Aug-17	Jun-18	05/05/2019	5	2	2	4	2	3	1	1	4	1	1	1	6	NA	8	5	NA	1	NA	1	3	1	4	NA	NA	NA	NA	NA
3010316307	3010316107	3010316206	3	1	Male	B	7	10	13	17	21	25	34	44.90953827	May-16	Aug-16	Dec-16	May-17	Aug-17	Jun-18	06/05/2019	2	2	NA	2	3	1	1	NA	1	1	1	1	4	NA	4	4	NA	NA	1	1	2	1	2	NA	NA	NA	NA	NA
3010316311	3010316116	3010316215	3	1	Female	B	7	22	25	29	33	37	47	57.59993744	May-16	Aug-16	Dec-16	May-17	Aug-17	Jun-18	06/05/2019	2	2	2	NA	1	1	1	1	NA	1	1	1	4	NA	4	NA	NA	1	NA	1	NA	1	2	NA	NA	NA	NA	NA
3010316312	3010316116	3010316215	3	1	Male	B	7	7	10	14	18	22	32	42.57529449	May-16	Aug-16	Dec-16	May-17	Aug-17	Jun-18	06/05/2019	NA	NA	NA	NA	4	NA	NA	NA	NA	1	1	1	4	NA	4	6	NA	NA	NA	NA	4	1	2	NA	NA	NA	NA	NA
3010316359	3010316169	3010316255	3	1	Female	B	7	22	25	29	33	37	46	56.67938995	May-16	Sep-16	Dec-16	May-17	Aug-17	Jun-18	08/05/2019	NA	NA	NA	NA	3	NA	NA	NA	NA	NA	1	1	7	NA	7	7	NA	NA	NA	NA	2	1	5	NA	NA	NA	NA	NA
3010316369	3010316181	3010316263	3	1	Male	B	7	20	23	27	31	35	44	55.00267792	May-16	Sep-16	Dec-16	May-17	Aug-17	Jun-18	08/05/2019	5	2	2	2	NA	1	1	1	1	NA	1	1	4	NA	4	4	NA	3	3	NA	2	1	2	NA	NA	NA	NA	NA
3010316370	3010316182	3010316264	3	1	Female	B	7	5	8	12	16	20	30	40.5698204	May-16	Sep-16	Dec-16	May-17	Aug-17	Jun-18	08/05/2019	2	2	2	2	2	1	1	1	1	1	1	1	4	NA	5	4	NA	2	2	NA	2	1	1	NA	NA	NA	NA	NA
3010317305	3010317104	3010317204	3	1	Female	B	7	7	10	14	19	22	32	42.44379044	May-16	Aug-16	Dec-16	Apr-17	Aug-17	Jun-18	03/05/2019	2	NA	NA	NA	NA	1	NA	NA	NA	NA	1	1	5	NA	6	6	NA	NA	NA	NA	2	1	2	NA	NA	Other	Pass old	NA
3010318301	3010318101	3010318201	3	1	Female	B	7	15	18	22	26	30	40	50.46569824	May-16	Aug-16	Dec-16	Apr-17	Aug-17	Jun-18	04/05/2019	2	2	2	2	2	1	1	1	1	1	3	3	4	NA	4	4	NA	1	1	1	1	2	NA	NA	NA	NA	NA	NA
3010318302	3010318102	NA	3	1	Male	B	7	16	19	23	27	31	40	51.22186279	May-16	Aug-16	Dec-16	Apr-17	Aug-17	Jun-18	04/05/2019	2	2	3	2	NA	1	1	1	1	NA	3	3	8	NA	8	7	NA	2	3	NA	2	1	2	NA	NA	NA	NA	NA
3010318303	3010318103	3010318270	3	1	Male	B	7	24	27	31	35	39	48	59.27664566	May-16	Aug-16	Dec-16	Apr-17	Aug-17	Jun-18	04/05/2019	NA	NA	NA	NA	2	NA	NA	NA	NA	1	1	1	5	NA	4	5	NA	NA	NA	2	3	1	2	NA	NA	4	NA	NA
3010318305	3010318106	3010318204	3	1	Male	B	7	18	21	25	29	33	43	53.7204895	May-16	Aug-16	Dec-16	Apr-17	Aug-17	Jun-18	04/05/2019	2	2	2	2	NA	1	1	1	1	NA	1	1	4	NA	6	7	NA	6	6	NA	3	1	2	NA	NA	NA	NA	NA
3010318313	3010318117	3010318212	3	1	Male	B	7	8	12	15	20	23	33	43.79173279	May-16	Aug-16	Dec-16	Apr-17	Aug-17	Jun-18	04/05/2019	2	2	2	NA	4	1	1	1	NA	2	1	1	4	NA	4	4	NA	1	NA	NA	2	1	2	NA	NA	NA	NA	NA
3010318325	3010318133	3010318226	3	1	Female	B	7	10	13	17	21	25	35	45.6985817	May-16	Aug-16	Dec-16	Apr-17	Aug-17	Jun-18	10/05/2019	NA	NA	NA	NA	2	NA	NA	NA	NA	1	1	1	7	NA	6	4	NA	NA	NA	2	2	1	2	NA	NA	NA	NA	NA
3010318353	3010318170	3010318261	3	1	Female	B	7	3	6	10	15	18	28	38.72872543	May-16	Aug-16	Dec-16	Apr-17	Aug-17	Jun-18	04/05/2019	2	2	2	3	NA	1	1	1	1	NA	1	1	3	NA	3	3	NA	6	6	NA	1	2	NA	NA	NA	NA	NA	NA
3010318354	3010318171	3010318262	3	1	Male	B	7	10	13	17	21	25	35	45.50131989	May-16	Aug-16	Dec-16	Apr-17	Aug-17	Jun-18	04/05/2019	NA	NA	NA	2	2	NA	NA	NA	1	1	1	1	5	NA	5	5	NA	NA	2	2	1	2	NA	NA	NA	NA	NA	NA
3010318355	3010318172	3010318263	3	1	Female	B	7	15	18	22	27	30	40	50.72871017	May-16	Aug-16	Dec-16	Apr-17	Aug-17	Jun-18	04/05/2019	NA	NA	NA	NA	2	NA	NA	NA	NA	1	1	1	5	NA	5	11	NA	NA	NA	NA	3	1	3	NA	NA	NA	NA	NA
3010318356	3010318173	3010318277	3	1	Female	B	7	15	18	22	26	30	39	50.4985733	May-16	Aug-16	Dec-16	Apr-17	Aug-17	Jun-18	10/05/2019	2	2	NA	NA	2	NA	1	NA	NA	1	1	1	5	NA	5	5	NA	NA	NA	2	3	1	3	NA	NA	NA	NA	NA
3010320329	3010320133	3010320233	3	1	Female	B	7	19	23	26	31	35	44	54.80541992	May-16	Aug-16	Dec-16	Apr-17	Aug-17	Jun-18	04/05/2019	NA	NA	NA	NA	2	NA	NA	NA	NA	1	1	1	5	NA	6	3	NA	NA	NA	2	2	1	4	NA	NA	Other	Pass old	NA
3010320331	3010320135	3010320235	3	1	Female	B	7	24	27	31	35	39	49	59.53966141	May-16	Aug-16	Dec-16	Apr-17	Aug-17	Jun-18	04/05/2019	2	2	NA	2	2	1	1	NA	1	1	1	1	3	NA	3	NA	NA	NA	4	1	NA	1	2	NA	NA	NA	NA	NA
3010320334	3010320139	3010320239	3	1	Female	B	7	12	15	19	23	27	36	46.98077011	May-16	Aug-16	Dec-16	Apr-17	Aug-17	Jun-18	04/05/2019	NA	NA	NA	NA	4	NA	NA	NA	NA	2	1	1	5	NA	5	NA	NA	NA	NA	NA	NA	1	3	NA	NA	NA	NA	NA
3010320336	3010320141	3010320241	3	1	Female	B	7	20	24	27	32	36	45	55.79172134	May-16	Aug-16	Dec-16	Apr-17	Aug-17	Jun-18	04/05/2019	NA	NA	NA	NA	2	NA	NA	NA	NA	1	1	1	5	NA	6	NA	NA	NA	NA	2	NA	1	4	NA	NA	NA	NA	NA
3010320337	3010320142	3010320242	3	1	Female	B	7	2	5	9	13	17	26	37.38077927	May-16	Aug-16	Dec-16	Apr-17	Aug-17	Jun-18	04/05/2019	5	2	2	3	2	1	1	1	1	1	1	4	4	NA	11	NA	NA	1	1	2	NA	1	2	NA	NA	NA	NA	NA
3010321319	3010321125	3010321225	3	1	Female	B	7	27	28	32	36	40	49	60.16431808	May-16	Aug-16	Dec-16	May-17	Aug-17	Jun-18	07/05/2019	2	2	2	2	2	2	1	1	1	1	1	1	6	NA	6	6	NA	6	7	6	4	1	4	NA	NA	NA	NA	NA
3010321320	3010321127	3010321227	3	1	Male	B	7	11	14	18	22	26	35	46.35611343	May-16	Aug-16	Dec-16	May-17	Aug-17	Jun-18	08/05/2019	2	2	2	2	2	1	1	1	1	1	1	1	4	NA	5	NA	NA	5	5	5	NA	2	NA	NA	NA	NA	NA	NA
3010321322	3010321129	3010321229	3	1	Female	B	7	0	3	7	12	15	25	35.67119217	May-16	Aug-16	Dec-16	May-17	Aug-17	Jun-18	07/05/2019	NA	2	NA	NA	4	NA	1	NA	NA	1	1	1	2	NA	6	NA	NA	NA	NA	NA	NA	1	4	NA	NA	NA	NA	NA
3010422325	3010422131	3010422231	3	1	Female	B	7	15	18	22	26	30	40	50.4985733	May-16	Aug-16	Dec-16	Apr-17	Aug-17	Jun-18	06/05/2019	2	2	NA	2	2	NA	1	NA	1	1	1	1	4	NA	4	4	NA	NA	2	3	2	1	2	NA	NA	NA	NA	NA
3010423315	3010423119	3010423219	3	1	Male	B	7	14	17	21	25	29	38	48.82186508	May-16	Aug-16	Dec-16	Apr-17	Aug-17	Jun-18	03/05/2019	NA	NA	NA	NA	2	NA	NA	NA	NA	1	3	1	6	NA	5	4	NA	NA	NA	NA	2	1	2	NA	NA	NA	NA	NA
3010424308	3010424108	3010424208	3	1	Male	B	7	7	10	14	18	22	31	42.18077469	May-16	Aug-16	Dec-16	May-17	Aug-17	Jun-18	05/05/2019	NA	NA	NA	NA	2	NA	NA	NA	NA	1	8	1	5	NA	6	4	NA	NA	NA	2	2	1	5	NA	NA	Other	Old pass	NA
3010424312	3010424113	3010424213	3	1	Male	B	7	14	17	21	25	29	38	49.15063095	May-16	Aug-16	Dec-16	May-17	Aug-17	Jun-18	05/05/2019	NA	NA	2	2	2	NA	NA	1	1	1	1	2	11	NA	NA	4	NA	4	3	3	2	1	2	NA	NA	Other	Pass old	NA
3010424320	3010424123	3010424223	3	1	Male	B	7	25	28	32	36	40	49	60.03281021	May-16	Sep-16	Dec-16	May-17	Sep-17	Jun-18	05/05/2019	2	NA	2	2	2	1	NA	1	1	1	1	1	4	NA	4	4	NA	1	1	1	2	1	2	NA	NA	NA	NA	NA
3010526301	3010526102	3010526202	3	1	Female	B	7	13	16	20	24	28	38	48.49309921	May-16	Aug-16	Dec-16	Apr-17	Aug-17	Jun-18	08/05/2019	2	2	2	2	2	1	1	1	1	1	1	1	5	NA	NA	5	NA	3	3	2	1	2	NA	NA	NA	NA	NA	NA
3010526303	3010526107	3010526207	3	1	Female	B	7	17	20	24	28	32	41	52.07665634	May-16	Aug-16	Dec-16	Apr-17	Aug-17	Jun-18	08/05/2019	2	2	2	2	2	1	1	1	1	2	1	1	8	NA	NA	NA	NA	4	4	1	NA	1	9	NA	NA	NA	NA	NA
3010526305	3010526110	3010526210	3	1	Female	B	7	18	21	25	29	33	42	53.2273407	May-16	Aug-16	Dec-16	Apr-17	Aug-17	Jun-18	08/05/2019	2	NA	NA	2	NA	1	NA	NA	1	NA	1	1	6	NA	6	6	NA	NA	3	NA	3	1	4	NA	NA	NA	NA	NA
3010526307	3010526112	3010526212	3	1	Male	B	7	5	8	12	16	20	29	40.07666779	May-16	Aug-16	Dec-16	Apr-17	Aug-17	Jun-18	08/05/2019	2	2	2	2	NA	1	1	1	1	NA	1	1	3	NA	3	3	NA	7	6	NA	1	1	1	NA	NA	NA	NA	NA
3010527301	3010527101	3010527201	3	1	Male	B	7	13	16	20	24	28	37	47.8026886	May-16	Aug-16	Dec-16	May-17	Aug-17	Jun-18	05/05/2019	2	2	2	NA	NA	1	1	1	NA	NA	1	1	10	NA	NA	6	NA	2	NA	NA	2	1	2	NA	NA	NA	NA	NA
3010527302	3010527104	3010527204	3	1	Male	B	7	16	19	23	27	31	40	50.95884705	May-16	Aug-16	Dec-16	May-17	Aug-17	Jun-18	05/05/2019	3	NA	2	2	NA	1	NA	1	1	NA	1	1	4	NA	4	4	NA	2	2	NA	2	1	2	NA	NA	NA	NA	NA
3010528302	3010528104	3010528203	3	1	Male	B	7	20	23	27	32	35	45	55.66021347	May-16	Aug-16	Dec-16	May-17	Aug-17	Jun-18	06/05/2019	5	NA	5	NA	NA	1	NA	1	NA	NA	1	8	8	NA	7	4	NA	NA	NA	NA	1	2	NA	NA	NA	NA	NA	NA
3010528303	3010528105	3010528204	3	1	Male	B	7	23	26	30	34	38	47	58.32322311	May-16	Aug-16	Dec-16	May-17	Aug-17	Jun-18	06/05/2019	2	2	NA	2	2	1	1	NA	1	1	1	1	4	NA	4	5	NA	NA	3	3	2	1	2	NA	NA	NA	NA	NA
3010528304	3010528106	3010528205	3	1	Female	B	7	10	14	17	22	25	35	45.6985817	May-16	Aug-16	Dec-16	May-17	Aug-17	Jun-18	06/05/2019	2	2	2	2	NA	1	1	1	1	NA	1	1	4	NA	4	4	NA	2	2	NA	1	2	NA	NA	NA	NA	NA	NA
3010528307	3010528116	3010528214	3	1	Female	B	7	14	18	21	26	30	39	49.70953369	May-16	Aug-16	Dec-16	May-17	Aug-17	Jun-18	05/05/2019	NA	2	2	2	2	NA	1	1	1	1	1	1	8	NA	7	7	NA	1	1	1	1	1	5	NA	NA	NA	NA	NA
3010529301	3010529103	3010529203	3	1	Female	B	7	4	7	11	15	19	29	39.48488998	May-16	Aug-16	Dec-16	May-17	Aug-17	Jun-18	07/05/2019	2	2	2	2	2	1	1	1	1	1	1	1	11	NA	13	NA	NA	3	3	NA	NA	1	10	NA	NA	NA	NA	NA
3010530302	3010530102	3010530202	3	1	Female	B	7	9	12	16	20	24	33	44.28488159	May-16	Sep-16	Dec-16	May-17	Aug-17	Jun-18	09/05/2019	5	NA	NA	NA	NA	1	NA	NA	NA	NA	1	1	4	NA	NA	3	NA	NA	NA	NA	1	2	NA	NA	NA	NA	NA	NA
3010530312	3010530117	3010530216	3	1	Female	B	7	4	7	11	15	19	28	38.86022949	May-16	Sep-16	Dec-16	May-17	Aug-17	Jun-18	09/05/2019	5	2	2	2	2	11	1	1	1	1	1	1	4	NA	NA	9	NA	2	2	2	2	1	3	NA	NA	NA	NA	NA
3020631303	3020631103	3020631203	3	2	Female	B	7	9	13	16	20	24	34	44.81090927	May-16	Aug-16	Dec-16	Apr-17	Aug-17	Jun-18	07/05/2019	2	2	2	NA	NA	1	1	1	NA	NA	1	1	8	NA	6	4	NA	6	NA	NA	1	2	NA	NA	NA	NA	NA	NA
3020631306	3020631106	3020631206	3	2	Male	B	7	12	15	19	23	27	37	47.86844254	May-16	Aug-16	Dec-16	Apr-17	Aug-17	Jun-18	07/05/2019	NA	NA	NA	NA	2	NA	NA	NA	NA	1	1	1	4	NA	4	4	NA	NA	NA	3	2	1	2	NA	NA	NA	NA	NA
3020632301	3020632101	3020632201	3	2	Female	B	7	19	22	26	30	34	44	54.54240417	May-16	Aug-16	Dec-16	Apr-17	Aug-17	Jun-18	08/05/2019	2	NA	NA	NA	NA	1	NA	NA	NA	NA	1	1	7	NA	4	10	NA	NA	NA	NA	4	2	NA	NA	NA	NA	NA	NA
3020632302	3020632102	3020632202	3	2	Male	B	7	13	16	20	24	28	38	48.42734528	May-16	Aug-16	Dec-16	Apr-17	Aug-17	Jun-18	08/05/2019	5	2	5	NA	2	3	1	3	NA	1	1	1	6	NA	6	6	NA	NA	NA	4	2	1	2	NA	NA	NA	NA	NA
3020632304	3020632104	3020632204	3	2	Male	B	7	2	5	9	13	17	27	37.47941208	May-16	Aug-16	Dec-16	Apr-17	Aug-17	Jun-18	08/05/2019	2	2	NA	NA	NA	1	1	NA	NA	NA	1	1	4	NA	3	4	NA	NA	NA	NA	2	1	3	NA	NA	NA	NA	NA
3020632310	3020632113	3020632211	3	2	Male	B	7	2	6	9	14	18	27	38.00543594	May-16	Aug-16	Dec-16	Apr-17	Aug-17	Jun-18	08/05/2019	2	2	2	NA	NA	1	1	1	NA	NA	1	1	5	NA	5	5	NA	2	NA	NA	2	1	3	NA	NA	NA	NA	NA
3020633302	3020633104	3020633204	3	2	Male	B	7	23	26	30	34	38	48	58.29034805	May-16	Sep-16	Dec-16	May-17	Aug-17	Jun-18	09/05/2019	NA	NA	NA	NA	4	NA	NA	NA	NA	1	1	1	5	NA	5	5	NA	NA	NA	NA	2	1	3	NA	NA	NA	NA	NA
3020633303	3020633105	3020633205	3	2	Female	B	7	10	13	17	21	25	35	45.76433182	May-16	Sep-16	Dec-16	May-17	Aug-17	Jun-18	09/05/2019	2	NA	NA	NA	NA	1	NA	NA	NA	NA	1	1	3	NA	4	3	NA	NA	NA	NA	1	2	NA	NA	NA	NA	NA	NA
3020633309	3020633111	3020633211	3	2	Male	B	7	19	22	26	30	34	44	54.44377518	May-16	Sep-16	Dec-16	May-17	Aug-17	Jun-18	09/05/2019	NA	NA	2	2	4	NA	NA	1	1	2	1	1	5	NA	4	5	NA	3	3	NA	2	1	2	NA	NA	NA	NA	NA
3020633313	3020633120	3020633219	3	2	Female	B	7	7	10	14	18	22	32	42.67392731	May-16	Sep-16	Dec-16	May-17	Aug-17	Jun-18	09/05/2019	NA	NA	NA	NA	4	NA	NA	NA	NA	1	1	1	5	NA	NA	5	NA	NA	NA	NA	2	1	3	NA	NA	NA	NA	NA
3020633314	3020633121	3020633220	3	2	Male	B	7	2	5	9	13	17	26	36.98625946	May-16	Sep-16	Dec-16	May-17	Aug-17	Jun-18	09/05/2019	NA	NA	NA	NA	2	NA	NA	NA	NA	1	1	1	6	NA	6	7	NA	NA	NA	1	1	1	4	NA	NA	NA	NA	NA
3020635301	3020635101	3020635201	3	2	Male	B	7	24	27	31	35	39	49	59.17801666	May-16	Aug-16	Dec-16	Apr-17	Aug-17	Jun-18	03/05/2019	2	NA	2	2	2	2	NA	1	1	1	1	3	7	NA	NA	7	NA	1	1	1	4	1	5	NA	NA	4	NA	NA
3020635302	3020635102	3020635202	3	2	Male	B	7	16	19	23	27	31	40	50.72871017	May-16	Aug-16	Dec-16	Apr-17	Aug-17	Jun-18	03/05/2019	2	2	2	2	2	1	1	1	1	1	1	1	3	NA	4	6	NA	4	4	5	1	1	3	NA	NA	NA	NA	NA
3020635303	3020635103	3020635203	3	2	Female	B	7	14	17	21	25	29	39	49.28213882	May-16	Aug-16	Dec-16	Apr-17	Aug-17	Jun-18	03/05/2019	NA	2	2	2	2	NA	1	1	1	1	1	1	5	NA	6	NA	NA	1	1	1	NA	1	4	NA	NA	NA	NA	NA
3020635304	3020635104	3020635204	3	2	Female	B	7	14	17	21	25	29	38	48.92049408	May-16	Aug-16	Dec-16	Apr-17	Aug-17	Jun-18	03/05/2019	NA	NA	NA	NA	4	NA	NA	NA	NA	1	1	1	6	NA	NA	6	NA	NA	NA	NA	3	1	3	NA	NA	4	NA	NA
3020635305	3020635105	3020635205	3	2	Female	B	7	6	9	13	17	21	31	41.39173508	May-16	Aug-16	Dec-16	Apr-17	Aug-17	Jun-18	03/05/2019	NA	NA	NA	NA	2	NA	NA	NA	NA	1	1	1	3	NA	3	9	NA	NA	NA	1	2	2	NA	NA	NA	NA	NA	NA
3020635306	3020635106	3020635206	3	2	Male	B	7	23	26	30	34	38	47	57.76432037	May-16	Aug-16	Dec-16	Apr-17	Aug-17	Jun-18	03/05/2019	NA	NA	NA	NA	4	NA	NA	NA	NA	1	1	1	4	NA	5	3	NA	NA	NA	NA	2	1	2	NA	NA	2	NA	NA
3020635309	3020635110	3020635209	3	2	Female	B	7	18	21	25	29	33	42	52.76706696	May-16	Aug-16	Dec-16	Apr-17	Aug-17	Jun-18	03/05/2019	NA	NA	NA	NA	3	NA	NA	NA	NA	NA	1	1	4	NA	NA	4	NA	NA	NA	NA	1	1	2	NA	NA	Other	<U+179A><U+17C0><U+1793><U+1793><U+17C5><U+1781><U+17C1><U+178F><U+17D2><U+178F>	NA
3020635312	3020635113	3020635212	3	2	Male	B	7	22	25	29	33	37	46	57.07390976	May-16	Aug-16	Dec-16	Apr-17	Aug-17	Jun-18	03/05/2019	2	2	2	NA	NA	1	1	1	NA	NA	1	1	5	NA	5	5	NA	2	NA	NA	3	1	3	NA	NA	NA	NA	NA
3020635313	3020635114	3020635213	3	2	Male	B	7	17	20	24	28	32	41	51.81364059	May-16	Aug-16	Dec-16	Apr-17	Aug-17	Jun-18	03/05/2019	2	2	2	2	NA	1	1	1	1	NA	5	1	8	NA	7	10	NA	1	1	NA	2	1	4	NA	NA	NA	NA	NA
3020635314	3020635115	3020635214	3	2	Female	B	7	14	17	21	25	29	39	49.31501389	May-16	Aug-16	Dec-16	Apr-17	Aug-17	Jun-18	03/05/2019	NA	NA	2	2	2	NA	NA	1	1	1	1	1	3	NA	9	8	NA	1	1	1	3	1	1	NA	NA	NA	NA	NA
3020737301	3020737101	3020737201	3	2	Female	B	7	29	32	36	40	44	54	64.17527008	May-16	Aug-16	Dec-16	Apr-17	Aug-17	Jun-18	07/05/2019	2	2	NA	NA	2	1	1	NA	NA	1	1	3	7	NA	7	7	NA	NA	NA	3	2	2	NA	NA	NA	NA	NA	NA
3020737302	3020737102	3020737202	3	2	Male	B	7	19	23	26	31	34	44	54.87117386	May-16	Aug-16	Dec-16	Apr-17	Aug-17	Jun-18	06/05/2019	2	2	2	2	NA	1	1	1	1	NA	8	8	7	NA	2	7	NA	1	1	NA	2	2	NA	NA	NA	NA	NA	NA
3020737303	3020737103	3020737203	3	2	Female	B	7	8	12	15	20	24	33	43.92324066	May-16	Aug-16	Dec-16	Apr-17	Aug-17	Jun-18	07/05/2019	5	NA	5	2	4	2	NA	2	2	2	1	1	3	NA	4	5	NA	NA	1	NA	2	1	2	NA	NA	NA	NA	NA
3020737304	3020737104	3020737204	3	2	Female	B	7	14	17	21	25	29	39	49.80816269	May-16	Aug-16	Dec-16	Apr-17	Aug-17	Jun-18	07/05/2019	2	2	5	4	2	1	1	11	9	1	1	Other	6	NA	11	7	NA	NA	NA	3	1	2	NA	NA	NA	NA	NA	NA
3020737305	3020737106	3020737207	3	2	Male	B	7	28	31	35	39	43	52	63.1560936	May-16	Aug-16	Dec-16	Apr-17	Aug-17	Jun-18	07/05/2019	2	2	2	2	2	1	1	1	1	1	1	1	4	NA	4	4	NA	2	1	1	2	1	2	NA	NA	NA	NA	NA
3020738303	3020738102	3020738203	3	2	Female	B	7	19	22	26	30	34	44	54.18076324	May-16	Aug-16	Dec-16	Apr-17	Aug-17	Jun-18	04/05/2019	2	NA	2	NA	NA	1	NA	1	NA	NA	1	1	3	NA	3	3	NA	1	NA	NA	1	2	NA	NA	NA	NA	NA	NA
3020739307	3020739107	3020739207	3	2	Female	B	7	13	16	20	24	28	38	48.75611115	May-16	Aug-16	Dec-16	Apr-17	Aug-17	Jun-18	06/05/2019	NA	2	2	2	2	NA	1	1	1	1	1	1	3	NA	8	8	NA	1	2	2	1	2	NA	NA	NA	NA	NA	NA
3020740301	3020740101	3020740201	3	2	Male	B	7	1	4	8	12	16	25	36.16434479	May-16	Aug-16	Dec-16	Apr-17	Aug-17	Jun-18	04/05/2019	NA	NA	NA	NA	2	NA	NA	NA	NA	1	1	3	9	NA	3	9	NA	NA	NA	1	3	2	NA	NA	NA	NA	NA	NA
3020740304	3020740106	3020740206	3	2	Female	B	7	9	12	16	20	24	33	44.18625259	May-16	Aug-16	Dec-16	Apr-17	Aug-17	Jun-18	04/05/2019	2	2	NA	2	NA	1	1	NA	1	NA	1	1	13	NA	4	3	NA	NA	4	NA	1	2	NA	NA	NA	NA	NA	NA
3020740305	3020740107	3020740207	3	2	Male	B	7	5	8	12	16	20	29	40.04379272	May-16	Aug-16	Dec-16	Apr-17	Aug-17	Jun-18	04/05/2019	2	2	2	2	2	1	1	1	1	1	1	1	6	NA	6	7	NA	1	1	1	2	1	3	NA	NA	NA	NA	NA
3020740306	3020740108	3020740208	3	2	Female	B	7	3	6	10	14	18	27	37.90680695	May-16	Aug-16	Dec-16	Apr-17	Aug-17	Jun-18	04/05/2019	2	2	2	2	2	1	1	1	1	1	1	1	6	NA	NA	7	NA	1	1	1	3	1	4	NA	NA	NA	NA	NA
3020740307	3020740109	3020740209	3	2	Female	B	7	3	6	10	14	18	28	38.59721756	May-16	Aug-16	Dec-16	Apr-17	Aug-17	Jun-18	04/05/2019	2	2	2	2	2	1	1	1	1	1	1	1	6	NA	4	6	NA	1	1	1	1	1	4	NA	NA	NA	NA	NA
3020740308	3020740110	3020740210	3	2	Female	B	7	24	27	31	35	39	49	59.63829041	May-16	Aug-16	Dec-16	Apr-17	Aug-17	Jun-18	04/05/2019	2	2	2	NA	NA	1	1	1	NA	NA	1	1	8	NA	6	9	NA	2	NA	NA	2	1	5	NA	NA	4	NA	NA
3020842303	3020842103	3020842202	3	2	Male	B	7	4	7	11	15	19	28	39.09036636	May-16	Aug-16	Dec-16	May-17	Aug-17	Jun-18	05/05/2019	5	NA	NA	2	2	2	NA	NA	1	1	1	1	5	NA	5	NA	NA	NA	1	1	NA	1	4	NA	NA	NA	NA	NA
3020842305	3020842105	3020842204	3	2	Female	B	7	5	8	13	17	21	30	40.7670784	May-16	Aug-16	Dec-16	May-17	Aug-17	Jun-18	05/05/2019	5	NA	NA	NA	NA	1	NA	NA	NA	NA	1	1	7	NA	8	3	NA	NA	NA	NA	1	1	5	NA	NA	Other	<U+1798><U+17B6><U+1793><U+1782><U+17D2><U+179A><U+17BD><U+179F><U+17B6><U+179A>	NA
3020842309	3020842110	3020842208	3	2	Male	B	7	3	6	10	14	18	28	38.30132675	May-16	Aug-16	Dec-16	May-17	Aug-17	Jun-18	05/05/2019	NA	NA	NA	NA	4	NA	NA	NA	NA	1	1	1	10	NA	4	4	NA	NA	NA	3	2	1	2	NA	NA	NA	NA	NA
3020945301	3020945101	3020945201	3	2	Female	B	7	22	25	29	33	37	47	57.6328125	May-16	Aug-16	Dec-16	Apr-17	Aug-17	Jun-18	08/05/2019	NA	NA	NA	NA	3	NA	NA	NA	NA	NA	1	5	7	NA	7	7	NA	NA	NA	NA	3	1	3	NA	NA	NA	NA	NA
3020945304	3020945104	3020945204	3	2	Female	B	7	18	21	25	29	33	43	53.52322769	May-16	Aug-16	Dec-16	Apr-17	Aug-17	Jun-18	08/05/2019	NA	NA	NA	NA	2	NA	NA	NA	NA	1	1	1	3	NA	3	3	NA	NA	NA	1	1	2	NA	NA	NA	NA	NA	NA
3031046304	3031046104	3031046204	3	3	Male	B	7	7	10	14	18	22	31	41.95063782	May-16	Aug-16	Dec-16	Apr-17	Aug-17	Jun-18	04/05/2019	NA	NA	NA	NA	3	NA	NA	NA	NA	1	1	1	10	NA	NA	8	NA	NA	NA	2	3	2	NA	NA	NA	NA	NA	NA
3031046308	3031046107	3031046220	3	3	Male	B	7	19	22	26	30	34	43	53.85199738	May-16	Aug-16	Dec-16	Apr-17	Aug-17	Jun-18	04/05/2019	5	NA	5	NA	2	5	NA	22	NA	1	1	1	4	NA	NA	4	NA	NA	NA	1	2	1	2	NA	NA	NA	NA	NA
3031046314	3031046113	3031046209	3	3	Male	B	7	5	8	12	16	20	30	40.43831253	May-16	Aug-16	Dec-16	Apr-17	Aug-17	Jun-18	04/05/2019	2	2	2	2	2	1	1	1	1	1	1	1	6	NA	3	3	NA	1	3	3	1	1	1	NA	NA	NA	NA	NA
3031046315	3031046114	3031046210	3	3	Male	B	7	14	18	21	25	30	39	49.67665863	May-16	Aug-16	Dec-16	Apr-17	Aug-17	Jun-18	04/05/2019	NA	NA	NA	NA	2	NA	NA	NA	NA	1	1	1	4	NA	3	4	NA	NA	NA	2	2	1	2	NA	NA	NA	NA	NA
3031046318	3031046117	3031046212	3	3	Female	B	7	1	5	8	12	16	26	36.59173965	May-16	Aug-16	Dec-16	Apr-17	Aug-17	Jun-18	04/05/2019	NA	NA	NA	NA	2	NA	NA	NA	NA	1	1	1	4	NA	4	4	NA	NA	NA	1	2	1	2	NA	NA	NA	NA	NA
3031046319	3031046117	3031046212	3	3	Female	B	7	15	18	22	26	30	39	50.03829956	May-16	Aug-16	Dec-16	Apr-17	Aug-17	Jun-18	04/05/2019	2	NA	NA	NA	NA	1	NA	NA	NA	NA	1	1	4	NA	4	NA	NA	NA	NA	NA	NA	1	2	NA	NA	NA	NA	NA
3031046320	3031046117	NA	3	3	Male	B	7	16	19	23	27	31	40	51.28761673	May-16	Aug-16	Dec-16	Apr-17	Aug-17	Jun-18	04/05/2019	2	2	NA	2	NA	1	1	NA	1	NA	8	3	4	NA	4	NA	NA	NA	1	NA	NA	1	3	NA	NA	NA	NA	NA
3031047301	3031047101	3031047201	3	3	Male	B	7	2	5	9	13	17	27	37.28215027	May-16	Aug-16	Dec-16	Apr-17	Aug-17	Jun-18	04/05/2019	NA	2	2	2	2	NA	1	1	1	1	1	1	6	NA	5	NA	NA	1	1	1	NA	1	4	NA	NA	NA	NA	NA
3031047302	3031047102	3031047202	3	3	Male	B	7	8	11	15	19	23	32	43.10132217	May-16	Aug-16	Dec-16	Apr-17	Aug-17	Jun-18	04/05/2019	2	2	2	2	2	1	1	1	1	1	1	1	10	NA	5	NA	NA	1	1	1	NA	1	3	NA	NA	NA	NA	NA
3031047303	3031047103	3031047203	3	3	Female	B	7	3	6	10	14	18	27	37.87393188	May-16	Aug-16	Dec-16	Apr-17	Aug-17	Jun-18	04/05/2019	NA	NA	NA	NA	2	NA	NA	NA	NA	NA	1	1	3	NA	6	NA	NA	NA	NA	1	NA	1	2	4	NA	NA	NA	NA
3031047304	3031047104	3031047215	3	3	Female	B	7	19	22	26	30	34	44	54.27939224	May-16	Aug-16	Dec-16	Apr-17	Aug-17	Jun-18	04/05/2019	NA	NA	NA	2	2	NA	NA	NA	1	1	1	1	9	NA	NA	NA	NA	NA	2	2	NA	1	2	NA	NA	NA	NA	NA
3031047307	3031047108	3031047216	3	3	Female	B	7	26	29	33	37	41	50	60.82184982	May-16	Aug-16	Dec-16	Apr-17	Aug-17	Jun-18	04/05/2019	NA	NA	2	2	2	NA	NA	1	1	1	1	1	5	NA	NA	NA	NA	3	3	NA	NA	1	3	NA	NA	NA	NA	NA
3031047309	3031047111	3031047209	3	3	Female	B	7	8	11	15	19	23	32	43.13420105	May-16	Aug-16	Dec-16	Apr-17	Aug-17	Jun-18	04/05/2019	NA	NA	NA	NA	4	NA	NA	NA	NA	1	1	1	8	NA	3	3	NA	NA	NA	NA	1	2	NA	NA	NA	NA	NA	NA
3031047313	3031047116	3031047214	3	3	Male	B	7	7	10	14	18	22	32	35.27667236	May-16	Aug-16	Dec-16	Apr-17	Aug-17	Jun-18	04/05/2019	NA	NA	NA	NA	2	NA	NA	NA	NA	1	1	1	6	NA	5	NA	NA	NA	NA	1	NA	1	3	NA	NA	NA	NA	NA
3031048302	3031048102	3031048201	3	3	Male	B	7	16	18	22	26	30	40	50.63008118	May-16	Aug-16	Dec-16	Apr-17	Aug-17	Jun-18	03/05/2019	NA	NA	NA	NA	4	NA	NA	NA	NA	1	1	1	3	NA	4	4	NA	NA	NA	3	2	1	2	NA	NA	NA	NA	NA
3031048304	3031048104	3031048203	3	3	Male	B	7	24	27	31	35	39	48	59.07938766	May-16	Aug-16	Dec-16	Apr-17	Aug-17	Jun-18	03/05/2019	NA	NA	2	2	NA	NA	NA	1	1	NA	1	1	13	NA	6	NA	NA	1	1	NA	NA	1	2	NA	NA	NA	NA	NA
3031048305	3031048105	3031048204	3	3	Female	B	7	28	31	35	39	43	52	63.02458954	May-16	Aug-16	Dec-16	Apr-17	Aug-17	Jun-18	03/05/2019	NA	NA	NA	NA	2	NA	NA	NA	NA	1	1	1	8	NA	5	5	NA	NA	NA	2	4	1	4	NA	NA	NA	NA	NA
3031048307	3031048107	3031048206	3	3	Female	B	7	26	29	33	37	41	50	61.08486557	May-16	Aug-16	Dec-16	Apr-17	Aug-17	Jun-18	03/05/2019	2	2	NA	NA	NA	1	1	NA	NA	NA	1	1	4	NA	15	15	NA	NA	NA	NA	4	1	3	NA	NA	NA	NA	NA
3031048308	3031048108	3031048207	3	3	Male	B	7	5	8	12	16	20	30	40.30680466	May-16	Aug-16	Dec-16	Apr-17	Aug-17	Jun-18	03/05/2019	3	3	NA	NA	NA	1	1	NA	NA	NA	1	1	5	NA	8	NA	NA	NA	NA	NA	NA	1	3	NA	NA	NA	NA	NA
3031048309	3031048109	3031048208	3	3	Female	B	7	17	19	23	27	31	41	51.64925766	May-16	Aug-16	Dec-16	Apr-17	Aug-17	Jun-18	03/05/2019	NA	NA	NA	NA	3	NA	NA	NA	NA	NA	1	1	6	NA	4	NA	NA	NA	NA	2	NA	2	NA	4	NA	NA	NA	NA
3031049304	3031049111	3031049210	3	3	Male	B	7	1	4	8	12	16	25	36.16434479	May-16	Aug-16	Dec-16	Apr-17	Aug-17	Jun-18	03/05/2019	NA	NA	NA	NA	4	NA	NA	NA	NA	1	1	1	3	NA	4	NA	NA	NA	NA	NA	NA	1	2	NA	NA	NA	NA	NA
3031049306	3031049114	3031049213	3	3	Female	B	7	5	8	12	16	20	29	39.91228485	May-16	Aug-16	Dec-16	Apr-17	Aug-17	Jun-18	03/05/2019	5	NA	NA	NA	NA	1	NA	NA	NA	NA	1	1	5	NA	NA	5	NA	NA	NA	NA	2	1	3	NA	NA	4	NA	NA
3031049308	3031049120	3031049227	3	3	Male	B	7	27	30	34	38	42	51	61.97253418	May-16	Aug-16	Dec-16	Apr-17	Aug-17	Jun-18	03/05/2019	2	2	2	2	NA	1	1	1	1	NA	1	1	8	NA	4	NA	NA	1	1	NA	NA	1	2	NA	NA	NA	NA	NA
3031049310	3031049122	3031049219	3	3	Female	B	7	3	6	10	14	18	28	38.46570969	May-16	Aug-16	Dec-16	Apr-17	Aug-17	Jun-18	03/05/2019	NA	NA	NA	NA	2	NA	NA	NA	NA	1	1	1	6	NA	6	6	NA	NA	NA	1	4	1	4	NA	NA	NA	NA	NA
3031049311	3031049123	3031049220	3	3	Male	B	7	22	25	29	33	37	46	57.1396637	May-16	Aug-16	Dec-16	Apr-17	Aug-17	Jun-18	03/05/2019	NA	NA	NA	NA	4	NA	NA	NA	NA	1	1	1	4	NA	5	4	NA	NA	NA	NA	2	1	2	NA	NA	NA	NA	NA
3031050301	3031050101	3031050225	3	3	Female	B	7	8	12	15	19	23	33	43.62734985	May-16	Sep-16	Dec-16	Apr-17	Aug-17	Jun-18	06/05/2019	NA	NA	NA	NA	2	NA	NA	NA	NA	1	1	1	9	NA	8	3	NA	NA	NA	1	1	1	1	NA	NA	NA	NA	NA
3031050302	3031050102	3031050224	3	3	Female	B	7	3	7	10	14	18	28	38.63009644	May-16	Sep-16	Dec-16	Apr-17	Aug-17	Jun-18	06/05/2019	NA	NA	2	NA	NA	NA	NA	1	NA	NA	1	1	5	NA	10	9	NA	1	NA	NA	1	2	NA	NA	NA	NA	NA	NA
3031050313	3031050113	3031050218	3	3	Male	B	7	1	4	8	12	16	25	35.93420792	May-16	Sep-16	Dec-16	Apr-17	Aug-17	Jun-18	06/05/2019	2	2	2	2	2	1	1	1	1	1	1	1	8	NA	4	3	NA	1	1	1	1	1	1	NA	NA	NA	NA	NA
3031050315	3031050115	3031050222	3	3	Male	B	7	9	12	16	20	24	33	43.89036179	May-16	Sep-16	Dec-16	Apr-17	Aug-17	Jun-18	06/05/2019	NA	NA	NA	NA	4	NA	NA	NA	NA	1	1	1	8	NA	6	NA	NA	NA	NA	1	NA	1	4	NA	NA	NA	NA	NA
3031050320	3031050121	3031050227	3	3	Female	B	7	3	6	10	14	18	27	37.97256088	May-16	Sep-16	Dec-16	Apr-17	Aug-17	Jun-18	06/05/2019	2	2	NA	NA	2	1	1	NA	NA	1	1	1	10	NA	8	10	NA	NA	NA	1	3	2	NA	NA	NA	NA	NA	NA
3031151304	3031151104	3031151204	3	3	Female	B	7	12	15	19	24	27	37	47.63830566	May-16	Aug-16	Dec-16	May-17	Aug-17	Jun-18	07/05/2019	NA	NA	NA	NA	4	NA	NA	NA	NA	1	1	1	6	NA	3	NA	NA	NA	NA	NA	NA	2	NA	NA	NA	NA	NA	NA
3031151309	3031151110	3031151209	3	3	Female	B	7	27	30	34	39	42	52	62.63006973	May-16	Aug-16	Dec-16	May-17	Aug-17	Jun-18	07/05/2019	NA	NA	NA	NA	4	NA	NA	NA	NA	1	1	1	5	NA	4	9	NA	NA	NA	NA	4	1	2	NA	NA	NA	NA	NA
3031151317	3031151119	3031151228	3	3	Female	B	7	11	14	18	22	26	35	46.38898849	May-16	Aug-16	Dec-16	May-17	Aug-17	Jun-18	07/05/2019	5	2	2	NA	NA	3	1	1	NA	NA	1	1	4	NA	6	6	NA	1	NA	NA	1	1	1	NA	NA	NA	NA	NA
3031151324	3031151128	3031151224	3	3	Female	B	7	12	15	19	23	27	36	47.17803192	May-16	Aug-16	Dec-16	May-17	Aug-17	Jun-18	06/05/2019	2	2	2	2	2	1	1	1	1	1	1	1	6	NA	3	6	NA	1	1	1	2	2	NA	NA	NA	NA	NA	NA
3031151325	3031151129	3031151225	3	3	Male	B	7	28	31	35	40	43	53	63.68212128	May-16	Aug-16	Dec-16	May-17	Aug-17	Jun-18	06/05/2019	2	2	NA	NA	NA	1	1	NA	NA	NA	1	1	5	NA	NA	5	NA	NA	NA	NA	3	1	3	NA	NA	NA	NA	NA
3031152302	3031152102	3031152202	3	3	Female	B	7	9	13	16	21	24	34	44.90953827	May-16	Aug-16	Dec-16	May-17	Aug-17	Jun-18	08/05/2019	NA	2	2	2	1	NA	1	1	1	1	1	1	7	NA	3	9	NA	1	1	1	2	1	2	NA	NA	NA	NA	NA
3031152306	3031152112	3031152212	3	3	Female	B	7	12	16	19	24	28	37	47.99994659	May-16	Aug-16	Dec-16	May-17	Aug-17	Jun-18	08/05/2019	2	2	2	2	2	1	1	1	1	1	1	1	3	NA	4	NA	NA	2	2	1	NA	1	2	NA	NA	NA	NA	NA
3031152308	3031152114	3031152214	3	3	Male	B	7	11	14	18	22	26	35	46.35611343	May-16	Aug-16	Dec-16	May-17	Aug-17	Jun-18	08/05/2019	2	2	2	2	2	1	1	1	1	1	1	1	5	NA	3	NA	NA	2	2	2	NA	2	NA	NA	NA	NA	NA	NA
3031153301	3031153101	3031153209	3	3	Female	B	7	11	14	18	22	26	35	46.0931015	May-16	Aug-16	Dec-16	Apr-17	Aug-17	Jun-18	06/05/2019	NA	NA	NA	NA	4	NA	NA	NA	NA	1	3	3	4	NA	5	1	NA	NA	NA	3	1	2	NA	NA	NA	NA	NA	NA
3031153305	3031153105	3031153211	3	3	Male	B	7	11	14	18	22	26	36	46.32323837	May-16	Aug-16	Dec-16	Apr-17	Aug-17	Jun-18	06/05/2019	2	2	2	2	2	1	1	1	1	1	1	1	9	NA	NA	8	NA	3	1	5	3	1	2	NA	NA	NA	NA	NA
3031153307	3031153107	3031153205	3	3	Female	B	7	10	13	17	21	25	34	45.13967514	May-16	Aug-16	Dec-16	Apr-17	Aug-17	Jun-18	06/05/2019	NA	NA	NA	NA	3	NA	NA	NA	NA	NA	1	1	10	NA	3	10	NA	NA	NA	NA	2	2	NA	NA	NA	NA	NA	NA
3031153308	3031153108	3031153206	3	3	Female	B	7	17	21	36	40	44	54	64.53691864	May-16	Aug-16	Dec-16	Apr-17	Aug-17	Jun-18	06/05/2019	2	2	2	2	2	1	1	1	1	1	1	1	8	NA	9	6	NA	4	5	4	2	1	2	NA	NA	NA	NA	NA
3031156302	3031156102	3031156202	3	3	Male	B	7	4	7	11	15	19	29	39.55064011	May-16	Aug-16	Dec-16	May-17	Aug-17	Jun-18	08/05/2019	NA	NA	2	2	NA	NA	NA	1	1	NA	1	1	9	NA	6	7	NA	3	3	NA	2	1	1	NA	NA	NA	NA	NA
3031156305	3031156105	3031156205	3	3	Male	B	7	24	27	31	36	39	49	59.86842728	May-16	Aug-16	Dec-16	May-17	Aug-17	Jun-18	08/05/2019	NA	2	NA	4	NA	NA	1	NA	2	NA	1	1	7	NA	5	3	NA	NA	NA	NA	1	1	1	NA	NA	NA	NA	NA
3031259302	3031259102	3031259201	3	3	Female	B	7	11	14	18	22	26	35	46.15885162	May-16	Aug-16	Dec-16	Apr-17	Aug-17	Jun-18	05/05/2019	5	2	2	2	2	1	1	1	1	1	3	3	7	NA	3	NA	NA	3	3	3	NA	2	NA	NA	NA	NA	NA	NA
3031259303	3031259103	3031259202	3	3	Male	B	7	1	4	8	12	16	26	36.39448166	May-16	Aug-16	Dec-16	Apr-17	Aug-17	Jun-18	05/05/2019	3	2	2	2	NA	1	1	1	1	NA	1	1	7	NA	6	NA	NA	2	3	NA	NA	1	3	NA	NA	NA	NA	NA
3031259306	3031259107	3031259206	3	3	Male	B	7	17	20	24	28	32	42	52.63555908	May-16	Aug-16	Dec-16	Apr-17	Aug-17	Jun-18	05/05/2019	5	2	2	3	2	1	1	1	1	1	1	1	8	NA	4	NA	NA	1	1	2	NA	1	2	NA	NA	NA	NA	NA
3031259307	3031259108	3031259207	3	3	Male	B	7	25	28	32	36	40	49	60.16431808	May-16	Aug-16	Dec-16	Apr-17	Aug-17	Jun-18	05/05/2019	2	2	2	NA	NA	2	1	1	NA	NA	1	1	8	NA	8	NA	NA	1	NA	NA	NA	1	4	NA	NA	NA	NA	NA
3031259308	3031259109	3031259208	3	3	Female	B	7	26	29	33	37	41	50	61.18349457	May-16	Aug-16	Dec-16	Apr-17	Aug-17	Jun-18	05/05/2019	2	2	2	4	2	1	1	1	3	1	4	1	9	NA	9	NA	NA	1	NA	1	NA	2	NA	NA	NA	NA	NA	NA
3031259309	3031259110	3031259209	3	3	Female	B	7	21	24	28	32	36	46	56.61363602	May-16	Aug-16	Dec-16	Apr-17	Aug-17	Jun-18	05/05/2019	2	NA	2	2	2	1	NA	1	1	1	1	1	11	NA	14	NA	NA	1	1	1	NA	1	2	NA	NA	NA	NA	NA
3031259310	3031259108	3031259207	3	3	Male	B	7	12	15	19	23	27	36	47.14515305	May-16	Aug-16	Dec-16	Apr-17	Aug-17	Jun-18	05/05/2019	2	2	2	2	2	1	1	1	1	1	1	1	8	NA	8	6	NA	2	5	2	4	1	4	NA	NA	NA	NA	NA
3031260301	3031260101	NA	3	3	Male	B	7	17	20	24	28	32	41	52.1095314	May-16	Aug-16	Dec-16	May-17	Aug-17	Jun-18	05/05/2019	2	2	2	2	2	1	1	1	1	1	Other	Other	11	NA	NA	6	NA	2	2	2	2	2	NA	NA	NA	NA	NA	NA
3031260304	3031260106	3031260205	3	3	Female	B	7	6	9	13	17	21	30	41.32598114	May-16	Aug-16	Dec-16	May-17	Aug-17	Jun-18	05/05/2019	2	2	NA	NA	NA	1	1	NA	NA	NA	1	1	7	NA	6	6	NA	NA	NA	NA	4	1	4	NA	NA	NA	NA	NA
3031260305	3031260107	3031260206	3	3	Male	B	7	18	21	25	29	33	42	53.06295395	May-16	Aug-16	Dec-16	May-17	Aug-17	Jun-18	05/05/2019	NA	NA	NA	NA	2	NA	NA	NA	NA	1	1	1	4	NA	NA	4	NA	NA	NA	2	2	1	2	NA	NA	4	NA	NA
3031260307	3031260109	3031260208	3	3	Female	B	7	5	8	12	16	20	29	39.94515991	May-16	Aug-16	Dec-16	May-17	Aug-17	Jun-18	05/05/2019	2	NA	NA	NA	NA	1	NA	NA	NA	NA	1	1	10	NA	10	3	NA	NA	NA	NA	1	2	NA	NA	NA	NA	NA	NA
3031261303	3031261105	3031261205	3	3	Female	B	7	19	22	26	30	34	44	54.44377518	May-16	Aug-16	Dec-16	May-17	Aug-17	Jun-18	05/05/2019	NA	NA	NA	2	2	NA	NA	NA	1	1	1	1	6	NA	6	NA	NA	NA	2	4	NA	1	3	NA	NA	NA	NA	NA
3031262301	3031262101	3031262201	3	3	Male	B	7	9	12	16	20	24	33	44.02186966	May-16	Aug-16	Dec-16	Apr-17	Aug-17	Jun-18	09/05/2019	2	2	2	2	2	1	1	1	1	1	1	1	8	NA	13	9	NA	2	2	2	4	2	NA	NA	NA	NA	NA	NA
3031262303	3031262103	3031262203	3	3	Female	B	7	4	7	11	15	19	28	39.38625717	May-16	Aug-16	Dec-16	Apr-17	Aug-17	Jun-18	09/05/2019	NA	NA	NA	NA	4	NA	NA	NA	NA	1	1	1	3	NA	NA	6	NA	NA	NA	1	2	2	NA	NA	NA	NA	NA	NA
3031262305	3031262105	3031262205	3	3	Female	B	7	8	11	15	19	23	32	43.26570511	May-16	Aug-16	Dec-16	Apr-17	Aug-17	Jun-18	09/05/2019	5	NA	5	NA	NA	3	NA	3	NA	NA	1	1	4	NA	4	13	NA	NA	NA	NA	3	1	2	NA	NA	NA	NA	NA
3031262306	3031262106	3031262206	3	3	Female	B	7	2	5	9	13	17	26	37.24927521	May-16	Aug-16	Dec-16	Apr-17	Aug-17	Jun-18	09/05/2019	NA	NA	NA	NA	3	NA	NA	NA	NA	NA	1	1	4	NA	4	10	NA	NA	NA	NA	3	1	2	NA	NA	NA	NA	NA
3031262307	3031262107	3031262207	3	3	Female	B	7	11	14	18	22	26	35	46.12597656	May-16	Aug-16	Dec-16	Apr-17	Aug-17	Jun-18	09/05/2019	2	2	2	2	NA	1	1	1	1	NA	1	1	12	NA	12	15	NA	2	2	NA	4	1	3	NA	NA	NA	NA	NA
3031262308	3031262108	3031262208	3	3	Female	B	7	14	17	21	25	29	38	49.57802963	May-16	Aug-16	Dec-16	Apr-17	Aug-17	Jun-18	09/05/2019	2	2	NA	NA	NA	1	1	NA	NA	NA	1	1	7	NA	7	7	NA	NA	NA	NA	5	1	5	NA	NA	NA	NA	NA
3031262310	3031262110	3031262210	3	3	Female	B	7	3	6	10	14	18	27	38.39995956	May-16	Aug-16	Dec-16	Apr-17	Aug-17	Jun-18	09/05/2019	2	2	NA	2	2	1	1	NA	1	1	1	1	3	NA	3	NA	NA	NA	6	NA	NA	2	NA	NA	NA	NA	NA	NA
3031262312	3031262112	3031262212	3	3	Male	B	7	8	11	15	19	23	32	43.26570511	May-16	Aug-16	Dec-16	Apr-17	Aug-17	Jun-18	09/05/2019	2	2	2	2	2	1	1	1	1	1	1	1	5	NA	9	NA	NA	3	3	3	NA	1	2	NA	NA	NA	NA	NA
3031262313	3031262113	3031262213	3	3	Female	B	7	13	16	20	24	28	37	48.3944664	May-16	Aug-16	Dec-16	Apr-17	Aug-17	Jun-18	09/05/2019	2	2	2	2	NA	1	1	1	1	NA	1	1	4	NA	3	4	NA	3	3	NA	2	1	2	NA	NA	NA	NA	NA
3031262318	3031262119	3031262218	3	3	Female	B	7	23	26	30	34	38	47	58.06021118	May-16	Aug-16	Dec-16	Apr-17	Aug-17	Jun-18	09/05/2019	5	2	NA	NA	NA	1	1	NA	NA	NA	1	1	7	NA	3	8	NA	NA	NA	NA	3	1	5	NA	NA	NA	NA	NA
3031262320	3031262121	3031262220	3	3	Female	B	7	17	20	24	28	32	42	52.47117615	May-16	Aug-16	Dec-16	Apr-17	Aug-17	Jun-18	09/05/2019	NA	NA	NA	NA	2	NA	NA	NA	NA	1	1	1	3	NA	4	NA	NA	NA	NA	1	NA	1	2	NA	NA	NA	NA	NA
3031263302	3031263102	3031263202	3	3	Male	B	7	16	19	23	27	31	40	51.02460098	May-16	Aug-16	Dec-16	May-17	Aug-17	Jun-18	07/05/2019	NA	NA	NA	NA	3	NA	NA	NA	NA	NA	1	1	10	NA	3	3	NA	NA	NA	NA	1	2	NA	NA	NA	NA	NA	NA
3031263306	3031263106	3031263206	3	3	Male	B	7	12	15	19	23	27	36	47.21090698	May-16	Aug-16	Dec-16	May-17	Aug-17	Jun-18	07/05/2019	2	2	2	NA	NA	1	1	1	NA	NA	1	1	12	NA	7	7	NA	2	NA	NA	3	1	3	NA	NA	NA	NA	NA
3031263308	3031263108	3031263208	3	3	Female	B	7	14	18	22	26	30	39	49.97254944	May-16	Aug-16	Dec-16	May-17	Aug-17	Jun-18	07/05/2019	NA	NA	NA	2	NA	NA	NA	NA	1	NA	1	1	10	NA	3	10	NA	NA	1	NA	5	2	NA	NA	NA	NA	NA	NA
3031263316	3031263118	3031263219	3	3	Male	B	7	18	21	25	29	33	43	53.55610657	May-16	Aug-16	Dec-16	May-17	Aug-17	Jun-18	07/05/2019	NA	NA	NA	NA	2	NA	NA	NA	NA	1	1	1	6	NA	4	4	NA	NA	NA	2	2	1	2	NA	NA	4	NA	NA
3031264301	3031264101	3031264201	3	3	Male	B	7	18	21	25	29	33	43	53.42459869	May-16	Aug-16	Dec-16	May-17	Sep-17	Jun-18	03/05/2019	5	NA	5	4	4	4	NA	3	4	4	1	1	3	NA	NA	NA	NA	NA	NA	NA	NA	1	2	NA	NA	NA	NA	NA
3031264302	3031264102	3031264202	3	3	Male	B	7	11	14	18	23	27	36	46.71775818	May-16	Aug-16	Dec-16	May-17	Sep-17	Jun-18	03/05/2019	2	2	2	4	2	1	1	1	2	2	1	1	6	NA	7	7	NA	1	NA	1	3	1	2	NA	NA	NA	NA	NA
3031264303	3031264103	3031264203	3	3	Male	B	7	4	7	11	15	19	29	39.41913605	May-16	Aug-16	Dec-16	May-17	Sep-17	Jun-18	03/05/2019	NA	NA	NA	NA	2	NA	NA	NA	NA	1	1	1	7	NA	NA	5	NA	NA	NA	1	3	1	3	NA	NA	NA	NA	NA
3031264306	3031264107	3031264207	3	3	Male	B	7	1	4	8	13	17	26	36.55886459	May-16	Aug-16	Dec-16	May-17	Sep-17	Jun-18	03/05/2019	3	2	2	2	4	1	1	1	1	1	1	1	13	NA	15	10	NA	3	3	NA	6	1	2	NA	NA	4	NA	NA
3031264308	3031264109	3031264209	3	3	Female	B	7	22	25	29	33	37	46	57.07390976	May-16	Aug-16	Dec-16	May-17	Sep-17	Jun-18	03/05/2019	NA	2	2	2	2	NA	1	1	1	1	1	1	5	NA	NA	8	NA	5	5	5	6	1	3	NA	NA	NA	NA	NA
3031264309	3031264110	3031264210	3	3	Female	B	7	12	15	19	24	28	37	47.44104385	May-16	Aug-16	Dec-16	May-17	Sep-17	Jun-18	03/05/2019	NA	NA	NA	2	2	NA	NA	NA	1	1	1	1	7	NA	NA	9	NA	NA	2	NA	2	1	7	NA	NA	4	NA	NA
3031264310	3031264111	3031264211	3	3	Female	B	7	4	7	11	15	19	28	38.72872543	May-16	Aug-16	Dec-16	May-17	Sep-17	Jun-18	03/05/2019	2	2	NA	2	2	1	1	NA	1	1	1	1	6	NA	7	7	NA	NA	1	1	3	1	3	NA	NA	NA	NA	NA
3031365301	3031365101	3031365201	3	3	Female	B	7	1	5	9	13	17	26	36.82187653	May-16	Aug-16	Dec-16	Apr-17	Aug-17	Jun-18	06/05/2019	NA	NA	NA	NA	3	NA	NA	NA	NA	NA	1	1	3	NA	3	7	NA	NA	NA	NA	2	2	NA	NA	NA	NA	NA	NA
3031365307	3031365107	3031365207	3	3	Female	B	7	21	24	28	32	36	46	56.67938995	May-16	Aug-16	Dec-16	Apr-17	Aug-17	Jun-18	06/05/2019	2	2	2	2	NA	1	1	1	1	NA	1	1	7	NA	3	2	NA	1	1	NA	1	2	NA	NA	NA	NA	NA	NA
3031365308	3031365108	3031365208	3	3	Male	B	7	16	19	23	27	31	41	51.48487473	May-16	Aug-16	Dec-16	Apr-17	Aug-17	Jun-18	06/05/2019	NA	NA	NA	NA	2	NA	NA	NA	NA	1	1	1	15	NA	16	4	NA	NA	NA	2	1	2	NA	NA	NA	NA	NA	NA
3031365309	3031365109	3031365209	3	3	Male	B	7	10	13	17	21	25	34	44.94241714	May-16	Aug-16	Dec-16	Apr-17	Aug-17	Jun-18	06/05/2019	2	2	2	2	NA	1	1	1	1	NA	1	1	9	NA	NA	4	NA	1	1	NA	2	1	2	NA	NA	4	NA	NA
3031365310	3031365110	3031365210	3	3	Male	B	7	2	5	10	13	18	27	37.80817795	May-16	Aug-16	Dec-16	Apr-17	Aug-17	Jun-18	06/05/2019	NA	NA	NA	NA	2	NA	NA	NA	NA	1	1	1	3	NA	3	3	NA	NA	NA	1	1	2	NA	NA	NA	NA	NA	NA
3031365313	3031365113	3031365212	3	3	Female	B	7	11	14	18	22	26	36	46.65200424	May-16	Aug-16	Dec-16	Apr-17	Aug-17	Jun-18	06/05/2019	5	2	2	2	NA	1	1	1	1	NA	1	1	2	NA	7	4	NA	2	2	NA	2	1	2	NA	NA	NA	NA	NA
3031365315	3031365115	3031365214	3	3	Female	B	7	7	10	15	18	22	32	42.7725563	May-16	Aug-16	Dec-16	Apr-17	Aug-17	Jun-18	06/05/2019	NA	2	2	NA	3	NA	1	1	NA	1	1	1	32	NA	7	4	NA	1	NA	1	2	1	4	NA	NA	NA	NA	NA
3031365319	3031365120	3031365219	3	3	Female	B	7	9	12	17	20	24	34	44.77803421	May-16	Aug-16	Dec-16	Apr-17	Aug-17	Jun-18	06/05/2019	NA	NA	NA	NA	4	NA	NA	NA	NA	1	1	1	3	NA	3	3	NA	NA	NA	NA	1	2	NA	NA	NA	NA	NA	NA
3031365320	3031365121	3031365220	3	3	Female	B	7	3	6	11	14	18	28	38.69584656	May-16	Aug-16	Dec-16	Apr-17	Aug-17	Jun-18	06/05/2019	2	3	3	NA	NA	2	1	1	NA	NA	1	1	18	NA	16	15	NA	3	NA	NA	3	1	2	NA	NA	NA	NA	NA
3031365321	3031365122	3031365221	3	3	Male	B	7	20	23	27	31	35	44	55.16706467	May-16	Aug-16	Dec-16	Apr-17	Aug-17	Jun-18	06/05/2019	NA	NA	NA	NA	3	NA	NA	NA	NA	NA	1	1	5	NA	3	14	NA	NA	NA	NA	5	2	NA	NA	NA	NA	NA	NA
3031365323	3031365124	3031365223	3	3	Female	B	7	16	19	23	27	31	41	51.64925766	May-16	Aug-16	Dec-16	Apr-17	Aug-17	Jun-18	06/05/2019	NA	NA	NA	NA	2	NA	NA	NA	NA	NA	1	1	11	NA	12	NA	NA	NA	NA	1	NA	2	NA	Other	play with others	NA	NA	NA
3031365324	3031365125	3031365224	3	3	Male	B	7	12	15	20	23	27	37	47.73693466	May-16	Aug-16	Dec-16	Apr-17	Aug-17	Jun-18	06/05/2019	2	2	2	NA	NA	1	1	1	NA	NA	1	1	3	NA	3	3	NA	1	NA	NA	1	2	NA	NA	NA	NA	NA	NA
3031365325	3031365126	3031365225	3	3	Female	B	7	7	10	14	18	22	32	42.34515762	May-16	Aug-16	Dec-16	Apr-17	Aug-17	Jun-18	06/05/2019	2	2	2	2	2	1	1	1	1	1	1	1	3	NA	10	7	NA	2	2	2	2	2	NA	NA	NA	NA	NA	NA
3031365326	3031365127	3031365226	3	3	Female	B	7	5	8	12	16	20	29	40.07666779	May-16	Aug-16	Dec-16	Apr-17	Aug-17	Jun-18	06/05/2019	NA	NA	NA	NA	4	NA	NA	NA	NA	1	1	1	14	NA	9	5	NA	NA	NA	2	3	1	3	NA	NA	4	NA	NA
3031365331	3031365132	3031365231	3	3	Male	B	7	11	14	19	22	26	36	46.78351212	May-16	Aug-16	Dec-16	Apr-17	Aug-17	Jun-18	06/05/2019	2	2	2	2	2	2	1	1	1	1	1	1	5	NA	10	4	NA	1	1	1	3	1	3	NA	NA	NA	NA	NA
3031365332	3031365135	3031365234	3	3	Female	B	7	3	6	10	14	18	27	38.26845169	May-16	Aug-16	Dec-16	Apr-17	Aug-17	Jun-18	06/05/2019	NA	NA	NA	NA	4	NA	NA	NA	NA	8	1	1	9	NA	3	3	NA	NA	NA	NA	1	2	NA	NA	NA	NA	NA	NA
3031366303	3031366103	3031366203	3	3	Female	B	7	5	8	12	16	20	30	40.30680466	May-16	Aug-16	Dec-16	Apr-17	Aug-17	Jun-18	03/05/2019	2	2	2	2	NA	1	1	1	1	NA	1	1	7	NA	6	6	NA	3	3	NA	2	1	2	NA	NA	NA	NA	NA
3031366306	3031366106	3031366206	3	3	Male	B	7	6	9	13	17	21	31	41.2602272	May-16	Aug-16	Dec-16	Apr-17	Aug-17	Jun-18	03/05/2019	2	2	2	2	2	1	1	1	1	1	1	1	8	NA	NA	NA	NA	1	1	1	NA	1	2	NA	NA	NA	NA	NA
3031367302	3031367102	3031367202	3	3	Male	B	7	4	7	11	15	19	29	39.32050323	May-16	Aug-16	Dec-16	Apr-17	Aug-17	Jun-18	04/05/2019	NA	NA	NA	2	2	NA	NA	NA	1	1	1	1	14	NA	NA	11	NA	NA	1	1	2	2	NA	NA	NA	NA	NA	NA
3031367303	3031367103	3031367203	3	3	Female	B	7	23	26	30	34	38	47	57.92870331	May-16	Aug-16	Dec-16	Apr-17	Aug-17	Jun-18	04/05/2019	2	2	2	2	NA	1	1	1	1	NA	1	1	8	NA	7	20	NA	1	1	NA	6	2	NA	NA	NA	NA	NA	NA
3031367306	3031367106	3031367206	3	3	Male	B	7	9	12	16	20	24	34	44.28488159	May-16	Aug-16	Dec-16	Apr-17	Aug-17	Jun-18	04/05/2019	5	2	3	3	NA	1	1	1	1	NA	1	1	10	NA	4	NA	NA	3	3	NA	NA	1	2	NA	NA	NA	NA	NA
3031367309	3031367109	3031367209	3	3	Male	B	7	6	9	13	17	22	31	41.32598114	May-16	Aug-16	Dec-16	Apr-17	Aug-17	Jun-18	04/05/2019	2	2	1	2	2	1	1	1	1	1	1	1	3	NA	20	4	NA	NA	1	1	2	1	2	NA	NA	NA	NA	NA
3031367313	3031367115	3031367214	3	3	Female	B	7	17	19	24	28	32	41	51.78076553	May-16	Aug-16	Dec-16	Apr-17	Aug-17	Jun-18	04/05/2019	NA	NA	NA	NA	4	NA	NA	NA	NA	1	1	1	9	NA	9	9	NA	NA	NA	NA	2	1	2	NA	NA	2	NA	NA
3031368301	3031368101	3031368201	3	3	Male	B	7	3	6	10	14	18	28	38.36708069	May-16	Aug-16	Dec-16	Apr-17	Aug-17	Jun-18	04/05/2019	2	NA	NA	NA	NA	1	NA	NA	NA	NA	1	1	8	NA	8	NA	NA	NA	NA	NA	NA	1	2	NA	NA	NA	NA	NA
3031368303	3031368103	3031368203	3	3	Male	B	7	11	14	18	22	26	35	46.1917305	May-16	Aug-16	Dec-16	Apr-17	Aug-17	Jun-18	04/05/2019	5	NA	2	2	NA	1	NA	1	1	NA	1	1	3	NA	3	3	NA	1	1	NA	1	2	NA	NA	NA	NA	NA	NA
3031368304	3031368104	3031368204	3	3	Female	B	7	2	5	9	13	17	26	37.18352127	May-16	Aug-16	Dec-16	Apr-17	Aug-17	Jun-18	04/05/2019	2	2	2	2	2	1	1	1	1	1	1	1	11	NA	4	NA	NA	2	2	2	NA	1	3	NA	NA	NA	NA	NA
3031368306	3031368106	3031368206	3	3	Female	B	7	10	13	17	21	25	34	45.17255402	May-16	Aug-16	Dec-16	Apr-17	Aug-17	Jun-18	04/05/2019	NA	NA	NA	NA	4	NA	NA	NA	NA	1	1	1	5	NA	7	3	NA	NA	NA	1	2	1	2	NA	NA	NA	NA	NA
3031368307	3031368107	3031368207	3	3	Male	B	7	14	17	21	25	29	38	49.18350601	May-16	Aug-16	Dec-16	Apr-17	Aug-17	Jun-18	04/05/2019	NA	NA	NA	NA	4	NA	NA	NA	NA	1	1	1	4	NA	4	NA	NA	NA	NA	2	NA	1	2	NA	NA	NA	NA	NA
3031471302	3031471103	3031471203	3	3	Male	B	7	3	6	10	14	18	27	38.00543594	May-16	Aug-16	Dec-16	May-17	Aug-17	Jun-18	07/05/2019	2	2	2	NA	NA	1	1	1	NA	NA	1	1	5	NA	3	1	NA	1	NA	NA	4	2	NA	NA	NA	NA	NA	NA
3031471303	3031471104	3031471204	3	3	Female	B	7	10	13	16	21	24	34	44.87666321	May-16	Aug-16	Dec-16	May-17	Aug-17	Jun-18	07/05/2019	NA	NA	NA	NA	2	NA	NA	NA	NA	1	1	1	6	NA	3	3	NA	NA	NA	NA	1	1	2	NA	NA	NA	NA	NA
3031472302	3031472102	3031472202	3	3	Female	B	7	2	5	9	13	17	26	37.21639633	May-16	Sep-16	Dec-16	May-17	Aug-17	Jun-18	08/05/2019	5	NA	5	NA	NA	2	NA	2	NA	NA	1	1	9	NA	8	4	NA	NA	NA	NA	2	1	2	NA	NA	NA	NA	NA
3031472303	3031472103	3031472203	3	3	Male	B	7	4	7	11	15	19	28	38.99173737	May-16	Sep-16	Dec-16	May-17	Aug-17	Jun-18	08/05/2019	2	2	2	NA	NA	1	1	1	NA	NA	1	1	8	NA	11	8	NA	2	NA	NA	4	2	NA	NA	NA	NA	NA	NA
3031472304	3031472105	3031472205	3	3	Male	B	7	17	20	24	28	32	42	52.47117615	May-16	Sep-16	Dec-16	May-17	Aug-17	Jun-18	08/05/2019	2	NA	2	2	NA	1	NA	1	1	NA	1	1	11	NA	NA	4	NA	4	4	NA	2	1	2	NA	NA	4	NA	NA
3031473303	3031473103	3031473202	3	3	Female	B	7	11	14	18	22	25	35	45.83008575	May-16	Sep-16	Dec-16	May-17	Aug-17	Jun-18	08/05/2019	NA	2	2	2	2	NA	1	1	1	1	3	3	3	NA	11	8	NA	1	1	1	3	2	NA	NA	NA	NA	NA	NA
3031473309	3031473109	3031473207	3	3	Male	B	7	19	22	26	30	34	43	54.01638031	May-16	Sep-16	Dec-16	May-17	Aug-17	Jun-18	08/05/2019	NA	NA	NA	NA	4	NA	NA	NA	NA	1	1	1	13	NA	NA	NA	NA	NA	NA	NA	NA	1	2	NA	NA	NA	NA	NA
3031474303	3031474104	3031474204	3	3	Female	B	7	15	18	22	26	30	39	49.97254944	May-16	Aug-16	Dec-16	May-17	Aug-17	Jun-18	07/05/2019	2	NA	NA	NA	NA	1	NA	NA	NA	NA	1	1	6	NA	6	6	NA	NA	NA	NA	4	1	4	NA	NA	NA	NA	NA
3031474304	3031474105	3031474205	3	3	Female	B	7	23	26	30	34	38	48	58.35610199	May-16	Aug-16	Dec-16	May-17	Aug-17	Jun-18	07/05/2019	2	2	2	NA	NA	1	1	1	NA	NA	1	1	10	NA	9	6	NA	3	NA	NA	2	2	NA	NA	NA	NA	NA	NA
3031474307	3031474109	3031474208	3	3	Female	B	7	5	8	12	16	20	30	40.5698204	May-16	Aug-16	Dec-16	May-17	Aug-17	Jun-18	07/05/2019	NA	NA	NA	NA	3	NA	NA	NA	NA	NA	1	5	9	NA	8	8	NA	NA	NA	4	4	1	6	4	NA	4	NA	NA
3031474311	3031474115	3031474214	3	3	Male	B	7	4	7	11	15	19	29	39.45201111	May-16	Aug-16	Dec-16	May-17	Aug-17	Jun-18	07/05/2019	2	2	NA	2	NA	1	1	NA	1	NA	1	1	4	NA	NA	4	NA	NA	4	NA	2	1	2	NA	NA	NA	NA	NA
3031576303	3031576107	3031576206	3	3	Male	B	7	16	19	23	27	31	41	51.5177536	May-16	Aug-16	Dec-16	Apr-17	Aug-17	Jun-18	05/05/2019	NA	NA	NA	NA	3	NA	NA	NA	NA	NA	1	1	13	NA	NA	6	NA	NA	NA	2	1	1	3	4	NA	NA	NA	NA
3031576304	3031576108	3031576223	3	3	Female	B	7	26	29	31	35	39	48	59.2437706	May-16	Aug-16	Dec-16	Apr-17	Aug-17	Jun-18	05/05/2019	2	NA	NA	NA	NA	1	NA	NA	NA	NA	1	3	12	NA	NA	12	NA	NA	NA	NA	5	1	2	NA	NA	NA	NA	NA
3031576307	3031576111	3031576209	3	3	Female	B	7	16	19	23	27	31	40	50.89309311	May-16	Aug-16	Dec-16	Apr-17	Aug-17	Jun-18	05/05/2019	NA	NA	NA	NA	3	NA	NA	NA	NA	NA	1	1	18	NA	5	5	NA	NA	NA	NA	1	2	NA	NA	NA	NA	NA	NA
3031576308	3031576112	3031576210	3	3	Female	B	7	18	21	25	29	33	42	52.89857101	May-16	Aug-16	Dec-16	Apr-17	Aug-17	Jun-18	05/05/2019	NA	NA	NA	NA	4	NA	NA	NA	NA	1	3	3	4	NA	5	3	NA	NA	NA	NA	3	1	3	NA	NA	NA	NA	NA
3031576310	3031576114	3031576212	3	3	Male	B	7	6	9	13	17	21	31	41.42461395	May-16	Aug-16	Dec-16	Apr-17	Aug-17	Jun-18	05/05/2019	2	2	NA	NA	NA	1	1	NA	NA	NA	1	1	3	NA	4	5	NA	NA	NA	NA	1	2	NA	NA	NA	NA	NA	NA
3031576311	3031576115	3031576213	3	3	Male	B	7	8	11	15	19	23	32	42.9698143	May-16	Aug-16	Dec-16	Apr-17	Aug-17	Jun-18	05/05/2019	5	NA	NA	3	NA	1	NA	NA	1	NA	1	3	10	NA	8	7	NA	NA	1	NA	3	1	3	NA	NA	NA	NA	NA
3031576313	3031576118	3031576220	3	3	Male	B	7	18	21	25	29	33	42	53.03007889	May-16	Aug-16	Dec-16	Apr-17	Aug-17	Jun-18	05/05/2019	NA	NA	NA	NA	2	NA	NA	NA	NA	1	1	1	4	NA	NA	6	NA	NA	NA	3	2	1	2	NA	NA	NA	NA	NA
3031576314	3031576119	3031576222	3	3	Male	B	7	25	16	20	24	28	38	48.62460327	May-16	Aug-16	Dec-16	Apr-17	Aug-17	Jun-18	05/05/2019	NA	2	2	NA	NA	NA	1	1	NA	NA	1	1	11	NA	5	11	NA	8	NA	NA	4	2	NA	NA	NA	NA	NA	NA
3031577302	3031577102	3031577202	3	3	Female	B	7	13	16	20	24	28	38	48.42734528	May-16	Aug-16	Dec-16	Apr-17	Aug-17	Jun-18	05/05/2019	2	2	NA	NA	NA	1	1	NA	NA	NA	1	1	3	NA	8	NA	NA	NA	NA	NA	NA	2	NA	NA	NA	NA	NA	NA
3031578301	3031578101	3031578201	3	3	Male	B	7	13	16	20	24	28	37	48.1972084	May-16	Aug-16	Dec-16	May-17	Aug-17	Jun-18	04/05/2019	5	NA	2	2	2	1	NA	1	1	1	1	1	4	NA	NA	4	NA	2	2	2	2	1	2	NA	NA	NA	NA	NA
3031578302	3031578102	3031578202	3	3	Female	B	7	1	4	8	12	16	25	35.86845398	May-16	Aug-16	Dec-16	May-17	Aug-17	Jun-18	04/05/2019	5	NA	NA	NA	NA	1	NA	NA	NA	NA	1	1	12	NA	3	7	NA	NA	NA	NA	5	1	5	NA	NA	NA	NA	NA
3031578304	3031578104	3031578204	3	3	Male	B	7	9	13	17	21	25	34	44.6794014	May-16	Aug-16	Dec-16	May-17	Aug-17	Jun-18	04/05/2019	5	2	NA	2	NA	3	1	NA	1	NA	1	1	7	NA	4	NA	NA	NA	1	NA	NA	1	3	NA	NA	NA	NA	NA
3031578305	3031578105	3031578205	3	3	Female	B	7	5	8	12	16	20	30	40.50406647	May-16	Aug-16	Dec-16	May-17	Aug-17	Jun-18	04/05/2019	NA	NA	NA	NA	3	NA	NA	NA	NA	NA	1	1	9	NA	NA	NA	NA	NA	NA	NA	NA	1	3	NA	NA	NA	NA	NA
3031578306	3031578106	3031578206	3	3	Male	B	7	4	7	11	15	19	28	39.1561203	May-16	Aug-16	Dec-16	May-17	Aug-17	Jun-18	04/05/2019	5	2	NA	NA	NA	1	1	NA	NA	NA	2	1	7	NA	10	3	NA	NA	NA	NA	1	2	NA	NA	NA	NA	NA	NA
3031578308	3031578108	3031578208	3	3	Female	B	7	8	12	16	20	24	33	43.72597885	May-16	Aug-16	Dec-16	May-17	Aug-17	Jun-18	04/05/2019	2	2	2	2	NA	1	1	99	1	NA	3	1	11	NA	15	10	NA	2	2	NA	5	2	NA	NA	NA	NA	NA	NA
3031578310	3031578110	3031578210	3	3	Male	B	7	15	18	22	27	31	40	50.59720612	May-16	Aug-16	Dec-16	May-17	Aug-17	Jun-18	04/05/2019	2	2	2	4	NA	1	1	1	3	NA	1	1	4	NA	NA	NA	NA	1	NA	NA	NA	1	1	NA	NA	NA	NA	NA
3031578311	3031578111	3031578211	3	3	Female	B	7	17	20	24	28	32	41	52.07665634	May-16	Aug-16	Dec-16	May-17	Aug-17	Jun-18	04/05/2019	2	2	NA	NA	NA	1	1	NA	NA	NA	1	1	4	NA	5	NA	NA	NA	NA	NA	NA	1	3	NA	NA	NA	NA	NA
3031579307	3031579111	3031579213	3	3	Female	B	7	15	18	22	26	30	39	50.23556137	May-16	Aug-16	Dec-16	Apr-17	Aug-17	Jun-18	09/05/2019	5	2	2	2	2	1	1	1	1	1	8	1	15	NA	3	3	NA	2	2	4	5	2	NA	NA	NA	NA	NA	NA
3031580301	3031580101	3031580209	3	3	Female	B	7	23	26	30	34	38	48	58.38897705	May-16	Aug-16	Dec-16	May-17	Aug-17	Jun-18	04/05/2019	2	2	NA	NA	3	1	1	NA	NA	1	1	1	7	NA	7	NA	NA	NA	NA	2	NA	2	NA	NA	NA	NA	NA	NA
3031580304	3031580104	3031580204	3	3	Female	B	7	1	4	8	12	16	26	36.52598572	May-16	Aug-16	Dec-16	May-17	Aug-17	Jun-18	04/05/2019	2	2	NA	NA	NA	1	1	NA	NA	NA	1	5	10	NA	11	10	NA	NA	NA	NA	2	2	NA	NA	NA	NA	NA	NA
3031581302	3031581103	3031581203	3	3	Male	B	7	12	16	19	24	28	37	47.9013176	May-16	Aug-16	Dec-16	Apr-17	Aug-17	Jun-18	06/05/2019	2	2	2	2	2	1	1	1	1	1	1	3	3	NA	8	3	NA	1	2	3	1	1	1	NA	NA	NA	NA	NA
3031581304	3031581105	3031581205	3	3	Male	B	7	15	18	22	26	30	39	50.20268631	May-16	Aug-16	Dec-16	Apr-17	Aug-17	Jun-18	06/05/2019	2	2	2	2	NA	1	1	1	1	NA	1	1	5	NA	NA	5	NA	3	3	NA	3	1	3	NA	NA	NA	NA	NA
3031581305	3031581106	3031581206	3	3	Female	B	7	13	16	20	25	28	38	48.78898621	May-16	Aug-16	Dec-16	Apr-17	Aug-17	Jun-18	06/05/2019	NA	NA	NA	NA	2	NA	NA	NA	NA	1	1	5	4	NA	NA	3	NA	NA	NA	1	2	1	2	NA	NA	4	NA	NA
3031581308	3031581109	3031581209	3	3	Female	B	7	22	25	29	33	37	46	57.4355545	May-16	Aug-16	Dec-16	Apr-17	Aug-17	Jun-18	06/05/2019	2	2	2	NA	2	1	1	1	NA	1	1	1	4	NA	NA	4	NA	4	NA	4	2	1	2	NA	NA	NA	NA	NA
3031581314	3031581117	3031581216	3	3	Male	B	7	5	8	12	17	20	30	40.7670784	May-16	Aug-16	Dec-16	Apr-17	Aug-17	Jun-18	06/05/2019	2	2	2	NA	NA	2	1	1	NA	NA	1	1	6	NA	NA	4	NA	4	NA	NA	2	1	2	NA	NA	NA	NA	NA
3031581316	3031581120	3031581219	3	3	Female	B	7	7	10	14	18	22	31	42.44379044	May-16	Aug-16	Dec-16	Apr-17	Aug-17	Jun-18	06/05/2019	2	2	2	NA	NA	1	1	1	NA	NA	1	1	10	NA	4	4	NA	2	NA	NA	2	1	2	NA	NA	NA	NA	NA
3031581317	3031581121	3031581220	3	3	Female	B	7	3	6	10	14	18	27	38.00543594	May-16	Aug-16	Dec-16	Apr-17	Aug-17	Jun-18	06/05/2019	NA	NA	NA	NA	3	NA	NA	NA	NA	NA	1	1	4	NA	NA	3	NA	NA	NA	3	2	1	2	NA	NA	NA	NA	NA
3031581318	3031581122	3031581221	3	3	Female	B	7	3	6	10	14	18	27	38.33420563	May-16	Aug-16	Dec-16	Apr-17	Aug-17	Jun-18	06/05/2019	5	NA	NA	2	2	2	NA	NA	1	1	1	2	4	NA	NA	4	NA	NA	1	1	2	1	2	NA	NA	4	NA	NA
3031581321	3031581125	3031581223	3	3	Female	B	7	24	27	31	35	39	48	59.17801666	May-16	Aug-16	Dec-16	Apr-17	Aug-17	Jun-18	06/05/2019	2	2	2	2	NA	1	1	1	1	NA	1	3	5	NA	5	5	NA	4	4	NA	2	2	NA	NA	NA	Other	<U+1780><U+17BC><U+1793><U+178F><U+17C2><U+1798><U+17D2><U+1793><U+17B6><U+1780><U+17CB>	NA
3031581323	3031581129	3031581227	3	3	Male	B	7	7	10	14	18	22	32	42.70680237	May-16	Aug-16	Dec-16	Apr-17	Aug-17	Jun-18	06/05/2019	2	2	2	2	2	1	1	1	1	1	3	1	3	NA	3	3	NA	3	3	4	1	1	1	4	NA	NA	NA	NA
3031582301	3031582101	3031582201	3	3	Female	B	7	4	7	11	16	19	29	39.71502686	May-16	Aug-16	Dec-16	Apr-17	Aug-17	Jun-18	03/05/2019	2	3	NA	2	4	2	1	NA	1	1	1	1	7	NA	6	NA	NA	NA	2	NA	NA	1	3	NA	NA	NA	NA	NA
3031582302	3031582102	3031582202	3	3	Female	B	7	17	20	24	28	32	42	52.53693008	May-16	Aug-16	Dec-16	Apr-17	Aug-17	Jun-18	03/05/2019	NA	NA	NA	NA	4	NA	NA	NA	NA	1	NA	NA	5	NA	4	NA	NA	NA	NA	NA	NA	NA	NA	NA	NA	NA	NA	NA
3031582303	3031582103	3031582203	3	3	Male	B	7	1	4	8	12	16	26	36.65749359	May-16	Aug-16	Dec-16	Apr-17	Aug-17	Jun-18	03/05/2019	2	2	2	NA	2	1	1	1	NA	1	1	1	6	NA	6	NA	NA	1	NA	1	NA	1	5	NA	NA	NA	NA	NA
3031582304	3031582104	3031582204	3	3	Female	B	7	3	6	10	14	18	28	30.57530975	May-16	Aug-16	Dec-16	Apr-17	Aug-17	Jun-18	03/05/2019	NA	NA	2	NA	2	NA	NA	1	NA	1	1	1	4	NA	6	NA	NA	1	NA	1	NA	1	2	NA	NA	NA	NA	NA
3031582307	3031582107	3031582207	3	3	Female	B	7	1	4	8	12	16	26	36.32872772	May-16	Aug-16	Dec-16	Apr-17	Aug-17	Jun-18	03/05/2019	NA	NA	NA	NA	2	NA	NA	NA	NA	1	1	1	10	NA	10	9	NA	NA	NA	2	1	2	NA	NA	NA	NA	NA	NA
3031582308	3031582108	3031582208	3	3	Female	B	7	2	5	9	13	17	26	36.98625946	May-16	Aug-16	Dec-16	Apr-17	Aug-17	Jun-18	03/05/2019	5	NA	2	2	2	1	NA	1	1	1	1	1	8	NA	3	NA	NA	1	1	1	NA	1	8	NA	NA	NA	NA	NA
3031582309	3031582109	3031582209	3	3	Female	B	7	4	7	11	15	19	28	38.86022949	May-16	Aug-16	Dec-16	Apr-17	Aug-17	Jun-18	03/05/2019	2	NA	2	2	NA	1	NA	1	1	NA	1	1	5	NA	6	5	NA	3	3	NA	3	1	3	NA	NA	NA	NA	NA
3031582310	3031582110	3031582210	3	3	Male	B	7	12	16	19	24	27	37	47.76980972	May-16	Aug-16	Dec-16	Apr-17	Aug-17	Jun-18	03/05/2019	2	2	2	2	2	1	1	1	1	1	NA	NA	9	NA	5	NA	NA	3	3	3	NA	NA	NA	NA	NA	NA	NA	NA
3031582312	3031582112	3031582212	3	3	Male	B	7	10	13	17	21	25	34	45.07392502	May-16	Aug-16	Dec-16	Apr-17	Aug-17	Jun-18	03/05/2019	NA	NA	NA	NA	2	NA	NA	NA	NA	1	1	1	6	NA	NA	NA	NA	NA	NA	6	NA	1	4	NA	NA	NA	NA	NA
3031582314	3031582114	3031582214	3	3	Male	B	7	17	20	24	28	32	41	52.14241028	May-16	Aug-16	Dec-16	Apr-17	Aug-17	Jun-18	03/05/2019	NA	NA	NA	NA	4	NA	NA	NA	NA	1	1	1	8	NA	11	NA	NA	NA	NA	NA	NA	1	2	NA	NA	NA	NA	NA
3031582316	3031582117	3031582216	3	3	Female	B	7	2	6	9	14	17	27	37.74242401	May-16	Aug-16	Dec-16	Apr-17	Aug-17	Jun-18	03/05/2019	2	2	2	2	4	2	1	1	1	1	1	1	13	NA	NA	9	NA	1	1	1	2	1	2	NA	NA	NA	NA	NA
3031583302	3031583102	3031583202	3	3	Male	B	7	15	19	22	27	31	40	50.63008118	May-16	Sep-16	Dec-16	May-17	Sep-17	Jun-18	06/05/2019	NA	NA	NA	NA	4	NA	NA	NA	NA	1	1	1	7	NA	NA	10	NA	NA	NA	5	3	1	8	NA	NA	NA	NA	NA
3031583303	3031583103	3031583203	3	3	Male	B	7	13	16	20	24	28	38	48.42734528	May-16	Sep-16	Dec-16	May-17	Sep-17	Jun-18	06/05/2019	2	2	2	4	NA	1	1	1	3	NA	1	1	10	NA	13	10	NA	2	NA	NA	4	2	NA	NA	NA	NA	NA	NA
3031583304	3031583104	3031583204	3	3	Male	B	7	16	19	23	27	31	41	51.41912079	May-16	Sep-16	Dec-16	May-17	Sep-17	Jun-18	06/05/2019	2	2	2	2	2	1	1	1	1	1	1	1	8	NA	8	7	NA	2	2	1	5	1	5	NA	NA	NA	NA	NA
3031583305	3031583105	3031583205	3	3	Male	B	7	20	23	27	31	35	45	55.46295166	May-16	Sep-16	Dec-16	May-17	Sep-17	Jun-18	06/05/2019	2	NA	2	2	NA	1	NA	1	1	NA	1	3	7	NA	NA	6	NA	1	1	NA	3	1	3	NA	NA	NA	NA	NA
3031583306	3031583107	3031583207	3	3	Female	B	7	23	26	30	34	38	47	57.89582825	May-16	Sep-16	Dec-16	May-17	Sep-17	Jun-18	06/05/2019	2	2	NA	NA	2	1	1	NA	NA	1	1	5	7	NA	7	4	NA	NA	NA	7	2	1	5	NA	NA	4	NA	NA
3031584304	3031584104	3031584204	3	3	Female	B	7	9	12	16	20	24	33	44.18625259	May-16	Aug-16	Dec-16	Apr-17	Aug-17	Jun-18	09/05/2019	NA	NA	NA	NA	2	NA	NA	NA	NA	NA	1	1	9	NA	5	NA	NA	NA	NA	1	NA	2	NA	NA	NA	NA	NA	NA
3031584309	3031584109	3031584209	3	3	Male	B	7	8	11	15	19	23	33	43.75885773	May-16	Aug-16	Dec-16	Apr-17	Aug-17	Jun-18	09/05/2019	2	2	2	2	2	1	1	1	1	1	1	1	6	NA	NA	NA	NA	2	2	1	NA	1	2	NA	NA	NA	NA	NA
3031584311	3031584111	3031584211	3	3	Male	B	7	2	5	9	14	17	27	37.87393188	May-16	Aug-16	Dec-16	Apr-17	Aug-17	Jun-18	09/05/2019	NA	NA	NA	NA	4	NA	NA	NA	NA	1	1	1	3	NA	NA	3	NA	NA	NA	NA	1	2	NA	NA	NA	NA	NA	NA
3031585301	3031585101	3031585201	3	3	Male	B	7	6	9	13	17	21	30	40.93146133	May-16	Aug-16	Dec-16	May-17	Sep-17	Jun-18	09/05/2019	2	2	2	2	NA	1	1	1	1	NA	5	5	7	NA	3	6	NA	3	3	NA	3	1	6	NA	NA	NA	NA	NA
1010101331	1010101138	1010101226	1	1	Male	B	6	6	9	13	17	21	36	NA	Mar-16	Jun-16	Oct-16	Feb-17	Jun-17	Sep-18	NA	NA	2	2	NA	5	1	1	1	NA	1	NA	NA	4	NA	4	NA	2	2	NA	2	NA	NA	NA	NA	NA	NA	NA	1
1010411336	1010411140	1010411234	1	1	Male	B	6	11	14	18	22	26	41	NA	Mar-16	Jun-16	Oct-16	Feb-17	Jun-17	Sep-18	NA	NA	NA	NA	2	NA	NA	NA	NA	1	NA	NA	NA	6	NA	7	NA	2	NA	1	NA	NA	NA	NA	NA	NA	NA	NA	3
1010412366	1010412185	1010412274	1	1	Male	B	6	13	16	19	23	27	42	NA	Mar-16	Jun-16	Oct-16	Feb-17	Jun-17	Sep-18	NA	NA	NA	NA	2	NA	NA	NA	NA	1	NA	NA	NA	16	NA	16	NA	7	NA	1	NA	NA	NA	NA	NA	NA	NA	NA	1
1010619337	1010619141	1010619241	1	1	Female	B	6	3	6	10	14	18	33	NA	Mar-16	Jun-16	Oct-16	Feb-17	Jun-17	Sep-18	NA	NA	2	2	NA	4	1	1	1	NA	8	NA	NA	5	NA	4	NA	3	3	NA	NA	NA	NA	NA	NA	NA	NA	NA	1
1010620377	1010620172	1010620237	1	1	Male	B	6	3	6	10	14	38	52	NA	Mar-16	Jun-16	Oct-16	Feb-17	Jun-17	Sep-18	NA	NA	2	2	NA	4	2	1	1	NA	8	NA	NA	16	NA	15	NA	6	2	NA	NA	NA	NA	NA	NA	NA	NA	NA	1
2010101303	2010101103	2010101203	2	1	Female	B	6	15	18	NA	26	30	43	52.63555908	May-16	Jul-16	NA	Mar-17	Jul-17	Aug-18	10/06/2019	2	2	NA	NA	5	NA	1	NA	NA	1	1	1	4	NA	4	4	NA	NA	NA	2	2	1	2	NA	NA	NA	NA	3
2010101307	2010101107	2010101206	2	1	Male	B	6	3	6	NA	14	18	31	40.40543365	May-16	Jul-16	NA	Mar-17	Jul-17	Aug-18	10/06/2019	2	2	NA	NA	2	NA	1	NA	NA	1	1	1	7	NA	9	1	NA	NA	NA	2	3	1	2	NA	NA	NA	NA	3
2010101308	2010101108	2010101207	2	1	Female	B	6	19	21	26	30	34	NA	55.95610428	May-16	Jul-16	Dec-16	Mar-17	Jul-17	NA	10/06/2019	NA	2	2	2	NA	NA	1	1	1	NA	1	1	NA	NA	NA	5	NA	1	1	NA	3	2	NA	NA	NA	NA	NA	NA
2010101313	2010101113	2010101211	2	1	Male	B	6	5	7	12	NA	19	32	41.88488388	May-16	Jul-16	Dec-16	NA	Jul-17	Aug-18	10/06/2019	2	2	2	NA	2	NA	1	1	NA	1	1	1	5	NA	5	5	NA	3	NA	3	3	1	3	NA	NA	NA	NA	2
2010202307	2010202109	2010202207	2	1	Female	B	6	9	NA	16	20	24	37	46.0931015	May-16	NA	Dec-16	Mar-17	Aug-17	Aug-18	07/06/2019	2	NA	2	2	5	NA	NA	1	1	1	1	1	7	NA	NA	NA	NA	NA	1	NA	NA	1	2	NA	NA	NA	NA	1
2010202320	2010202123	2010202216	2	1	Male	B	6	4	7	11	15	19	32	NA	May-16	Jul-16	Dec-16	Mar-17	Aug-17	Aug-18	NA	2	2	2	2	5	NA	1	1	1	1	NA	NA	4	NA	NA	NA	NA	1	1	NA	NA	NA	NA	NA	NA	NA	NA	1
2010203303	2010203103	2010203201	2	1	Male	B	6	18	21	25	NA	33	46	55.46295166	May-16	Jul-16	Dec-16	NA	Aug-17	Aug-18	13/06/2019	2	2	2	NA	5	NA	1	1	NA	1	1	1	3	NA	3	3	NA	1	NA	1	1	2	NA	NA	NA	NA	NA	1
2010203307	2010203110	2010203208	2	1	Male	B	6	24	27	NA	35	39	52	61.28212357	May-16	Jul-16	NA	Mar-17	Aug-17	Aug-18	13/06/2019	NA	NA	2	2	5	NA	NA	1	1	1	1	1	6	NA	NA	NA	NA	3	3	3	NA	2	NA	NA	NA	NA	NA	3
2010203308	2010203112	2010203210	2	1	Male	B	6	16	19	23	27	31	44	NA	May-16	Jul-16	Dec-16	Mar-17	Aug-17	Aug-18	NA	NA	NA	NA	NA	2	NA	NA	NA	NA	1	NA	NA	3	NA	NA	NA	NA	NA	NA	2	NA	NA	NA	NA	NA	NA	NA	3
2010203310	2010203115	2010203213	2	1	Female	B	6	15	17	22	26	NA	42	52.0109024	May-16	Jul-16	Dec-16	Mar-17	NA	Aug-18	13/06/2019	2	2	2	2	5	NA	1	1	1	1	1	1	4	NA	4	4	NA	2	2	2	2	1	2	NA	NA	NA	NA	1
2010203313	2010203120	2010203217	2	1	Male	B	6	8	11	15	19	24	36	NA	May-16	Jul-16	Dec-16	Mar-17	Aug-17	Aug-18	NA	NA	NA	NA	NA	4	NA	NA	NA	NA	1	NA	NA	6	NA	6	NA	NA	NA	NA	NA	NA	NA	NA	NA	NA	NA	NA	1
2010304302	2010304102	NA	2	1	Male	B	6	16	19	23	NA	31	44	53.26021576	Apr-16	Jul-16	Nov-16	NA	Jul-17	Aug-18	09/06/2019	5	5	5	NA	4	NA	4	3	NA	4	4	4	7	NA	9	13	NA	NA	NA	NA	5	1	4	NA	NA	NA	NA	3
2010304309	2010304112	2010304227	2	1	Female	B	6	28	31	35	39	43	56	NA	Apr-16	Jul-16	Nov-16	Mar-17	Jul-17	Aug-18	NA	5	3	3	2	5	NA	1	1	1	1	NA	NA	3	NA	NA	NA	NA	1	2	NA	NA	NA	NA	NA	NA	NA	NA	1
2010305305	2010305106	2010305223	2	1	Female	B	6	16	18	23	27	31	44	NA	Apr-16	Jul-16	Nov-16	Mar-17	Jul-17	Aug-18	NA	5	2	2	2	5	NA	1	1	1	1	NA	NA	10	NA	10	NA	NA	2	2	2	NA	NA	NA	NA	NA	NA	NA	1
2010305306	2010305108	2010305205	2	1	Male	B	6	15	17	22	26	30	NA	52.1095314	Apr-16	Jul-16	Nov-16	Mar-17	Jul-17	NA	07/06/2019	2	5	5	4	NA	NA	3	3	3	NA	1	1	5	NA	NA	5	NA	NA	NA	NA	2	1	2	NA	NA	NA	NA	3
2010305312	2010305115	2010305212	2	1	Male	B	6	5	8	NA	16	20	33	42.44379044	Apr-16	Jul-16	NA	Mar-17	Jul-17	Aug-18	07/06/2019	2	2	NA	2	5	NA	1	NA	1	1	1	1	3	NA	3	3	NA	NA	1	1	1	2	NA	NA	NA	NA	NA	1
2010305313	2010305116	2010305213	2	1	Female	B	6	11	14	18	NA	26	39	48.2958374	Apr-16	Jul-16	Nov-16	NA	Jul-17	Aug-18	07/06/2019	2	2	5	NA	4	NA	1	3	NA	3	3	3	4	NA	5	5	NA	NA	NA	NA	2	1	2	NA	NA	NA	NA	1
2010305315	2010305118	NA	2	1	Male	FU1	6	NA	26	30	34	38	51	60.36157608	NA	Jul-16	Nov-16	Mar-17	Jul-17	Aug-18	07/06/2019	5	5	5	4	4	NA	3	3	3	3	3	3	10	NA	NA	NA	NA	NA	NA	NA	NA	2	NA	NA	NA	NA	NA	1
2010305317	2010305120	NA	2	1	Female	B	6	10	13	17	22	25	NA	47.9013176	Apr-16	Jul-16	Nov-16	Mar-17	Jul-17	NA	07/06/2019	5	5	5	4	NA	NA	3	3	3	NA	3	3	4	NA	NA	7	NA	NA	NA	NA	2	2	NA	NA	NA	NA	NA	1
2010306302	2010306102	2010306222	2	1	Male	B	6	18	NA	25	29	33	46	55.5287056	Apr-16	NA	Nov-16	Mar-17	Jul-17	Aug-18	08/06/2019	5	NA	2	2	5	NA	NA	1	1	1	8	2	5	NA	8	5	NA	3	3	3	3	1	3	NA	NA	NA	NA	3
2010306303	2010306103	NA	2	1	Male	B	6	11	13	18	22	26	NA	47.96707153	Apr-16	Jul-16	Nov-16	Mar-17	Jul-17	NA	08/06/2019	5	5	5	4	NA	NA	3	3	3	NA	3	3	3	NA	NA	3	NA	NA	NA	NA	1	2	NA	NA	NA	NA	NA	1
2010306312	2010306113	2010306205	2	1	Female	B	6	21	NA	28	32	36	49	58.32322311	Apr-16	NA	Nov-16	Mar-17	Jul-17	Aug-18	08/06/2019	2	NA	2	2	5	NA	NA	1	1	1	1	1	5	NA	5	5	NA	3	3	3	3	1	3	NA	NA	NA	NA	3
2010306317	2010306122	2010306221	2	1	Female	B	6	4	6	11	NA	19	32	41.09584427	Apr-16	Jul-16	Nov-16	NA	Jul-17	Aug-18	08/06/2019	5	2	2	NA	4	NA	1	1	NA	3	1	1	8	NA	8	7	NA	5	NA	NA	2	1	5	NA	NA	NA	NA	1
2010306319	2010306104	2010306201	2	1	Female	FU1	6	NA	2	6	10	14	27	36.26297379	NA	Jul-16	Nov-16	Mar-17	Jul-17	Aug-18	08/06/2019	NA	NA	NA	NA	2	NA	NA	NA	NA	1	1	1	NA	NA	NA	NA	NA	NA	NA	5	NA	1	3	NA	NA	NA	NA	NA
2010408301	2010408101	2010408201	2	1	Male	B	6	4	7	11	NA	19	32	41.62187195	Apr-16	Jul-16	Nov-16	NA	Jul-17	Aug-18	11/06/2019	2	2	2	2	2	NA	1	1	1	1	1	1	9	NA	9	NA	NA	2	2	2	NA	1	3	NA	NA	NA	NA	1
2010408304	2010408105	2010408204	2	1	Female	B	6	5	7	12	15	20	33	NA	Apr-16	Jul-16	Nov-16	Mar-17	Aug-17	Aug-18	NA	2	2	2	2	2	NA	1	1	1	1	NA	NA	4	NA	4	NA	NA	2	2	2	NA	NA	NA	NA	NA	NA	NA	1
2010408317	2010408117	2010408211	2	1	Female	B	6	10	13	17	NA	25	38	47.40816879	Apr-16	Jul-16	Nov-16	NA	Jul-17	Aug-18	11/06/2019	2	2	2	NA	5	NA	1	1	NA	1	1	1	4	NA	4	4	NA	2	NA	2	2	1	2	NA	NA	NA	NA	3
2010408323	2010408128	2010408222	2	1	Female	B	6	19	22	26	30	35	47	NA	Apr-16	Jul-16	Nov-16	Mar-17	Aug-17	Aug-18	NA	NA	NA	NA	2	5	NA	NA	NA	1	1	NA	NA	4	NA	NA	NA	NA	NA	3	3	NA	NA	NA	NA	NA	NA	NA	1
2010409303	2010409103	2010409203	2	1	Male	B	6	2	5	NA	13	17	30	39.18899918	Apr-16	Jul-16	NA	Mar-17	Jul-17	Aug-18	12/06/2019	2	2	2	2	NA	NA	1	1	1	NA	1	1	5	NA	NA	NA	NA	1	1	NA	NA	2	NA	NA	NA	NA	NA	1
2010409308	2010409108	2010409259	2	1	Female	B	6	16	NA	23	27	31	44	53.52322769	Apr-16	NA	Nov-16	Mar-17	Jul-17	Aug-18	12/06/2019	NA	NA	NA	NA	5	NA	NA	NA	NA	1	1	2	6	NA	NA	NA	NA	NA	NA	2	NA	1	2	NA	NA	NA	NA	1
2010409310	2010409110	2010409253	2	1	Male	B	6	17	19	24	28	32	45	NA	Apr-16	Jul-16	Nov-16	Mar-17	Jul-17	Aug-18	NA	5	2	2	2	2	NA	1	1	1	1	NA	NA	5	NA	3	NA	NA	1	1	1	NA	NA	NA	NA	NA	NA	NA	3
2010409315	2010409116	2010409212	2	1	Male	B	6	20	22	NA	31	35	48	57.10678864	Apr-16	Jul-16	NA	Mar-17	Jul-17	Aug-18	12/06/2019	2	2	3	4	5	NA	1	1	2	1	1	1	6	NA	NA	NA	NA	4	NA	NA	NA	2	NA	NA	NA	NA	NA	3
2010409318	2010409123	2010409261	2	1	Female	B	6	23	26	30	34	38	51	NA	Apr-16	Jul-16	Nov-16	Mar-17	Jul-17	Aug-18	NA	5	5	5	2	2	NA	11	11	1	1	NA	NA	10	NA	4	NA	NA	NA	2	2	NA	NA	NA	NA	NA	NA	NA	3
2010409323	2010409128	2010409221	2	1	Female	B	6	19	NA	26	29	34	46	56.08760834	Apr-16	NA	Nov-16	Mar-17	Jul-17	Aug-18	12/06/2019	2	NA	2	2	5	NA	NA	1	1	1	1	1	3	NA	2	3	NA	1	1	1	1	2	NA	NA	NA	NA	NA	3
2010409324	2010409129	2010409250	2	1	Male	B	6	18	21	25	NA	33	46	55.66021347	Apr-16	Jul-16	Nov-16	NA	Jul-17	Aug-18	12/06/2019	5	2	2	NA	4	NA	1	1	NA	2	2	2	5	NA	7	8	NA	3	NA	NA	5	1	3	NA	NA	NA	NA	3
2010409325	2010409130	2010409251	2	1	Male	B	6	20	23	NA	31	35	48	57.36980057	Apr-16	Jul-16	NA	Mar-17	Jul-17	Aug-18	12/06/2019	5	2	NA	2	5	NA	1	NA	1	1	4	1	7	NA	6	4	NA	NA	1	1	1	2	NA	NA	NA	NA	NA	3
2010409329	2010409133	2010409225	2	1	Male	B	6	7	10	14	18	NA	35	44.61365128	May-16	Jul-16	Nov-16	Mar-17	NA	Aug-18	12/06/2019	2	2	2	2	2	NA	1	1	1	1	1	1	4	NA	5	5	NA	1	1	1	1	2	NA	NA	NA	NA	NA	1
2010409337	2010409146	2010409236	2	1	Female	B	6	3	6	10	14	18	31	NA	May-16	Jul-16	Nov-16	Mar-17	Jul-17	Aug-18	NA	2	2	2	2	5	NA	1	1	1	1	NA	NA	6	NA	7	NA	NA	2	2	2	NA	NA	NA	NA	NA	NA	NA	3
2010409341	2010409151	2010409240	2	1	Male	B	6	6	9	13	17	21	34	NA	May-16	Jul-16	Nov-16	Mar-17	Jul-17	Aug-18	NA	2	2	2	4	2	NA	1	1	3	1	NA	NA	3	NA	4	NA	NA	1	NA	2	NA	NA	NA	NA	NA	NA	NA	3
2010409347	2010409158	2010409245	2	1	Female	B	6	19	22	26	30	34	47	NA	May-16	Jul-16	Nov-16	Mar-17	Jul-17	Aug-18	NA	2	2	3	3	2	NA	1	1	1	1	NA	NA	5	NA	NA	NA	NA	3	3	NA	NA	NA	NA	NA	NA	NA	NA	3
2010409348	2010409159	2010409246	2	1	Male	B	6	9	11	16	19	24	NA	45.92871857	May-16	Jul-16	Nov-16	Mar-17	Jul-17	NA	12/06/2019	2	5	2	2	NA	NA	5	1	1	NA	5	1	6	NA	NA	6	NA	4	4	NA	4	1	4	NA	NA	NA	NA	3
2010409349	2010409161	NA	2	1	Male	B	6	5	8	12	16	20	33	NA	May-16	Jul-16	Nov-16	Mar-17	Jul-17	Aug-18	NA	NA	NA	NA	NA	4	NA	NA	NA	NA	1	NA	NA	5	NA	NA	NA	NA	NA	NA	NA	NA	NA	NA	NA	NA	NA	NA	3
2010409354	2010409135	2010409227	2	1	Female	FU1	6	NA	2	6	10	14	27	36.29584885	NA	Jul-16	Nov-16	Mar-17	Jul-17	Aug-18	12/06/2019	NA	2	2	4	4	NA	1	1	9	8	1	1	NA	NA	7	7	NA	3	NA	NA	4	1	3	NA	NA	NA	NA	NA
2010510302	2010510102	2010510202	2	1	Female	B	6	2	5	9	13	17	NA	39.09036636	Apr-16	Jul-16	Nov-16	Mar-17	Jul-17	NA	08/06/2019	2	2	2	2	NA	NA	1	1	1	NA	1	1	6	NA	NA	6	NA	1	1	NA	5	1	5	NA	NA	NA	NA	1
2010510304	2010510107	2010510248	2	1	Male	B	6	5	8	12	16	20	NA	42.4766655	Apr-16	Jul-16	Nov-16	Mar-17	Jul-17	NA	08/06/2019	5	2	2	4	3	NA	1	1	2	1	3	3	6	NA	3	NA	NA	1	NA	1	NA	1	2	NA	NA	NA	NA	1
2010510314	2010510118	2010510215	2	1	Female	B	6	18	21	NA	29	33	46	55.62733459	Apr-16	Jul-16	NA	Mar-17	Jul-17	Aug-18	08/06/2019	NA	NA	2	2	5	NA	NA	1	1	1	1	1	3	NA	NA	NA	NA	2	2	2	NA	1	2	NA	NA	NA	NA	1
2010510324	2010510131	2010510226	2	1	Female	B	6	11	14	18	22	26	NA	48.26296234	Apr-16	Jul-16	Nov-16	Mar-17	Jul-17	NA	08/06/2019	2	2	2	2	NA	NA	1	1	1	NA	1	1	10	NA	NA	8	NA	2	1	NA	2	1	2	NA	NA	NA	NA	3
2010510327	2010510136	2010510231	2	1	Male	B	6	12	15	19	23	27	NA	49.41364288	Apr-16	Jul-16	Nov-16	Mar-17	Jul-17	NA	08/06/2019	2	5	2	2	5	NA	2	1	1	1	1	1	4	NA	3	3	NA	1	1	1	1	2	NA	NA	NA	NA	NA	3
2010510328	2010510137	2010510232	2	1	Male	B	6	0	3	7	11	16	28	NA	Apr-16	Jul-16	Nov-16	Mar-17	Jul-17	Aug-18	NA	2	2	2	2	5	NA	1	1	1	1	NA	NA	8	NA	3	NA	NA	1	1	1	NA	NA	NA	NA	NA	NA	NA	3
2010510334	2010510145	2010510239	2	1	Female	B	6	15	18	22	26	NA	43	52.14241028	Apr-16	Jul-16	Nov-16	Mar-17	NA	Aug-18	09/06/2019	2	2	2	2	4	NA	1	1	1	8	1	1	4	NA	3	7	NA	1	5	NA	3	1	5	NA	NA	NA	NA	1
2010510343	2010510123	2010510219	2	1	Male	FU1	6	NA	2	6	10	14	27	36.72324753	NA	Jul-16	Nov-16	Mar-17	Jul-17	Aug-18	08/06/2019	2	2	2	NA	5	NA	1	1	NA	1	1	1	NA	NA	NA	NA	NA	4	NA	4	NA	1	2	NA	NA	NA	NA	NA
2010511306	2010511112	2010511213	2	1	Female	B	6	22	NA	29	33	37	49	58.94787979	May-16	NA	Nov-16	Mar-17	Jul-17	Aug-18	11/06/2019	3	NA	3	2	3	NA	NA	1	1	1	1	1	3	NA	NA	NA	NA	1	2	NA	NA	1	3	NA	NA	NA	NA	3
2010511316	2010511125	2010511226	2	1	Female	B	6	10	13	17	21	25	NA	47.76980972	May-16	Jul-16	Nov-16	Mar-17	Jul-17	NA	11/06/2019	2	2	2	2	NA	NA	1	1	1	NA	1	1	4	NA	NA	4	NA	4	2	NA	2	1	2	NA	NA	NA	NA	3
2010511317	2010511126	2010511227	2	1	Male	B	6	2	5	9	13	17	NA	39.71502686	May-16	Jul-16	Nov-16	Mar-17	Jul-17	NA	11/06/2019	2	2	2	2	NA	NA	1	1	1	NA	1	1	8	NA	NA	3	NA	6	7	NA	1	1	7	NA	NA	NA	NA	1
2010511318	2010511101	2010511201	2	1	Male	FU1	6	NA	2	6	10	14	27	36.32872772	NA	Jul-16	Nov-16	Mar-17	Jul-17	Aug-18	11/06/2019	NA	2	2	2	5	NA	1	1	1	1	1	1	NA	NA	5	5	NA	3	3	3	3	1	3	NA	NA	NA	NA	NA
2010511320	2010511110	2010511211	2	1	Male	FU1	6	NA	1	5	9	13	26	35.30955124	NA	Jul-16	Nov-16	Mar-17	Jul-17	Aug-18	11/06/2019	NA	2	2	2	5	NA	1	1	1	1	1	1	NA	NA	3	5	NA	1	2	2	2	1	2	NA	NA	NA	NA	NA
2010512301	2010512101	2010512201	2	1	Female	B	6	6	9	13	17	21	NA	43.92324066	Apr-16	Jul-16	Nov-16	Mar-17	Jul-17	NA	10/06/2019	2	2	2	2	5	NA	1	1	1	1	1	1	5	NA	2	4	NA	1	1	1	1	2	NA	NA	NA	NA	NA	1
2010512322	2010512127	2010512226	2	1	Female	B	6	4	7	11	15	19	NA	41.29310608	Apr-16	Jul-16	Nov-16	Mar-17	Jul-17	NA	10/06/2019	2	2	2	2	5	NA	1	1	1	1	1	1	8	NA	7	8	NA	1	1	1	2	1	1	NA	NA	NA	NA	3
2010512337	2010512120	2010512218	2	1	Male	FU1	6	NA	2	6	10	14	27	36.65749359	NA	Jul-16	Nov-16	Mar-17	Jul-17	Aug-18	10/06/2019	NA	2	2	2	5	NA	1	1	1	1	1	1	NA	NA	3	3	NA	1	1	1	1	1	1	NA	NA	NA	NA	NA
2010513302	2010513102	2010513250	2	1	Female	B	6	23	26	30	NA	38	51	60.55883789	Apr-16	Jul-16	Nov-16	NA	Jul-17	Aug-18	12/06/2019	5	2	2	2	5	NA	1	1	1	1	1	1	3	NA	2	4	NA	2	2	2	1	1	2	NA	NA	NA	NA	1
2010513304	2010513104	2010513203	2	1	Male	B	6	18	21	25	NA	33	46	55.46295166	Apr-16	Jul-16	Nov-16	NA	Jul-17	Aug-18	13/06/2019	2	2	2	2	5	NA	1	1	1	1	1	1	4	NA	3	4	NA	2	2	2	2	1	2	NA	NA	NA	NA	1
2010513309	2010513110	2010513252	2	1	Male	B	6	19	21	26	NA	34	47	56.25199127	Apr-16	Jul-16	Nov-16	NA	Jul-17	Aug-18	13/06/2019	5	2	2	2	4	NA	1	1	1	8	1	1	6	NA	3	5	NA	3	3	NA	3	1	3	NA	NA	NA	NA	3
2010513310	2010513111	2010513207	2	1	Male	B	6	13	16	20	NA	28	41	51.02460098	Apr-16	Jul-16	Nov-16	NA	Jul-17	Aug-18	13/06/2019	2	2	2	NA	5	NA	1	1	NA	1	8	1	4	NA	3	5	NA	2	NA	2	3	1	2	NA	NA	NA	NA	1
2010513313	2010513115	2010513210	2	1	Male	B	6	7	10	14	NA	22	35	44.31776047	Apr-16	Jul-16	Nov-16	NA	Jul-17	Aug-18	12/06/2019	2	2	2	NA	5	NA	1	1	NA	1	1	1	4	NA	4	4	NA	2	NA	2	2	1	2	NA	NA	NA	NA	1
2010513315	2010513119	2010513214	2	1	Male	B	6	19	21	NA	30	34	47	56.35062408	Apr-16	Jul-16	NA	Mar-17	Jul-17	Aug-18	12/06/2019	3	2	2	2	5	NA	1	1	1	1	1	1	4	NA	NA	NA	NA	4	4	NA	NA	1	4	NA	NA	NA	NA	1
2010513319	2010513123	2010513215	2	1	Female	B	6	8	10	15	19	23	36	NA	Apr-16	Jul-16	Nov-16	Mar-17	Jul-17	Aug-18	NA	2	2	2	2	5	NA	1	1	1	1	NA	NA	7	NA	7	NA	NA	2	1	2	NA	NA	NA	NA	NA	NA	NA	3
2010513323	2010513129	2010513254	2	1	Female	B	6	22	24	29	NA	37	50	59.1451416	Apr-16	Jul-16	Nov-16	NA	Jul-17	Aug-18	12/06/2019	5	2	5	NA	5	NA	1	2	NA	1	1	1	4	NA	4	5	NA	NA	NA	2	2	1	2	NA	NA	NA	NA	3
2010513328	2010513135	NA	2	1	Female	B	6	16	19	23	NA	31	44	53.8191185	Apr-16	Jul-16	Nov-16	NA	Jul-17	Aug-18	12/06/2019	5	5	5	4	4	NA	3	3	3	3	1	1	6	NA	5	7	NA	NA	NA	NA	2	1	2	NA	NA	NA	NA	1
2010513337	2010513143	2010513233	2	1	Male	B	6	12	15	19	23	27	NA	49.61090469	Apr-16	Jul-16	Nov-16	Mar-17	Jul-17	NA	12/06/2019	2	2	2	2	3	NA	1	1	1	1	1	1	5	NA	3	3	NA	1	1	1	1	2	NA	NA	NA	NA	NA	1
2010513345	2010513151	2010513257	2	1	Male	B	6	4	7	11	15	19	NA	41.42461395	Apr-16	Jul-16	Nov-16	Mar-17	Jul-17	NA	13/06/2019	5	5	5	2	4	NA	3	3	1	3	1	1	6	NA	NA	NA	NA	NA	2	NA	NA	1	4	NA	NA	NA	NA	1
2010513347	2010513153	2010513241	2	1	Female	B	6	0	3	7	11	15	NA	37.74242401	Apr-16	Jul-16	Nov-16	Mar-17	Jul-17	NA	13/06/2019	2	2	2	2	NA	NA	1	1	1	NA	1	1	5	NA	NA	5	NA	1	1	NA	2	1	2	NA	NA	NA	NA	3
2010513353	2010513160	2010513248	2	1	Male	B	6	4	6	11	14	19	NA	41.09584427	Apr-16	Jul-16	Nov-16	Mar-17	Jul-17	NA	13/06/2019	2	2	2	2	NA	NA	1	1	1	NA	1	1	4	NA	NA	NA	NA	1	1	NA	NA	1	2	NA	NA	NA	NA	1
2010513356	2010513118	2010513213	2	1	Female	FU1	6	NA	0	5	9	13	26	35.27667236	NA	Jul-16	Nov-16	Mar-17	Jul-17	Aug-18	13/06/2019	NA	2	2	2	5	NA	1	1	1	1	1	1	NA	NA	3	3	NA	1	1	1	1	2	NA	NA	NA	NA	NA	NA
2020614303	2020614105	2020614204	2	2	Female	B	6	7	9	14	18	NA	35	44.12049866	Apr-16	Jul-16	Nov-16	Mar-17	NA	Aug-18	09/06/2019	2	2	5	2	5	NA	1	3	1	1	1	1	7	NA	7	8	NA	NA	5	5	4	1	5	NA	NA	NA	NA	3
2020614304	2020614107	2020614206	2	2	Male	B	6	5	8	12	16	20	33	NA	Apr-16	Jul-16	Nov-16	Mar-17	Jul-17	Aug-18	NA	NA	NA	NA	NA	2	NA	NA	NA	NA	1	NA	NA	6	NA	NA	NA	NA	NA	NA	3	NA	NA	NA	NA	NA	NA	NA	1
2020614305	2020614108	2020614207	2	2	Female	B	6	7	10	14	18	NA	35	44.51501846	Apr-16	Jul-16	Nov-16	Mar-17	NA	Aug-18	09/06/2019	2	2	2	2	NA	NA	1	1	1	NA	1	1	6	NA	NA	4	NA	2	2	NA	2	1	2	NA	NA	NA	NA	3
2020614309	2020614113	2020614210	2	2	Male	B	6	6	9	13	17	21	34	NA	Apr-16	Jul-16	Nov-16	Mar-17	Jul-17	Aug-18	NA	2	2	2	2	5	NA	1	1	1	1	NA	NA	4	NA	4	NA	NA	2	2	2	NA	NA	NA	4	NA	NA	NA	1
2020614311	2020614115	2020614211	2	2	Male	B	6	5	NA	12	16	20	33	42.67392731	Apr-16	NA	Nov-16	Mar-17	Jul-17	Aug-18	09/06/2019	2	NA	2	2	NA	NA	NA	1	1	NA	1	1	6	NA	NA	7	NA	2	2	NA	3	1	3	NA	NA	NA	NA	3
2020614313	2020614117	2020614212	2	2	Male	B	6	20	23	NA	31	35	48	57.33692169	Apr-16	Jul-16	NA	Mar-17	Jul-17	Aug-18	09/06/2019	2	2	NA	2	5	NA	1	NA	1	1	8	8	7	NA	3	4	NA	NA	1	1	2	1	2	NA	NA	NA	NA	3
2020614316	2020614121	2020614216	2	2	Female	B	6	14	16	NA	25	29	42	51.09035492	Apr-16	Jul-16	NA	Mar-17	Jul-17	Aug-18	09/06/2019	3	3	2	2	NA	NA	1	1	1	NA	1	1	7	NA	NA	NA	NA	2	2	NA	NA	2	NA	NA	NA	NA	NA	3
2020614320	2020614125	2020614230	2	2	Male	B	6	20	23	27	31	35	NA	57.66569138	Apr-16	Jul-16	Nov-16	Mar-17	Jul-17	NA	09/06/2019	5	2	2	2	NA	NA	1	1	1	NA	1	1	5	NA	NA	7	NA	1	1	NA	2	1	2	NA	NA	NA	NA	3
2020614323	2020614128	2020614222	2	2	Female	B	6	1	4	8	NA	16	29	38.72872543	Apr-16	Jul-16	Nov-16	NA	Jul-17	Aug-18	09/06/2019	2	2	5	NA	4	NA	1	11	NA	1	8	8	7	NA	5	5	NA	NA	NA	NA	1	1	1	NA	NA	NA	NA	3
2020615301	2020615101	2020615201	2	2	Male	B	6	16	19	NA	27	31	44	53.78624344	Apr-16	Jul-16	NA	Mar-17	Jul-17	Aug-18	08/06/2019	NA	NA	2	2	NA	NA	NA	1	1	NA	1	1	4	NA	NA	NA	NA	3	3	NA	NA	1	3	NA	NA	NA	NA	3
2020615302	2020615102	NA	2	2	Male	B	6	17	20	24	28	32	45	NA	Apr-16	Jul-16	Nov-16	Mar-17	Jul-17	Aug-18	NA	5	5	5	4	NA	NA	22	22	Other	NA	NA	NA	8	NA	NA	NA	NA	NA	NA	NA	NA	NA	NA	NA	NA	NA	NA	1
2020615304	2020615104	2020615203	2	2	Female	B	6	15	17	NA	25	30	42	51.97802353	Apr-16	Jul-16	NA	Mar-17	Jul-17	Aug-18	08/06/2019	2	2	2	2	5	NA	1	1	1	1	1	1	6	NA	NA	NA	NA	2	2	NA	NA	1	2	NA	NA	NA	NA	1
2020615311	2020615114	2020615212	2	2	Male	B	6	15	18	22	26	30	43	NA	Apr-16	Jul-16	Nov-16	Mar-17	Jul-17	Aug-18	NA	2	2	2	2	4	NA	1	1	1	8	NA	NA	8	NA	6	NA	NA	3	3	NA	NA	NA	NA	NA	NA	NA	NA	2
2020615320	2020615123	2020615218	2	2	Female	B	6	18	20	NA	29	33	46	55.03555679	Apr-16	Jul-16	NA	Mar-17	Jul-17	Aug-18	08/06/2019	NA	NA	NA	NA	4	NA	NA	NA	NA	NA	1	1	4	NA	NA	NA	NA	NA	NA	NA	NA	1	3	NA	NA	NA	NA	1
2020615321	2020615124	2020615219	2	2	Male	B	6	5	8	12	NA	20	33	42.70680237	Apr-16	Jul-16	Nov-16	NA	Jul-17	Aug-18	08/06/2019	2	2	2	NA	5	NA	1	1	NA	1	1	1	5	NA	6	5	NA	3	NA	3	2	1	3	NA	NA	NA	NA	1
2020615324	2020615105	2020615204	2	2	Female	FU1	6	NA	2	6	10	14	27	36.49311066	NA	Jul-16	Nov-16	Mar-17	Jul-17	Aug-18	08/06/2019	NA	2	2	2	NA	NA	1	1	1	NA	1	1	NA	NA	NA	5	NA	3	3	NA	3	2	NA	NA	NA	NA	NA	NA
2020615325	2020615110	2020615209	2	2	Male	FU1	6	NA	0	5	9	13	25	35.01366043	NA	Jul-16	Nov-16	Mar-17	Jul-17	Aug-18	08/06/2019	NA	2	2	4	NA	NA	1	1	6	NA	1	1	NA	NA	NA	6	NA	5	NA	NA	3	1	4	NA	NA	NA	NA	NA
2020615327	2020615109	2020615208	2	2	Female	FU1	6	NA	1	5	9	13	26	35.60544205	NA	Jul-16	Nov-16	Mar-17	Jul-17	Aug-18	08/06/2019	NA	2	2	2	NA	NA	1	1	1	NA	3	3	NA	NA	NA	4	NA	2	2	NA	2	1	2	NA	NA	NA	NA	NA
2020616304	2020616104	2020616203	2	2	Male	B	6	9	12	16	20	24	NA	46.32323837	Apr-16	Jul-16	Nov-16	Mar-17	Jul-17	NA	11/06/2019	2	2	2	2	NA	NA	1	1	1	NA	3	3	5	NA	NA	5	NA	2	2	NA	2	1	2	NA	NA	NA	NA	3
2020616306	2020616107	2020616226	2	2	Female	B	6	21	24	NA	32	36	49	58.65198898	Apr-16	Jul-16	NA	Mar-17	Jul-17	Aug-18	11/06/2019	5	5	NA	2	NA	NA	3	NA	1	NA	5	5	4	NA	NA	NA	NA	NA	1	NA	NA	2	NA	NA	NA	NA	NA	2
2020616318	2020616125	2020616220	2	2	Male	B	6	6	9	NA	17	21	34	43.69310379	Apr-16	Jul-16	NA	Mar-17	Jul-17	Aug-18	11/06/2019	2	5	NA	2	NA	NA	3	NA	1	NA	1	1	5	NA	NA	3	NA	NA	3	NA	3	1	3	NA	NA	NA	NA	3
2020616319	2020616126	2020616221	2	2	Male	B	6	11	14	18	22	26	NA	48.69035721	Apr-16	Jul-16	Nov-16	Mar-17	Jul-17	NA	11/06/2019	2	2	2	2	NA	NA	1	1	1	NA	1	1	6	NA	NA	6	NA	4	4	NA	4	1	4	NA	NA	NA	NA	1
2020616322	2020616110	2020616206	2	2	Female	FU1	6	NA	2	6	10	14	27	36.36160278	NA	Jul-16	Nov-16	Mar-17	Jul-17	Aug-18	11/06/2019	NA	2	2	2	NA	NA	1	1	1	NA	1	1	NA	NA	NA	4	NA	3	3	NA	3	1	3	NA	NA	NA	NA	NA
2020617301	2020617101	2020617201	2	2	Male	B	6	13	16	20	24	28	NA	50.79446411	Apr-16	Jul-16	Nov-16	Mar-17	Aug-17	NA	12/06/2019	2	5	2	4	NA	NA	3	1	3	NA	3	3	3	NA	NA	3	NA	1	NA	NA	1	1	1	NA	NA	NA	NA	1
2020617305	2020617105	2020617204	2	2	Female	B	6	4	7	11	15	19	NA	41.32598114	Apr-16	Jul-16	Nov-16	Mar-17	Aug-17	NA	12/06/2019	2	2	2	2	NA	NA	1	1	1	NA	1	1	4	NA	NA	5	NA	2	2	NA	3	1	3	NA	NA	NA	NA	3
2020617307	2020617107	2020617206	2	2	Male	B	6	12	15	19	23	27	NA	49.31501389	Apr-16	Jul-16	Nov-16	Mar-17	Aug-17	NA	12/06/2019	2	2	2	2	NA	NA	1	1	1	NA	1	1	5	NA	NA	4	NA	3	3	NA	2	1	3	NA	NA	NA	NA	3
2020617327	2020617129	2020617223	2	2	Male	B	6	5	7	12	16	NA	32	41.98351669	Apr-16	Jul-16	Nov-16	Mar-17	NA	Aug-18	12/06/2019	2	2	2	2	NA	NA	1	1	1	NA	1	1	3	NA	NA	NA	NA	1	1	NA	NA	1	2	NA	NA	NA	NA	3
2020617328	2020617130	2020617260	2	2	Female	B	6	15	18	22	26	30	43	NA	Apr-16	Jul-16	Dec-16	Mar-17	Aug-17	Aug-18	NA	NA	NA	NA	NA	2	NA	NA	NA	NA	1	NA	NA	8	NA	NA	NA	NA	NA	NA	2	NA	NA	NA	NA	NA	NA	NA	1
2020617335	2020617138	2020617228	2	2	Male	B	6	22	24	29	33	37	NA	58.98075867	Apr-16	Jul-16	Nov-16	Mar-17	Aug-17	NA	12/06/2019	2	2	2	2	4	NA	1	1	1	5	3	1	5	NA	5	5	NA	3	3	NA	1	1	3	NA	NA	NA	NA	1
2020617338	2020617143	NA	2	2	Female	B	6	20	23	27	31	NA	48	57.73144531	Apr-16	Jul-16	Dec-16	Mar-17	NA	Aug-18	13/06/2019	5	5	5	4	4	NA	3	5	5	5	2	2	4	NA	4	4	NA	NA	NA	NA	3	1	3	NA	NA	NA	NA	1
2020617339	2020617144	2020617254	2	2	Male	B	6	5	7	12	16	20	32	NA	Apr-16	Jul-16	Dec-16	Mar-17	Aug-17	Aug-18	NA	5	2	2	2	5	NA	1	1	1	1	NA	NA	6	NA	4	NA	NA	4	4	4	NA	NA	NA	NA	NA	NA	NA	1
2020617340	2020617145	2020617257	2	2	Female	B	6	14	17	21	25	NA	42	51.7150116	Apr-16	Jul-16	Nov-16	Mar-17	NA	Aug-18	12/06/2019	5	2	2	2	4	NA	1	1	1	3	3	3	4	NA	NA	8	NA	1	1	NA	4	1	1	NA	NA	NA	NA	3
2020617343	2020617150	2020617236	2	2	Male	B	6	6	9	14	18	22	NA	43.95611572	Apr-16	Jul-16	Dec-16	Mar-17	Aug-17	NA	12/06/2019	2	2	2	2	NA	NA	1	1	1	NA	1	1	4	NA	NA	4	NA	2	2	NA	2	1	2	NA	NA	NA	NA	3
2020617345	2020617152	2020617238	2	2	Male	B	6	15	18	23	NA	31	43	52.89857101	Apr-16	Jul-16	Dec-16	NA	Aug-17	Aug-18	12/06/2019	2	3	3	NA	5	NA	1	1	NA	1	1	1	3	NA	NA	NA	NA	1	NA	NA	NA	1	2	NA	NA	NA	NA	1
2020617348	2020617155	2020617239	2	2	Female	B	6	4	7	11	NA	19	32	41.72050095	Apr-16	Jul-16	Dec-16	NA	Aug-17	Aug-18	12/06/2019	2	2	2	NA	3	NA	1	1	NA	1	1	1	4	NA	3	NA	NA	1	NA	1	NA	1	2	NA	NA	NA	NA	3
2020617349	2020617156	2020617240	2	2	Female	B	6	4	7	11	15	19	NA	41.45748901	Apr-16	Jul-16	Dec-16	Mar-17	Aug-17	NA	12/06/2019	2	2	2	2	NA	NA	1	1	1	NA	1	1	9	NA	NA	9	NA	1	1	NA	3	1	2	NA	NA	NA	NA	1
2020617350	2020617158	2020617242	2	2	Female	B	6	1	4	9	12	17	NA	38.86022949	Apr-16	Jul-16	Dec-16	Mar-17	Aug-17	NA	12/06/2019	2	2	2	2	NA	NA	1	1	1	NA	1	1	4	NA	NA	4	NA	2	2	NA	2	1	2	NA	NA	NA	NA	1
2020617353	2020617162	2020617247	2	2	Female	B	6	22	25	NA	34	38	50	59.93418121	Apr-16	Jul-16	NA	Mar-17	Aug-17	Aug-18	12/06/2019	3	3	2	2	5	NA	1	1	1	1	3	3	6	NA	NA	NA	NA	2	2	NA	NA	2	NA	NA	NA	NA	NA	1
2020617358	2020617120	2020617215	2	2	Female	FU1	6	NA	2	6	10	14	27	36.52598572	NA	Jul-16	Dec-16	Mar-17	Aug-17	Aug-18	13/06/2019	NA	2	2	2	5	NA	1	1	1	1	1	2	NA	NA	5	5	NA	3	3	3	3	1	3	NA	NA	NA	NA	NA
2020618306	2020618106	2020618203	2	2	Female	B	6	2	5	9	NA	17	30	39.74790192	May-16	Jul-16	Nov-16	NA	Jul-17	Aug-18	13/06/2019	2	2	2	NA	5	NA	1	1	NA	1	1	1	5	NA	6	NA	NA	3	NA	4	NA	1	4	NA	NA	NA	NA	1
2020618311	2020618111	2020618208	2	2	Male	B	6	5	7	NA	16	20	33	42.11502075	May-16	Jul-16	NA	Mar-17	Jul-17	Aug-18	13/06/2019	2	2	2	2	NA	NA	1	1	1	NA	4	1	6	NA	NA	NA	NA	4	4	NA	NA	2	NA	NA	NA	NA	NA	1
2020618313	2020618112	2020618209	2	2	Male	B	6	14	16	21	NA	29	42	51.25473785	May-16	Jul-16	Nov-16	NA	Jul-17	Aug-18	13/06/2019	2	2	2	NA	5	NA	1	1	NA	1	1	1	3	NA	3	3	NA	1	NA	1	1	1	1	NA	NA	NA	NA	1
2020618316	2020618117	2020618214	2	2	Male	B	6	18	21	25	NA	33	46	55.46295166	May-16	Jul-16	Nov-16	NA	Jul-17	Aug-18	13/06/2019	2	2	5	NA	5	NA	1	11	NA	1	1	1	5	NA	6	6	NA	NA	NA	4	4	1	4	NA	NA	NA	NA	3
2020618320	2020618127	2020618224	2	2	Male	B	6	10	13	17	21	NA	38	47.53967285	May-16	Jul-16	Nov-16	Mar-17	NA	Aug-18	13/06/2019	2	2	2	2	5	NA	1	1	1	1	1	1	6	NA	3	3	NA	1	1	1	1	1	1	NA	NA	NA	NA	1
2020618322	2020618129	2020618226	2	2	Female	B	6	3	6	10	14	18	31	NA	May-16	Jul-16	Nov-16	Mar-17	Jul-17	Aug-18	NA	2	2	2	2	5	NA	1	1	1	1	NA	NA	4	NA	NA	NA	NA	2	2	NA	NA	NA	NA	NA	NA	NA	NA	3
2020618323	2020618130	2020618227	2	2	Male	B	6	1	4	8	12	16	NA	38.53146362	May-16	Jul-16	Nov-16	Mar-17	Jul-17	NA	13/06/2019	2	2	2	2	NA	NA	1	1	1	NA	1	1	8	NA	NA	5	NA	2	2	NA	3	1	3	NA	NA	NA	NA	1
2020618324	2020618132	2020618232	2	2	Female	B	6	22	24	29	NA	37	50	59.17801666	May-16	Jul-16	Nov-16	NA	Jul-17	Aug-18	13/06/2019	5	2	2	NA	3	NA	1	1	NA	1	1	1	4	NA	4	5	NA	2	NA	2	3	1	3	NA	NA	NA	NA	2
2020618325	2020618133	2020618229	2	2	Male	B	6	2	4	9	13	17	30	NA	May-16	Jul-16	Nov-16	Mar-17	Jul-17	Aug-18	NA	2	5	5	4	5	NA	3	3	3	1	NA	NA	4	NA	7	NA	NA	NA	NA	2	NA	NA	NA	NA	NA	NA	NA	3
2020618329	2020618125	2020618222	2	2	Female	FU1	6	NA	2	6	10	14	27	36.69037247	NA	Jul-16	Nov-16	Mar-17	Jul-17	Aug-18	13/06/2019	NA	2	2	2	4	NA	1	1	1	8	8	3	NA	NA	7	13	NA	1	1	NA	8	1	1	NA	NA	NA	NA	NA
2020618330	2020618120	2020618217	2	2	Female	FU1	6	NA	1	6	10	14	27	36.23009872	NA	Jul-16	Nov-16	Mar-17	Jul-17	Aug-18	13/06/2019	NA	2	2	2	5	NA	1	1	1	1	1	1	NA	NA	5	5	NA	3	3	3	3	1	3	NA	NA	NA	NA	NA
2020719302	2020719103	2020719203	2	2	Female	B	6	18	21	25	29	33	NA	55.82459641	Apr-16	Jul-16	Nov-16	Mar-17	Jul-17	NA	10/06/2019	2	NA	2	2	NA	NA	NA	1	1	NA	1	1	4	NA	NA	4	NA	2	2	NA	2	1	2	NA	NA	NA	NA	1
2020821309	2020821113	2020821212	2	2	Male	B	6	22	25	NA	33	38	50	59.90130234	Apr-16	Jul-16	NA	Mar-17	Jul-17	Aug-18	08/06/2019	2	2	NA	2	NA	NA	1	NA	1	NA	1	1	4	NA	NA	NA	NA	NA	1	NA	NA	1	3	NA	NA	NA	NA	3
2020821315	2020821123	2020821223	2	2	Male	B	6	3	6	10	NA	19	31	40.89858627	Apr-16	Jul-16	Nov-16	NA	Jul-17	Aug-18	08/06/2019	2	2	5	NA	2	NA	1	3	NA	1	1	1	4	NA	NA	NA	NA	NA	NA	NA	NA	1	2	NA	NA	NA	NA	3
2020821317	2020821125	2020821225	2	2	Male	B	6	7	9	NA	17	22	34	43.9889946	Apr-16	Jul-16	NA	Mar-17	Jul-17	Aug-18	08/06/2019	2	2	NA	4	4	NA	1	NA	4	4	4	4	6	NA	4	1	NA	NA	NA	NA	2	1	2	NA	NA	NA	NA	1
2020821318	2020821127	2020821226	2	2	Female	B	6	3	6	10	14	19	31	NA	Apr-16	Jul-16	Nov-16	Mar-17	Jul-17	Aug-18	NA	2	2	2	2	5	NA	1	1	1	1	NA	NA	11	NA	7	NA	NA	1	1	1	NA	NA	NA	NA	NA	NA	NA	1
2020822307	2020822114	2020822253	2	2	Female	B	6	21	24	28	NA	36	49	58.38897705	Apr-16	Jul-16	Nov-16	NA	Jul-17	Aug-18	08/06/2019	NA	2	2	2	5	NA	1	1	1	1	1	1	NA	NA	10	10	NA	8	7	8	2	2	NA	NA	NA	NA	NA	NA
2020822313	2020822124	2020822221	2	2	Male	B	6	24	NA	31	35	39	52	61.11774063	Apr-16	NA	Nov-16	Mar-17	Jul-17	Aug-18	07/06/2019	2	NA	3	2	2	NA	NA	1	1	1	1	1	4	NA	NA	NA	NA	2	2	NA	NA	2	NA	NA	NA	NA	NA	1
2020822315	2020822128	2020822225	2	2	Male	B	6	6	9	13	NA	21	34	43.72597885	Apr-16	Jul-16	Nov-16	NA	Jul-17	Aug-18	07/06/2019	2	2	2	2	5	NA	1	1	1	1	1	1	5	NA	5	NA	NA	1	1	1	NA	2	NA	NA	NA	NA	NA	1
2020822321	2020822134	2020822230	2	2	Female	B	6	18	21	25	29	33	46	NA	Apr-16	Jul-16	Nov-16	Mar-17	Jul-17	Aug-18	NA	2	2	2	2	5	NA	1	1	1	1	NA	NA	4	NA	4	NA	NA	2	2	2	NA	NA	NA	NA	NA	NA	NA	3
2020822342	2020822137	2020822237	2	2	Male	FU1	6	NA	3	7	11	15	28	37.31502914	NA	Jul-16	Nov-16	Mar-17	Jul-17	Aug-18	07/06/2019	NA	2	2	2	5	NA	1	1	1	1	1	1	NA	NA	4	3	NA	1	1	1	1	2	NA	NA	NA	NA	NA	NA
2020923311	2020923113	2020923211	2	2	Female	B	6	8	NA	15	19	23	36	45.27118301	Apr-16	NA	Nov-16	Mar-17	Jul-17	Aug-18	13/06/2019	2	NA	2	2	5	NA	NA	1	1	1	1	1	4	NA	4	4	NA	2	2	2	2	1	2	NA	NA	NA	NA	1
2020923313	2020923116	2020923214	2	2	Male	B	6	4	7	11	15	NA	32	41.98351669	Apr-16	Jul-16	Nov-16	Mar-17	NA	Aug-18	13/06/2019	2	2	2	2	2	NA	1	1	1	1	1	1	4	NA	4	4	NA	2	2	2	2	1	2	NA	NA	NA	NA	1
2020923318	2020923122	2020923219	2	2	Male	B	6	1	4	NA	12	16	29	38.6629715	Apr-16	Jul-16	NA	Mar-17	Jul-17	Aug-18	13/06/2019	2	2	NA	2	5	NA	1	NA	1	1	1	1	5	NA	5	5	NA	NA	3	3	3	1	3	NA	NA	NA	NA	1
2020924304	2020924104	2020924202	2	2	Male	B	6	12	15	19	23	27	40	NA	Apr-16	Jul-16	Nov-16	Mar-17	Jul-17	Aug-18	NA	2	2	2	2	NA	NA	1	1	1	NA	NA	NA	6	NA	NA	NA	NA	1	1	NA	NA	NA	NA	NA	NA	NA	NA	3
2020924306	2020924106	2020924203	2	2	Female	B	6	6	9	13	17	21	NA	43.85748672	Apr-16	Jul-16	Nov-16	Mar-17	Jul-17	NA	09/06/2019	2	2	2	2	NA	NA	1	1	1	NA	3	3	5	NA	NA	3	NA	1	1	NA	1	2	NA	NA	NA	NA	NA	3
2020924313	2020924114	2020924211	2	2	Male	B	6	12	14	19	22	27	NA	48.95336914	Apr-16	Jul-16	Nov-16	Mar-17	Jul-17	NA	09/06/2019	2	2	5	4	NA	NA	1	3	3	NA	1	1	7	NA	NA	NA	NA	NA	NA	NA	NA	1	2	NA	NA	NA	NA	3
2020924314	2020924115	2020924212	2	2	Male	B	6	7	10	14	18	22	35	NA	Apr-16	Jul-16	Nov-16	Mar-17	Jul-17	Aug-18	NA	2	2	5	2	NA	NA	1	3	1	NA	NA	NA	3	NA	NA	NA	NA	NA	2	NA	NA	NA	NA	NA	NA	NA	NA	1
2020924316	2020924117	2020924214	2	2	Female	B	6	9	12	16	20	24	NA	46.25748444	Apr-16	Jul-16	Nov-16	Mar-17	Jul-17	NA	09/06/2019	2	2	2	2	NA	NA	1	1	1	NA	1	1	4	NA	NA	3	NA	2	2	NA	1	1	2	NA	NA	NA	NA	3
2020924318	2020924123	2020924220	2	2	Female	B	6	3	6	10	14	18	31	NA	Apr-16	Jul-16	Nov-16	Mar-17	Jul-17	Aug-18	NA	NA	NA	NA	NA	2	NA	NA	NA	NA	1	NA	NA	4	NA	NA	NA	NA	NA	NA	3	NA	NA	NA	NA	NA	NA	NA	1
2020925304	2020925105	2020925204	2	2	Female	B	6	7	10	14	NA	22	35	44.64652634	Apr-16	Jul-16	Nov-16	NA	Jul-17	Aug-18	12/06/2019	2	2	2	NA	5	NA	1	1	NA	1	1	1	3	NA	2	3	NA	1	NA	1	1	2	NA	NA	NA	NA	NA	1
2020925312	2020925117	2020925215	2	2	Female	B	6	13	16	20	24	28	NA	50.59720612	Apr-16	Jul-16	Nov-16	Mar-17	Jul-17	NA	12/06/2019	2	2	2	2	NA	NA	1	1	1	NA	1	1	4	NA	NA	4	NA	2	2	NA	2	1	2	NA	NA	NA	NA	1
2020925316	2020925106	2020925205	2	2	Male	FU1	6	NA	1	6	9	14	26	35.63831711	NA	Jul-16	Nov-16	Mar-17	Jul-17	Aug-18	12/06/2019	NA	2	2	2	5	NA	1	1	1	1	1	1	NA	NA	3	3	NA	1	1	1	1	2	NA	NA	NA	NA	NA	NA
2020926301	2020926101	2020926218	2	2	Male	B	6	21	24	28	NA	36	49	58.22459412	Apr-16	Jul-16	Nov-16	NA	Aug-17	Aug-18	12/06/2019	5	2	2	NA	5	NA	1	1	NA	1	1	1	2	NA	11	9	NA	1	NA	1	6	2	NA	NA	NA	NA	NA	1
2020926307	2020926109	2020926217	2	2	Female	B	6	22	25	NA	33	37	50	59.40815353	Apr-16	Jul-16	NA	Mar-17	Aug-17	Aug-18	12/06/2019	5	2	NA	2	3	NA	1	NA	1	1	1	1	5	NA	6	NA	NA	NA	1	1	NA	1	2	NA	NA	NA	NA	1
2021027304	2021027104	2021027204	2	2	Female	B	6	10	13	17	21	25	NA	47.04652405	May-16	Jul-16	Dec-16	Mar-17	Aug-17	NA	07/06/2019	2	2	2	2	NA	NA	1	1	1	NA	1	1	3	NA	NA	4	NA	2	1	NA	1	2	NA	NA	NA	NA	NA	1
2021027308	2021027108	2021027207	2	2	Male	B	6	10	13	17	21	25	38	NA	May-16	Jul-16	Dec-16	Mar-17	Aug-17	Aug-18	NA	2	2	2	3	2	NA	1	1	1	1	NA	NA	7	NA	NA	NA	NA	4	4	NA	NA	NA	NA	NA	NA	NA	NA	1
2021027309	2021027109	2021027208	2	2	Female	B	6	8	11	15	19	23	36	NA	May-16	Jul-16	Dec-16	Mar-17	Aug-17	Aug-18	NA	2	2	2	2	3	NA	1	1	1	1	NA	NA	5	NA	5	NA	NA	3	3	4	NA	NA	NA	NA	NA	NA	NA	3
2021027311	2021027111	2021027210	2	2	Female	B	6	10	13	17	21	25	38	NA	May-16	Jul-16	Dec-16	Mar-17	Aug-17	Aug-18	NA	2	2	2	2	5	NA	1	1	1	1	NA	NA	5	NA	5	NA	NA	3	3	3	NA	NA	NA	NA	NA	NA	NA	3
2021027315	2021027115	2021027213	2	2	Male	B	6	3	6	10	14	18	31	NA	May-16	Jul-16	Dec-16	Mar-17	Aug-17	Aug-18	NA	2	2	2	2	5	NA	1	1	1	1	NA	NA	3	NA	3	NA	NA	1	1	1	NA	NA	NA	NA	NA	NA	NA	3
2021027321	2021027124	2021027222	2	2	Male	B	6	7	10	14	18	22	35	NA	May-16	Jul-16	Dec-16	Mar-17	Aug-17	Aug-18	NA	2	2	2	2	5	NA	1	1	1	1	NA	NA	6	NA	3	NA	NA	1	1	1	NA	NA	NA	NA	NA	NA	NA	3
2021027324	2021027128	2021027226	2	2	Female	B	6	6	9	13	17	21	NA	43.59447098	May-16	Jul-16	Dec-16	Mar-17	Aug-17	NA	07/06/2019	2	2	2	2	NA	NA	1	1	1	NA	1	1	5	NA	NA	5	NA	2	2	NA	2	1	2	NA	NA	NA	NA	3
2021027327	2021027131	2021027247	2	2	Male	B	6	21	NA	28	31	36	48	57.76432037	May-16	NA	Dec-16	Mar-17	Aug-17	Aug-18	07/06/2019	2	NA	2	2	5	NA	NA	1	1	1	1	1	8	NA	4	4	NA	2	2	2	2	1	2	NA	NA	NA	NA	3
2021027328	2021027132	2021027229	2	2	Male	B	6	12	15	19	NA	27	40	49.28213882	May-16	Jul-16	Dec-16	NA	Aug-17	Aug-18	07/06/2019	2	2	2	NA	5	NA	1	1	NA	1	1	1	3	NA	3	3	NA	1	NA	1	1	1	1	NA	NA	NA	NA	3
2021027330	2021027134	2021027231	2	2	Female	B	6	24	27	NA	35	39	52	60.98623276	May-16	Jul-16	NA	Mar-17	Aug-17	Aug-18	07/06/2019	2	2	NA	2	5	NA	1	NA	1	1	8	1	5	NA	5	5	NA	NA	3	3	3	1	3	NA	NA	NA	NA	1
2021027341	2021027118	2021027216	2	2	Female	FU1	6	NA	2	6	10	14	27	36.49311066	NA	Jul-16	Dec-16	Mar-17	Aug-17	Aug-18	07/06/2019	NA	2	2	2	5	NA	1	1	1	1	8	1	NA	NA	3	3	NA	1	1	1	1	2	NA	NA	NA	NA	NA	NA
2021028303	2021028103	2021028203	2	2	Male	B	6	8	11	15	19	NA	36	45.33693695	Apr-16	Jul-16	Nov-16	Mar-17	NA	Aug-18	13/06/2019	5	2	2	4	4	NA	1	1	9	2	8	8	7	NA	6	6	NA	3	NA	NA	3	1	3	NA	NA	NA	NA	1
2021028305	2021028109	2021028207	2	2	Female	B	6	11	14	NA	22	26	39	48.72323608	Apr-16	Jul-16	NA	Mar-17	Jul-17	Aug-18	13/06/2019	2	2	NA	2	5	NA	1	NA	1	1	1	1	4	NA	4	4	NA	NA	2	2	2	1	2	NA	NA	NA	NA	1
2021029301	2021029101	2021029201	2	2	Male	B	6	15	17	22	NA	30	43	52.07665634	Apr-16	Jul-16	Nov-16	NA	Aug-17	Aug-18	10/06/2019	2	2	2	NA	3	NA	1	1	NA	1	3	1	3	NA	3	7	NA	1	NA	3	4	1	5	NA	NA	NA	NA	1
2021029304	2021029104	2021029204	2	2	Female	B	6	18	21	NA	29	33	46	55.49583054	Apr-16	Jul-16	NA	Mar-17	Aug-17	Aug-18	10/06/2019	2	2	NA	2	5	NA	1	NA	1	1	1	1	4	NA	3	3	NA	NA	2	2	2	1	2	NA	NA	NA	NA	1
2021029305	2021029105	2021029205	2	2	Female	B	6	7	10	NA	19	23	35	44.94241714	Apr-16	Jul-16	NA	Mar-17	Aug-17	Aug-18	10/06/2019	2	5	NA	2	5	NA	99	NA	1	1	1	1	6	NA	6	6	NA	NA	2	2	3	1	3	NA	NA	NA	NA	1
2021029309	2021029109	2021029208	2	2	Female	B	6	0	3	NA	12	16	28	38.03831482	Apr-16	Jul-16	NA	Mar-17	Aug-17	Aug-18	10/06/2019	2	2	NA	2	5	NA	1	NA	1	1	1	1	3	NA	3	3	NA	NA	1	1	1	2	NA	NA	NA	NA	NA	1
2021029310	2021029110	2021029209	2	2	Female	B	6	22	25	29	33	37	50	NA	Apr-16	Jul-16	Nov-16	Mar-17	Aug-17	Aug-18	NA	2	2	2	2	5	NA	1	1	1	1	NA	NA	3	NA	3	NA	NA	1	1	1	NA	NA	NA	NA	NA	NA	NA	1
2021029311	2021029111	2021029210	2	2	Male	B	6	13	16	NA	24	28	41	50.72871017	Apr-16	Jul-16	NA	Mar-17	Aug-17	Aug-18	10/06/2019	2	2	NA	3	2	NA	1	NA	1	1	8	3	3	NA	NA	5	NA	NA	1	NA	2	1	2	NA	NA	NA	NA	1
2021029313	2021029113	2021029212	2	2	Female	B	6	8	11	NA	19	23	36	45.33693695	Apr-16	Jul-16	NA	Mar-17	Aug-17	Aug-18	10/06/2019	2	2	NA	2	3	NA	1	NA	1	1	1	1	4	NA	6	NA	NA	NA	2	2	NA	1	3	NA	NA	NA	NA	3
2021029315	2021029115	2021029214	2	2	Female	B	6	20	23	28	31	36	NA	57.89582825	Apr-16	Jul-16	Nov-16	Mar-17	Aug-17	NA	10/06/2019	2	2	2	2	NA	NA	1	1	1	NA	1	1	7	NA	NA	6	NA	1	1	NA	1	2	NA	NA	NA	NA	NA	1
2021029321	2021029121	2021029220	2	2	Male	B	6	11	14	18	22	26	39	NA	Apr-16	Jul-16	Nov-16	Mar-17	Aug-17	Aug-18	NA	2	2	2	2	2	NA	1	1	1	1	NA	NA	3	NA	NA	NA	NA	1	1	NA	NA	NA	NA	NA	NA	NA	NA	1
2021029322	2021029122	2021029224	2	2	Female	B	6	6	9	NA	18	22	34	44.02186966	Apr-16	Jul-16	NA	Mar-17	Aug-17	Aug-18	10/06/2019	2	2	2	2	4	NA	1	1	1	1	4	4	7	NA	NA	5	NA	2	2	NA	2	1	2	NA	NA	NA	NA	1
2021031307	2021031110	2021031209	2	2	Male	B	6	3	5	10	14	18	NA	40.14242172	Apr-16	Jul-16	Nov-16	Mar-17	Jul-17	NA	13/06/2019	2	2	2	2	5	NA	1	1	1	1	1	1	4	NA	4	4	NA	2	2	2	2	1	2	NA	NA	NA	NA	1
2021031310	2021031113	2021031219	2	2	Male	B	6	22	24	29	33	37	NA	59.11226273	Apr-16	Jul-16	Nov-16	Mar-17	Jul-17	NA	13/06/2019	5	2	2	2	5	NA	1	1	1	1	1	1	3	NA	3	3	NA	1	1	1	1	1	2	NA	NA	NA	NA	1
2021031312	2021031115	2021031213	2	2	Male	B	6	3	6	10	14	18	NA	40.8657074	Apr-16	Jul-16	Nov-16	Mar-17	Jul-17	NA	13/06/2019	2	2	2	2	5	NA	1	1	1	1	1	1	4	NA	3	3	NA	1	1	1	1	2	NA	NA	NA	NA	NA	1
2021031314	2021031117	2021031215	2	2	Male	B	6	2	5	9	13	17	NA	39.74790192	Apr-16	Jul-16	Nov-16	Mar-17	Jul-17	NA	13/06/2019	2	2	NA	3	5	NA	1	NA	1	1	1	1	4	NA	NA	3	NA	NA	1	1	1	2	NA	NA	NA	NA	NA	3
2021032304	2021032104	2021032204	2	2	Female	B	6	9	12	16	20	24	NA	46.75063324	Apr-16	Jul-16	Nov-16	Mar-17	Jul-17	NA	09/06/2019	2	2	2	2	NA	NA	1	1	1	NA	1	1	7	NA	NA	4	NA	2	2	NA	2	1	2	NA	NA	NA	NA	1
2021032305	2021032105	2021032205	2	2	Male	B	6	4	NA	11	15	19	32	41.58899689	Apr-16	NA	Nov-16	Mar-17	Jul-17	Aug-18	09/06/2019	2	NA	5	2	5	NA	NA	2	1	1	1	1	5	NA	6	4	NA	NA	1	1	1	2	NA	NA	NA	NA	NA	1
2021032312	2021032112	2021032237	2	2	Female	B	6	16	19	NA	27	31	44	53.39172363	Apr-16	Jul-16	NA	Mar-17	Jul-17	Aug-18	09/06/2019	5	2	NA	2	5	NA	1	NA	1	1	1	1	5	NA	5	5	NA	NA	1	1	1	2	NA	NA	NA	NA	NA	1
2021032316	2021032130	2021032227	2	2	Female	B	6	14	17	21	25	29	42	NA	Apr-16	Jul-16	Nov-16	Mar-17	Jul-17	Aug-18	NA	2	2	2	2	5	NA	8	1	1	1	NA	NA	4	NA	2	NA	NA	1	1	1	NA	NA	NA	NA	NA	NA	NA	1
2021032318	2021032132	2021032229	2	2	Male	B	6	2	5	9	13	NA	30	39.68214798	Apr-16	Jul-16	Nov-16	Mar-17	NA	Aug-18	09/06/2019	2	2	2	2	2	NA	1	1	1	1	1	1	5	NA	5	4	NA	1	1	1	1	2	NA	NA	NA	NA	NA	1
2021032323	2021032114	2021032211	2	2	Female	FU1	6	NA	2	6	10	14	27	36.62461853	NA	Jul-16	Nov-16	Mar-17	Jul-17	Aug-18	10/06/2019	NA	2	2	2	2	NA	1	1	1	1	1	1	NA	NA	5	8	NA	3	3	3	3	1	3	NA	NA	NA	NA	NA
2021032325	2021032126	2021032223	2	2	Male	FU1	6	NA	2	7	11	15	27	36.98625946	NA	Jul-16	Nov-16	Mar-17	Jul-17	Aug-18	09/06/2019	NA	2	5	2	5	NA	1	11	1	1	1	1	NA	NA	5	5	NA	NA	3	3	2	1	3	NA	NA	NA	NA	NA
2021033316	2021033116	2021033215	2	2	Male	B	6	9	11	NA	19	23	36	45.96159363	May-16	Jul-16	NA	Mar-17	Jul-17	Aug-18	12/06/2019	2	2	NA	4	5	NA	1	NA	5	1	1	1	6	NA	6	6	NA	NA	NA	4	3	1	4	NA	NA	NA	NA	3
2021033318	2021033118	2021033217	2	2	Male	B	6	4	NA	11	15	19	32	41.22735214	May-16	NA	Nov-16	Mar-17	Jul-17	Aug-18	12/06/2019	2	NA	2	2	3	NA	NA	1	1	1	1	1	7	NA	11	NA	NA	5	4	6	NA	1	6	NA	NA	NA	NA	3
2021033319	2021033119	2021033218	2	2	Male	B	6	16	19	NA	27	31	44	53.35884476	May-16	Jul-16	NA	Mar-17	Jul-17	Aug-18	12/06/2019	NA	NA	2	2	2	NA	NA	1	1	1	1	1	4	NA	NA	NA	NA	3	3	3	NA	1	3	NA	NA	NA	NA	3
2021034304	2021034109	2021034209	2	2	Female	B	6	7	10	15	NA	22	35	44.90953827	Apr-16	Jul-16	Nov-16	NA	Jul-17	Aug-18	11/06/2019	2	2	2	NA	5	NA	1	1	NA	1	2	1	4	NA	4	4	NA	2	NA	2	2	1	2	NA	NA	NA	NA	3
2021034319	2021034130	2021034224	2	2	Female	B	6	11	14	18	22	26	NA	48.62460327	Apr-16	Jul-16	Nov-16	Mar-17	Jul-17	NA	11/06/2019	2	2	2	2	NA	NA	1	1	1	NA	1	1	5	NA	NA	5	NA	2	2	NA	3	1	2	NA	NA	NA	NA	3
2021034327	2021034115	2021034213	2	2	Female	FU1	6	NA	1	5	9	13	26	35.4410553	NA	Jul-16	Nov-16	Mar-17	Jul-17	Aug-18	11/06/2019	NA	2	2	2	5	NA	1	1	1	1	1	1	NA	NA	4	4	NA	2	2	2	2	1	2	NA	NA	NA	NA	NA
2021034334	2021034119	2021034216	2	2	Male	B	6	NA	NA	11	7	11	24	33.59996414	Apr-16	NA	Nov-16	Mar-17	Jul-17	Aug-18	11/06/2019	NA	NA	2	2	5	NA	NA	1	1	1	1	1	NA	NA	6	5	NA	4	4	4	2	1	4	NA	NA	NA	NA	NA
2021135305	2021135106	2021135205	2	2	Male	B	6	20	23	27	31	35	48	NA	Apr-16	Jul-16	Nov-16	Mar-17	Jul-17	Aug-18	NA	2	2	2	2	NA	NA	1	2	1	NA	8	1	3	NA	NA	4	NA	1	1	NA	2	1	2	NA	NA	4	NA	3
2021135311	2021135114	2021135212	2	2	Female	B	6	17	20	NA	28	32	45	54.18076324	Apr-16	Jul-16	NA	Mar-17	Jul-17	Aug-18	08/06/2019	NA	NA	2	2	5	NA	NA	1	1	1	1	1	14	NA	NA	NA	NA	2	2	2	NA	2	NA	NA	NA	NA	NA	1
2021135312	2021135115	2021135213	2	2	Male	B	6	9	12	16	20	24	37	NA	Apr-16	Jul-16	Nov-16	Mar-17	Jul-17	Aug-18	NA	2	2	2	2	5	NA	1	1	1	1	NA	NA	3	NA	8	NA	NA	3	3	3	NA	NA	NA	NA	NA	NA	NA	1
2021135316	2021135120	2021135217	2	2	Male	B	6	11	14	19	23	26	39	NA	Apr-16	Jul-16	Nov-16	Mar-17	Jul-17	Aug-18	NA	2	2	2	2	5	NA	1	1	1	1	NA	NA	7	NA	8	NA	NA	3	3	3	NA	NA	NA	NA	NA	NA	NA	1
2021135319	2021135124	2021135221	2	2	Male	B	6	16	19	23	27	31	44	NA	Apr-16	Jul-16	Dec-16	Mar-17	Jul-17	Aug-18	NA	NA	NA	NA	NA	2	NA	NA	NA	NA	1	NA	NA	7	NA	NA	NA	NA	NA	NA	2	NA	NA	NA	NA	NA	NA	NA	1
2021135325	2021135129	2021135230	2	2	Male	B	6	15	18	22	26	NA	43	52.27391434	Apr-16	Jul-16	Nov-16	Mar-17	NA	Aug-18	08/06/2019	2	2	2	2	2	NA	1	1	1	1	1	1	3	NA	NA	NA	NA	1	1	NA	NA	1	2	NA	NA	NA	NA	1
2021135327	2021135137	2021135234	2	2	Male	B	6	13	15	NA	24	28	41	50.0054245	Apr-16	Jul-16	NA	Mar-17	Jul-17	Aug-18	08/06/2019	2	3	2	2	5	NA	1	1	1	1	1	1	3	NA	NA	NA	NA	2	2	NA	NA	1	3	NA	NA	NA	NA	1
2021135342	2021135155	2021135252	2	2	Female	B	6	12	NA	19	23	27	40	49.54515076	Apr-16	NA	Dec-16	Mar-17	Jul-17	Aug-18	08/06/2019	2	NA	2	2	5	NA	NA	1	1	1	1	1	6	NA	6	6	NA	2	2	2	2	1	2	NA	NA	NA	NA	3
2021135345	2021135161	2021135258	2	2	Male	B	6	9	12	17	21	24	37	NA	Apr-16	Jul-16	Nov-16	Mar-17	Jul-17	Aug-18	NA	2	2	2	2	5	NA	1	1	1	1	NA	NA	2	NA	2	NA	NA	2	2	2	NA	NA	NA	NA	NA	NA	NA	1
2021135348	2021135164	2021135260	2	2	Male	B	6	8	11	15	19	23	36	NA	Apr-16	Jul-16	Nov-16	Mar-17	Jul-17	Aug-18	NA	2	2	2	2	4	NA	1	1	1	5	NA	NA	5	NA	2	NA	NA	4	4	NA	NA	NA	NA	NA	NA	NA	NA	1
2021135349	2021135103	2021135203	2	2	Female	FU1	6	NA	1	6	10	14	26	35.90132904	NA	Jul-16	Nov-16	Mar-17	Jul-17	Aug-18	08/06/2019	NA	2	2	2	NA	NA	1	1	1	NA	1	1	NA	NA	NA	7	NA	1	1	NA	1	1	1	NA	NA	NA	NA	NA
2021135352	2021135154	2021135251	2	2	Male	FU1	6	NA	1	5	9	13	26	35.3424263	NA	Jul-16	Nov-16	Mar-17	Jul-17	Aug-18	08/06/2019	NA	2	2	2	5	NA	1	1	1	1	8	1	NA	NA	4	4	NA	2	2	2	2	1	2	NA	NA	4	NA	NA
2021136306	2021136107	2021136207	2	2	Male	B	6	9	11	16	NA	24	37	46.02734756	Apr-16	Jul-16	Nov-16	NA	Jul-17	Aug-18	08/06/2019	2	2	2	3	5	NA	1	1	1	1	1	1	5	NA	5	5	NA	1	1	2	2	1	2	NA	NA	NA	NA	3
2021136315	2021136118	2021136217	2	2	Male	FU1	6	NA	23	27	31	35	48	57.07390976	NA	Jul-16	Nov-16	Mar-17	Jul-17	Aug-18	08/06/2019	2	2	2	2	5	NA	1	1	1	1	1	1	5	NA	5	5	NA	3	3	3	2	1	3	NA	NA	NA	NA	1
2021136325	2021136129	2021136228	2	2	Female	B	6	18	NA	25	29	33	46	55.29856873	Apr-16	NA	Nov-16	Mar-17	Jul-17	Aug-18	08/06/2019	2	NA	2	2	4	NA	NA	1	1	3	1	1	6	NA	12	3	NA	1	1	NA	1	2	NA	NA	NA	NA	NA	3
2021136326	2021136130	2021136229	2	2	Female	B	6	24	27	NA	35	39	52	61.47938538	Apr-16	Jul-16	NA	Mar-17	Jul-17	Aug-18	08/06/2019	2	2	NA	2	5	NA	1	NA	1	1	1	1	10	NA	9	12	NA	NA	1	1	3	2	NA	NA	NA	NA	NA	1
2021137303	2021137104	2021137204	2	2	Female	B	6	25	28	32	36	40	53	NA	Apr-16	Jul-16	Nov-16	Mar-17	Jul-17	Aug-18	NA	2	2	2	2	5	NA	1	1	1	1	NA	NA	4	NA	4	NA	NA	2	2	2	NA	NA	NA	NA	NA	NA	NA	1
2021137304	2021137105	2021137205	2	2	Male	B	6	22	NA	29	33	37	50	59.83555222	Apr-16	NA	Nov-16	Mar-17	Jul-17	Aug-18	11/06/2019	2	NA	2	2	2	NA	NA	1	1	1	1	1	5	NA	NA	NA	NA	3	3	NA	NA	1	4	NA	NA	NA	NA	3
2021137306	2021137107	2021137207	2	2	Male	B	6	9	12	16	20	24	NA	46.42186737	Apr-16	Jul-16	Nov-16	Mar-17	Jul-17	NA	11/06/2019	2	2	2	2	5	NA	1	1	1	1	1	1	3	NA	5	5	NA	3	3	3	2	1	3	NA	NA	NA	NA	1
2021137307	2021137108	2021137208	2	2	Female	B	6	7	10	14	18	22	NA	44.44926453	Apr-16	Jul-16	Nov-16	Mar-17	Jul-17	NA	11/06/2019	2	2	2	2	5	NA	1	1	1	1	1	1	3	NA	3	3	NA	1	1	1	1	2	NA	NA	NA	NA	NA	1
2021137311	2021137112	2021137211	2	2	Female	B	6	12	14	19	22	27	NA	48.95336914	Apr-16	Jul-16	Nov-16	Mar-17	Jul-17	NA	11/06/2019	2	2	2	2	3	NA	1	1	1	1	1	1	3	NA	NA	NA	NA	1	1	NA	NA	1	2	NA	NA	NA	NA	1
2021137312	2021137113	2021137246	2	2	Male	B	6	21	24	28	32	36	49	NA	Apr-16	Jul-16	Nov-16	Mar-17	Jul-17	Aug-18	NA	5	5	2	2	5	NA	1	1	1	1	NA	NA	6	NA	6	NA	NA	4	4	4	NA	NA	NA	NA	NA	NA	NA	1
2021137313	2021137114	2021137212	2	2	Female	B	6	5	NA	12	16	20	33	42.3780365	Apr-16	NA	Nov-16	Mar-17	Jul-17	Aug-18	11/06/2019	2	NA	2	2	5	NA	NA	1	1	1	3	3	7	NA	7	7	NA	1	1	1	1	2	NA	NA	NA	NA	NA	1
2021137316	2021137117	2021137214	2	2	Female	B	6	8	11	15	NA	23	35	45.10680008	Apr-16	Jul-16	Nov-16	NA	Jul-17	Aug-18	11/06/2019	2	2	2	NA	5	NA	1	1	NA	1	1	1	7	NA	3	6	NA	5	NA	5	3	1	5	NA	NA	NA	NA	3
2021137318	2021137119	2021137216	2	2	Female	B	6	4	NA	11	15	19	32	41.58899689	Apr-16	NA	Nov-16	Mar-17	Jul-17	Aug-18	12/06/2019	NA	NA	2	2	5	NA	NA	1	1	1	1	1	NA	NA	5	5	NA	3	3	3	2	1	3	NA	NA	NA	NA	NA
2021137321	2021137122	2021137219	2	2	Male	B	6	2	5	9	NA	17	30	39.74790192	Apr-16	Jul-16	Nov-16	NA	Jul-17	Aug-18	11/06/2019	2	2	2	NA	5	NA	1	1	NA	1	1	1	5	NA	5	1	NA	2	NA	2	3	1	2	NA	NA	NA	NA	1
2021137323	2021137124	2021137221	2	2	Female	FU1	6	NA	9	13	17	21	34	43.33145905	NA	Jul-16	Nov-16	Mar-17	Jul-17	Aug-18	11/06/2019	2	2	2	2	5	NA	1	1	1	1	1	1	5	NA	3	3	NA	1	1	1	1	2	NA	NA	NA	NA	NA	1
2021137326	2021137128	2021137225	2	2	Female	B	6	7	10	14	18	22	NA	44.71228027	Apr-16	Jul-16	Nov-16	Mar-17	Jul-17	NA	11/06/2019	2	2	2	2	NA	NA	1	1	1	NA	1	1	9	NA	NA	9	NA	1	1	NA	3	2	NA	NA	NA	NA	NA	1
2021137330	2021137147	2021137243	2	2	Male	B	6	14	17	22	NA	29	42	51.87939453	Apr-16	Jul-16	Nov-16	NA	Jul-17	Aug-18	11/06/2019	2	2	2	NA	5	NA	1	1	NA	1	1	1	3	NA	4	4	NA	3	NA	3	3	1	3	NA	NA	NA	NA	1
2021138302	2021138102	2021138201	2	2	Female	B	6	3	6	NA	14	18	31	40.10954666	Apr-16	Jul-16	NA	Mar-17	Jul-17	Aug-18	13/06/2019	2	2	NA	2	5	NA	1	NA	1	1	1	1	5	NA	5	9	NA	NA	3	3	5	1	3	NA	NA	NA	NA	1
2021138303	2021138103	2021138202	2	2	Male	B	6	3	6	10	NA	18	31	40.2739296	Apr-16	Jul-16	Dec-16	NA	Jul-17	Aug-18	13/06/2019	2	2	2	NA	2	NA	1	1	NA	1	1	1	5	NA	NA	NA	NA	2	NA	NA	NA	2	NA	NA	NA	NA	NA	1
2021138309	2021138111	2021138209	2	2	Female	B	6	3	6	NA	14	18	31	40.6684494	Apr-16	Jul-16	NA	Mar-17	Jul-17	Aug-18	13/06/2019	2	2	NA	3	4	NA	1	NA	1	3	3	3	3	NA	NA	NA	NA	NA	1	NA	NA	1	2	NA	NA	NA	NA	1
2021138313	2021138118	2021138215	2	2	Female	B	6	19	NA	26	30	34	47	56.44925308	Apr-16	NA	Dec-16	Mar-17	Jul-17	Aug-18	13/06/2019	NA	5	5	NA	5	NA	11	1	NA	1	1	1	10	NA	8	7	NA	NA	NA	NA	3	1	5	NA	NA	NA	NA	1
2021138328	2021138113	2021138210	2	2	Female	FU1	6	NA	1	6	9	13	26	35.96708298	NA	Jul-16	Dec-16	Mar-17	Jul-17	Aug-18	13/06/2019	NA	2	2	2	5	NA	1	1	1	1	1	1	NA	NA	2	3	NA	1	1	1	1	2	NA	NA	NA	NA	NA	NA
2021138329	2021138116	2021138213	2	2	Male	FU1	6	NA	1	5	9	13	26	35.86845398	NA	Jul-16	Dec-16	Mar-17	Jul-17	Aug-18	13/06/2019	NA	2	2	2	4	NA	1	1	1	5	1	1	NA	NA	7	7	NA	7	7	NA	4	1	7	NA	NA	4	NA	NA
2021138330	2021138105	2021138204	2	2	Male	FU1	6	NA	0	4	8	12	25	34.71776962	NA	Jul-16	Dec-16	Mar-17	Jul-17	Aug-18	13/06/2019	NA	2	2	2	5	NA	1	1	1	1	1	1	NA	NA	4	4	NA	2	2	2	2	1	2	NA	NA	NA	NA	NA
2021139301	2021139101	2021139201	2	2	Female	B	6	7	10	15	NA	22	35	44.90953827	Apr-16	Jul-16	Nov-16	NA	Jul-17	Aug-18	07/06/2019	2	2	2	2	5	NA	1	1	1	1	1	1	7	NA	6	6	NA	3	3	3	3	1	3	NA	NA	NA	NA	3
2021139305	2021139105	2021139205	2	2	Male	B	6	20	23	27	NA	35	48	57.76432037	Apr-16	Jul-16	Nov-16	NA	Jul-17	Aug-18	07/06/2019	2	2	2	2	5	NA	1	1	1	1	1	1	6	NA	5	6	NA	3	3	3	3	1	3	NA	NA	NA	NA	1
2021139307	2021139107	2021139207	2	2	Male	B	6	2	5	9	NA	17	30	39.58351898	Apr-16	Jul-16	Nov-16	NA	Jul-17	Aug-18	08/06/2019	2	2	2	2	5	NA	1	1	1	3	NA	NA	12	NA	10	NA	NA	2	2	2	NA	NA	NA	NA	NA	NA	NA	1
2021139315	2021139123	2021139221	2	2	Female	B	6	24	26	31	NA	39	52	61.01911163	Apr-16	Jul-16	Nov-16	NA	Jul-17	Aug-18	08/06/2019	2	2	2	2	5	NA	1	1	1	1	1	1	5	NA	5	5	NA	3	3	3	3	1	3	NA	NA	NA	NA	1
2021139328	2021139137	2021139235	2	2	Male	B	6	7	10	14	18	22	35	NA	Apr-16	Jul-16	Nov-16	Mar-17	Jul-17	Aug-18	NA	2	2	2	2	5	NA	1	1	1	1	NA	NA	7	NA	3	NA	NA	7	7	7	NA	NA	NA	NA	NA	NA	NA	1
2021240308	2021240112	2021240231	2	2	Male	B	6	21	24	28	NA	36	49	58.61911392	Apr-16	Jul-16	Nov-16	NA	Jul-17	Aug-18	09/06/2019	5	5	2	NA	5	NA	1	1	NA	1	1	1	5	NA	5	5	NA	3	NA	3	3	1	3	NA	NA	NA	NA	3
2021240315	2021240121	2021240219	2	2	Female	B	6	6	9	13	17	21	34	NA	Apr-16	Jul-16	Nov-16	Mar-17	Jul-17	Aug-18	NA	2	2	2	2	5	NA	1	1	1	1	NA	NA	6	NA	7	NA	NA	4	4	4	NA	NA	NA	NA	NA	NA	NA	1
2021240317	2021240123	2021240221	2	2	Male	B	6	6	8	NA	17	21	33	42.93693924	Apr-16	Jul-16	NA	Mar-17	Jul-17	Aug-18	09/06/2019	2	5	NA	2	5	NA	1	NA	1	1	1	1	9	NA	4	5	NA	NA	3	3	3	1	3	NA	NA	NA	NA	1
2021240320	2021240126	2021240224	2	2	Male	B	6	1	4	8	12	NA	29	38.39995956	Apr-16	Jul-16	Nov-16	Mar-17	NA	Aug-18	09/06/2019	2	2	2	2	5	NA	1	1	1	1	1	1	6	NA	4	5	NA	3	3	3	3	1	3	NA	NA	4	NA	1
2021240328	2021240102	2021240202	2	2	Female	FU1	6	NA	1	5	9	13	26	35.2437973	NA	Jul-16	Nov-16	Mar-17	Jul-17	Aug-18	09/06/2019	NA	2	2	2	5	NA	1	1	1	1	1	1	NA	NA	14	18	NA	2	2	2	7	1	2	NA	NA	4	NA	NA
2021241305	2021241105	2021241204	2	2	Female	B	6	1	4	8	12	17	NA	38.86022949	May-16	Jul-16	Nov-16	Mar-17	Aug-17	NA	12/06/2019	2	2	2	2	NA	NA	1	1	1	NA	3	3	6	NA	NA	4	NA	1	1	NA	2	1	1	NA	NA	4	NA	1
2021241306	2021241106	2021241205	2	2	Female	B	6	7	10	NA	18	23	35	44.87666321	May-16	Jul-16	NA	Mar-17	Aug-17	Aug-18	12/06/2019	2	2	NA	2	5	NA	1	NA	1	1	1	1	5	NA	5	5	NA	NA	1	1	1	2	NA	NA	NA	NA	NA	3
2021241315	2021241116	2021241215	2	2	Female	B	6	8	NA	15	19	24	36	45.83008575	May-16	NA	Nov-16	Mar-17	Aug-17	Aug-18	12/06/2019	NA	NA	NA	NA	2	NA	NA	NA	NA	1	1	1	3	NA	10	NA	NA	NA	NA	2	NA	1	2	NA	NA	NA	NA	1
2021242302	2021242102	2021242201	2	2	Female	B	6	5	8	12	NA	20	33	42.4766655	May-16	Jul-16	Nov-16	NA	Jul-17	Aug-18	07/06/2019	NA	NA	NA	NA	2	NA	NA	NA	NA	1	1	1	5	NA	NA	NA	NA	NA	NA	3	NA	2	NA	NA	NA	NA	NA	1
2021242305	2021242105	2021242216	2	2	Male	B	6	16	18	22	NA	30	43	52.66843414	May-16	Jul-16	Nov-16	NA	Jul-17	Aug-18	07/06/2019	5	2	2	2	NA	NA	1	1	1	NA	1	1	4	NA	NA	4	NA	1	1	NA	2	1	1	NA	NA	NA	NA	1
2021242306	2021242106	2021242204	2	2	Male	B	6	8	10	14	NA	23	35	44.94241714	May-16	Jul-16	Nov-16	NA	Jul-17	Aug-18	07/06/2019	2	2	2	2	5	NA	1	1	1	1	1	1	13	NA	3	NA	NA	2	2	2	NA	1	3	NA	NA	NA	NA	1
2021242308	2021242108	2021242206	2	2	Female	B	6	12	15	19	NA	27	40	49.54515076	May-16	Jul-16	Nov-16	NA	Jul-17	Aug-18	07/06/2019	2	2	2	2	5	NA	1	1	1	1	1	1	3	NA	3	NA	NA	1	1	1	NA	2	NA	NA	NA	NA	NA	1
2021242313	2021242113	2021242209	2	2	Male	B	6	13	16	20	NA	28	41	50.59720612	May-16	Jul-16	Nov-16	NA	Jul-17	Aug-18	07/06/2019	2	2	2	2	5	NA	1	1	1	1	8	8	6	NA	5	5	NA	3	3	3	3	1	3	NA	NA	NA	NA	1
2021242317	2021242118	2021242215	2	2	Female	B	6	24	27	31	NA	39	51	61.01911163	May-16	Jul-16	Nov-16	NA	Jul-17	Aug-18	07/06/2019	5	2	2	2	2	NA	1	1	1	1	1	1	5	NA	6	5	NA	3	3	4	4	1	4	NA	NA	NA	NA	1
2021243305	2021243105	2021243205	2	2	Female	B	6	4	6	11	NA	19	31	41.09584427	May-16	Jul-16	Nov-16	NA	Aug-17	Aug-18	10/06/2019	2	2	2	NA	4	NA	1	1	NA	3	3	1	5	NA	5	5	NA	1	NA	NA	1	2	NA	NA	NA	NA	NA	3
2021243306	2021243106	2021243206	2	2	Female	B	6	2	4	NA	12	17	29	38.82735443	May-16	Jul-16	NA	Mar-17	Aug-17	Aug-18	11/06/2019	2	2	2	2	5	NA	1	1	1	1	1	1	5	NA	NA	NA	NA	3	3	3	NA	1	3	NA	NA	NA	NA	1
2021243309	2021243108	2021243217	2	2	Male	B	6	21	24	NA	32	36	49	58.55335999	May-16	Jul-16	NA	Mar-17	Aug-17	Aug-18	10/06/2019	5	5	NA	4	2	NA	1	NA	1	1	2	2	4	NA	NA	4	NA	NA	NA	NA	2	1	2	NA	NA	NA	NA	1
2021243310	2021243109	2021243219	2	2	Female	B	6	19	NA	26	30	34	47	56.25199127	May-16	NA	Nov-16	Mar-17	Aug-17	Aug-18	10/06/2019	5	NA	5	4	5	NA	NA	3	1	1	1	1	3	NA	3	3	NA	NA	NA	1	1	2	NA	NA	NA	NA	NA	3
2021243313	2021243113	2021243210	2	2	Male	B	6	4	6	10	NA	19	31	40.96434021	May-16	Jul-16	Nov-16	NA	Aug-17	Aug-18	10/06/2019	2	2	2	NA	5	NA	1	1	NA	1	1	1	6	NA	4	4	NA	2	NA	2	2	1	2	NA	NA	4	NA	1
2021243314	2021243114	2021243211	2	2	Female	B	6	12	14	19	23	27	40	NA	May-16	Jul-16	Nov-16	Mar-17	Aug-17	Aug-18	NA	2	2	2	2	5	NA	1	1	1	1	NA	NA	10	NA	5	NA	NA	1	1	1	NA	NA	NA	NA	NA	NA	NA	3
2021244301	2021244104	2021244204	2	2	Female	B	6	24	26	NA	35	39	51	61.11774063	May-16	Jul-16	NA	Mar-17	Aug-17	Aug-18	10/06/2019	NA	NA	2	2	5	NA	NA	1	1	1	1	1	3	NA	NA	NA	NA	2	2	2	NA	1	2	NA	NA	NA	NA	1
2021244303	2021244107	2021244207	2	2	Female	B	6	14	17	21	25	NA	42	51.68213654	May-16	Jul-16	Nov-16	Mar-17	NA	Aug-18	10/06/2019	NA	NA	NA	NA	2	NA	NA	NA	NA	1	1	1	5	NA	NA	NA	NA	NA	NA	4	NA	1	4	NA	NA	NA	NA	3
2021244306	2021244102	2021244202	2	2	Female	FU1	6	NA	2	6	10	14	27	36.55886459	NA	Jul-16	Nov-16	Mar-17	Aug-17	Aug-18	10/06/2019	NA	2	2	2	5	NA	1	1	1	1	1	1	NA	NA	4	4	NA	3	3	3	2	1	3	NA	NA	NA	NA	NA
2021244307	2021244103	2021244203	2	2	Male	FU1	6	NA	0	5	9	13	25	35.07941437	NA	Jul-16	Nov-16	Mar-17	Aug-17	Aug-18	10/06/2019	NA	2	2	2	5	NA	1	1	1	1	1	1	NA	NA	5	5	NA	3	3	3	3	1	3	NA	NA	4	NA	NA
2021345307	2021345106	2021345204	2	2	Male	B	6	1	4	NA	12	16	29	38.13694382	May-16	Jul-16	NA	Mar-17	Aug-17	Aug-18	12/06/2019	2	NA	2	2	5	NA	NA	1	1	1	8	8	7	NA	6	11	NA	2	2	NA	5	1	2	NA	NA	NA	NA	1
2021345308	2021345107	2021345205	2	2	Male	B	6	25	NA	32	36	40	53	62.13691711	May-16	NA	Nov-16	Mar-17	Aug-17	Aug-18	12/06/2019	2	2	2	4	5	NA	1	1	5	1	1	1	3	NA	8	8	NA	3	NA	3	3	1	3	NA	NA	NA	NA	3
2021345319	2021345122	2021345228	2	2	Female	B	6	23	25	NA	33	38	50	59.90130234	May-16	Jul-16	NA	Mar-17	Aug-17	Aug-18	12/06/2019	5	5	NA	4	3	NA	1	NA	1	1	1	1	4	NA	4	NA	NA	NA	NA	3	NA	1	3	NA	NA	NA	NA	3
2021345320	2021345123	2021345226	2	2	Female	B	6	10	13	17	21	25	38	NA	May-16	Jul-16	Nov-16	Mar-17	Aug-17	Aug-18	NA	5	2	5	2	5	NA	1	1	1	1	NA	NA	3	NA	3	NA	NA	NA	1	1	NA	NA	NA	NA	NA	NA	NA	3
2021345324	2021345128	NA	2	2	Female	B	6	24	26	31	NA	39	51	61.05198669	May-16	Jul-16	Nov-16	NA	Aug-17	Aug-18	12/06/2019	5	5	5	NA	4	NA	3	3	NA	3	8	3	5	NA	6	3	NA	NA	NA	NA	1	1	2	NA	NA	NA	NA	1
2021346305	2021346105	2021346205	2	2	Male	B	6	7	10	NA	18	22	35	44.44926453	Apr-16	Jul-16	NA	Mar-17	Jul-17	Aug-18	13/06/2019	2	2	2	4	NA	NA	1	1	2	NA	1	1	7	NA	NA	NA	NA	6	NA	NA	NA	1	6	NA	NA	NA	NA	1
2021346309	2021346108	2021346208	2	2	Male	B	6	8	11	NA	19	23	36	45.33693695	Apr-16	Jul-16	NA	Mar-17	Jul-17	Aug-18	13/06/2019	2	2	NA	4	NA	NA	1	NA	3	NA	1	3	4	NA	NA	NA	NA	NA	NA	NA	NA	1	3	NA	NA	NA	NA	1
2021346312	2021346111	2021346210	2	2	Female	B	6	6	9	NA	17	21	34	43.69310379	Apr-16	Jul-16	NA	Mar-17	Jul-17	Aug-18	13/06/2019	2	2	2	2	5	NA	1	1	1	1	1	1	7	NA	NA	5	NA	5	5	5	3	1	5	NA	NA	NA	NA	1
2021346320	2021346113	2021346212	2	2	Male	FU1	6	NA	2	6	10	14	27	36.9533844	NA	Jul-16	Nov-16	Mar-17	Jul-17	Aug-18	13/06/2019	NA	2	2	2	NA	NA	1	1	1	NA	1	1	NA	NA	NA	NA	NA	5	5	NA	NA	1	5	NA	NA	NA	NA	NA
2021347301	2021347103	2021347203	2	2	Female	B	6	2	5	9	NA	17	30	39.32050323	Apr-16	Jul-16	Nov-16	NA	Jul-17	Aug-18	13/06/2019	2	2	NA	NA	4	NA	1	NA	NA	5	1	1	6	NA	3	3	NA	NA	NA	NA	1	2	NA	NA	NA	4	NA	2
2021347303	2021347108	2021347208	2	2	Female	B	6	5	8	12	NA	20	33	42.4766655	Apr-16	Jul-16	Nov-16	NA	Jul-17	Aug-18	13/06/2019	2	2	NA	NA	5	NA	1	NA	NA	1	1	1	8	NA	8	8	NA	NA	NA	6	3	1	6	NA	NA	NA	NA	3
2021348304	2021348104	2021348204	2	2	Male	B	6	13	16	20	NA	28	41	50.63008118	Apr-16	Jul-16	Nov-16	NA	Jul-17	Aug-18	07/06/2019	2	2	2	NA	5	NA	1	1	NA	1	1	1	4	NA	4	4	NA	1	NA	3	2	1	3	NA	NA	NA	NA	1
2021348305	2021348106	2021348206	2	2	Male	B	6	6	8	13	NA	21	33	43.03556824	Apr-16	Jul-16	Nov-16	NA	Jul-17	Aug-18	09/06/2019	2	2	2	2	NA	NA	1	1	1	NA	1	1	6	NA	NA	5	NA	7	7	NA	3	1	7	NA	NA	4	NA	1
2021348308	2021348109	2021348209	2	2	Female	B	6	12	15	19	NA	27	40	49.77528763	Apr-16	Jul-16	Nov-16	NA	Jul-17	Aug-18	08/06/2019	2	2	2	4	5	NA	1	1	1	1	3	3	5	NA	4	3	NA	3	NA	3	2	1	3	NA	NA	NA	NA	1
2021348314	2021348117	2021348217	2	2	Male	B	6	8	11	NA	19	23	36	45.50131989	Apr-16	Jul-16	NA	Mar-17	Jul-17	Aug-18	09/06/2019	2	2	NA	4	5	NA	1	NA	9	1	3	1	5	NA	7	10	NA	NA	NA	3	4	1	3	NA	NA	NA	NA	1
2021348318	2021348122	2021348222	2	2	Female	B	6	8	10	15	19	23	35	NA	Apr-16	Jul-16	Nov-16	Mar-17	Jul-17	Aug-18	NA	2	2	2	2	4	NA	1	1	1	3	NA	NA	3	NA	5	NA	NA	1	1	NA	NA	NA	NA	NA	NA	NA	NA	1
2021348320	2021348124	2021348224	2	2	Female	B	6	2	4	9	NA	17	29	38.99173737	Apr-16	Jul-16	Nov-16	NA	Jul-17	Aug-18	08/06/2019	2	2	2	NA	5	NA	1	1	NA	1	1	1	7	NA	4	4	NA	2	NA	2	2	1	2	NA	NA	NA	NA	1
2021348322	2021348126	2021348226	2	2	Female	B	6	10	13	17	21	25	38	NA	Apr-16	Jul-16	Nov-16	Mar-17	Jul-17	Aug-18	NA	2	2	2	2	5	NA	1	1	1	1	NA	NA	6	NA	5	NA	NA	3	3	4	NA	NA	NA	NA	NA	NA	NA	1
2021348327	2021348131	2021348231	2	2	Female	B	6	0	3	7	NA	15	28	37.74242401	Apr-16	Jul-16	Nov-16	NA	Jul-17	Aug-18	09/06/2019	2	2	2	2	5	NA	1	1	1	1	1	1	5	NA	5	5	NA	3	3	3	3	1	3	NA	NA	NA	NA	1
2021348329	2021348133	2021348233	2	2	Female	B	6	17	20	NA	28	32	45	54.64103699	Apr-16	Jul-16	NA	Mar-17	Jul-17	Aug-18	07/06/2019	2	2	NA	4	4	NA	1	NA	5	5	1	1	3	NA	6	6	NA	NA	NA	NA	3	1	4	NA	NA	NA	NA	3
2021348331	2021348136	2021348236	2	2	Female	B	6	2	4	9	NA	17	30	39.1561203	Apr-16	Jul-16	Nov-16	NA	Jul-17	Aug-18	09/06/2019	2	2	2	NA	5	NA	1	1	NA	1	1	1	5	NA	8	6	NA	1	NA	1	2	1	1	NA	NA	NA	NA	1
2021348334	2021348140	2021348240	2	2	Male	B	6	20	23	27	NA	35	48	57.59993744	Apr-16	Jul-16	Nov-16	NA	Jul-17	Aug-18	09/06/2019	2	2	2	2	5	NA	1	1	1	1	1	1	3	NA	8	8	NA	5	5	5	3	1	5	NA	NA	NA	NA	3
2021348336	2021348143	2021348243	2	2	Male	B	6	1	3	7	11	16	29	NA	Apr-16	Jul-16	Nov-16	Mar-17	Jul-17	Aug-18	NA	2	2	2	2	NA	NA	1	1	1	NA	NA	NA	11	NA	NA	NA	NA	2	2	NA	NA	NA	NA	NA	NA	NA	NA	3
2021348343	2021348156	2021348254	2	2	Male	B	6	24	27	31	NA	39	52	61.4465065	Apr-16	Jul-16	Nov-16	NA	Jul-17	Aug-18	09/06/2019	2	2	2	2	NA	NA	1	1	1	NA	1	1	6	NA	NA	6	NA	4	4	NA	4	1	4	NA	NA	NA	NA	3
2021348347	2021348160	2021348257	2	2	Male	B	6	13	16	20	NA	28	41	50.79446411	Apr-16	Jul-16	Nov-16	NA	Jul-17	Aug-18	08/06/2019	NA	2	2	2	NA	NA	1	1	1	NA	1	1	NA	NA	NA	5	NA	3	3	NA	3	1	3	NA	NA	NA	NA	NA
2021348348	2021348161	2021348258	2	2	Female	B	6	13	16	20	24	28	41	NA	Apr-16	Jul-16	Nov-16	Mar-17	Jul-17	Aug-18	NA	2	2	2	2	5	NA	1	1	1	1	NA	NA	6	NA	5	NA	NA	6	6	6	NA	NA	NA	NA	NA	NA	NA	1
2021348354	2021348169	2021348267	2	2	Female	B	6	13	16	NA	24	28	41	50.56432724	Apr-16	Jul-16	NA	Mar-17	Jul-17	Aug-18	08/06/2019	NA	NA	NA	2	NA	NA	NA	NA	1	NA	1	1	7	NA	NA	NA	NA	NA	2	NA	NA	1	2	NA	NA	NA	NA	3
2021349307	2021349107	NA	2	2	Female	B	6	14	17	21	25	29	NA	51.12322998	Apr-16	Jul-16	Nov-16	Mar-17	Jul-17	NA	11/06/2019	5	5	5	4	NA	NA	1	1	1	NA	1	1	3	NA	NA	5	NA	NA	NA	NA	1	1	4	NA	NA	NA	NA	3
2021349311	2021349111	2021349208	2	2	Male	B	6	20	23	NA	31	35	48	57.27117157	Apr-16	Jul-16	NA	Mar-17	Jul-17	Aug-18	11/06/2019	2	5	NA	4	NA	NA	1	NA	9	NA	1	1	4	NA	NA	5	NA	NA	NA	NA	2	1	3	NA	NA	3	NA	3
2021450302	2021450105	2021450204	2	2	Male	B	6	15	18	22	26	30	NA	52.14241028	May-16	Jul-16	Nov-16	Mar-17	Aug-17	NA	11/06/2019	2	2	2	2	NA	NA	1	1	1	NA	5	5	7	NA	NA	7	NA	3	3	NA	2	1	3	NA	NA	NA	NA	3
2021450306	2021450112	NA	2	2	Female	B	6	18	21	NA	29	33	46	55.23281479	May-16	Jul-16	NA	Mar-17	Aug-17	Aug-18	11/06/2019	5	5	NA	4	4	NA	3	NA	3	3	3	3	8	NA	7	7	NA	NA	NA	NA	5	1	3	NA	NA	NA	NA	3
2021450307	2021450113	2021450208	2	2	Male	B	6	5	8	12	16	20	NA	42.3780365	May-16	Jul-16	Nov-16	Mar-17	Aug-17	NA	11/06/2019	2	2	2	2	NA	NA	1	1	1	NA	1	1	7	NA	NA	7	NA	3	3	NA	3	1	3	NA	NA	2	NA	1
2021450316	2021450123	2021450218	2	2	Male	B	6	9	12	16	20	24	NA	46.55337524	May-16	Jul-16	Nov-16	Mar-17	Aug-17	NA	11/06/2019	2	2	2	2	NA	NA	1	1	1	NA	1	1	7	NA	NA	NA	NA	5	5	NA	NA	2	NA	NA	NA	NA	NA	3
2021450318	2021450125	2021450220	2	2	Female	B	6	12	15	19	23	27	NA	49.41364288	May-16	Jul-16	Nov-16	Mar-17	Aug-17	NA	11/06/2019	2	2	3	3	NA	NA	1	1	1	NA	1	1	5	NA	NA	NA	NA	4	3	NA	NA	2	NA	NA	NA	NA	NA	3
2021450327	2021450136	2021450240	2	2	Male	B	6	11	14	18	22	26	NA	48.75611115	May-16	Jul-16	Dec-16	Mar-17	Aug-17	NA	11/06/2019	NA	2	2	2	NA	NA	1	1	1	NA	1	1	NA	NA	NA	4	NA	2	2	NA	2	1	2	NA	NA	NA	NA	NA
2021450331	2021450140	2021450231	2	2	Male	B	6	6	9	13	17	21	NA	43.39721298	May-16	Jul-16	Dec-16	Mar-17	Aug-17	NA	11/06/2019	2	2	2	2	NA	NA	1	1	1	NA	1	1	6	NA	NA	6	NA	2	2	NA	2	1	2	NA	NA	NA	NA	3
2021450334	2021450144	2021450234	2	2	Male	B	6	13	16	20	24	28	41	NA	May-16	Jul-16	Dec-16	Mar-17	Aug-17	Aug-18	NA	2	5	5	4	4	NA	3	22	Other	8	NA	NA	7	NA	7	NA	NA	NA	NA	NA	NA	NA	NA	NA	NA	NA	NA	3
2021450338	2021450114	2021450209	2	2	Female	FU1	6	NA	2	6	10	14	27	36.36160278	NA	Jul-16	Nov-16	Mar-17	Aug-17	Aug-18	11/06/2019	NA	2	2	2	5	NA	1	1	1	1	1	1	NA	NA	9	8	NA	4	4	4	4	1	4	NA	NA	NA	NA	NA
2021450339	2021450106	2021450205	2	2	Female	FU1	6	NA	2	7	10	15	27	36.8547554	NA	Jul-16	Nov-16	Mar-17	Aug-17	Aug-18	11/06/2019	NA	2	2	2	5	NA	1	1	1	1	1	1	NA	NA	8	6	NA	2	2	2	2	1	2	NA	NA	NA	NA	NA
2021450340	2021450141	2021450232	2	2	Male	FU1	6	NA	3	7	11	15	28	37.24927521	NA	Jul-16	Dec-16	Mar-17	Aug-17	Aug-18	11/06/2019	NA	2	2	2	5	NA	1	1	1	1	3	3	NA	NA	8	6	NA	3	3	3	3	1	3	NA	NA	NA	NA	NA
2021450341	2021450116	2021450211	2	2	Male	FU1	6	NA	0	5	8	13	25	34.81639862	NA	Jul-16	Dec-16	Mar-17	Aug-17	Aug-18	11/06/2019	NA	2	2	2	3	NA	1	1	1	1	1	1	NA	NA	7	NA	NA	1	1	1	NA	2	NA	NA	NA	NA	NA	NA
2021451303	2021451104	2021451203	2	2	Male	B	6	9	11	16	20	NA	37	46.0931015	Apr-16	Jul-16	Nov-16	Mar-17	NA	Aug-18	09/06/2019	2	2	2	2	NA	NA	1	1	1	NA	1	1	9	NA	NA	4	NA	3	3	NA	2	1	3	NA	NA	NA	NA	1
2021451305	2021451107	2021451206	2	2	Female	B	6	5	8	12	NA	20	33	42.4766655	Apr-16	Jul-16	Nov-16	NA	Jul-17	Aug-18	09/06/2019	NA	NA	NA	NA	5	NA	NA	NA	NA	1	1	1	4	NA	NA	NA	NA	NA	NA	3	NA	1	3	NA	NA	NA	NA	1
2021451310	2021451113	2021451212	2	2	Male	B	6	4	NA	11	15	19	32	41.2602272	Apr-16	NA	Nov-16	Mar-17	Jul-17	Aug-18	09/06/2019	2	2	2	2	3	NA	1	1	1	1	1	1	5	NA	4	NA	NA	3	3	4	NA	2	NA	NA	NA	NA	NA	1
2021451315	2021451121	2021451219	2	2	Female	B	6	3	6	NA	14	18	31	40.50406647	Apr-16	Jul-16	NA	Mar-17	Jul-17	Aug-18	09/06/2019	2	2	NA	2	5	NA	1	NA	1	1	1	1	5	NA	5	4	NA	NA	2	2	2	1	2	NA	NA	4	NA	1
2021452308	2021452108	2021452204	2	2	Female	B	6	3	6	10	14	18	31	NA	May-16	Jul-16	Dec-16	Mar-17	Aug-17	Aug-18	NA	2	2	2	2	5	NA	1	1	1	1	NA	NA	3	NA	4	NA	NA	2	2	2	NA	NA	NA	NA	NA	NA	NA	1
2021452312	2021452113	2021452208	2	2	Male	B	6	17	20	24	28	32	45	NA	May-16	Jul-16	Dec-16	Mar-17	Aug-17	Aug-18	NA	2	2	2	2	5	NA	1	1	1	1	NA	NA	6	NA	6	NA	NA	4	4	4	NA	NA	NA	NA	NA	NA	NA	1
2021452316	2021452117	2021452245	2	2	Male	B	6	6	9	13	NA	21	5	43.49584198	May-16	Jul-16	Dec-16	NA	Aug-17	Aug-18	10/06/2019	NA	NA	NA	NA	2	NA	NA	NA	NA	1	1	1	4	NA	NA	NA	NA	NA	NA	3	NA	1	3	NA	NA	NA	NA	1
2021452318	2021452118	2021452251	2	2	Female	B	6	14	17	21	NA	29	42	51.22186279	May-16	Jul-16	Dec-16	NA	Aug-17	Aug-18	10/06/2019	2	5	2	NA	5	NA	1	1	NA	1	8	1	3	NA	5	4	NA	2	NA	2	2	1	2	NA	NA	NA	NA	1
2021452319	2021452119	2021452246	2	2	Male	B	6	6	9	14	18	22	NA	43.9889946	Apr-16	Jul-16	Dec-16	Mar-17	Aug-17	NA	13/06/2019	5	5	2	2	NA	NA	3	1	1	NA	1	1	3	NA	NA	6	NA	1	1	NA	3	2	NA	NA	NA	NA	NA	1
2021452321	2021452124	2021452250	2	2	Female	B	6	24	27	31	35	39	52	NA	May-16	Jul-16	Dec-16	Mar-17	Aug-17	Aug-18	NA	5	5	2	2	5	NA	1	1	1	1	NA	NA	6	NA	5	NA	NA	3	3	3	NA	NA	NA	NA	NA	NA	NA	1
2021452322	2021452125	2021452244	2	2	Female	B	6	17	20	25	NA	33	45	54.77254105	May-16	Jul-16	Dec-16	NA	Aug-17	Aug-18	10/06/2019	5	2	2	NA	5	NA	1	1	NA	1	1	1	4	NA	4	5	NA	2	NA	2	2	1	2	NA	NA	NA	NA	1
2021452326	2021452129	2021452217	2	2	Male	B	6	5	8	12	NA	20	33	42.50954056	May-16	Jul-16	Dec-16	NA	Aug-17	Aug-18	10/06/2019	2	2	2	NA	2	NA	1	1	NA	1	1	1	5	NA	7	5	NA	5	NA	5	3	1	5	NA	NA	4	NA	1
2021452327	2021452130	2021452218	2	2	Male	B	6	12	15	NA	23	27	40	49.61090469	May-16	Jul-16	NA	Mar-17	Aug-17	Aug-18	10/06/2019	2	2	NA	2	4	NA	1	NA	1	1	1	1	9	NA	12	4	NA	NA	1	NA	2	1	2	NA	NA	NA	NA	1
2021452333	2021452136	2021452249	2	2	Male	B	6	15	NA	22	26	30	43	52.60268021	May-16	NA	Dec-16	Mar-17	Aug-17	Aug-18	10/06/2019	5	NA	2	2	4	NA	NA	1	1	3	3	3	7	NA	11	10	NA	1	1	NA	4	1	2	NA	NA	NA	NA	3
2021452335	2021452138	2021452224	2	2	Female	B	6	12	15	19	23	27	40	NA	May-16	Jul-16	Dec-16	Mar-17	Aug-17	Aug-18	NA	NA	NA	NA	NA	2	NA	NA	NA	NA	1	NA	NA	6	NA	NA	NA	NA	NA	NA	6	NA	NA	NA	NA	NA	NA	NA	1
2021452342	2021452144	2021452228	2	2	Male	B	6	14	16	20	24	29	8	NA	May-16	Jul-16	Dec-16	Mar-17	Aug-17	Aug-18	NA	NA	NA	NA	NA	2	NA	NA	NA	NA	1	NA	NA	4	NA	NA	NA	NA	NA	NA	2	NA	NA	NA	NA	NA	NA	NA	1
2021452347	2021452150	2021452233	2	2	Male	B	6	7	9	14	18	22	34	NA	May-16	Jul-16	Dec-16	Mar-17	Aug-17	Aug-18	NA	2	2	2	2	3	NA	1	1	1	1	1	1	4	NA	4	NA	NA	2	2	3	NA	1	3	NA	NA	NA	NA	3
2021452350	2021452154	2021452242	2	2	Female	B	6	4	7	11	15	19	NA	41.06296921	May-16	Jul-16	Dec-16	Mar-17	Aug-17	NA	10/06/2019	5	2	5	4	NA	NA	1	3	3	NA	8	3	6	NA	NA	3	NA	NA	NA	NA	1	1	1	NA	NA	NA	NA	3
2021452351	2021452149	2021452232	2	2	Female	FU1	6	NA	0	4	8	12	25	34.68489456	NA	Jul-16	Dec-16	Mar-17	Aug-17	Aug-18	10/06/2019	NA	2	2	2	5	NA	1	1	1	1	1	1	NA	NA	4	4	NA	1	1	1	1	1	1	NA	NA	NA	NA	NA
2021553306	2021553111	2021553211	2	2	Female	FU1	6	NA	8	13	17	21	34	43.23283005	NA	Jul-16	Nov-16	Mar-17	Jul-17	Aug-18	13/06/2019	NA	2	2	2	5	NA	1	1	1	1	1	3	NA	NA	5	6	NA	1	1	1	1	2	NA	NA	NA	NA	NA	NA
2021553308	2021553113	2021553213	2	2	Female	B	6	20	23	27	NA	35	48	57.73144531	Apr-16	Jul-16	Nov-16	NA	Jul-17	Aug-18	13/06/2019	2	2	2	NA	5	NA	1	1	NA	1	1	1	4	NA	4	4	NA	2	NA	2	2	2	NA	NA	NA	NA	NA	3
2021553309	2021553114	2021553214	2	2	Female	B	6	12	NA	19	23	27	40	49.9067955	Apr-16	NA	Nov-16	Mar-17	Jul-17	Aug-18	13/06/2019	2	NA	2	2	5	NA	NA	1	1	1	1	1	7	NA	3	3	NA	1	1	1	2	2	NA	NA	NA	NA	NA	1
2021553312	2021553117	2021553217	2	2	Male	B	6	25	16	32	36	28	53	NA	Apr-16	Jul-16	Nov-16	Mar-17	Jul-17	Aug-18	NA	2	5	5	2	5	NA	3	3	1	1	NA	NA	6	NA	11	NA	NA	NA	1	1	NA	NA	NA	NA	NA	NA	NA	3
2021553315	2021553120	2021553220	2	2	Female	B	6	12	NA	19	23	27	40	49.44652176	Apr-16	NA	Nov-16	Mar-17	Jul-17	Aug-18	13/06/2019	2	NA	2	2	5	NA	NA	1	1	1	1	1	3	NA	3	3	NA	1	1	1	1	2	NA	NA	NA	NA	NA	1
2021553321	2021553126	2021553226	2	2	Male	B	6	12	NA	19	23	27	40	49.80816269	Apr-16	NA	Nov-16	Mar-17	Jul-17	Aug-18	13/06/2019	2	NA	NA	2	5	NA	NA	NA	1	1	1	1	3	NA	3	3	NA	NA	1	1	1	2	NA	NA	NA	NA	NA	3
2021554305	2021554105	2021554205	2	2	Female	B	6	17	20	NA	28	33	45	54.87117386	Apr-16	Jul-16	NA	Mar-17	Aug-17	Aug-18	07/06/2019	2	5	NA	2	5	NA	1	NA	1	1	1	1	7	NA	6	7	NA	NA	1	1	1	2	NA	NA	NA	NA	NA	1
2021554321	2021554121	2021554221	2	2	Male	B	6	12	NA	19	23	27	40	49.15063095	Apr-16	NA	Nov-16	Mar-17	Aug-17	Aug-18	07/06/2019	2	NA	2	3	5	NA	NA	1	1	1	1	1	5	NA	NA	NA	NA	3	3	NA	NA	1	4	NA	NA	NA	NA	1
2021555305	2021555110	2021555210	2	2	Female	B	6	15	NA	23	26	31	43	52.93144989	Apr-16	NA	Dec-16	Mar-17	Aug-17	Aug-18	12/06/2019	2	NA	2	2	5	NA	NA	1	1	1	1	1	5	NA	6	5	NA	1	1	1	1	2	NA	NA	NA	NA	NA	1
2021555306	2021555112	2021555212	2	2	Male	B	6	17	20	NA	28	33	45	54.83829498	Apr-16	Jul-16	NA	Mar-17	Aug-17	Aug-18	12/06/2019	2	2	NA	2	5	NA	1	NA	1	1	1	1	8	NA	3	3	NA	NA	1	1	1	2	NA	NA	NA	NA	NA	1
2021555307	2021555115	2021555215	2	2	Male	B	6	18	20	25	29	NA	46	55.23281479	Apr-16	Jul-16	Dec-16	Mar-17	NA	Aug-18	12/06/2019	2	2	2	2	5	NA	1	1	1	1	1	1	3	NA	2	3	NA	1	1	1	1	2	NA	NA	NA	NA	NA	1
2021555315	2021555125	2021555225	2	2	Male	B	6	5	7	NA	16	20	32	42.01639175	Apr-16	Jul-16	NA	Mar-17	Aug-17	Aug-18	12/06/2019	NA	2	NA	2	5	NA	1	NA	1	1	1	1	NA	NA	3	3	NA	NA	1	1	1	2	NA	NA	NA	NA	NA	NA
2021555321	2021555108	2021555208	2	2	Female	FU1	6	NA	1	6	10	14	27	36.23009872	NA	Jul-16	Dec-16	Mar-17	Aug-17	Aug-18	12/06/2019	NA	2	2	2	5	NA	1	1	1	1	1	1	NA	NA	4	4	NA	2	2	2	2	1	2	NA	NA	NA	NA	NA
2021556302	2021556102	2021556202	2	2	Male	B	6	7	10	14	NA	22	35	44.6794014	Apr-16	Jul-16	Nov-16	NA	Jul-17	Aug-18	08/06/2019	2	2	2	NA	3	NA	1	1	NA	1	1	1	4	NA	11	NA	NA	2	NA	2	NA	1	3	NA	NA	NA	NA	3
2021556305	2021556105	2021556205	2	2	Female	B	6	13	16	20	24	NA	41	50.33419037	Apr-16	Jul-16	Nov-16	Mar-17	NA	Aug-18	08/06/2019	2	2	2	2	5	NA	1	1	1	1	1	1	6	NA	7	6	NA	1	1	1	6	2	NA	NA	NA	NA	NA	1
2021556309	2021556109	2021556209	2	2	Female	B	6	4	7	11	15	19	32	NA	Apr-16	Jul-16	Nov-16	Mar-17	Jul-17	Aug-18	NA	2	2	2	2	NA	NA	1	1	1	NA	NA	NA	5	NA	NA	NA	NA	1	1	NA	NA	NA	NA	NA	NA	NA	NA	3
2021556312	2021556113	2021556213	2	2	Male	B	6	14	NA	20	24	29	41	50.92597198	Apr-16	NA	Nov-16	Mar-17	Jul-17	Aug-18	09/06/2019	2	NA	2	2	3	NA	NA	1	1	1	1	1	3	NA	5	NA	NA	2	2	3	NA	2	NA	NA	NA	NA	NA	1
2021556313	2021556114	2021556214	2	2	Male	B	6	12	NA	18	22	27	39	48.85474014	Apr-16	NA	Nov-16	Mar-17	Jul-17	Aug-18	08/06/2019	2	2	2	3	2	NA	1	1	1	1	1	1	13	NA	4	NA	NA	4	4	2	NA	1	2	NA	NA	NA	NA	3
2021556314	2021556115	2021556215	2	2	Female	B	6	4	7	11	15	19	NA	41.75337982	Apr-16	Jul-16	Nov-16	Mar-17	Jul-17	NA	08/06/2019	2	2	2	2	NA	NA	1	1	1	NA	1	1	3	NA	NA	3	NA	1	1	NA	1	1	2	NA	NA	NA	NA	1
2021556316	2021556117	2021556217	2	2	Male	B	6	6	8	13	17	NA	34	43.06844711	Apr-16	Jul-16	Nov-16	Mar-17	NA	Aug-18	09/06/2019	2	2	2	2	5	NA	1	1	1	1	1	1	5	NA	5	5	NA	2	1	3	3	1	3	NA	NA	NA	NA	3
2021556341	2021556143	2021556243	2	2	Male	B	6	6	NA	13	17	21	34	43.26570511	Apr-16	NA	Nov-16	Mar-17	Jul-17	Aug-18	09/06/2019	2	NA	2	2	5	NA	NA	1	1	1	1	1	5	NA	5	5	NA	3	3	3	3	1	3	NA	NA	NA	NA	1
2021557301	2021557101	2021557201	2	2	Female	B	6	4	7	11	15	19	32	NA	Apr-16	Jul-16	Nov-16	Mar-17	Aug-17	Aug-18	NA	2	2	5	2	5	NA	1	11	1	1	NA	NA	3	NA	3	NA	NA	NA	1	1	NA	NA	NA	NA	NA	NA	NA	1
2021557304	2021557111	2021557211	2	2	Male	B	6	3	6	10	NA	19	31	40.83283234	Apr-16	Jul-16	Nov-16	NA	Aug-17	Aug-18	11/06/2019	2	2	2	NA	5	NA	1	1	NA	1	1	1	5	NA	5	4	NA	3	NA	3	3	1	3	NA	NA	4	NA	1
2021557307	2021557114	2021557214	2	2	Female	B	6	3	5	10	14	NA	31	40.07666779	Apr-16	Jul-16	Nov-16	Mar-17	NA	Aug-18	11/06/2019	2	2	2	2	5	NA	1	1	1	1	1	1	7	NA	7	7	NA	5	5	5	2	1	5	NA	NA	4	NA	1
2021557314	2021557121	2021557221	2	2	Female	B	6	12	14	19	NA	27	39	48.98624802	Apr-16	Jul-16	Nov-16	NA	Aug-17	Aug-18	11/06/2019	2	2	2	NA	5	NA	1	1	NA	1	1	1	5	NA	3	5	NA	1	NA	1	2	2	NA	NA	NA	NA	NA	1
2021557318	2021557125	2021557225	2	2	Female	B	6	13	16	NA	24	28	41	50.53145218	Apr-16	Jul-16	NA	Mar-17	Aug-17	Aug-18	11/06/2019	2	2	NA	2	5	NA	1	NA	1	1	1	1	5	NA	5	5	NA	NA	2	2	2	1	2	NA	NA	NA	NA	1
2021557319	2021557126	2021557226	2	2	Female	B	6	19	22	NA	30	34	47	56.38349915	Apr-16	Jul-16	NA	Mar-17	Aug-17	Aug-18	11/06/2019	2	5	NA	2	NA	NA	22	NA	1	NA	1	1	5	NA	NA	5	NA	NA	3	NA	1	1	3	NA	NA	NA	NA	3
2021557328	2021557135	2021557235	2	2	Male	B	6	15	18	22	26	30	NA	52.76706696	Apr-16	Jul-16	Nov-16	Mar-17	Aug-17	NA	11/06/2019	2	2	2	2	NA	NA	1	1	1	NA	1	1	9	NA	NA	NA	NA	1	1	NA	NA	1	2	NA	NA	NA	NA	3
2021557332	2021557102	2021557202	2	2	Male	FU1	6	NA	1	5	9	13	26	35.63831711	NA	Jul-16	Nov-16	Mar-17	Aug-17	Aug-18	11/06/2019	NA	2	2	2	5	NA	1	1	1	1	1	1	NA	NA	4	4	NA	2	2	2	2	1	2	NA	NA	NA	NA	NA
2021558319	2021558104	2021558204	2	2	Male	FU1	6	NA	2	7	11	15	27	37.0520134	NA	Jul-16	Dec-16	Mar-17	Jul-17	Aug-18	13/06/2019	NA	2	2	2	2	NA	1	1	1	1	1	3	NA	NA	7	3	NA	1	1	1	1	2	NA	NA	NA	NA	NA	NA
2021559318	2021559118	2021559218	2	2	Female	B	6	2	5	NA	13	17	30	39.38625717	May-16	Jul-16	NA	Mar-17	Jul-17	Aug-18	10/06/2019	2	2	NA	2	2	NA	1	NA	1	1	1	1	5	NA	5	3	NA	NA	1	1	1	2	NA	NA	NA	NA	NA	1
2021559322	2021559122	2021559222	2	2	Female	B	6	10	13	NA	20	25	38	47.07939911	May-16	Jul-16	NA	Mar-17	Jul-17	Aug-18	10/06/2019	2	2	NA	2	NA	NA	1	NA	1	NA	1	1	6	NA	NA	5	NA	NA	3	NA	4	1	4	NA	NA	NA	NA	3
2021559330	2021559137	2021559237	2	2	Female	B	6	19	21	25	29	33	46	NA	May-16	Jul-16	Nov-16	Mar-17	Jul-17	Aug-18	NA	2	2	2	2	5	NA	1	1	1	1	NA	NA	7	NA	5	NA	NA	2	2	2	NA	NA	NA	NA	NA	NA	NA	3
2021559331	2021559138	2021559238	2	2	Male	B	6	6	9	13	17	21	34	NA	May-16	Jul-16	Nov-16	Mar-17	Jul-17	Aug-18	NA	2	2	2	2	5	NA	1	1	1	1	NA	NA	9	NA	3	NA	NA	5	5	5	NA	NA	NA	NA	NA	NA	NA	1
2021560301	2021560102	2021560202	2	2	Male	B	6	11	14	18	22	26	39	NA	May-16	Jul-16	Dec-16	Mar-17	Jul-17	Aug-18	NA	2	2	2	2	4	NA	1	1	1	3	NA	NA	6	NA	7	NA	NA	3	3	NA	NA	NA	NA	NA	NA	NA	NA	1
2021560302	2021560105	2021560205	2	2	Male	B	6	0	NA	7	11	15	28	37.74242401	May-16	NA	Dec-16	Mar-17	Jul-17	Aug-18	10/06/2019	2	NA	2	2	5	NA	NA	1	1	1	1	1	8	NA	6	6	NA	5	5	5	2	1	5	NA	NA	NA	NA	3
2021560308	2021560113	2021560213	2	2	Female	B	6	1	NA	8	12	16	29	38.30132675	May-16	NA	Dec-16	Mar-17	Jul-17	Aug-18	10/06/2019	2	NA	2	2	5	NA	NA	1	1	1	1	1	12	NA	5	5	NA	3	3	3	3	1	3	NA	NA	NA	NA	1
2021560311	2021560116	2021560216	2	2	Female	B	6	8	11	15	19	23	NA	45.07392502	May-16	Jul-16	Dec-16	Mar-17	Jul-17	NA	10/06/2019	2	2	2	2	NA	NA	1	1	1	NA	1	1	5	NA	NA	5	NA	3	3	NA	2	1	3	NA	NA	NA	NA	3
[truncated: 5,165 more rows]
[truncated: 98 more columns]
