# Supplementary material for: The relationship between wasting and stunting in Cambodian children: Secondary analysis of longitudinal data of children below 24 months of age followed up until the age of 59 months
Source: PLoS One. 2021 Nov 18;16(11):e0259765. doi: 10.1371/journal.pone.0259765 (PMC8601787; doi:10.1371/journal.pone.0259765)
Supplement: S7 File — (CSV) [file pone.0259765.s010.csv]

ChildID	HHID	WomenID	Region_province	Region_district	Gender	Visit_recruited	Nr_of_visits	Age_0	Age_1	Age_2	Age_3	Age_4	Age_5	Age_6	Today_0	Today_1	Today_2	Today_3	Today_4	Today_5	Today_6	bring_yellowcard_FU1	BCG_FU1	HepB_FU1	OPV_FU1	DTP_FU1	PCV_FU1	IPV_FU1	MR_FU1	JE_FU1	nbshotOPV_FU1	nbshotDPT_FU1	nbshotPVC_FU1	nbshotMR_FU1	bring_yellowcard_FU2	BCG_FU2	HepB_FU2	OPV_FU2	DTP_FU2	PCV_FU2	IPV_FU2	MR_FU2	JE_FU2	nbshotOPV_FU2	nbshotDPT_FU2	nbshotPVC_FU2	nbshotMR_FU2	bring_yellowcard_FU3	BCG_FU3
1010101301	1010101101	10101012142	1	1	Male	B	2	12	NA	19	NA	NA	NA	NA	Mar-16	NA	Oct-16	NA	NA	NA	NA	NA	NA	NA	NA	NA	NA	NA	NA	NA	NA	NA	NA	NA	1	1	1	1	1	1	1	1	1	3	3	3	2	NA	NA
1010101302	1010101103	1010101202	1	1	Male	B	1	16	NA	NA	NA	NA	NA	NA	Mar-16	NA	NA	NA	NA	NA	NA	NA	NA	NA	NA	NA	NA	NA	NA	NA	NA	NA	NA	NA	NA	NA	NA	NA	NA	NA	NA	NA	NA	NA	NA	NA	NA	NA	NA
1010101303	1010101102	1010101201	1	1	Female	B	6	2	6	10	14	18	32	NA	Mar-16	Jun-16	Oct-16	Feb-17	Jun-17	Sep-18	NA	1	1	1	0	0	0	0	0	0	NA	NA	NA	NA	1	1	1	0	0	0	0	1	0	NA	NA	NA	2	2	NA
1010101304	1010101104	1010101203	1	1	Male	B	1	9	NA	NA	NA	NA	NA	NA	Mar-16	NA	NA	NA	NA	NA	NA	NA	NA	NA	NA	NA	NA	NA	NA	NA	NA	NA	NA	NA	NA	NA	NA	NA	NA	NA	NA	NA	NA	NA	NA	NA	NA	NA	NA
1010101305	1010101105	1010101204	1	1	Male	B	1	6	NA	NA	NA	NA	NA	NA	Mar-16	NA	NA	NA	NA	NA	NA	NA	NA	NA	NA	NA	NA	NA	NA	NA	NA	NA	NA	NA	NA	NA	NA	NA	NA	NA	NA	NA	NA	NA	NA	NA	NA	NA	NA
1010101306	1010101106	NA	1	1	Female	FU4	1	NA	NA	NA	NA	32	NA	NA	NA	NA	NA	NA	Jun-17	NA	NA	NA	NA	NA	NA	NA	NA	NA	NA	NA	NA	NA	NA	NA	NA	NA	NA	NA	NA	NA	NA	NA	NA	NA	NA	NA	NA	NA	NA
1010101307	1010101107	1010101205	1	1	Male	B	5	11	15	19	23	27	NA	NA	Mar-16	Jun-16	Oct-16	Feb-17	Jun-17	NA	NA	0	NA	NA	NA	NA	NA	NA	NA	NA	NA	NA	NA	NA	0	NA	NA	NA	NA	NA	NA	NA	NA	NA	NA	NA	NA	NA	NA
1010101308	1010101109	1010101207	1	1	Male	B	5	9	12	16	20	24	NA	NA	Mar-16	Jun-16	Oct-16	Feb-17	Jun-17	NA	NA	0	NA	NA	NA	NA	NA	NA	NA	NA	NA	NA	NA	NA	1	1	1	1	1	1	0	1	1	3	3	3	2	1	1
1010101310	1010101113	1010101211	1	1	Female	B	1	8	NA	NA	NA	NA	NA	NA	Mar-16	NA	NA	NA	NA	NA	NA	NA	NA	NA	NA	NA	NA	NA	NA	NA	NA	NA	NA	NA	NA	NA	NA	NA	NA	NA	NA	NA	NA	NA	NA	NA	NA	NA	NA
1010101311	1010101114	1010101212	1	1	Male	B	3	6	NA	13	NA	21	NA	NA	Mar-16	NA	Oct-16	NA	Jun-17	NA	NA	NA	NA	NA	NA	NA	NA	NA	NA	NA	NA	NA	NA	NA	1	1	1	1	1	1	1	1	1	3	3	3	1	NA	NA
1010101312	1010101115	1010101213	1	1	Male	B	6	2	5	9	13	17	32	NA	Mar-16	Jun-16	Oct-16	Feb-17	Jun-17	Sep-18	NA	1	1	1	1	1	1	0	0	0	3	3	3	NA	1	NA	NA	NA	NA	NA	NA	NA	NA	NA	NA	NA	NA	2	NA
1010101313	1010101116	1010101214	1	1	Male	B	4	13	NA	20	24	28	NA	NA	Mar-16	NA	Oct-16	Feb-17	Jun-17	NA	NA	NA	NA	NA	NA	NA	NA	NA	NA	NA	NA	NA	NA	NA	1	1	0	1	1	1	1	1	0	3	3	3	2	2	NA
1010101314	1010101117	1010101215	1	1	Male	B	3	23	NA	NA	NA	39	53	NA	Mar-16	NA	NA	NA	Jun-17	Sep-18	NA	NA	NA	NA	NA	NA	NA	NA	NA	NA	NA	NA	NA	NA	NA	NA	NA	NA	NA	NA	NA	NA	NA	NA	NA	NA	NA	NA	NA
1010101315	1010101119	1010101217	1	1	Female	B	1	11	NA	NA	NA	NA	NA	NA	Mar-16	NA	NA	NA	NA	NA	NA	NA	NA	NA	NA	NA	NA	NA	NA	NA	NA	NA	NA	NA	NA	NA	NA	NA	NA	NA	NA	NA	NA	NA	NA	NA	NA	NA	NA
1010101316	1010101120	1010101218	1	1	Female	B	5	18	22	25	30	33	NA	NA	Mar-16	Jun-16	Oct-16	Feb-17	Jun-17	NA	NA	0	NA	NA	NA	NA	NA	NA	NA	NA	NA	NA	NA	NA	1	1	1	1	1	0	0	1	1	3	3	NA	2	2	NA
1010101317	1010101122	10101012134	1	1	Male	B	2	16	20	NA	NA	NA	NA	NA	Mar-16	Jun-16	NA	NA	NA	NA	NA	0	NA	NA	NA	NA	NA	NA	NA	NA	NA	NA	NA	NA	NA	NA	NA	NA	NA	NA	NA	NA	NA	NA	NA	NA	NA	NA	NA
1010101318	1010101123	10101012133	1	1	Male	B	4	23	26	NA	34	38	NA	NA	Mar-16	Jun-16	NA	Feb-17	Jun-17	NA	NA	1	1	1	1	1	0	0	1	0	3	3	NA	2	NA	NA	NA	NA	NA	NA	NA	NA	NA	NA	NA	NA	NA	1	1
1010101319	1010101124	NA	1	1	Male	B	1	11	NA	NA	NA	NA	NA	NA	Mar-16	NA	NA	NA	NA	NA	NA	NA	NA	NA	NA	NA	NA	NA	NA	NA	NA	NA	NA	NA	NA	NA	NA	NA	NA	NA	NA	NA	NA	NA	NA	NA	NA	NA	NA
1010101320	1010101125	1010101220	1	1	Male	B	5	13	17	20	25	29	NA	NA	Mar-16	Jun-16	Oct-16	Feb-17	Jun-17	NA	NA	0	NA	NA	NA	NA	NA	NA	NA	NA	NA	NA	NA	NA	1	NA	NA	NA	NA	NA	NA	NA	NA	NA	NA	NA	NA	2	NA
1010101321	1010101126	1010101221	1	1	Female	B	5	23	26	30	34	38	NA	NA	Mar-16	Jun-16	Oct-16	Feb-17	Jun-17	NA	NA	1	1	1	1	1	1	0	1	1	3	3	3	2	0	NA	NA	NA	NA	NA	NA	NA	NA	NA	NA	NA	NA	1	1
1010101322	1010101127	10101012145	1	1	Female	B	4	20	NA	NA	31	35	50	NA	Mar-16	NA	NA	Feb-17	Jun-17	Sep-18	NA	NA	NA	NA	NA	NA	NA	NA	NA	NA	NA	NA	NA	NA	NA	NA	NA	NA	NA	NA	NA	NA	NA	NA	NA	NA	NA	1	1
1010101323	1010101128	1010101222	1	1	Male	B	1	5	NA	NA	NA	NA	NA	NA	Mar-16	NA	NA	NA	NA	NA	NA	NA	NA	NA	NA	NA	NA	NA	NA	NA	NA	NA	NA	NA	NA	NA	NA	NA	NA	NA	NA	NA	NA	NA	NA	NA	NA	NA	NA
1010101324	1010101129	1010101223	1	1	Male	B	3	20	NA	NA	NA	35	50	NA	Mar-16	NA	NA	NA	Jun-17	Sep-18	NA	NA	NA	NA	NA	NA	NA	NA	NA	NA	NA	NA	NA	NA	NA	NA	NA	NA	NA	NA	NA	NA	NA	NA	NA	NA	NA	NA	NA
1010101325	1010101130	10101012441	1	1	Male	B	5	8	11	15	19	23	NA	NA	Mar-16	Jun-16	Oct-16	Feb-17	Jun-17	NA	NA	0	NA	NA	NA	NA	NA	NA	NA	NA	NA	NA	NA	NA	0	NA	NA	NA	NA	NA	NA	NA	NA	NA	NA	NA	NA	2	NA
1010101326	1010101131	10101012138	1	1	Female	B	5	23	27	30	35	NA	53	NA	Mar-16	Jun-16	Oct-16	Feb-17	NA	Sep-18	NA	0	NA	NA	NA	NA	NA	NA	NA	NA	NA	NA	NA	NA	0	NA	NA	NA	NA	NA	NA	NA	NA	NA	NA	NA	NA	2	NA
1010101327	1010101133	10101012144	1	1	Male	B	6	7	10	14	18	22	37	NA	Mar-16	Jun-16	Oct-16	Feb-17	Jun-17	Sep-18	NA	0	NA	NA	NA	NA	NA	NA	NA	NA	NA	NA	NA	NA	0	NA	NA	NA	NA	NA	NA	NA	NA	NA	NA	NA	NA	2	NA
1010101328	1010101134	NA	1	1	Female	B	3	17	NA	NA	NA	32	47	NA	Mar-16	NA	NA	NA	Jun-17	Sep-18	NA	NA	NA	NA	NA	NA	NA	NA	NA	NA	NA	NA	NA	NA	NA	NA	NA	NA	NA	NA	NA	NA	NA	NA	NA	NA	NA	NA	NA
1010101330	1010101137	1010101225	1	1	Female	B	2	6	9	NA	NA	NA	NA	NA	Mar-16	Jun-16	NA	NA	NA	NA	NA	1	1	1	1	1	1	0	1	1	3	3	3	2	NA	NA	NA	NA	NA	NA	NA	NA	NA	NA	NA	NA	NA	NA	NA
1010101331	1010101138	1010101226	1	1	Male	B	6	6	9	13	17	21	36	NA	Mar-16	Jun-16	Oct-16	Feb-17	Jun-17	Sep-18	NA	1	1	0	0	1	1	0	0	0	NA	3	3	NA	0	NA	NA	NA	NA	NA	NA	NA	NA	NA	NA	NA	NA	NA	NA
1010101332	1010101139	10101012142	1	1	Female	B	3	11	NA	NA	22	26	NA	NA	Mar-16	NA	NA	Feb-17	Jun-17	NA	NA	NA	NA	NA	NA	NA	NA	NA	NA	NA	NA	NA	NA	NA	NA	NA	NA	NA	NA	NA	NA	NA	NA	NA	NA	NA	NA	2	NA
1010101333	1010101141	1010101228	1	1	Female	B	4	1	NA	NA	12	16	31	NA	Mar-16	NA	NA	Feb-17	Jun-17	Sep-18	NA	NA	NA	NA	NA	NA	NA	NA	NA	NA	NA	NA	NA	NA	NA	NA	NA	NA	NA	NA	NA	NA	NA	NA	NA	NA	NA	2	NA
1010101334	1010101142	NA	1	1	Male	B	2	12	NA	NA	NA	27	NA	NA	Mar-16	NA	NA	NA	Jun-17	NA	NA	NA	NA	NA	NA	NA	NA	NA	NA	NA	NA	NA	NA	NA	NA	NA	NA	NA	NA	NA	NA	NA	NA	NA	NA	NA	NA	NA	NA
1010101335	1010101143	1010101213	1	1	Female	B	4	20	23	NA	31	35	NA	NA	Mar-16	Jun-16	NA	Feb-17	Jun-17	NA	NA	1	1	1	1	1	0	0	1	1	3	3	NA	1	0	NA	NA	NA	NA	NA	NA	NA	NA	NA	NA	NA	NA	2	NA
1010101336	1010101144	1010101229	1	1	Female	B	6	12	15	19	23	27	42	NA	Mar-16	Jun-16	Oct-16	Feb-17	Jun-17	Sep-18	NA	0	NA	NA	NA	NA	NA	NA	NA	NA	NA	NA	NA	NA	0	NA	NA	NA	NA	NA	NA	NA	NA	NA	NA	NA	NA	2	NA
1010101337	1010101145	10101012143	1	1	Female	B	3	13	NA	NA	24	28	NA	NA	Mar-16	NA	NA	Feb-17	Jun-17	NA	NA	NA	NA	NA	NA	NA	NA	NA	NA	NA	NA	NA	NA	NA	NA	NA	NA	NA	NA	NA	NA	NA	NA	NA	NA	NA	NA	2	NA
1010101338	1010101146	NA	1	1	Female	B	3	11	NA	NA	NA	26	41	NA	Mar-16	NA	NA	NA	Jun-17	Sep-18	NA	NA	NA	NA	NA	NA	NA	NA	NA	NA	NA	NA	NA	NA	NA	NA	NA	NA	NA	NA	NA	NA	NA	NA	NA	NA	NA	NA	NA
1010101339	1010101148	10101012153	1	1	Male	B	2	11	NA	NA	NA	27	NA	NA	Mar-16	NA	NA	NA	Jun-17	NA	NA	NA	NA	NA	NA	NA	NA	NA	NA	NA	NA	NA	NA	NA	NA	NA	NA	NA	NA	NA	NA	NA	NA	NA	NA	NA	NA	NA	NA
1010101340	1010101151	NA	1	1	Male	B	3	6	NA	NA	17	21	NA	NA	Mar-16	NA	NA	Feb-17	Jun-17	NA	NA	NA	NA	NA	NA	NA	NA	NA	NA	NA	NA	NA	NA	NA	NA	NA	NA	NA	NA	NA	NA	NA	NA	NA	NA	NA	NA	2	NA
1010101341	1010101152	1010101233	1	1	Male	B	5	16	19	23	27	31	NA	NA	Mar-16	Jun-16	Oct-16	Feb-17	Jun-17	NA	NA	1	1	1	1	1	1	0	1	1	3	3	3	2	1	1	1	1	1	1	1	1	1	3	3	3	2	1	1
1010101342	1010101153	1010101234	1	1	Male	B	5	15	18	22	26	30	NA	NA	Mar-16	Jun-16	Oct-16	Feb-17	Jun-17	NA	NA	0	NA	NA	NA	NA	NA	NA	NA	NA	NA	NA	NA	NA	0	NA	NA	NA	NA	NA	NA	NA	NA	NA	NA	NA	NA	2	NA
1010101343	1010101154	1010101235	1	1	Female	B	3	3	6	10	NA	NA	NA	NA	Mar-16	Jun-16	Oct-16	NA	NA	NA	NA	1	0	1	0	1	1	1	0	0	NA	3	3	NA	1	1	1	1	1	0	1	1	1	3	3	NA	1	NA	NA
1010101344	1010101155	10101012139	1	1	Male	B	5	11	14	18	NA	26	41	NA	Mar-16	Jun-16	Oct-16	NA	Jun-17	Sep-18	NA	0	NA	NA	NA	NA	NA	NA	NA	NA	NA	NA	NA	NA	0	NA	NA	NA	NA	NA	NA	NA	NA	NA	NA	NA	NA	NA	NA
1010101345	1010101156	10101012156	1	1	Female	B	2	17	NA	NA	NA	32	NA	NA	Mar-16	NA	NA	NA	Jun-17	NA	NA	NA	NA	NA	NA	NA	NA	NA	NA	NA	NA	NA	NA	NA	NA	NA	NA	NA	NA	NA	NA	NA	NA	NA	NA	NA	NA	NA	NA
1010101346	1010101158	10101012157	1	1	Female	B	4	15	18	NA	NA	30	45	NA	Mar-16	Jun-16	NA	NA	Jun-17	Sep-18	NA	1	1	0	1	1	1	0	0	0	3	3	3	NA	NA	NA	NA	NA	NA	NA	NA	NA	NA	NA	NA	NA	NA	NA	NA
1010101347	1010101159	1010101237	1	1	Male	B	1	12	NA	NA	NA	NA	NA	NA	Mar-16	NA	NA	NA	NA	NA	NA	NA	NA	NA	NA	NA	NA	NA	NA	NA	NA	NA	NA	NA	NA	NA	NA	NA	NA	NA	NA	NA	NA	NA	NA	NA	NA	NA	NA
1010101348	1010101160	NA	1	1	Female	B	1	18	NA	NA	NA	NA	NA	NA	Mar-16	NA	NA	NA	NA	NA	NA	NA	NA	NA	NA	NA	NA	NA	NA	NA	NA	NA	NA	NA	NA	NA	NA	NA	NA	NA	NA	NA	NA	NA	NA	NA	NA	NA	NA
1010101349	1010101161	1010101238	1	1	Male	B	5	5	9	13	17	21	NA	NA	Mar-16	Jun-16	Oct-16	Feb-17	Jun-17	NA	NA	1	1	0	1	1	1	1	0	0	3	3	3	NA	1	NA	NA	NA	NA	NA	NA	NA	NA	NA	NA	NA	NA	2	NA
1010101350	1010101162	10101012154	1	1	Female	B	2	9	NA	NA	NA	24	NA	NA	Mar-16	NA	NA	NA	Jun-17	NA	NA	NA	NA	NA	NA	NA	NA	NA	NA	NA	NA	NA	NA	NA	NA	NA	NA	NA	NA	NA	NA	NA	NA	NA	NA	NA	NA	NA	NA
1010101351	1010101164	10101012114	1	1	Male	B	5	18	21	25	29	33	NA	NA	Mar-16	Jun-16	Oct-16	Feb-17	Jun-17	NA	NA	1	0	1	1	1	1	0	1	0	3	3	3	1	0	NA	NA	NA	NA	NA	NA	NA	NA	NA	NA	NA	NA	2	NA
1010101352	1010101165	1010101240	1	1	Female	B	3	4	8	11	NA	NA	NA	NA	Mar-16	Jun-16	Oct-16	NA	NA	NA	NA	1	1	1	1	1	1	1	0	0	3	3	3	NA	1	1	1	1	1	1	0	1	1	3	3	3	2	NA	NA
1010101353	1010101166	1010101241	1	1	Female	B	5	13	16	20	24	28	NA	NA	Mar-16	Jun-16	Oct-16	Feb-17	Jun-17	NA	NA	0	NA	NA	NA	NA	NA	NA	NA	NA	NA	NA	NA	NA	0	NA	NA	NA	NA	NA	NA	NA	NA	NA	NA	NA	NA	2	NA
1010101354	1010101167	10101012113	1	1	Female	B	5	5	8	12	16	20	NA	NA	Mar-16	Jun-16	Oct-16	Feb-17	Jun-17	NA	NA	0	NA	NA	NA	NA	NA	NA	NA	NA	NA	NA	NA	NA	0	NA	NA	NA	NA	NA	NA	NA	NA	NA	NA	NA	NA	2	NA
1010101355	1010101169	1010101243	1	1	Male	B	5	14	17	21	25	29	NA	NA	Mar-16	Jun-16	Oct-16	Feb-17	Jun-17	NA	NA	1	1	1	1	1	1	0	0	0	3	3	3	NA	1	1	1	1	1	1	0	1	1	3	3	3	2	1	1
1010101356	1010101170	NA	1	1	Female	B	1	23	NA	NA	NA	NA	NA	NA	Mar-16	NA	NA	NA	NA	NA	NA	NA	NA	NA	NA	NA	NA	NA	NA	NA	NA	NA	NA	NA	NA	NA	NA	NA	NA	NA	NA	NA	NA	NA	NA	NA	NA	NA	NA
1010101357	1010101171	10101012116	1	1	Female	B	4	12	15	19	NA	27	NA	NA	Mar-16	Jun-16	Oct-16	NA	Jun-17	NA	NA	0	NA	NA	NA	NA	NA	NA	NA	NA	NA	NA	NA	NA	0	NA	NA	NA	NA	NA	NA	NA	NA	NA	NA	NA	NA	NA	NA
1010101358	1010101171	10101012116	1	1	Female	B	4	12	15	19	NA	27	NA	NA	Mar-16	Jun-16	Oct-16	NA	Jun-17	NA	NA	0	NA	NA	NA	NA	NA	NA	NA	NA	NA	NA	NA	NA	0	NA	NA	NA	NA	NA	NA	NA	NA	NA	NA	NA	NA	NA	NA
1010101359	1010101173	1010101245	1	1	Male	B	6	5	8	12	17	20	35	NA	Mar-16	Jun-16	Oct-16	Feb-17	Jun-17	Sep-18	NA	0	NA	NA	NA	NA	NA	NA	NA	NA	NA	NA	NA	NA	1	NA	NA	NA	NA	NA	NA	NA	NA	NA	NA	NA	NA	2	NA
1010101360	1010101174	10101012117	1	1	Male	B	5	14	17	21	25	29	NA	NA	Mar-16	Jun-16	Oct-16	Feb-17	Jun-17	NA	NA	0	NA	NA	NA	NA	NA	NA	NA	NA	NA	NA	NA	NA	1	NA	NA	NA	NA	NA	NA	NA	NA	NA	NA	NA	NA	2	NA
1010101361	1010101175	NA	1	1	Female	B	5	16	19	23	27	NA	46	NA	Mar-16	Jun-16	Oct-16	Feb-17	NA	Sep-18	NA	1	1	0	1	1	0	0	1	0	3	3	NA	1	1	1	1	1	0	0	0	1	0	3	NA	NA	1	1	1
1010101362	1010101176	10101012158	1	1	Female	B	5	13	17	20	24	28	NA	NA	Mar-16	Jun-16	Oct-16	Feb-17	Jun-17	NA	NA	1	1	1	1	1	0	0	1	0	3	3	NA	1	1	1	1	1	1	1	0	1	1	3	3	3	2	2	NA
1010101363	1010101179	1010101249	1	1	Male	B	2	7	NA	NA	NA	NA	37	NA	Mar-16	NA	NA	NA	NA	Sep-18	NA	NA	NA	NA	NA	NA	NA	NA	NA	NA	NA	NA	NA	NA	NA	NA	NA	NA	NA	NA	NA	NA	NA	NA	NA	NA	NA	NA	NA
1010101364	1010101180	1010101248	1	1	Female	B	5	4	7	11	NA	19	34	NA	Mar-16	Jun-16	Oct-16	NA	Jun-17	Sep-18	NA	0	NA	NA	NA	NA	NA	NA	NA	NA	NA	NA	NA	NA	1	NA	NA	NA	NA	NA	NA	NA	NA	NA	NA	NA	NA	NA	NA
1010101365	1010101181	NA	1	1	Male	B	1	11	NA	NA	NA	NA	NA	NA	Mar-16	NA	NA	NA	NA	NA	NA	NA	NA	NA	NA	NA	NA	NA	NA	NA	NA	NA	NA	NA	NA	NA	NA	NA	NA	NA	NA	NA	NA	NA	NA	NA	NA	NA	NA
1010101366	1010101182	10101012115	1	1	Male	B	6	17	20	24	28	32	46	NA	Mar-16	Jun-16	Oct-16	Feb-17	Jun-17	Sep-18	NA	1	1	1	1	1	1	0	1	1	3	3	1	2	1	1	1	1	1	1	0	1	1	3	3	3	2	1	1
1010101367	1010101183	1010101249	1	1	Male	B	1	8	NA	NA	NA	NA	NA	NA	Mar-16	NA	NA	NA	NA	NA	NA	NA	NA	NA	NA	NA	NA	NA	NA	NA	NA	NA	NA	NA	NA	NA	NA	NA	NA	NA	NA	NA	NA	NA	NA	NA	NA	NA	NA
1010101368	1010101183	1010101249	1	1	Male	B	2	23	NA	NA	NA	NA	53	NA	Mar-16	NA	NA	NA	NA	Sep-18	NA	NA	NA	NA	NA	NA	NA	NA	NA	NA	NA	NA	NA	NA	NA	NA	NA	NA	NA	NA	NA	NA	NA	NA	NA	NA	NA	NA	NA
1010101369	1010101184	1010101250	1	1	Male	B	1	5	NA	NA	NA	NA	NA	NA	Mar-16	NA	NA	NA	NA	NA	NA	NA	NA	NA	NA	NA	NA	NA	NA	NA	NA	NA	NA	NA	NA	NA	NA	NA	NA	NA	NA	NA	NA	NA	NA	NA	NA	NA	NA
1010101370	1010101185	1010101251	1	1	Male	B	1	15	NA	NA	NA	NA	NA	NA	Mar-16	NA	NA	NA	NA	NA	NA	NA	NA	NA	NA	NA	NA	NA	NA	NA	NA	NA	NA	NA	NA	NA	NA	NA	NA	NA	NA	NA	NA	NA	NA	NA	NA	NA	NA
1010101371	1010101186	NA	1	1	Female	B	1	2	NA	NA	NA	NA	NA	NA	Mar-16	NA	NA	NA	NA	NA	NA	NA	NA	NA	NA	NA	NA	NA	NA	NA	NA	NA	NA	NA	NA	NA	NA	NA	NA	NA	NA	NA	NA	NA	NA	NA	NA	NA	NA
1010101372	1010101188	1010101253	1	1	Female	B	2	7	10	NA	NA	NA	NA	NA	Mar-16	Jun-16	NA	NA	NA	NA	NA	NA	NA	NA	NA	NA	NA	NA	NA	NA	NA	NA	NA	NA	NA	NA	NA	NA	NA	NA	NA	NA	NA	NA	NA	NA	NA	NA	NA
1010101373	1010101188	1010101253	1	1	Female	B	1	8	NA	NA	NA	NA	NA	NA	Mar-16	NA	NA	NA	NA	NA	NA	0	NA	NA	NA	NA	NA	NA	NA	NA	NA	NA	NA	NA	NA	NA	NA	NA	NA	NA	NA	NA	NA	NA	NA	NA	NA	NA	NA
1010101374	1010101189	NA	1	1	Female	B	2	19	NA	NA	NA	NA	49	NA	Mar-16	NA	NA	NA	NA	Sep-18	NA	NA	NA	NA	NA	NA	NA	NA	NA	NA	NA	NA	NA	NA	NA	NA	NA	NA	NA	NA	NA	NA	NA	NA	NA	NA	NA	NA	NA
1010101375	1010101190	NA	1	1	Female	B	1	11	NA	NA	NA	NA	NA	NA	Mar-16	NA	NA	NA	NA	NA	NA	NA	NA	NA	NA	NA	NA	NA	NA	NA	NA	NA	NA	NA	NA	NA	NA	NA	NA	NA	NA	NA	NA	NA	NA	NA	NA	NA	NA
1010101377	1010101191	1010101254	1	1	Male	B	4	7	10	NA	NA	22	37	NA	Mar-16	Jun-16	NA	NA	Jun-17	Sep-18	NA	0	NA	NA	NA	NA	NA	NA	NA	NA	NA	NA	NA	NA	NA	NA	NA	NA	NA	NA	NA	NA	NA	NA	NA	NA	NA	NA	NA
1010101378	1010101192	1010101255	1	1	Male	B	4	10	13	NA	NA	25	39	NA	Mar-16	Jun-16	NA	NA	Jun-17	Sep-18	NA	1	1	1	1	1	1	0	1	0	3	3	2	1	NA	NA	NA	NA	NA	NA	NA	NA	NA	NA	NA	NA	NA	NA	NA
1010101379	1010101193	1010101256	1	1	Male	B	6	14	17	21	25	29	43	NA	Mar-16	Jun-16	Oct-16	Feb-17	Jun-17	Sep-18	NA	0	NA	NA	NA	NA	NA	NA	NA	NA	NA	NA	NA	NA	0	NA	NA	NA	NA	NA	NA	NA	NA	NA	NA	NA	NA	2	NA
1010101380	1010101182	10101012115	1	1	Male	B	3	17	20	24	NA	NA	NA	NA	Mar-16	Jun-16	Oct-16	NA	NA	NA	NA	1	1	1	1	1	1	0	1	0	3	3	3	1	1	1	1	1	1	1	0	1	1	3	2	3	2	NA	NA
1010101381	1010101194	1010101257	1	1	Female	B	2	6	NA	NA	NA	NA	35	NA	Mar-16	NA	NA	NA	NA	Sep-18	NA	NA	NA	NA	NA	NA	NA	NA	NA	NA	NA	NA	NA	NA	NA	NA	NA	NA	NA	NA	NA	NA	NA	NA	NA	NA	NA	NA	NA
1010101382	1010101195	1010101258	1	1	Female	B	2	5	NA	NA	NA	NA	35	NA	Mar-16	NA	NA	NA	NA	Sep-18	NA	NA	NA	NA	NA	NA	NA	NA	NA	NA	NA	NA	NA	NA	NA	NA	NA	NA	NA	NA	NA	NA	NA	NA	NA	NA	NA	NA	NA
1010101383	1010101196	10101012131	1	1	Female	B	3	5	8	NA	NA	NA	35	NA	Mar-16	Jun-16	NA	NA	NA	Sep-18	NA	1	1	0	1	1	0	0	0	0	1	1	NA	NA	NA	NA	NA	NA	NA	NA	NA	NA	NA	NA	NA	NA	NA	NA	NA
1010101384	1010101197	10101012132	1	1	Female	B	2	10	14	NA	NA	NA	NA	NA	Mar-16	Jun-16	NA	NA	NA	NA	NA	0	NA	NA	NA	NA	NA	NA	NA	NA	NA	NA	NA	NA	NA	NA	NA	NA	NA	NA	NA	NA	NA	NA	NA	NA	NA	NA	NA
1010101385	1010101197	NA	1	1	Male	B	2	24	27	NA	NA	NA	NA	NA	Mar-16	Jun-16	NA	NA	NA	NA	NA	0	NA	NA	NA	NA	NA	NA	NA	NA	NA	NA	NA	NA	NA	NA	NA	NA	NA	NA	NA	NA	NA	NA	NA	NA	NA	NA	NA
1010101386	1010101198	NA	1	1	Male	B	1	17	NA	NA	NA	NA	NA	NA	Mar-16	NA	NA	NA	NA	NA	NA	NA	NA	NA	NA	NA	NA	NA	NA	NA	NA	NA	NA	NA	NA	NA	NA	NA	NA	NA	NA	NA	NA	NA	NA	NA	NA	NA	NA
1010101387	1010101199	NA	1	1	Male	B	2	17	NA	NA	NA	NA	47	NA	Mar-16	NA	NA	NA	NA	Sep-18	NA	NA	NA	NA	NA	NA	NA	NA	NA	NA	NA	NA	NA	NA	NA	NA	NA	NA	NA	NA	NA	NA	NA	NA	NA	NA	NA	NA	NA
1010101388	10101011100	NA	1	1	Male	B	1	23	NA	NA	NA	NA	NA	NA	Mar-16	NA	NA	NA	NA	NA	NA	NA	NA	NA	NA	NA	NA	NA	NA	NA	NA	NA	NA	NA	NA	NA	NA	NA	NA	NA	NA	NA	NA	NA	NA	NA	NA	NA	NA
1010101389	10101011101	1010101289	1	1	Male	B	1	18	NA	NA	NA	NA	NA	NA	Mar-16	NA	NA	NA	NA	NA	NA	NA	NA	NA	NA	NA	NA	NA	NA	NA	NA	NA	NA	NA	NA	NA	NA	NA	NA	NA	NA	NA	NA	NA	NA	NA	NA	NA	NA
1010101390	10101011102	1010101259	1	1	Female	B	4	11	14	18	NA	NA	41	NA	Mar-16	Jun-16	Oct-16	NA	NA	Sep-18	NA	0	NA	NA	NA	NA	NA	NA	NA	NA	NA	NA	NA	NA	0	NA	NA	NA	NA	NA	NA	NA	NA	NA	NA	NA	NA	NA	NA
1010101391	10101011103	10101012130	1	1	Male	B	3	4	7	11	NA	NA	NA	NA	Mar-16	Jun-16	Oct-16	NA	NA	NA	NA	0	NA	NA	NA	NA	NA	NA	NA	NA	NA	NA	NA	NA	0	NA	NA	NA	NA	NA	NA	NA	NA	NA	NA	NA	NA	NA	NA
1010101392	10101011103	10101012130	1	1	Male	B	2	12	NA	19	NA	NA	NA	NA	Mar-16	NA	Oct-16	NA	NA	NA	NA	NA	NA	NA	NA	NA	NA	NA	NA	NA	NA	NA	NA	NA	0	NA	NA	NA	NA	NA	NA	NA	NA	NA	NA	NA	NA	NA	NA
1010101393	10101011104	NA	1	1	Male	B	1	12	NA	NA	NA	NA	NA	NA	Mar-16	NA	NA	NA	NA	NA	NA	NA	NA	NA	NA	NA	NA	NA	NA	NA	NA	NA	NA	NA	NA	NA	NA	NA	NA	NA	NA	NA	NA	NA	NA	NA	NA	NA	NA
1010101394	10101011105	NA	1	1	Male	B	1	5	NA	NA	NA	NA	NA	NA	Mar-16	NA	NA	NA	NA	NA	NA	NA	NA	NA	NA	NA	NA	NA	NA	NA	NA	NA	NA	NA	NA	NA	NA	NA	NA	NA	NA	NA	NA	NA	NA	NA	NA	NA	NA
1010101395	10101011106	NA	1	1	Female	B	3	15	19	NA	NA	NA	45	NA	Mar-16	Jun-16	NA	NA	NA	Sep-18	NA	1	1	1	1	1	1	0	1	1	3	3	3	1	NA	NA	NA	NA	NA	NA	NA	NA	NA	NA	NA	NA	NA	NA	NA
1010101396	10101011107	1010101260	1	1	Male	B	3	22	25	29	NA	NA	NA	NA	Mar-16	Jun-16	Oct-16	NA	NA	NA	NA	1	1	1	1	1	0	0	0	0	1	1	NA	NA	1	1	1	1	1	0	0	0	0	1	1	NA	NA	NA	NA
1010101397	10101011108	1010101261	1	1	Male	B	2	18	21	NA	NA	NA	NA	NA	Mar-16	Jun-16	NA	NA	NA	NA	NA	0	NA	NA	NA	NA	NA	NA	NA	NA	NA	NA	NA	NA	NA	NA	NA	NA	NA	NA	NA	NA	NA	NA	NA	NA	NA	NA	NA
1010101398	10101011109	1010101262	1	1	Female	B	5	6	9	13	17	NA	36	NA	Mar-16	Jun-16	Oct-16	Feb-17	NA	Sep-18	NA	1	1	1	1	1	1	0	0	0	3	3	3	NA	0	NA	NA	NA	NA	NA	NA	NA	NA	NA	NA	NA	NA	2	NA
1010101399	10101011110	1010101263	1	1	Female	B	1	11	NA	NA	NA	NA	NA	NA	Mar-16	NA	NA	NA	NA	NA	NA	NA	NA	NA	NA	NA	NA	NA	NA	NA	NA	NA	NA	NA	NA	NA	NA	NA	NA	NA	NA	NA	NA	NA	NA	NA	NA	NA	NA
1010102301	1010102101	1010102201	1	1	Female	B	4	5	8	12	16	NA	NA	NA	Mar-16	Jun-16	Oct-16	Feb-17	NA	NA	NA	NA	NA	NA	NA	NA	NA	NA	NA	NA	NA	NA	NA	NA	NA	NA	NA	NA	NA	NA	NA	NA	NA	NA	NA	NA	NA	2	NA
1010102302	1010102103	1010102203	1	1	Male	B	2	11	NA	18	NA	NA	NA	NA	Mar-16	NA	Oct-16	NA	NA	NA	NA	NA	NA	NA	NA	NA	NA	NA	NA	NA	NA	NA	NA	NA	0	NA	NA	NA	NA	NA	NA	NA	NA	NA	NA	NA	NA	NA	NA
1010102303	1010102104	1010102204	1	1	Female	B	4	16	NA	23	27	31	NA	NA	Mar-16	NA	Oct-16	Feb-17	Jun-17	NA	NA	NA	NA	NA	NA	NA	NA	NA	NA	NA	NA	NA	NA	NA	0	NA	NA	NA	NA	NA	NA	NA	NA	NA	NA	NA	NA	2	NA
1010102304	1010102105	1010102205	1	1	Male	B	1	7	NA	NA	NA	NA	NA	NA	Mar-16	NA	NA	NA	NA	NA	NA	NA	NA	NA	NA	NA	NA	NA	NA	NA	NA	NA	NA	NA	NA	NA	NA	NA	NA	NA	NA	NA	NA	NA	NA	NA	NA	NA	NA
1010102305	1010102106	1010102206	1	1	Female	B	4	15	NA	22	NA	30	45	NA	Mar-16	NA	Oct-16	NA	Jun-17	Sep-18	NA	NA	NA	NA	NA	NA	NA	NA	NA	NA	NA	NA	NA	NA	1	1	1	1	1	1	0	0	0	3	3	3	NA	NA	NA
1010102306	1010102107	1010102207	1	1	Male	B	1	15	NA	NA	NA	NA	NA	NA	Mar-16	NA	NA	NA	NA	NA	NA	NA	NA	NA	NA	NA	NA	NA	NA	NA	NA	NA	NA	NA	NA	NA	NA	NA	NA	NA	NA	NA	NA	NA	NA	NA	NA	NA	NA
1010102307	1010102108	1010102208	1	1	Female	B	3	7	10	NA	NA	22	NA	NA	Mar-16	Jun-16	NA	NA	Jun-17	NA	NA	0	NA	NA	NA	NA	NA	NA	NA	NA	NA	NA	NA	NA	NA	NA	NA	NA	NA	NA	NA	NA	NA	NA	NA	NA	NA	NA	NA
1010102308	1010102108	1010102209	1	1	Male	B	2	24	27	NA	NA	NA	NA	NA	Mar-16	Jun-16	NA	NA	NA	NA	NA	0	NA	NA	NA	NA	NA	NA	NA	NA	NA	NA	NA	NA	NA	NA	NA	NA	NA	NA	NA	NA	NA	NA	NA	NA	NA	NA	NA
1010102309	1010102110	1010102210	1	1	Male	B	5	20	23	27	31	35	NA	NA	Mar-16	Jun-16	Oct-16	Feb-17	Jun-17	NA	NA	NA	NA	NA	NA	NA	NA	NA	NA	NA	NA	NA	NA	NA	1	NA	NA	NA	NA	NA	NA	NA	NA	NA	NA	NA	NA	2	NA
1010102311	1010102113	1010102213	1	1	Male	B	1	15	NA	NA	NA	NA	NA	NA	Mar-16	NA	NA	NA	NA	NA	NA	NA	NA	NA	NA	NA	NA	NA	NA	NA	NA	NA	NA	NA	NA	NA	NA	NA	NA	NA	NA	NA	NA	NA	NA	NA	NA	NA	NA
1010102312	1010102114	1010102214	1	1	Female	B	4	3	6	10	15	NA	NA	NA	Mar-16	Jun-16	Oct-16	Feb-17	NA	NA	NA	1	1	0	0	1	0	0	0	0	NA	1	NA	NA	1	1	1	1	1	0	0	1	0	1	1	NA	2	1	1
1010102313	1010102116	1010102216	1	1	Female	B	2	21	NA	29	NA	NA	NA	NA	Mar-16	NA	Oct-16	NA	NA	NA	NA	NA	NA	NA	NA	NA	NA	NA	NA	NA	NA	NA	NA	NA	1	1	1	1	1	0	0	1	0	3	3	NA	2	NA	NA
1010102314	1010102117	1010102217	1	1	Male	B	3	10	13	NA	22	NA	NA	NA	Mar-16	Jun-16	NA	Feb-17	NA	NA	NA	0	NA	NA	NA	NA	NA	NA	NA	NA	NA	NA	NA	NA	NA	NA	NA	NA	NA	NA	NA	NA	NA	NA	NA	NA	NA	NA	NA
1010102315	1010102118	10101022178	1	1	Male	B	5	16	19	23	27	31	NA	NA	Mar-16	Jun-16	Oct-16	Feb-17	Jun-17	NA	NA	0	NA	NA	NA	NA	NA	NA	NA	NA	NA	NA	NA	NA	1	1	1	1	1	0	0	1	0	2	2	NA	2	1	1
1010102316	1010102119	NA	1	1	Male	B	1	12	NA	NA	NA	NA	NA	NA	Mar-16	NA	NA	NA	NA	NA	NA	NA	NA	NA	NA	NA	NA	NA	NA	NA	NA	NA	NA	NA	NA	NA	NA	NA	NA	NA	NA	NA	NA	NA	NA	NA	NA	NA	NA
1010102318	1010102122	10101022162	1	1	Female	B	4	4	7	NA	15	19	NA	NA	Mar-16	Jun-16	NA	Feb-17	Jun-17	NA	NA	0	NA	NA	NA	NA	NA	NA	NA	NA	NA	NA	NA	NA	NA	NA	NA	NA	NA	NA	NA	NA	NA	NA	NA	NA	NA	1	1
1010102319	1010102123	1010102220	1	1	Female	B	3	7	11	14	NA	NA	NA	NA	Mar-16	Jun-16	Oct-16	NA	NA	NA	NA	0	NA	NA	NA	NA	NA	NA	NA	NA	NA	NA	NA	NA	1	NA	NA	NA	NA	NA	NA	NA	NA	NA	NA	NA	NA	NA	NA
1010102320	1010102126	1010102223	1	1	Female	B	3	13	17	NA	NA	29	NA	NA	Mar-16	Jun-16	NA	NA	Jun-17	NA	NA	0	NA	NA	NA	NA	NA	NA	NA	NA	NA	NA	NA	NA	NA	NA	NA	NA	NA	NA	NA	NA	NA	NA	NA	NA	NA	NA	NA
1010102321	1010102127	1010102224	1	1	Female	B	3	10	13	NA	NA	25	NA	NA	Mar-16	Jun-16	NA	NA	Jun-17	NA	NA	0	NA	NA	NA	NA	NA	NA	NA	NA	NA	NA	NA	NA	NA	NA	NA	NA	NA	NA	NA	NA	NA	NA	NA	NA	NA	NA	NA
1010102322	1010102128	NA	1	1	Female	B	1	19	NA	NA	NA	NA	NA	NA	Mar-16	NA	NA	NA	NA	NA	NA	NA	NA	NA	NA	NA	NA	NA	NA	NA	NA	NA	NA	NA	NA	NA	NA	NA	NA	NA	NA	NA	NA	NA	NA	NA	NA	NA	NA
1010102323	1010102130	1010102226	1	1	Female	B	6	5	9	12	17	21	35	NA	Mar-16	Jun-16	Oct-16	Feb-17	Jun-17	Sep-18	NA	0	NA	NA	NA	NA	NA	NA	NA	NA	NA	NA	NA	NA	1	1	1	1	1	1	1	1	1	3	3	3	2	1	1
1010102324	1010102131	1010102227	1	1	Male	B	2	10	14	NA	NA	NA	NA	NA	Mar-16	Jun-16	NA	NA	NA	NA	NA	1	1	1	1	1	1	0	1	1	3	3	3	2	NA	NA	NA	NA	NA	NA	NA	NA	NA	NA	NA	NA	NA	NA	NA
1010102325	1010102132	NA	1	1	Male	B	1	18	NA	NA	NA	NA	NA	NA	Mar-16	NA	NA	NA	NA	NA	NA	NA	NA	NA	NA	NA	NA	NA	NA	NA	NA	NA	NA	NA	NA	NA	NA	NA	NA	NA	NA	NA	NA	NA	NA	NA	NA	NA	NA
1010102326	1010102133	10101022179	1	1	Male	B	4	6	10	14	18	NA	NA	NA	Mar-16	Jun-16	Oct-16	Feb-17	NA	NA	NA	1	1	1	1	1	1	1	1	1	3	3	3	2	1	1	1	1	1	1	0	1	1	3	3	3	2	NA	NA
1010102327	1010102134	1010102228	1	1	Female	B	4	1	4	NA	13	NA	31	NA	Mar-16	Jun-16	NA	Feb-17	NA	Sep-18	NA	0	NA	NA	NA	NA	NA	NA	NA	NA	NA	NA	NA	NA	NA	NA	NA	NA	NA	NA	NA	NA	NA	NA	NA	NA	NA	1	1
1010102328	1010102135	NA	1	1	Male	B	4	9	12	NA	21	25	NA	NA	Mar-16	Jun-16	NA	Feb-17	Jun-17	NA	NA	1	1	0	1	1	1	0	1	1	3	1	3	1	NA	NA	NA	NA	NA	NA	NA	NA	NA	NA	NA	NA	NA	1	1
1010102329	1010102136	NA	1	1	Female	B	5	11	15	18	23	27	NA	NA	Mar-16	Jun-16	Oct-16	Feb-17	Jun-17	NA	NA	0	NA	NA	NA	NA	NA	NA	NA	NA	NA	NA	NA	NA	1	NA	NA	NA	NA	NA	NA	NA	NA	NA	NA	NA	NA	2	NA
1010102330	1010102137	1010102229	1	1	Female	B	2	14	17	NA	NA	NA	NA	NA	Mar-16	Jun-16	NA	NA	NA	NA	NA	1	1	0	0	1	0	0	1	0	NA	3	NA	1	NA	NA	NA	NA	NA	NA	NA	NA	NA	NA	NA	NA	NA	NA	NA
1010102331	1010102138	10101022194	1	1	Male	B	4	21	24	28	33	NA	NA	NA	Mar-16	Jun-16	Oct-16	Feb-17	NA	NA	NA	1	1	0	0	1	0	1	1	0	NA	3	NA	2	1	1	1	1	1	0	0	1	1	3	3	NA	2	2	NA
1010102332	1010102139	1010102230	1	1	Female	B	1	17	NA	NA	NA	NA	NA	NA	Mar-16	NA	NA	NA	NA	NA	NA	NA	NA	NA	NA	NA	NA	NA	NA	NA	NA	NA	NA	NA	NA	NA	NA	NA	NA	NA	NA	NA	NA	NA	NA	NA	NA	NA	NA
1010102333	1010102140	NA	1	1	Female	B	1	9	NA	NA	NA	NA	NA	NA	Mar-16	NA	NA	NA	NA	NA	NA	NA	NA	NA	NA	NA	NA	NA	NA	NA	NA	NA	NA	NA	NA	NA	NA	NA	NA	NA	NA	NA	NA	NA	NA	NA	NA	NA	NA
1010102335	1010102143	1010102269	1	1	Female	B	1	23	NA	NA	NA	NA	NA	NA	Mar-16	NA	NA	NA	NA	NA	NA	NA	NA	NA	NA	NA	NA	NA	NA	NA	NA	NA	NA	NA	NA	NA	NA	NA	NA	NA	NA	NA	NA	NA	NA	NA	NA	NA	NA
1010102336	1010102144	10101022195	1	1	Female	B	4	11	14	NA	23	26	NA	NA	Mar-16	Jun-16	NA	Feb-17	Jun-17	NA	NA	0	NA	NA	NA	NA	NA	NA	NA	NA	NA	NA	NA	NA	NA	NA	NA	NA	NA	NA	NA	NA	NA	NA	NA	NA	NA	1	1
1010102337	1010102145	NA	1	1	Male	B	2	12	15	NA	NA	NA	NA	NA	Mar-16	Jun-16	NA	NA	NA	NA	NA	0	NA	NA	NA	NA	NA	NA	NA	NA	NA	NA	NA	NA	NA	NA	NA	NA	NA	NA	NA	NA	NA	NA	NA	NA	NA	NA	NA
1010102338	1010102146	1010102232	1	1	Female	B	6	22	25	29	33	37	52	NA	Mar-16	Jun-16	Oct-16	Feb-17	Jun-17	Sep-18	NA	1	1	1	1	1	0	0	1	0	3	3	NA	2	1	1	1	1	1	0	0	NA	1	3	3	NA	NA	1	1
1010102339	1010102147	NA	1	1	Male	B	1	22	NA	NA	NA	NA	NA	NA	Mar-16	NA	NA	NA	NA	NA	NA	NA	NA	NA	NA	NA	NA	NA	NA	NA	NA	NA	NA	NA	NA	NA	NA	NA	NA	NA	NA	NA	NA	NA	NA	NA	NA	NA	NA
1010102340	1010102148	NA	1	1	Female	B	2	20	23	NA	NA	NA	NA	NA	Mar-16	Jun-16	NA	NA	NA	NA	NA	0	NA	NA	NA	NA	NA	NA	NA	NA	NA	NA	NA	NA	NA	NA	NA	NA	NA	NA	NA	NA	NA	NA	NA	NA	NA	NA	NA
1010102341	1010102149	10101022163	1	1	Female	B	5	23	26	30	34	NA	53	NA	Mar-16	Jun-16	Oct-16	Feb-17	NA	Sep-18	NA	0	NA	NA	NA	NA	NA	NA	NA	NA	NA	NA	NA	NA	0	NA	NA	NA	NA	NA	NA	NA	NA	NA	NA	NA	NA	NA	NA
1010102342	1010102150	NA	1	1	Female	B	4	5	8	12	16	NA	NA	NA	Mar-16	Jun-16	Oct-16	Feb-17	NA	NA	NA	0	NA	NA	NA	NA	NA	NA	NA	NA	NA	NA	NA	NA	1	NA	NA	NA	NA	NA	NA	NA	NA	NA	NA	NA	NA	2	NA
1010102344	1010102152	1010102233	1	1	Female	B	2	14	17	NA	NA	NA	NA	NA	Mar-16	Jun-16	NA	NA	NA	NA	NA	1	1	0	1	1	1	1	1	1	3	3	3	2	NA	NA	NA	NA	NA	NA	NA	NA	NA	NA	NA	NA	NA	NA	NA
1010102345	1010102153	1010102234	1	1	Male	B	2	11	14	NA	NA	NA	NA	NA	Mar-16	Jun-16	NA	NA	NA	NA	NA	1	1	1	1	1	1	0	1	0	3	3	3	1	NA	NA	NA	NA	NA	NA	NA	NA	NA	NA	NA	NA	NA	NA	NA
1010102346	1010102154	1010102236	1	1	Male	B	6	19	22	26	30	34	49	NA	Mar-16	Jun-16	Oct-16	Feb-17	Jun-17	Sep-18	NA	0	NA	NA	NA	NA	NA	NA	NA	NA	NA	NA	NA	NA	1	NA	NA	NA	NA	NA	NA	NA	NA	NA	NA	NA	NA	1	1
1010102347	1010102155	NA	1	1	Male	FU3	2	NA	NA	NA	28	NA	47	NA	NA	NA	NA	Feb-17	NA	Sep-18	NA	NA	NA	NA	NA	NA	NA	NA	NA	NA	NA	NA	NA	NA	NA	NA	NA	NA	NA	NA	NA	NA	NA	NA	NA	NA	NA	NA	NA
1010102348	1010102157	NA	1	1	Female	B	1	23	NA	NA	NA	NA	NA	NA	Mar-16	NA	NA	NA	NA	NA	NA	NA	NA	NA	NA	NA	NA	NA	NA	NA	NA	NA	NA	NA	NA	NA	NA	NA	NA	NA	NA	NA	NA	NA	NA	NA	NA	NA	NA
1010102349	1010102158	1010102238	1	1	Female	B	4	11	14	18	23	NA	NA	NA	Mar-16	Jun-16	Oct-16	Feb-17	NA	NA	NA	0	NA	NA	NA	NA	NA	NA	NA	NA	NA	NA	NA	NA	0	NA	NA	NA	NA	NA	NA	NA	NA	NA	NA	NA	NA	2	NA
1010102350	1010102159	NA	1	1	Male	B	2	19	22	NA	NA	NA	NA	NA	Mar-16	Jun-16	NA	NA	NA	NA	NA	NA	NA	NA	NA	NA	NA	NA	NA	NA	NA	NA	NA	NA	NA	NA	NA	NA	NA	NA	NA	NA	NA	NA	NA	NA	NA	NA	NA
1010102351	1010102161	1010102240	1	1	Female	B	2	10	13	NA	NA	NA	NA	NA	Mar-16	Jun-16	NA	NA	NA	NA	NA	0	NA	NA	NA	NA	NA	NA	NA	NA	NA	NA	NA	NA	NA	NA	NA	NA	NA	NA	NA	NA	NA	NA	NA	NA	NA	NA	NA
1010102352	1010102162	1010102249	1	1	Male	B	5	7	10	14	18	22	NA	NA	Mar-16	Jun-16	Oct-16	Feb-17	Jun-17	NA	NA	1	1	1	1	1	1	0	1	1	3	3	1	1	1	1	1	1	1	0	0	1	1	3	3	NA	2	2	NA
1010102353	1010102164	1010102242	1	1	Male	B	5	12	15	19	23	27	NA	NA	Mar-16	Jun-16	Oct-16	Feb-17	Jun-17	NA	NA	0	NA	NA	NA	NA	NA	NA	NA	NA	NA	NA	NA	NA	1	1	1	1	1	1	1	1	1	3	3	3	2	2	NA
1010102354	1010102165	1010102243	1	1	Male	B	6	14	17	21	25	29	44	NA	Mar-16	Jun-16	Oct-16	Feb-17	Jun-17	Sep-18	NA	1	1	1	1	1	1	0	1	1	3	3	3	1	1	1	1	1	1	1	0	NA	1	3	3	3	NA	2	NA
1010102355	1010102166	1010102244	1	1	Male	B	2	12	15	NA	NA	NA	NA	NA	Mar-16	Jun-16	NA	NA	NA	NA	NA	0	NA	NA	NA	NA	NA	NA	NA	NA	NA	NA	NA	NA	NA	NA	NA	NA	NA	NA	NA	NA	NA	NA	NA	NA	NA	NA	NA
1010102356	1010102167	1010102245	1	1	Female	B	5	13	16	20	24	28	NA	NA	Mar-16	Jun-16	Oct-16	Feb-17	Jun-17	NA	NA	0	NA	NA	NA	NA	NA	NA	NA	NA	NA	NA	NA	NA	1	NA	NA	NA	NA	NA	NA	NA	NA	NA	NA	NA	NA	2	NA
1010102357	1010102169	10101022192	1	1	Female	B	4	24	27	NA	35	39	NA	NA	Mar-16	Jun-16	NA	Feb-17	Jun-17	NA	NA	1	1	0	1	1	0	0	1	0	3	3	NA	2	NA	NA	NA	NA	NA	NA	NA	NA	NA	NA	NA	NA	NA	1	1
1010102358	1010102170	NA	1	1	Male	B	4	12	15	19	23	NA	NA	NA	Mar-16	Jun-16	Oct-16	Feb-17	NA	NA	NA	0	NA	NA	NA	NA	NA	NA	NA	NA	NA	NA	NA	NA	0	NA	NA	NA	NA	NA	NA	NA	NA	NA	NA	NA	NA	2	NA
1010102359	1010102171	1010102247	1	1	Female	B	6	7	11	15	19	23	37	NA	Mar-16	Jun-16	Oct-16	Feb-17	Jun-17	Sep-18	NA	0	NA	NA	NA	NA	NA	NA	NA	NA	NA	NA	NA	NA	0	NA	NA	NA	NA	NA	NA	NA	NA	NA	NA	NA	NA	2	NA
1010102360	1010102172	1010102248	1	1	Male	B	5	16	19	23	NA	31	46	NA	Mar-16	Jun-16	Oct-16	NA	Jun-17	Sep-18	NA	1	1	1	1	1	0	0	1	1	3	3	NA	1	1	1	1	1	1	0	0	NA	1	3	3	NA	NA	NA	NA
1010102361	1010102173	1010102250	1	1	Male	B	1	6	NA	NA	NA	NA	NA	NA	Mar-16	NA	NA	NA	NA	NA	NA	NA	NA	NA	NA	NA	NA	NA	NA	NA	NA	NA	NA	NA	NA	NA	NA	NA	NA	NA	NA	NA	NA	NA	NA	NA	NA	NA	NA
1010102362	1010102174	NA	1	1	Female	B	2	9	12	NA	NA	NA	NA	NA	Mar-16	Jun-16	NA	NA	NA	NA	NA	0	NA	NA	NA	NA	NA	NA	NA	NA	NA	NA	NA	NA	NA	NA	NA	NA	NA	NA	NA	NA	NA	NA	NA	NA	NA	NA	NA
1010102363	1010102175	1010102251	1	1	Male	B	4	5	8	12	NA	20	NA	NA	Mar-16	Jun-16	Oct-16	NA	Jun-17	NA	NA	0	NA	NA	NA	NA	NA	NA	NA	NA	NA	NA	NA	NA	0	NA	NA	NA	NA	NA	NA	NA	NA	NA	NA	NA	NA	NA	NA
1010102364	1010102176	1010102252	1	1	Male	B	1	3	NA	NA	NA	NA	NA	NA	Mar-16	NA	NA	NA	NA	NA	NA	NA	NA	NA	NA	NA	NA	NA	NA	NA	NA	NA	NA	NA	NA	NA	NA	NA	NA	NA	NA	NA	NA	NA	NA	NA	NA	NA	NA
1010102365	1010102166	NA	1	1	Male	B	2	18	NA	NA	NA	42	NA	NA	Mar-16	NA	NA	NA	Jun-17	NA	NA	NA	NA	NA	NA	NA	NA	NA	NA	NA	NA	NA	NA	NA	NA	NA	NA	NA	NA	NA	NA	NA	NA	NA	NA	NA	NA	NA	NA
1010102366	1010102177	1010102253	1	1	Male	B	1	18	NA	NA	NA	NA	NA	NA	Mar-16	NA	NA	NA	NA	NA	NA	NA	NA	NA	NA	NA	NA	NA	NA	NA	NA	NA	NA	NA	NA	NA	NA	NA	NA	NA	NA	NA	NA	NA	NA	NA	NA	NA	NA
1010102367	1010102178	1010102254	1	1	Male	B	5	16	19	23	27	31	NA	NA	Mar-16	Jun-16	Oct-16	Feb-17	Jun-17	NA	NA	0	NA	NA	NA	NA	NA	NA	NA	NA	NA	NA	NA	NA	0	NA	NA	NA	NA	NA	NA	NA	NA	NA	NA	NA	NA	2	NA
1010102368	1010102179	1010102255	1	1	Male	B	2	19	22	NA	NA	NA	NA	NA	Mar-16	Jun-16	NA	NA	NA	NA	NA	1	0	0	0	0	0	0	1	0	NA	NA	NA	1	NA	NA	NA	NA	NA	NA	NA	NA	NA	NA	NA	NA	NA	NA	NA
1010102369	1010102180	1010102256	1	1	Male	B	1	18	NA	NA	NA	NA	NA	NA	Mar-16	NA	NA	NA	NA	NA	NA	NA	NA	NA	NA	NA	NA	NA	NA	NA	NA	NA	NA	NA	NA	NA	NA	NA	NA	NA	NA	NA	NA	NA	NA	NA	NA	NA	NA
1010102370	1010102182	NA	1	1	Male	B	1	19	NA	NA	NA	NA	NA	NA	Mar-16	NA	NA	NA	NA	NA	NA	NA	NA	NA	NA	NA	NA	NA	NA	NA	NA	NA	NA	NA	NA	NA	NA	NA	NA	NA	NA	NA	NA	NA	NA	NA	NA	NA	NA
1010102371	1010102183	1010102258	1	1	Female	B	2	0	NA	NA	NA	15	NA	NA	Mar-16	NA	NA	NA	Jun-17	NA	NA	NA	NA	NA	NA	NA	NA	NA	NA	NA	NA	NA	NA	NA	NA	NA	NA	NA	NA	NA	NA	NA	NA	NA	NA	NA	NA	NA	NA
1010102372	1010102184	NA	1	1	Male	B	3	7	NA	14	18	NA	NA	NA	Mar-16	NA	Oct-16	Feb-17	NA	NA	NA	NA	NA	NA	NA	NA	NA	NA	NA	NA	NA	NA	NA	NA	1	NA	NA	NA	NA	NA	NA	NA	NA	NA	NA	NA	NA	1	1
1010102373	1010102186	NA	1	1	Female	B	1	16	NA	NA	NA	NA	NA	NA	Mar-16	NA	NA	NA	NA	NA	NA	NA	NA	NA	NA	NA	NA	NA	NA	NA	NA	NA	NA	NA	NA	NA	NA	NA	NA	NA	NA	NA	NA	NA	NA	NA	NA	NA	NA
1010102374	1010102187	1010102260	1	1	Female	B	2	8	11	NA	NA	NA	NA	NA	Mar-16	Jun-16	NA	NA	NA	NA	NA	0	NA	NA	NA	NA	NA	NA	NA	NA	NA	NA	NA	NA	NA	NA	NA	NA	NA	NA	NA	NA	NA	NA	NA	NA	NA	NA	NA
1010102375	1010102190	1010102263	1	1	Male	B	1	21	NA	NA	NA	NA	NA	NA	Mar-16	NA	NA	NA	NA	NA	NA	NA	NA	NA	NA	NA	NA	NA	NA	NA	NA	NA	NA	NA	NA	NA	NA	NA	NA	NA	NA	NA	NA	NA	NA	NA	NA	NA	NA
1010102376	1010102191	10101022180	1	1	Female	B	5	14	17	21	25	NA	44	NA	Mar-16	Jun-16	Oct-16	Feb-17	NA	Sep-18	NA	1	1	0	1	1	0	0	1	0	3	3	NA	1	1	1	1	1	1	1	1	1	0	3	3	2	2	1	1
1010102377	1010102192	10101022187	1	1	Male	B	3	17	NA	24	NA	32	NA	NA	Mar-16	NA	Oct-16	NA	Jun-17	NA	NA	NA	NA	NA	NA	NA	NA	NA	NA	NA	NA	NA	NA	NA	1	1	1	1	1	1	1	1	1	3	3	3	2	NA	NA
1010102378	1010102193	1010102264	1	1	Female	B	6	11	14	18	22	26	41	NA	Mar-16	Jun-16	Oct-16	Feb-17	Jun-17	Sep-18	NA	0	NA	NA	NA	NA	NA	NA	NA	NA	NA	NA	NA	NA	1	1	1	1	1	0	0	1	1	3	3	NA	1	1	1
1010102379	1010102194	NA	1	1	Male	B	1	24	NA	NA	NA	NA	NA	NA	Mar-16	NA	NA	NA	NA	NA	NA	NA	NA	NA	NA	NA	NA	NA	NA	NA	NA	NA	NA	NA	NA	NA	NA	NA	NA	NA	NA	NA	NA	NA	NA	NA	NA	NA	NA
1010102380	1010102195	NA	1	1	Male	B	4	21	24	NA	32	NA	51	NA	Mar-16	Jun-16	NA	Feb-17	NA	Sep-18	NA	0	NA	NA	NA	NA	NA	NA	NA	NA	NA	NA	NA	NA	NA	NA	NA	NA	NA	NA	NA	NA	NA	NA	NA	NA	NA	2	NA
1010102381	1010102196	NA	1	1	Male	B	6	6	9	13	17	21	35	NA	Mar-16	Jun-16	Oct-16	Feb-17	Jun-17	Sep-18	NA	0	NA	NA	NA	NA	NA	NA	NA	NA	NA	NA	NA	NA	0	NA	NA	NA	NA	NA	NA	NA	NA	NA	NA	NA	NA	2	NA
1010102382	1010102197	1010102265	1	1	Female	B	2	1	4	NA	NA	NA	NA	NA	Mar-16	Jun-16	NA	NA	NA	NA	NA	1	1	1	1	1	1	0	0	0	3	1	3	NA	NA	NA	NA	NA	NA	NA	NA	NA	NA	NA	NA	NA	NA	NA	NA
1010102383	1010102198	NA	1	1	Male	B	1	22	NA	NA	NA	NA	NA	NA	Mar-16	NA	NA	NA	NA	NA	NA	NA	NA	NA	NA	NA	NA	NA	NA	NA	NA	NA	NA	NA	NA	NA	NA	NA	NA	NA	NA	NA	NA	NA	NA	NA	NA	NA	NA
1010102384	1010102199	10101022181	1	1	Female	B	6	15	18	22	27	30	45	NA	Mar-16	Jun-16	Oct-16	Feb-17	Jun-17	Sep-18	NA	1	1	0	1	1	0	0	0	0	2	3	NA	NA	1	1	1	1	1	0	1	1	0	2	3	NA	2	1	1
1010102385	10101021100	1010102266	1	1	Male	B	1	8	NA	NA	NA	NA	NA	NA	Mar-16	NA	NA	NA	NA	NA	NA	NA	NA	NA	NA	NA	NA	NA	NA	NA	NA	NA	NA	NA	NA	NA	NA	NA	NA	NA	NA	NA	NA	NA	NA	NA	NA	NA	NA
1010102386	10101021101	1010102267	1	1	Male	B	1	6	NA	NA	NA	NA	NA	NA	Mar-16	NA	NA	NA	NA	NA	NA	NA	NA	NA	NA	NA	NA	NA	NA	NA	NA	NA	NA	NA	NA	NA	NA	NA	NA	NA	NA	NA	NA	NA	NA	NA	NA	NA	NA
1010102387	10101021102	1010102202	1	1	Male	B	6	15	18	22	26	30	45	NA	Mar-16	Jun-16	Oct-16	Feb-17	Jun-17	Sep-18	NA	0	NA	NA	NA	NA	NA	NA	NA	NA	NA	NA	NA	NA	1	1	1	1	1	1	0	0	1	3	3	3	NA	2	NA
1010102388	10101021102	10101022164	1	1	Female	B	5	23	26	30	35	38	NA	NA	Mar-16	Jun-16	Oct-16	Feb-17	Jun-17	NA	NA	0	NA	NA	NA	NA	NA	NA	NA	NA	NA	NA	NA	NA	1	1	0	1	1	0	1	1	1	3	3	NA	2	2	NA
1010102389	10101021103	10101022182	1	1	Female	B	6	23	27	30	35	39	53	NA	Mar-16	Jun-16	Oct-16	Feb-17	Jun-17	Sep-18	NA	1	1	1	1	1	0	0	1	0	3	3	NA	2	1	1	1	1	1	1	1	1	0	3	3	2	2	2	NA
1010102390	10101021104	10101022183	1	1	Female	B	5	13	16	20	NA	28	43	NA	Mar-16	Jun-16	Oct-16	NA	Jun-17	Sep-18	NA	0	NA	NA	NA	NA	NA	NA	NA	NA	NA	NA	NA	NA	0	NA	NA	NA	NA	NA	NA	NA	NA	NA	NA	NA	NA	NA	NA
1010102391	10101021105	10101022186	1	1	Female	B	2	16	NA	23	NA	NA	NA	NA	Mar-16	NA	Oct-16	NA	NA	NA	NA	NA	NA	NA	NA	NA	NA	NA	NA	NA	NA	NA	NA	NA	1	1	1	1	1	0	0	1	0	3	3	NA	2	2	NA
1010102392	10101021106	1010102269	1	1	Female	B	2	17	21	NA	NA	NA	NA	NA	Mar-16	Jun-16	NA	NA	NA	NA	NA	0	NA	NA	NA	NA	NA	NA	NA	NA	NA	NA	NA	NA	NA	NA	NA	NA	NA	NA	NA	NA	NA	NA	NA	NA	NA	NA	NA
1010102393	10101021107	NA	1	1	Male	B	1	13	NA	NA	NA	NA	NA	NA	Mar-16	NA	NA	NA	NA	NA	NA	NA	NA	NA	NA	NA	NA	NA	NA	NA	NA	NA	NA	NA	NA	NA	NA	NA	NA	NA	NA	NA	NA	NA	NA	NA	NA	NA	NA
1010102394	10101021108	1010102270	1	1	Female	B	3	6	9	13	NA	NA	NA	NA	Mar-16	Jun-16	Oct-16	NA	NA	NA	NA	0	NA	NA	NA	NA	NA	NA	NA	NA	NA	NA	NA	NA	1	NA	NA	NA	NA	NA	NA	NA	NA	NA	NA	NA	NA	NA	NA
1010102395	10101021109	NA	1	1	Male	B	1	25	NA	NA	NA	NA	NA	NA	Mar-16	NA	NA	NA	NA	NA	NA	NA	NA	NA	NA	NA	NA	NA	NA	NA	NA	NA	NA	NA	NA	NA	NA	NA	NA	NA	NA	NA	NA	NA	NA	NA	NA	NA	NA
1010102396	10101021110	10101022184	1	1	Female	B	3	9	13	16	NA	NA	NA	NA	Mar-16	Jun-16	Oct-16	NA	NA	NA	NA	0	NA	NA	NA	NA	NA	NA	NA	NA	NA	NA	NA	NA	0	NA	NA	NA	NA	NA	NA	NA	NA	NA	NA	NA	NA	NA	NA
1010102397	10101021111	10101022185	1	1	Male	B	2	27	NA	34	NA	NA	NA	NA	Mar-16	NA	Oct-16	NA	NA	NA	NA	NA	NA	NA	NA	NA	NA	NA	NA	NA	NA	NA	NA	NA	1	1	1	1	1	0	1	1	1	3	3	NA	2	NA	NA
1010102398	10101021112	NA	1	1	Male	B	1	9	NA	NA	NA	NA	NA	NA	Mar-16	NA	NA	NA	NA	NA	NA	NA	NA	NA	NA	NA	NA	NA	NA	NA	NA	NA	NA	NA	NA	NA	NA	NA	NA	NA	NA	NA	NA	NA	NA	NA	NA	NA	NA
1010102399	10101021113	1010102271	1	1	Female	B	4	5	8	12	16	NA	NA	NA	Mar-16	Jun-16	Oct-16	Feb-17	NA	NA	NA	1	1	1	1	1	1	0	0	1	3	3	3	NA	1	1	1	1	1	1	0	1	1	3	3	3	2	1	1
1010103301	1010103101	1010103201	1	1	Female	B	5	17	20	24	NA	32	47	NA	Mar-16	Jun-16	Oct-16	NA	Jun-17	Sep-18	NA	0	NA	NA	NA	NA	NA	NA	NA	NA	NA	NA	NA	NA	0	NA	NA	NA	NA	NA	NA	NA	NA	NA	NA	NA	NA	NA	NA
1010103302	1010103102	1010103202	1	1	Male	B	6	10	13	17	21	25	40	NA	Mar-16	Jun-16	Oct-16	Feb-17	Jun-17	Sep-18	NA	0	NA	NA	NA	NA	NA	NA	NA	NA	NA	NA	NA	NA	0	NA	NA	NA	NA	NA	NA	NA	NA	NA	NA	NA	NA	2	NA
1010103304	1010103104	NA	1	1	Female	B	5	20	NA	27	31	35	50	NA	Mar-16	NA	Oct-16	Feb-17	Jun-17	Sep-18	NA	NA	NA	NA	NA	NA	NA	NA	NA	NA	NA	NA	NA	NA	1	NA	NA	NA	NA	NA	NA	NA	NA	NA	NA	NA	NA	1	1
1010103305	1010103105	1010103289	1	1	Male	B	5	13	NA	20	25	28	43	NA	Mar-16	NA	Oct-16	Feb-17	Jun-17	Sep-18	NA	NA	NA	NA	NA	NA	NA	NA	NA	NA	NA	NA	NA	NA	0	NA	NA	NA	NA	NA	NA	NA	NA	NA	NA	NA	NA	1	1
1010103306	1010103106	1010103204	1	1	Male	B	3	21	24	28	NA	NA	NA	NA	Mar-16	Jun-16	Oct-16	NA	NA	NA	NA	0	NA	NA	NA	NA	NA	NA	NA	NA	NA	NA	NA	NA	1	NA	NA	NA	NA	NA	NA	NA	NA	NA	NA	NA	NA	NA	NA
1010103307	1010103107	1010103205	1	1	Male	B	1	3	NA	NA	NA	NA	NA	NA	Mar-16	NA	NA	NA	NA	NA	NA	NA	NA	NA	NA	NA	NA	NA	NA	NA	NA	NA	NA	NA	NA	NA	NA	NA	NA	NA	NA	NA	NA	NA	NA	NA	NA	NA	NA
1010103308	1010103107	1010103205	1	1	Male	B	1	3	NA	NA	NA	NA	NA	NA	Mar-16	NA	NA	NA	NA	NA	NA	NA	NA	NA	NA	NA	NA	NA	NA	NA	NA	NA	NA	NA	NA	NA	NA	NA	NA	NA	NA	NA	NA	NA	NA	NA	NA	NA	NA
1010103309	1010103108	NA	1	1	Female	B	5	15	18	22	26	30	NA	NA	Mar-16	Jun-16	Oct-16	Feb-17	Jun-17	NA	NA	1	1	1	1	1	0	0	0	1	3	3	NA	NA	0	NA	NA	NA	NA	NA	NA	NA	NA	NA	NA	NA	NA	2	NA
1010103310	1010103109	1010103206	1	1	Female	B	5	8	12	15	20	23	NA	NA	Mar-16	Jun-16	Oct-16	Feb-17	Jun-17	NA	NA	0	NA	NA	NA	NA	NA	NA	NA	NA	NA	NA	NA	NA	1	NA	NA	NA	NA	NA	NA	NA	NA	NA	NA	NA	NA	2	NA
1010103311	1010103110	NA	1	1	Male	B	1	19	NA	NA	NA	NA	NA	NA	Mar-16	NA	NA	NA	NA	NA	NA	NA	NA	NA	NA	NA	NA	NA	NA	NA	NA	NA	NA	NA	NA	NA	NA	NA	NA	NA	NA	NA	NA	NA	NA	NA	NA	NA	NA
1010103312	1010103111	1010103286	1	1	Female	B	5	10	14	18	22	26	NA	NA	Mar-16	Jun-16	Oct-16	Feb-17	Jun-17	NA	NA	1	1	1	1	1	1	1	1	1	3	3	3	2	1	1	1	1	1	0	0	1	0	3	3	NA	2	1	1
1010103313	1010103112	NA	1	1	Male	B	6	3	6	10	14	18	33	NA	Mar-16	Jun-16	Oct-16	Feb-17	Jun-17	Sep-18	NA	0	NA	NA	NA	NA	NA	NA	NA	NA	NA	NA	NA	NA	1	1	1	1	1	1	1	1	1	3	3	3	1	1	1
1010103315	1010103114	NA	1	1	Male	B	2	14	NA	NA	NA	29	NA	NA	Mar-16	NA	NA	NA	Jun-17	NA	NA	NA	NA	NA	NA	NA	NA	NA	NA	NA	NA	NA	NA	NA	NA	NA	NA	NA	NA	NA	NA	NA	NA	NA	NA	NA	NA	NA	NA
1010103316	1010103115	1010103208	1	1	Female	B	6	12	15	19	23	27	42	NA	Mar-16	Jun-16	Oct-16	Feb-17	Jun-17	Sep-18	NA	0	NA	NA	NA	NA	NA	NA	NA	NA	NA	NA	NA	NA	1	1	0	1	1	0	0	1	1	3	3	NA	2	2	NA
1010103317	1010103116	1010103209	1	1	Male	B	3	1	4	8	NA	NA	NA	NA	Mar-16	Jun-16	Oct-16	NA	NA	NA	NA	0	NA	NA	NA	NA	NA	NA	NA	NA	NA	NA	NA	NA	1	NA	NA	NA	NA	NA	NA	NA	NA	NA	NA	NA	NA	NA	NA
1010103318	1010103117	1010103210	1	1	Male	B	1	7	NA	NA	NA	NA	NA	NA	Mar-16	NA	NA	NA	NA	NA	NA	NA	NA	NA	NA	NA	NA	NA	NA	NA	NA	NA	NA	NA	NA	NA	NA	NA	NA	NA	NA	NA	NA	NA	NA	NA	NA	NA	NA
1010103319	1010103117	1010103210	1	1	Male	B	1	15	NA	NA	NA	NA	NA	NA	Mar-16	NA	NA	NA	NA	NA	NA	NA	NA	NA	NA	NA	NA	NA	NA	NA	NA	NA	NA	NA	NA	NA	NA	NA	NA	NA	NA	NA	NA	NA	NA	NA	NA	NA	NA
1010103320	1010103118	1010103211	1	1	Female	B	2	1	4	NA	NA	NA	NA	NA	Mar-16	Jun-16	NA	NA	NA	NA	NA	0	NA	NA	NA	NA	NA	NA	NA	NA	NA	NA	NA	NA	NA	NA	NA	NA	NA	NA	NA	NA	NA	NA	NA	NA	NA	NA	NA
1010103321	1010103119	1010103212	1	1	Male	B	5	6	10	14	18	NA	32	NA	Mar-16	Jun-16	Oct-16	Feb-17	NA	Sep-18	NA	0	NA	NA	NA	NA	NA	NA	NA	NA	NA	NA	NA	NA	1	NA	NA	NA	NA	NA	NA	NA	NA	NA	NA	NA	NA	2	NA
1010103322	1010103120	1010103213	1	1	Male	B	2	1	4	NA	NA	NA	NA	NA	Mar-16	Jun-16	NA	NA	NA	NA	NA	0	NA	NA	NA	NA	NA	NA	NA	NA	NA	NA	NA	NA	NA	NA	NA	NA	NA	NA	NA	NA	NA	NA	NA	NA	NA	NA	NA
1010103323	1010103121	NA	1	1	Female	B	2	23	26	NA	NA	NA	NA	NA	Mar-16	Jun-16	NA	NA	NA	NA	NA	0	NA	NA	NA	NA	NA	NA	NA	NA	NA	NA	NA	NA	NA	NA	NA	NA	NA	NA	NA	NA	NA	NA	NA	NA	NA	NA	NA
1010103324	1010103122	1010103266	1	1	Female	B	6	11	14	18	22	26	41	NA	Mar-16	Jun-16	Oct-16	Feb-17	Jun-17	Sep-18	NA	0	NA	NA	NA	NA	NA	NA	NA	NA	NA	NA	NA	NA	0	NA	NA	NA	NA	NA	NA	NA	NA	NA	NA	NA	NA	1	1
1010103325	1010103123	1010103214	1	1	Male	B	5	6	10	13	18	21	NA	NA	Mar-16	Jun-16	Oct-16	Feb-17	Jun-17	NA	NA	0	NA	NA	NA	NA	NA	NA	NA	NA	NA	NA	NA	NA	1	1	1	1	1	1	0	1	1	1	1	1	2	2	NA
1010103326	1010103125	1010103216	1	1	Female	B	6	4	8	11	16	19	34	NA	Mar-16	Jun-16	Oct-16	Feb-17	Jun-17	Sep-18	NA	0	NA	NA	NA	NA	NA	NA	NA	NA	NA	NA	NA	NA	0	NA	NA	NA	NA	NA	NA	NA	NA	NA	NA	NA	NA	2	NA
1010103327	1010103126	1010103267	1	1	Male	B	6	14	18	22	26	30	44	NA	Mar-16	Jun-16	Oct-16	Feb-17	Jun-17	Sep-18	NA	1	1	1	1	1	0	0	0	1	3	3	NA	NA	1	1	1	1	1	1	0	1	1	3	3	3	2	1	1
1010103328	1010103127	1010103217	1	1	Female	B	6	15	19	22	27	30	45	NA	Mar-16	Jun-16	Oct-16	Feb-17	Jun-17	Sep-18	NA	1	1	1	1	1	1	1	1	1	3	3	3	2	1	1	1	1	1	0	1	1	1	3	3	NA	2	2	NA
1010103329	1010103128	1010103288	1	1	Female	B	6	10	14	17	22	25	40	NA	Mar-16	Jun-16	Oct-16	Feb-17	Jun-17	Sep-18	NA	0	NA	NA	NA	NA	NA	NA	NA	NA	NA	NA	NA	NA	1	1	1	1	1	1	1	1	1	3	3	3	1	2	NA
1010103330	1010103102	1010103218	1	1	Male	B	1	2	NA	NA	NA	NA	NA	NA	Mar-16	NA	NA	NA	NA	NA	NA	NA	NA	NA	NA	NA	NA	NA	NA	NA	NA	NA	NA	NA	NA	NA	NA	NA	NA	NA	NA	NA	NA	NA	NA	NA	NA	NA	NA
1010103331	1010103130	NA	1	1	Female	B	1	1	NA	NA	NA	NA	NA	NA	Mar-16	NA	NA	NA	NA	NA	NA	NA	NA	NA	NA	NA	NA	NA	NA	NA	NA	NA	NA	NA	NA	NA	NA	NA	NA	NA	NA	NA	NA	NA	NA	NA	NA	NA	NA
1010103332	1010103131	NA	1	1	Female	B	1	7	NA	NA	NA	NA	NA	NA	Mar-16	NA	NA	NA	NA	NA	NA	NA	NA	NA	NA	NA	NA	NA	NA	NA	NA	NA	NA	NA	NA	NA	NA	NA	NA	NA	NA	NA	NA	NA	NA	NA	NA	NA	NA
1010103333	1010103132	1010103219	1	1	Female	B	4	21	25	29	NA	37	NA	NA	Mar-16	Jun-16	Oct-16	NA	Jun-17	NA	NA	0	NA	NA	NA	NA	NA	NA	NA	NA	NA	NA	NA	NA	0	NA	NA	NA	NA	NA	NA	NA	NA	NA	NA	NA	NA	NA	NA
1010103334	1010103133	1010103220	1	1	Female	B	4	6	10	14	NA	22	NA	NA	Mar-16	Jun-16	Oct-16	NA	Jun-17	NA	NA	0	NA	NA	NA	NA	NA	NA	NA	NA	NA	NA	NA	NA	0	NA	NA	NA	NA	NA	NA	NA	NA	NA	NA	NA	NA	NA	NA
1010103335	1010103134	1010103287	1	1	Female	B	4	23	NA	30	34	38	NA	NA	Mar-16	NA	Oct-16	Feb-17	Jun-17	NA	NA	NA	NA	NA	NA	NA	NA	NA	NA	NA	NA	NA	NA	NA	0	NA	NA	NA	NA	NA	NA	NA	NA	NA	NA	NA	NA	2	NA
1010103336	1010103136	NA	1	1	Male	B	4	5	9	12	17	NA	NA	NA	Mar-16	Jun-16	Oct-16	Feb-17	NA	NA	NA	1	1	1	1	0	1	0	0	0	1	NA	3	NA	1	1	1	1	1	1	1	1	1	3	3	3	1	2	NA
1010103337	1010103337	1010103223	1	1	Male	B	2	10	13	NA	NA	NA	NA	NA	Mar-16	Jun-16	NA	NA	NA	NA	NA	0	NA	NA	NA	NA	NA	NA	NA	NA	NA	NA	NA	NA	NA	NA	NA	NA	NA	NA	NA	NA	NA	NA	NA	NA	NA	NA	NA
1010103338	1010103138	1010103224	1	1	Female	B	1	13	NA	NA	NA	NA	NA	NA	Mar-16	NA	NA	NA	NA	NA	NA	NA	NA	NA	NA	NA	NA	NA	NA	NA	NA	NA	NA	NA	NA	NA	NA	NA	NA	NA	NA	NA	NA	NA	NA	NA	NA	NA	NA
1010103339	1010103139	1010103271	1	1	Male	B	6	17	20	24	28	32	47	NA	Mar-16	Jun-16	Oct-16	Feb-17	Jun-17	Sep-18	NA	0	NA	NA	NA	NA	NA	NA	NA	NA	NA	NA	NA	NA	1	1	1	1	1	0	0	1	1	3	3	NA	1	2	NA
1010103340	1010103140	1010103225	1	1	Female	B	6	23	27	30	35	38	53	NA	Mar-16	Jun-16	Oct-16	Feb-17	Jun-17	Sep-18	NA	0	NA	NA	NA	NA	NA	NA	NA	NA	NA	NA	NA	NA	0	NA	NA	NA	NA	NA	NA	NA	NA	NA	NA	NA	NA	2	NA
1010103341	1010103141	NA	1	1	Female	B	4	14	18	21	NA	29	NA	NA	Mar-16	Jun-16	Oct-16	NA	Jun-17	NA	NA	0	NA	NA	NA	NA	NA	NA	NA	NA	NA	NA	NA	NA	1	1	1	1	1	0	0	1	1	3	3	NA	2	NA	NA
1010103342	1010103142	1010103226	1	1	Male	B	6	28	32	35	39	43	58	NA	Mar-16	Jun-16	Oct-16	Feb-17	Jun-17	Sep-18	NA	0	NA	NA	NA	NA	NA	NA	NA	NA	NA	NA	NA	NA	0	NA	NA	NA	NA	NA	NA	NA	NA	NA	NA	NA	NA	2	NA
1010103343	1010103143	1010103269	1	1	Female	B	6	19	22	26	30	34	49	NA	Mar-16	Jun-16	Oct-16	Feb-17	Jun-17	Sep-18	NA	0	NA	NA	NA	NA	NA	NA	NA	NA	NA	NA	NA	NA	NA	NA	NA	NA	NA	NA	NA	NA	NA	NA	NA	NA	NA	2	NA
1010103344	1010103144	1010103227	1	1	Female	B	3	8	12	15	NA	NA	NA	NA	Mar-16	Jun-16	Oct-16	NA	NA	NA	NA	1	1	1	1	1	1	1	0	1	3	3	2	NA	1	NA	NA	NA	NA	NA	NA	NA	NA	NA	NA	NA	NA	NA	NA
1010103345	1010103145	1010103228	1	1	Female	B	2	10	NA	NA	NA	25	NA	NA	Mar-16	NA	NA	NA	Jun-17	NA	NA	NA	NA	NA	NA	NA	NA	NA	NA	NA	NA	NA	NA	NA	NA	NA	NA	NA	NA	NA	NA	NA	NA	NA	NA	NA	NA	NA	NA
1010103346	1010103146	NA	1	1	Female	B	1	4	NA	NA	NA	NA	NA	NA	Mar-16	NA	NA	NA	NA	NA	NA	NA	NA	NA	NA	NA	NA	NA	NA	NA	NA	NA	NA	NA	NA	NA	NA	NA	NA	NA	NA	NA	NA	NA	NA	NA	NA	2	NA
1010103347	1010103147	1010103229	1	1	Male	B	3	0	4	NA	NA	16	NA	NA	Mar-16	Jun-16	NA	NA	Jun-17	NA	NA	0	NA	NA	NA	NA	NA	NA	NA	NA	NA	NA	NA	NA	NA	NA	NA	NA	NA	NA	NA	NA	NA	NA	NA	NA	NA	NA	NA
1010103348	1010103148	1010103290	1	1	Female	B	2	14	NA	21	NA	NA	NA	NA	Mar-16	NA	Oct-16	NA	NA	NA	NA	NA	NA	NA	NA	NA	NA	NA	NA	NA	NA	NA	NA	NA	0	NA	NA	NA	NA	NA	NA	NA	NA	NA	NA	NA	NA	NA	NA
1010103349	1010103149	1010103273	1	1	Female	B	5	18	22	26	NA	33	48	NA	Mar-16	Jun-16	Oct-16	NA	Jun-17	Sep-18	NA	1	1	1	1	1	1	1	1	1	3	3	3	2	1	1	1	1	1	0	0	1	1	3	3	NA	2	NA	NA
1010103350	1010103150	NA	1	1	Male	B	1	8	NA	NA	NA	NA	NA	NA	Mar-16	NA	NA	NA	NA	NA	NA	NA	NA	NA	NA	NA	NA	NA	NA	NA	NA	NA	NA	NA	NA	NA	NA	NA	NA	NA	NA	NA	NA	NA	NA	NA	NA	NA	NA
1010103351	1010103151	1010103230	1	1	Male	B	2	12	15	NA	NA	NA	NA	NA	Mar-16	Jun-16	NA	NA	NA	NA	NA	0	NA	NA	NA	NA	NA	NA	NA	NA	NA	NA	NA	NA	NA	NA	NA	NA	NA	NA	NA	NA	NA	NA	NA	NA	NA	NA	NA
1010103352	1010103152	1010103231	1	1	Female	B	5	3	6	10	14	18	NA	NA	Mar-16	Jun-16	Oct-16	Feb-17	Jun-17	NA	NA	1	1	1	1	1	1	1	0	0	3	3	3	NA	1	1	1	1	1	1	0	1	1	3	3	3	1	2	NA
1010103353	1010103153	1010103232	1	1	Female	B	6	3	6	10	14	18	33	NA	Mar-16	Jun-16	Oct-16	Feb-17	Jun-17	Sep-18	NA	0	NA	NA	NA	NA	NA	NA	NA	NA	NA	NA	NA	NA	1	NA	NA	NA	NA	NA	NA	NA	NA	NA	NA	NA	NA	2	NA
1010103354	1010103154	1010103272	1	1	Female	B	5	23	26	30	34	38	NA	NA	Mar-16	Jun-16	Oct-16	Feb-17	Jun-17	NA	NA	1	0	1	1	1	1	1	1	1	1	3	3	2	1	0	0	1	1	0	0	1	1	3	3	NA	2	1	0
1010103355	1010103155	1010103233	1	1	Male	B	2	1	NA	NA	NA	17	NA	NA	Mar-16	NA	NA	NA	Jun-17	NA	NA	NA	NA	NA	NA	NA	NA	NA	NA	NA	NA	NA	NA	NA	NA	NA	NA	NA	NA	NA	NA	NA	NA	NA	NA	NA	NA	NA	NA
1010103356	1010103156	1010103268	1	1	Female	B	4	15	18	22	26	NA	NA	NA	Mar-16	Jun-16	Oct-16	Feb-17	NA	NA	NA	1	1	1	1	1	1	0	1	1	3	3	3	1	0	NA	NA	NA	NA	NA	NA	NA	NA	NA	NA	NA	NA	2	NA
1010103357	1010103157	NA	1	1	Male	B	1	19	NA	NA	NA	NA	NA	NA	Mar-16	NA	NA	NA	NA	NA	NA	NA	NA	NA	NA	NA	NA	NA	NA	NA	NA	NA	NA	NA	NA	NA	NA	NA	NA	NA	NA	NA	NA	NA	NA	NA	NA	NA	NA
1010103358	1010103159	1010103275	1	1	Male	B	4	22	25	NA	NA	37	52	NA	Mar-16	Jun-16	NA	NA	Jun-17	Sep-18	NA	0	NA	NA	NA	NA	NA	NA	NA	NA	NA	NA	NA	NA	NA	NA	NA	NA	NA	NA	NA	NA	NA	NA	NA	NA	NA	NA	NA
1010103359	1010103160	1010103270	1	1	Female	B	5	20	23	NA	31	35	50	NA	Mar-16	Jun-16	NA	Feb-17	Jun-17	Sep-18	NA	0	NA	NA	NA	NA	NA	NA	NA	NA	NA	NA	NA	NA	NA	NA	NA	NA	NA	NA	NA	NA	NA	NA	NA	NA	NA	2	NA
1010103360	1010103162	1010103236	1	1	Male	B	5	10	13	NA	21	25	40	NA	Mar-16	Jun-16	NA	Feb-17	Jun-17	Sep-18	NA	1	1	1	1	1	1	1	1	1	3	3	3	2	NA	NA	NA	NA	NA	NA	NA	NA	NA	NA	NA	NA	NA	2	NA
1010103361	1010103162	1010103236	1	1	Male	B	5	7	11	NA	19	22	37	NA	Mar-16	Jun-16	NA	Feb-17	Jun-17	Sep-18	NA	1	1	1	1	1	1	1	1	1	3	3	3	1	NA	NA	NA	NA	NA	NA	NA	NA	NA	NA	NA	NA	NA	1	1
1010103362	1010103163	NA	1	1	Male	B	1	21	NA	NA	NA	NA	NA	NA	Mar-16	NA	NA	NA	NA	NA	NA	NA	NA	NA	NA	NA	NA	NA	NA	NA	NA	NA	NA	NA	NA	NA	NA	NA	NA	NA	NA	NA	NA	NA	NA	NA	NA	NA	NA
1010103363	1010103164	NA	1	1	Male	B	2	24	28	NA	NA	NA	NA	NA	Mar-16	Jun-16	NA	NA	NA	NA	NA	1	1	1	1	1	0	0	0	1	3	3	NA	NA	NA	NA	NA	NA	NA	NA	NA	NA	NA	NA	NA	NA	NA	NA	NA
1010103364	1010103165	1010103274	1	1	Male	B	5	15	19	23	27	31	NA	NA	Mar-16	Jun-16	Oct-16	Feb-17	Jun-17	NA	NA	0	NA	NA	NA	NA	NA	NA	NA	NA	NA	NA	NA	NA	1	NA	NA	NA	NA	NA	NA	NA	NA	NA	NA	NA	NA	2	NA
1010103365	1010103166	1010103237	1	1	Female	B	5	2	6	10	14	17	NA	NA	Mar-16	Jun-16	Oct-16	Feb-17	Jun-17	NA	NA	1	1	1	1	1	1	1	1	0	3	3	3	1	1	1	1	1	1	1	1	1	1	3	3	3	1	1	1
1010103366	1010103167	1010103291	1	1	Male	B	6	19	22	26	30	34	49	NA	Mar-16	Jun-16	Oct-16	Feb-17	Jun-17	Sep-18	NA	1	1	1	1	0	0	0	1	0	3	NA	NA	1	0	NA	NA	NA	NA	NA	NA	NA	NA	NA	NA	NA	NA	1	1
1010103367	1010103169	1010103239	1	1	Female	B	1	22	NA	NA	NA	NA	NA	NA	Mar-16	NA	NA	NA	NA	NA	NA	NA	NA	NA	NA	NA	NA	NA	NA	NA	NA	NA	NA	NA	NA	NA	NA	NA	NA	NA	NA	NA	NA	NA	NA	NA	NA	NA	NA
1010103368	1010103170	1010103276	1	1	Female	B	6	20	24	28	32	36	50	NA	Mar-16	Jun-16	Oct-16	Feb-17	Jun-17	Sep-18	NA	0	NA	NA	NA	NA	NA	NA	NA	NA	NA	NA	NA	NA	0	NA	NA	NA	NA	NA	NA	NA	NA	NA	NA	NA	NA	1	1
1010103369	1010103171	1010103240	1	1	Male	B	4	14	18	21	NA	29	NA	NA	Mar-16	Jun-16	Oct-16	NA	Jun-17	NA	NA	0	NA	NA	NA	NA	NA	NA	NA	NA	NA	NA	NA	NA	1	1	1	1	1	1	0	1	0	2	2	2	2	NA	NA
1010103370	1010103172	1010103241	1	1	Male	B	1	16	NA	NA	NA	NA	NA	NA	Mar-16	NA	NA	NA	NA	NA	NA	NA	NA	NA	NA	NA	NA	NA	NA	NA	NA	NA	NA	NA	NA	NA	NA	NA	NA	NA	NA	NA	NA	NA	NA	NA	NA	NA	NA
1010103371	1010103174	1010103243	1	1	Female	B	6	10	14	18	22	25	40	NA	Mar-16	Jun-16	Oct-16	Feb-17	Jun-17	Sep-18	NA	0	NA	NA	NA	NA	NA	NA	NA	NA	NA	NA	NA	NA	1	1	1	1	1	1	1	1	1	3	3	3	1	2	NA
1010103372	1010103175	1010103244	1	1	Male	B	1	3	NA	NA	NA	NA	NA	NA	Mar-16	NA	NA	NA	NA	NA	NA	NA	NA	NA	NA	NA	NA	NA	NA	NA	NA	NA	NA	NA	NA	NA	NA	NA	NA	NA	NA	NA	NA	NA	NA	NA	NA	NA	NA
1010103373	1010103176	1010103245	1	1	Female	B	6	1	4	8	12	16	31	NA	Mar-16	Jun-16	Oct-16	Feb-17	Jun-17	Sep-18	NA	0	NA	NA	NA	NA	NA	NA	NA	NA	NA	NA	NA	NA	0	NA	NA	NA	NA	NA	NA	NA	NA	NA	NA	NA	NA	2	NA
1010103374	1010103177	1010103246	1	1	Female	B	5	7	10	14	18	22	NA	NA	Mar-16	Jun-16	Oct-16	Feb-17	Jun-17	NA	NA	0	NA	NA	NA	NA	NA	NA	NA	NA	NA	NA	NA	NA	0	NA	NA	NA	NA	NA	NA	NA	NA	NA	NA	NA	NA	NA	NA
1010103375	1010103178	1010103247	1	1	Male	B	5	10	13	17	21	25	NA	NA	Mar-16	Jun-16	Oct-16	Feb-17	Jun-17	NA	NA	0	NA	NA	NA	NA	NA	NA	NA	NA	NA	NA	NA	NA	1	NA	NA	NA	NA	NA	NA	NA	NA	NA	NA	NA	NA	2	NA
1010103376	1010103179	NA	1	1	Male	B	5	16	NA	23	27	31	46	NA	Mar-16	NA	Oct-16	Feb-17	Jun-17	Sep-18	NA	NA	NA	NA	NA	NA	NA	NA	NA	NA	NA	NA	NA	NA	1	1	1	1	0	0	0	1	0	3	NA	NA	2	1	1
1010103377	1010103180	1010103248	1	1	Male	B	4	4	7	NA	NA	19	34	NA	Mar-16	Jun-16	NA	NA	Jun-17	Sep-18	NA	1	1	1	1	1	1	0	0	0	3	3	3	NA	NA	NA	NA	NA	NA	NA	NA	NA	NA	NA	NA	NA	NA	NA	NA
1010103378	1010103170	1010103250	1	1	Male	B	1	4	NA	NA	NA	NA	NA	NA	Mar-16	NA	NA	NA	NA	NA	NA	NA	NA	NA	NA	NA	NA	NA	NA	NA	NA	NA	NA	NA	NA	NA	NA	NA	NA	NA	NA	NA	NA	NA	NA	NA	NA	NA	NA
1010103379	1010103183	1010103251	1	1	Female	B	1	1	NA	NA	NA	NA	NA	NA	Mar-16	NA	NA	NA	NA	NA	NA	NA	NA	NA	NA	NA	NA	NA	NA	NA	NA	NA	NA	NA	NA	NA	NA	NA	NA	NA	NA	NA	NA	NA	NA	NA	NA	NA	NA
1010103380	1010103184	1010103252	1	1	Female	B	6	13	16	20	24	28	43	NA	Mar-16	Jun-16	Oct-16	Feb-17	Jun-17	Sep-18	NA	0	NA	NA	NA	NA	NA	NA	NA	NA	NA	NA	NA	NA	1	NA	NA	NA	NA	NA	NA	NA	NA	NA	NA	NA	NA	2	NA
1010103381	1010103185	NA	1	1	Female	B	6	14	18	22	26	30	44	NA	Mar-16	Jun-16	Oct-16	Feb-17	Jun-17	Sep-18	NA	0	NA	NA	NA	NA	NA	NA	NA	NA	NA	NA	NA	NA	0	NA	NA	NA	NA	NA	NA	NA	NA	NA	NA	NA	NA	2	NA
1010103382	1010103188	NA	1	1	Male	B	1	14	NA	NA	NA	NA	NA	NA	Mar-16	NA	NA	NA	NA	NA	NA	NA	NA	NA	NA	NA	NA	NA	NA	NA	NA	NA	NA	NA	NA	NA	NA	NA	NA	NA	NA	NA	NA	NA	NA	NA	NA	NA	NA
1010103383	1010103189	1010103280	1	1	Female	B	4	17	20	24	NA	32	NA	NA	Mar-16	Jul-16	Oct-16	NA	Jun-17	NA	NA	1	1	1	1	1	1	1	1	1	3	3	3	2	1	1	1	1	1	1	0	1	0	2	3	3	2	NA	NA
1010103384	1010103190	1010103292	1	1	Male	B	4	22	NA	30	34	37	NA	NA	Mar-16	NA	Oct-16	Mar-17	Jun-17	NA	NA	NA	NA	NA	NA	NA	NA	NA	NA	NA	NA	NA	NA	NA	0	NA	NA	NA	NA	NA	NA	NA	NA	NA	NA	NA	NA	2	NA
1010103385	1010103191	1010103255	1	1	Male	B	2	21	24	NA	NA	NA	NA	NA	Mar-16	Jul-16	NA	NA	NA	NA	NA	0	NA	NA	NA	NA	NA	NA	NA	NA	NA	NA	NA	NA	NA	NA	NA	NA	NA	NA	NA	NA	NA	NA	NA	NA	NA	NA	NA
1010103386	1010103192	1010103283	1	1	Male	FU1	3	NA	19	23	27	NA	NA	NA	NA	Jul-16	Oct-16	Mar-17	NA	NA	NA	0	NA	NA	NA	NA	NA	NA	NA	NA	NA	NA	NA	NA	1	NA	NA	NA	NA	NA	NA	NA	NA	NA	NA	NA	NA	NA	NA
1010103387	1010103193	1010103256	1	1	Female	B	5	7	11	14	19	22	NA	NA	Mar-16	Jul-16	Oct-16	Mar-17	Jun-17	NA	NA	0	NA	NA	NA	NA	NA	NA	NA	NA	NA	NA	NA	NA	1	NA	NA	NA	NA	NA	NA	NA	NA	NA	NA	NA	NA	2	NA
1010103388	1010103194	NA	1	1	Female	B	1	9	NA	NA	NA	NA	NA	NA	Mar-16	NA	NA	NA	NA	NA	NA	NA	NA	NA	NA	NA	NA	NA	NA	NA	NA	NA	NA	NA	NA	NA	NA	NA	NA	NA	NA	NA	NA	NA	NA	NA	NA	NA	NA
1010103389	1010103195	1010103298	1	1	Male	B	5	6	9	13	17	21	NA	NA	Mar-16	Jul-16	Oct-16	Mar-17	Jun-17	NA	NA	0	NA	NA	NA	NA	NA	NA	NA	NA	NA	NA	NA	NA	1	1	1	1	1	1	1	1	1	3	3	3	1	1	1
1010103390	1010103196	NA	1	1	Female	B	1	19	NA	NA	NA	NA	NA	NA	Mar-16	NA	NA	NA	NA	NA	NA	NA	NA	NA	NA	NA	NA	NA	NA	NA	NA	NA	NA	NA	NA	NA	NA	NA	NA	NA	NA	NA	NA	NA	NA	NA	NA	NA	NA
1010103392	1010103198	1010103258	1	1	Male	B	1	15	NA	NA	NA	NA	NA	NA	Mar-16	NA	NA	NA	NA	NA	NA	NA	NA	NA	NA	NA	NA	NA	NA	NA	NA	NA	NA	NA	NA	NA	NA	NA	NA	NA	NA	NA	NA	NA	NA	NA	NA	NA	NA
1010103393	1010103199	1010103259	1	1	Male	B	3	17	NA	NA	28	32	NA	NA	Mar-16	NA	NA	Mar-17	Jun-17	NA	NA	NA	NA	NA	NA	NA	NA	NA	NA	NA	NA	NA	NA	NA	NA	NA	NA	NA	NA	NA	NA	NA	NA	NA	NA	NA	NA	1	1
1010103394	10101031100	1010103281	1	1	Female	B	5	12	15	19	23	27	NA	NA	Mar-16	Jul-16	Oct-16	Mar-17	Jun-17	NA	NA	0	NA	NA	NA	NA	NA	NA	NA	NA	NA	NA	NA	NA	1	NA	NA	NA	NA	NA	NA	NA	NA	NA	NA	NA	NA	1	1
1010103395	10101031101	1010103285	1	1	Female	B	2	7	10	NA	NA	NA	NA	NA	Mar-16	Jul-16	NA	NA	NA	NA	NA	0	NA	NA	NA	NA	NA	NA	NA	NA	NA	NA	NA	NA	NA	NA	NA	NA	NA	NA	NA	NA	NA	NA	NA	NA	NA	NA	NA
1010103396	10101031102	1010103260	1	1	Female	B	5	6	10	14	18	22	NA	NA	Mar-16	Jul-16	Oct-16	Mar-17	Jun-17	NA	NA	0	NA	NA	NA	NA	NA	NA	NA	NA	NA	NA	NA	NA	0	NA	NA	NA	NA	NA	NA	NA	NA	NA	NA	NA	NA	1	1
1010103397	10101031103	1010103279	1	1	Male	B	3	13	16	NA	24	NA	NA	NA	Mar-16	Jul-16	NA	Mar-17	NA	NA	NA	0	NA	NA	NA	NA	NA	NA	NA	NA	NA	NA	NA	NA	NA	NA	NA	NA	NA	NA	NA	NA	NA	NA	NA	NA	NA	2	NA
1010103398	10101031104	NA	1	1	Male	B	1	9	NA	NA	NA	NA	NA	NA	Mar-16	NA	NA	NA	NA	NA	NA	NA	NA	NA	NA	NA	NA	NA	NA	NA	NA	NA	NA	NA	NA	NA	NA	NA	NA	NA	NA	NA	NA	NA	NA	NA	NA	NA	NA
1010103399	10101031105	1010103278	1	1	Male	B	2	19	22	NA	NA	NA	NA	NA	Mar-16	Jul-16	NA	NA	NA	NA	NA	0	NA	NA	NA	NA	NA	NA	NA	NA	NA	NA	NA	NA	NA	NA	NA	NA	NA	NA	NA	NA	NA	NA	NA	NA	NA	NA	NA
1010204301	1010204101	1010204201	1	1	Female	B	4	10	13	NA	21	25	NA	NA	Mar-16	Jun-16	NA	Feb-17	Jun-17	NA	NA	1	1	1	1	1	1	1	1	0	3	3	3	1	NA	NA	NA	NA	NA	NA	NA	NA	NA	NA	NA	NA	NA	2	NA
1010204302	1010204102	1010204202	1	1	Male	B	4	20	23	27	31	NA	NA	NA	Mar-16	Jun-16	Oct-16	Feb-17	NA	NA	NA	0	NA	NA	NA	NA	NA	NA	NA	NA	NA	NA	NA	NA	0	NA	NA	NA	NA	NA	NA	NA	NA	NA	NA	NA	NA	2	NA
1010204303	1010204103	1010204262	1	1	Female	B	4	21	NA	NA	32	36	51	NA	Mar-16	NA	NA	Feb-17	Jun-17	Sep-18	NA	NA	NA	NA	NA	NA	NA	NA	NA	NA	NA	NA	NA	NA	NA	NA	NA	NA	NA	NA	NA	NA	NA	NA	NA	NA	NA	2	NA
1010204304	1010204104	1010204203	1	1	Female	B	5	12	NA	19	23	27	42	NA	Mar-16	NA	Oct-16	Feb-17	Jun-17	Sep-18	NA	NA	NA	NA	NA	NA	NA	NA	NA	NA	NA	NA	NA	NA	1	1	1	1	1	1	1	0	0	3	3	3	0	2	NA
1010204305	1010204105	1010204204	1	1	Male	B	2	16	NA	NA	NA	31	NA	NA	Mar-16	NA	NA	NA	Jun-17	NA	NA	NA	NA	NA	NA	NA	NA	NA	NA	NA	NA	NA	NA	NA	NA	NA	NA	NA	NA	NA	NA	NA	NA	NA	NA	NA	NA	NA	NA
1010204306	1010204106	1010204205	1	1	Female	B	5	10	13	17	21	NA	40	NA	Mar-16	Jun-16	Oct-16	Feb-17	NA	Sep-18	NA	0	NA	NA	NA	NA	NA	NA	NA	NA	NA	NA	NA	NA	1	1	1	1	1	1	1	1	1	3	3	3	1	1	1
1010204307	1010204107	1010204275	1	1	Female	B	3	16	NA	NA	27	31	NA	NA	Mar-16	NA	NA	Feb-17	Jun-17	NA	NA	NA	NA	NA	NA	NA	NA	NA	NA	NA	NA	NA	NA	NA	NA	NA	NA	NA	NA	NA	NA	NA	NA	NA	NA	NA	NA	2	NA
1010204308	1010204108	1010204206	1	1	Male	B	1	2	NA	NA	NA	NA	NA	NA	Mar-16	NA	NA	NA	NA	NA	NA	NA	NA	NA	NA	NA	NA	NA	NA	NA	NA	NA	NA	NA	NA	NA	NA	NA	NA	NA	NA	NA	NA	NA	NA	NA	NA	NA	NA
1010204309	1010204109	NA	1	1	Male	B	1	5	NA	NA	NA	NA	NA	NA	Mar-16	NA	NA	NA	NA	NA	NA	NA	NA	NA	NA	NA	NA	NA	NA	NA	NA	NA	NA	NA	NA	NA	NA	NA	NA	NA	NA	NA	NA	NA	NA	NA	NA	NA	NA
1010204310	1010204109	NA	1	1	Female	B	1	16	NA	NA	NA	NA	NA	NA	Mar-16	NA	NA	NA	NA	NA	NA	NA	NA	NA	NA	NA	NA	NA	NA	NA	NA	NA	NA	NA	NA	NA	NA	NA	NA	NA	NA	NA	NA	NA	NA	NA	NA	NA	NA
1010204311	1010204111	1010204207	1	1	Male	B	3	21	NA	NA	32	36	NA	NA	Mar-16	NA	NA	Feb-17	Jun-17	NA	NA	NA	NA	NA	NA	NA	NA	NA	NA	NA	NA	NA	NA	NA	NA	NA	NA	NA	NA	NA	NA	NA	NA	NA	NA	NA	NA	1	1
1010204312	1010204112	1010204257	1	1	Female	B	6	21	25	28	33	37	51	NA	Mar-16	Jun-16	Oct-16	Feb-17	Jun-17	Sep-18	NA	0	NA	NA	NA	NA	NA	NA	NA	NA	NA	NA	NA	NA	0	NA	NA	NA	NA	NA	NA	NA	NA	NA	NA	NA	NA	2	NA
1010204313	1010204113	NA	1	1	Male	B	2	13	16	NA	NA	NA	NA	NA	Mar-16	Jun-16	NA	NA	NA	NA	NA	1	1	1	1	1	1	1	1	0	3	3	3	1	NA	NA	NA	NA	NA	NA	NA	NA	NA	NA	NA	NA	NA	NA	NA
1010204315	1010204115	NA	1	1	Male	B	2	3	7	NA	NA	NA	NA	NA	Mar-16	Jun-16	NA	NA	NA	NA	NA	0	NA	NA	NA	NA	NA	NA	NA	NA	NA	NA	NA	NA	NA	NA	NA	NA	NA	NA	NA	NA	NA	NA	NA	NA	NA	NA	NA
1010204316	1010204116	1010204208	1	1	Female	B	6	2	5	9	13	17	32	NA	Mar-16	Jun-16	Oct-16	Feb-17	Jun-17	Sep-18	NA	1	1	1	1	1	1	1	0	0	3	3	2	NA	0	NA	NA	NA	NA	NA	NA	NA	NA	NA	NA	NA	NA	1	1
1010204317	1010204117	NA	1	1	Female	B	2	3	6	NA	NA	NA	NA	NA	Mar-16	Jun-16	NA	NA	NA	NA	NA	0	NA	NA	NA	NA	NA	NA	NA	NA	NA	NA	NA	NA	NA	NA	NA	NA	NA	NA	NA	NA	NA	NA	NA	NA	NA	NA	NA
1010204318	1010204118	1010204209	1	1	Female	B	6	5	8	12	16	20	34	NA	Mar-16	Jun-16	Oct-16	Feb-17	Jun-17	Sep-18	NA	1	1	1	1	1	1	0	0	0	2	3	2	NA	1	1	1	1	1	1	1	1	0	3	3	3	2	1	1
1010204319	1010204119	1010204210	1	1	Male	B	1	23	NA	NA	NA	NA	NA	NA	Mar-16	NA	NA	NA	NA	NA	NA	NA	NA	NA	NA	NA	NA	NA	NA	NA	NA	NA	NA	NA	NA	NA	NA	NA	NA	NA	NA	NA	NA	NA	NA	NA	NA	NA	NA
1010204320	1010204120	1010204264	1	1	Male	B	6	7	10	14	18	22	37	NA	Mar-16	Jun-16	Oct-16	Feb-17	Jun-17	Sep-18	NA	1	1	0	1	1	1	1	1	1	3	3	3	2	1	1	1	1	1	1	1	1	1	3	3	3	2	2	NA
1010204321	1010204120	1010204264	1	1	Male	B	6	24	27	31	35	39	54	NA	Mar-16	Jun-16	Oct-16	Feb-17	Jun-17	Sep-18	NA	1	1	1	1	1	1	1	1	1	3	3	3	2	1	1	1	1	1	1	1	1	1	3	3	3	2	2	NA
1010204322	1010204121	NA	1	1	Female	B	5	1	NA	8	13	17	31	NA	Mar-16	NA	Oct-16	Feb-17	Jun-17	Sep-18	NA	NA	NA	NA	NA	NA	NA	NA	NA	NA	NA	NA	NA	NA	0	NA	NA	NA	NA	NA	NA	NA	NA	NA	NA	NA	NA	2	NA
1010204323	1010204122	1010204211	1	1	Female	B	6	18	21	25	29	33	48	NA	Mar-16	Jun-16	Oct-16	Feb-17	Jun-17	Sep-18	NA	0	NA	NA	NA	NA	NA	NA	NA	NA	NA	NA	NA	NA	1	1	1	1	1	1	1	1	1	3	3	3	2	2	NA
1010204324	1010204125	NA	1	1	Female	B	1	17	NA	NA	NA	NA	NA	NA	Mar-16	NA	NA	NA	NA	NA	NA	NA	NA	NA	NA	NA	NA	NA	NA	NA	NA	NA	NA	NA	NA	NA	NA	NA	NA	NA	NA	NA	NA	NA	NA	NA	NA	NA	NA
1010204325	1010204126	1010204214	1	1	Female	B	1	5	NA	NA	NA	NA	NA	NA	Mar-16	NA	NA	NA	NA	NA	NA	NA	NA	NA	NA	NA	NA	NA	NA	NA	NA	NA	NA	NA	NA	NA	NA	NA	NA	NA	NA	NA	NA	NA	NA	NA	NA	NA	NA
1010204326	1010204127	1010204215	1	1	Male	B	1	7	NA	NA	NA	NA	NA	NA	Mar-16	NA	NA	NA	NA	NA	NA	NA	NA	NA	NA	NA	NA	NA	NA	NA	NA	NA	NA	NA	NA	NA	NA	NA	NA	NA	NA	NA	NA	NA	NA	NA	NA	NA	NA
1010204327	1010204128	1010204246	1	1	Female	B	5	9	12	16	NA	24	39	NA	Mar-16	Jun-16	Oct-16	NA	Jun-17	Sep-18	NA	1	1	1	1	1	1	0	1	1	3	3	3	1	1	1	1	1	1	1	1	1	1	3	3	3	1	NA	NA
1010204328	1010204129	1010204216	1	1	Male	B	4	4	7	NA	15	19	NA	NA	Mar-16	Jun-16	NA	Feb-17	Jun-17	NA	NA	1	1	1	1	1	1	0	0	0	3	3	3	NA	NA	NA	NA	NA	NA	NA	NA	NA	NA	NA	NA	NA	NA	1	1
1010204329	1010204130	1010204217	1	1	Male	B	6	9	12	16	20	24	39	NA	Mar-16	Jun-16	Oct-16	Feb-17	Jun-17	Sep-18	NA	1	1	1	1	1	1	1	1	0	3	3	3	1	1	1	1	1	1	1	1	1	0	3	3	3	2	2	NA
1010204330	1010204131	1010204218	1	1	Male	B	2	6	NA	NA	NA	21	NA	NA	Mar-16	NA	NA	NA	Jun-17	NA	NA	NA	NA	NA	NA	NA	NA	NA	NA	NA	NA	NA	NA	NA	NA	NA	NA	NA	NA	NA	NA	NA	NA	NA	NA	NA	NA	NA	NA
1010204331	1010204132	NA	1	1	Male	B	6	22	25	29	33	37	52	NA	Mar-16	Jun-16	Oct-16	Feb-17	Jun-17	Sep-18	NA	1	1	1	1	1	1	0	1	0	3	3	3	1	1	1	1	1	1	1	1	1	1	3	3	3	1	1	1
1010204332	1010204133	1010204247	1	1	Female	B	5	18	21	25	29	33	NA	NA	Mar-16	Jun-16	Oct-16	Feb-17	Jun-17	NA	NA	1	1	1	1	1	1	1	1	0	3	3	3	2	1	1	1	1	1	1	1	1	0	3	3	3	2	2	NA
1010204333	1010204134	1010204248	1	1	Male	B	5	22	25	29	33	37	NA	NA	Mar-16	Jun-16	Oct-16	Feb-17	Jun-17	NA	NA	1	1	1	1	1	1	0	1	0	3	3	3	2	1	1	1	1	1	1	1	1	0	3	3	3	2	2	NA
1010204336	1010204136	1010204269	1	1	Male	B	5	9	12	NA	20	24	39	NA	Mar-16	Jun-16	NA	Feb-17	Jun-17	Sep-18	NA	1	1	1	1	1	1	1	0	0	3	3	3	NA	NA	NA	NA	NA	NA	NA	NA	NA	NA	NA	NA	NA	NA	1	1
1010204337	1010204137	1010204219	1	1	Male	B	1	14	NA	NA	NA	NA	NA	NA	Mar-16	NA	NA	NA	NA	NA	NA	NA	NA	NA	NA	NA	NA	NA	NA	NA	NA	NA	NA	NA	NA	NA	NA	NA	NA	NA	NA	NA	NA	NA	NA	NA	NA	NA	NA
1010204338	1010204138	1010204220	1	1	Female	B	1	10	NA	NA	NA	NA	NA	NA	Mar-16	NA	NA	NA	NA	NA	NA	NA	NA	NA	NA	NA	NA	NA	NA	NA	NA	NA	NA	NA	NA	NA	NA	NA	NA	NA	NA	NA	NA	NA	NA	NA	NA	NA	NA
1010204339	1010204139	NA	1	1	Female	B	5	4	7	NA	15	19	34	NA	Mar-16	Jun-16	NA	Feb-17	Jun-17	Sep-18	NA	0	NA	NA	NA	NA	NA	NA	NA	NA	NA	NA	NA	NA	NA	NA	NA	NA	NA	NA	NA	NA	NA	NA	NA	NA	NA	2	NA
1010204340	1010204140	NA	1	1	Female	B	1	3	NA	NA	NA	NA	NA	NA	Mar-16	NA	NA	NA	NA	NA	NA	NA	NA	NA	NA	NA	NA	NA	NA	NA	NA	NA	NA	NA	NA	NA	NA	NA	NA	NA	NA	NA	NA	NA	NA	NA	NA	NA	NA
1010204341	1010204141	1010204221	1	1	Male	B	1	1	NA	NA	NA	NA	NA	NA	Mar-16	NA	NA	NA	NA	NA	NA	NA	NA	NA	NA	NA	NA	NA	NA	NA	NA	NA	NA	NA	NA	NA	NA	NA	NA	NA	NA	NA	NA	NA	NA	NA	NA	NA	NA
1010204342	1010204142	1010204249	1	1	Male	B	6	10	13	17	21	25	40	NA	Mar-16	Jun-16	Oct-16	Feb-17	Jun-17	Sep-18	NA	1	1	1	1	1	1	1	1	1	3	3	3	1	0	NA	NA	NA	NA	NA	NA	NA	NA	NA	NA	NA	NA	2	NA
1010204343	1010204143	1010204259	1	1	Male	B	6	5	8	12	16	20	34	NA	Mar-16	Jun-16	Oct-16	Feb-17	Jun-17	Sep-18	NA	1	1	1	1	1	1	1	0	0	3	3	3	NA	1	1	1	1	1	1	1	1	0	3	3	3	2	1	1
1010204344	1010204144	1010204251	1	1	Female	B	3	18	21	25	NA	NA	NA	NA	Mar-16	Jun-16	Oct-16	NA	NA	NA	NA	0	NA	NA	NA	NA	NA	NA	NA	NA	NA	NA	NA	NA	0	NA	NA	NA	NA	NA	NA	NA	NA	NA	NA	NA	NA	NA	NA
1010204345	1010204146	1010204258	1	1	Male	B	5	7	10	14	18	22	NA	NA	Mar-16	Jun-16	Oct-16	Feb-17	Jun-17	NA	NA	0	NA	NA	NA	NA	NA	NA	NA	NA	NA	NA	NA	NA	0	NA	NA	NA	NA	NA	NA	NA	NA	NA	NA	NA	NA	2	NA
1010204346	1010204147	1010204223	1	1	Male	B	4	3	6	10	14	NA	NA	NA	Mar-16	Jun-16	Oct-16	Feb-17	NA	NA	NA	1	1	1	1	1	1	0	0	0	1	2	2	NA	1	1	1	1	1	1	0	1	0	3	3	3	2	2	NA
1010204347	1010204148	1010204224	1	1	Female	B	6	24	27	31	35	39	54	NA	Mar-16	Jun-16	Oct-16	Feb-17	Jun-17	Sep-18	NA	1	1	1	1	1	1	0	1	0	3	3	3	1	1	1	1	1	1	1	1	1	0	3	3	3	2	1	1
1010204348	1010204149	1010204225	1	1	Female	B	3	7	10	14	NA	NA	NA	NA	Mar-16	Jun-16	Oct-16	NA	NA	NA	NA	1	1	1	1	1	1	1	0	0	3	3	3	NA	1	1	1	1	1	0	0	1	1	3	3	NA	2	NA	NA
1010204349	1010204150	1010204226	1	1	Female	B	1	5	NA	NA	NA	NA	NA	NA	Mar-16	NA	NA	NA	NA	NA	NA	NA	NA	NA	NA	NA	NA	NA	NA	NA	NA	NA	NA	NA	NA	NA	NA	NA	NA	NA	NA	NA	NA	NA	NA	NA	NA	NA	NA
1010204350	1010204151	1010204227	1	1	Female	B	4	21	24	28	NA	36	NA	NA	Mar-16	Jun-16	Oct-16	NA	Jun-17	NA	NA	1	1	1	1	1	1	1	1	1	3	3	3	2	1	1	1	1	1	1	1	1	1	3	3	3	2	NA	NA
1010204351	1010204152	1010204250	1	1	Male	B	3	22	25	29	NA	NA	NA	NA	Mar-16	Jun-16	Oct-16	NA	NA	NA	NA	1	1	1	1	1	1	0	1	1	3	3	3	1	1	1	1	1	1	1	1	1	1	3	3	3	2	NA	NA
1010204352	1010204153	1010204260	1	1	Female	B	2	4	NA	11	NA	NA	NA	NA	Mar-16	NA	Oct-16	NA	NA	NA	NA	NA	NA	NA	NA	NA	NA	NA	NA	NA	NA	NA	NA	NA	0	NA	NA	NA	NA	NA	NA	NA	NA	NA	NA	NA	NA	NA	NA
1010204353	1010204154	1010204228	1	1	Female	B	6	5	8	12	16	20	35	NA	Mar-16	Jun-16	Oct-16	Feb-17	Jun-17	Sep-18	NA	1	1	1	1	1	1	1	0	0	3	3	3	NA	1	1	1	1	1	1	1	1	1	3	3	3	2	1	1
1010204354	1010204155	1010204229	1	1	Female	B	2	7	10	NA	NA	NA	NA	NA	Mar-16	Jun-16	NA	NA	NA	NA	NA	1	1	1	1	1	1	1	0	0	3	3	3	NA	NA	NA	NA	NA	NA	NA	NA	NA	NA	NA	NA	NA	NA	NA	NA
1010204355	1010204156	1010204230	1	1	Female	B	1	16	NA	NA	NA	NA	NA	NA	Mar-16	NA	NA	NA	NA	NA	NA	NA	NA	NA	NA	NA	NA	NA	NA	NA	NA	NA	NA	NA	NA	NA	NA	NA	NA	NA	NA	NA	NA	NA	NA	NA	NA	NA	NA
1010204356	1010204157	1010204252	1	1	Male	B	6	23	26	30	34	38	53	NA	Mar-16	Jun-16	Oct-16	Feb-17	Jun-17	Sep-18	NA	1	1	1	1	1	1	1	1	0	3	3	3	2	1	1	1	1	1	1	1	1	1	3	3	3	2	1	1
1010204357	1010204157	1010204261	1	1	Male	B	5	21	24	28	32	NA	51	NA	Mar-16	Jun-16	Oct-16	Feb-17	NA	Sep-18	NA	1	1	1	1	1	1	0	1	0	3	3	3	1	1	1	1	1	1	1	1	1	1	3	3	3	1	1	1
1010204358	1010204158	1010204253	1	1	Male	B	2	21	24	NA	NA	NA	NA	NA	Mar-16	Jun-16	NA	NA	NA	NA	NA	1	1	1	1	1	1	0	1	1	3	3	3	2	NA	NA	NA	NA	NA	NA	NA	NA	NA	NA	NA	NA	NA	NA	NA
1010204359	1010204159	1010204231	1	1	Female	B	5	7	10	14	18	22	NA	NA	Mar-16	Jun-16	Oct-16	Feb-17	Jun-17	NA	NA	1	1	1	1	1	1	0	1	0	3	3	3	1	1	1	1	1	1	1	1	1	0	3	3	3	2	1	1
1010204360	1010204160	1010204232	1	1	Male	B	3	13	16	20	NA	NA	NA	NA	Mar-16	Jun-16	Oct-16	NA	NA	NA	NA	1	1	1	1	1	1	1	1	0	3	3	3	2	1	1	1	1	1	1	1	1	1	3	3	3	2	NA	NA
1010204361	1010204161	1010204233	1	1	Male	B	1	17	NA	NA	NA	NA	NA	NA	Mar-16	NA	NA	NA	NA	NA	NA	NA	NA	NA	NA	NA	NA	NA	NA	NA	NA	NA	NA	NA	NA	NA	NA	NA	NA	NA	NA	NA	NA	NA	NA	NA	NA	NA	NA
1010204362	1010204162	1010204256	1	1	Female	B	2	23	26	NA	NA	NA	NA	NA	Mar-16	Jun-16	NA	NA	NA	NA	NA	0	NA	NA	NA	NA	NA	NA	NA	NA	NA	NA	NA	NA	NA	NA	NA	NA	NA	NA	NA	NA	NA	NA	NA	NA	NA	NA	NA
1010204363	1010204163	1010204234	1	1	Female	B	5	23	26	30	NA	38	53	NA	Mar-16	Jun-16	Oct-16	NA	Jun-17	Sep-18	NA	1	1	1	1	1	1	0	1	0	3	3	3	2	1	1	1	1	1	1	1	1	1	3	3	3	2	NA	NA
1010204364	1010204165	1010204236	1	1	Female	B	6	14	18	21	26	29	44	NA	Mar-16	Jun-16	Oct-16	Feb-17	Jun-17	Sep-18	NA	0	NA	NA	NA	NA	NA	NA	NA	NA	NA	NA	NA	NA	1	NA	NA	NA	NA	NA	NA	NA	NA	NA	NA	NA	NA	NA	NA
1010204365	1010204166	1010204254	1	1	Female	B	5	14	17	21	25	29	NA	NA	Mar-16	Jun-16	Oct-16	Feb-17	Jun-17	NA	NA	1	1	1	1	1	1	0	1	1	3	3	3	1	1	1	1	1	1	1	1	1	1	3	3	3	2	1	1
1010204366	1010204168	1010204238	1	1	Female	B	5	6	9	13	17	21	NA	NA	Mar-16	Jun-16	Oct-16	Feb-17	Jun-17	NA	NA	1	1	1	1	1	1	1	0	0	3	3	3	NA	1	1	1	1	1	1	1	1	1	3	3	3	1	1	1
1010204367	1010204170	1010204240	1	1	Female	B	4	23	26	NA	NA	38	53	NA	Mar-16	Jun-16	NA	NA	Jun-17	Sep-18	NA	0	NA	NA	NA	NA	NA	NA	NA	NA	NA	NA	NA	NA	NA	NA	NA	NA	NA	NA	NA	NA	NA	NA	NA	NA	NA	NA	NA
1010204368	1010204170	1010204240	1	1	Male	B	4	5	9	NA	NA	21	35	NA	Mar-16	Jun-16	NA	NA	Jun-17	Sep-18	NA	0	NA	NA	NA	NA	NA	NA	NA	NA	NA	NA	NA	NA	NA	NA	NA	NA	NA	NA	NA	NA	NA	NA	NA	NA	NA	NA	NA
1010204369	1010204171	1010204241	1	1	Male	B	2	10	NA	NA	NA	NA	8	NA	Mar-16	NA	NA	NA	NA	Sep-18	NA	NA	NA	NA	NA	NA	NA	NA	NA	NA	NA	NA	NA	NA	NA	NA	NA	NA	NA	NA	NA	NA	NA	NA	NA	NA	NA	NA	NA
1010204370	1010204172	1010204242	1	1	Male	B	2	21	NA	28	NA	NA	NA	NA	Mar-16	NA	Oct-16	NA	NA	NA	NA	NA	NA	NA	NA	NA	NA	NA	NA	NA	NA	NA	NA	NA	1	1	1	1	1	0	0	0	1	1	1	NA	NA	NA	NA
1010204371	1010204173	1010204243	1	1	Male	B	3	16	NA	23	NA	31	NA	NA	Mar-16	NA	Oct-16	NA	Jun-17	NA	NA	NA	NA	NA	NA	NA	NA	NA	NA	NA	NA	NA	NA	NA	1	1	1	1	1	1	1	1	1	3	3	3	2	NA	NA
1010204372	1010204175	1010204255	1	1	Female	B	3	18	22	NA	NA	33	NA	NA	Mar-16	Jun-16	NA	NA	Jun-17	NA	NA	1	1	1	1	1	1	0	1	1	3	3	3	2	NA	NA	NA	NA	NA	NA	NA	NA	NA	NA	NA	NA	NA	NA	NA
1010204373	1010204176	NA	1	1	Female	B	4	16	19	23	NA	NA	45	NA	Mar-16	Jun-16	Oct-16	NA	NA	Sep-18	NA	1	1	1	1	1	1	0	1	1	3	3	3	1	1	1	1	1	1	0	1	1	1	3	3	NA	1	NA	NA
1010204374	1010204122	1010204211	1	1	Male	FU1	5	NA	3	7	11	15	30	NA	NA	Jun-16	Oct-16	Feb-17	Jun-17	Sep-18	NA	0	NA	NA	NA	NA	NA	NA	NA	NA	NA	NA	NA	NA	1	1	1	1	1	0	0	1	0	3	3	NA	2	2	NA
1010204375	1010204124	1010204213	1	1	Female	FU1	2	NA	3	NA	NA	15	NA	NA	NA	Jun-16	NA	NA	Jun-17	NA	NA	1	1	1	1	1	1	0	0	0	1	1	1	NA	NA	NA	NA	NA	NA	NA	NA	NA	NA	NA	NA	NA	NA	NA	NA
1010204376	1010204167	1010204237	1	1	Male	FU1	4	NA	1	5	9	13	NA	NA	NA	Jun-16	Oct-16	Feb-17	Jun-17	NA	NA	1	1	1	0	0	0	0	0	0	NA	NA	NA	NA	0	NA	NA	NA	NA	NA	NA	NA	NA	NA	NA	NA	NA	1	1
1010204377	1010204172	1010204242	1	1	Male	FU2	1	NA	NA	1	NA	NA	NA	NA	NA	NA	Oct-16	NA	NA	NA	NA	NA	NA	NA	NA	NA	NA	NA	NA	NA	NA	NA	NA	NA	0	NA	NA	NA	NA	NA	NA	NA	NA	NA	NA	NA	NA	NA	NA
1010204378	1010204163	1010204234	1	1	Male	FU2	4	NA	NA	3	7	11	26	NA	NA	NA	Oct-16	Feb-17	Jun-17	Sep-18	NA	NA	NA	NA	NA	NA	NA	NA	NA	NA	NA	NA	NA	NA	1	1	1	0	0	0	0	0	0	2	NA	NA	NA	1	1
1010204379	1010204165	1010204236	1	1	Male	FU3	3	NA	NA	NA	1	5	20	NA	NA	NA	NA	Feb-17	Jun-17	Sep-18	NA	NA	NA	NA	NA	NA	NA	NA	NA	NA	NA	NA	NA	NA	NA	NA	NA	NA	NA	NA	NA	NA	NA	NA	NA	NA	NA	1	1
1010204380	1010204103	1010204262	1	1	Female	FU4	2	NA	NA	NA	NA	1	15	NA	NA	NA	NA	NA	Jun-17	Sep-18	NA	NA	NA	NA	NA	NA	NA	NA	NA	NA	NA	NA	NA	NA	NA	NA	NA	NA	NA	NA	NA	NA	NA	NA	NA	NA	NA	NA	NA
1010204381	1010204145	1010204222	1	1	Female	FU4	1	NA	NA	NA	NA	8	NA	NA	NA	NA	NA	NA	Jun-17	NA	NA	NA	NA	NA	NA	NA	NA	NA	NA	NA	NA	NA	NA	NA	NA	NA	NA	NA	NA	NA	NA	NA	NA	NA	NA	NA	NA	NA	NA
1010204382	1010204123	1010204212	1	1	Male	FU4	1	NA	NA	NA	NA	9	NA	NA	NA	NA	NA	NA	Jun-17	NA	NA	NA	NA	NA	NA	NA	NA	NA	NA	NA	NA	NA	NA	NA	NA	NA	NA	NA	NA	NA	NA	NA	NA	NA	NA	NA	NA	NA	NA
1010204383	1010204180	1010204266	1	1	Female	FU4	1	NA	NA	NA	NA	3	NA	NA	NA	NA	NA	NA	Jun-17	NA	NA	NA	NA	NA	NA	NA	NA	NA	NA	NA	NA	NA	NA	NA	NA	NA	NA	NA	NA	NA	NA	NA	NA	NA	NA	NA	NA	NA	NA
1010204384	1010204184	1010204271	1	1	Female	FU4	1	NA	NA	NA	NA	1	NA	NA	NA	NA	NA	NA	Jun-17	NA	NA	NA	NA	NA	NA	NA	NA	NA	NA	NA	NA	NA	NA	NA	NA	NA	NA	NA	NA	NA	NA	NA	NA	NA	NA	NA	NA	NA	NA
1010204385	1010204183	1010204270	1	1	Female	FU4	1	NA	NA	NA	NA	4	NA	NA	NA	NA	NA	NA	Jun-17	NA	NA	NA	NA	NA	NA	NA	NA	NA	NA	NA	NA	NA	NA	NA	NA	NA	NA	NA	NA	NA	NA	NA	NA	NA	NA	NA	NA	NA	NA
1010204386	1010204185	1010204282	1	1	Male	FU4	1	NA	NA	NA	NA	2	NA	NA	NA	NA	NA	NA	Jun-17	NA	NA	NA	NA	NA	NA	NA	NA	NA	NA	NA	NA	NA	NA	NA	NA	NA	NA	NA	NA	NA	NA	NA	NA	NA	NA	NA	NA	NA	NA
1010204387	1010204174	1010204244	1	1	Female	FU4	2	NA	NA	NA	NA	14	29	NA	NA	NA	NA	NA	Jun-17	Sep-18	NA	NA	NA	NA	NA	NA	NA	NA	NA	NA	NA	NA	NA	NA	NA	NA	NA	NA	NA	NA	NA	NA	NA	NA	NA	NA	NA	NA	NA
1010204388	1010204159	1010204231	1	1	Female	FU4	2	NA	NA	NA	NA	2	17	NA	NA	NA	NA	NA	Jun-17	Sep-18	NA	NA	NA	NA	NA	NA	NA	NA	NA	NA	NA	NA	NA	NA	NA	NA	NA	NA	NA	NA	NA	NA	NA	NA	NA	NA	NA	NA	NA
1010204390	1010204179	1010204265	1	1	Male	FU5	1	NA	NA	NA	NA	NA	16	NA	NA	NA	NA	NA	NA	Sep-18	NA	NA	NA	NA	NA	NA	NA	NA	NA	NA	NA	NA	NA	NA	NA	NA	NA	NA	NA	NA	NA	NA	NA	NA	NA	NA	NA	NA	NA
1010204391	1010204154	1010204228	1	1	Male	FU5	1	NA	NA	NA	NA	NA	12	NA	NA	NA	NA	NA	NA	Sep-18	NA	NA	NA	NA	NA	NA	NA	NA	NA	NA	NA	NA	NA	NA	NA	NA	NA	NA	NA	NA	NA	NA	NA	NA	NA	NA	NA	NA	NA
1010204392	1010204192	NA	1	1	Female	FU5	1	NA	NA	NA	NA	NA	17	NA	NA	NA	NA	NA	NA	Sep-18	NA	NA	NA	NA	NA	NA	NA	NA	NA	NA	NA	NA	NA	NA	NA	NA	NA	NA	NA	NA	NA	NA	NA	NA	NA	NA	NA	NA	NA
1010204393	1010204103	NA	1	1	Female	FU5	1	NA	NA	NA	NA	NA	11	NA	NA	NA	NA	NA	NA	Sep-18	NA	NA	NA	NA	NA	NA	NA	NA	NA	NA	NA	NA	NA	NA	NA	NA	NA	NA	NA	NA	NA	NA	NA	NA	NA	NA	NA	NA	NA
1010204394	1010204178	1010204263	1	1	Female	FU5	1	NA	NA	NA	NA	NA	14	NA	NA	NA	NA	NA	NA	Sep-18	NA	NA	NA	NA	NA	NA	NA	NA	NA	NA	NA	NA	NA	NA	NA	NA	NA	NA	NA	NA	NA	NA	NA	NA	NA	NA	NA	NA	NA
1010204395	1010204194	NA	1	1	Male	FU5	1	NA	NA	NA	NA	NA	20	NA	NA	NA	NA	NA	NA	Sep-18	NA	NA	NA	NA	NA	NA	NA	NA	NA	NA	NA	NA	NA	NA	NA	NA	NA	NA	NA	NA	NA	NA	NA	NA	NA	NA	NA	NA	NA
1010204396	1010204195	NA	1	1	Male	FU5	1	NA	NA	NA	NA	NA	17	NA	NA	NA	NA	NA	NA	Sep-18	NA	NA	NA	NA	NA	NA	NA	NA	NA	NA	NA	NA	NA	NA	NA	NA	NA	NA	NA	NA	NA	NA	NA	NA	NA	NA	NA	NA	NA
1010204397	1010204196	NA	1	1	Male	FU5	1	NA	NA	NA	NA	NA	21	NA	NA	NA	NA	NA	NA	Sep-18	NA	NA	NA	NA	NA	NA	NA	NA	NA	NA	NA	NA	NA	NA	NA	NA	NA	NA	NA	NA	NA	NA	NA	NA	NA	NA	NA	NA	NA
1010204398	1010204197	NA	1	1	Female	FU5	1	NA	NA	NA	NA	NA	9	NA	NA	NA	NA	NA	NA	Sep-18	NA	NA	NA	NA	NA	NA	NA	NA	NA	NA	NA	NA	NA	NA	NA	NA	NA	NA	NA	NA	NA	NA	NA	NA	NA	NA	NA	NA	NA
1010204399	1010204198	NA	1	1	Female	FU5	1	NA	NA	NA	NA	NA	6	NA	NA	NA	NA	NA	NA	Sep-18	NA	NA	NA	NA	NA	NA	NA	NA	NA	NA	NA	NA	NA	NA	NA	NA	NA	NA	NA	NA	NA	NA	NA	NA	NA	NA	NA	NA	NA
1010205301	1010205101	1010205201	1	1	Male	B	2	21	25	NA	NA	NA	NA	NA	Mar-16	Jun-16	NA	NA	NA	NA	NA	0	NA	NA	NA	NA	NA	NA	NA	NA	NA	NA	NA	NA	NA	NA	NA	NA	NA	NA	NA	NA	NA	NA	NA	NA	NA	NA	NA
1010205302	1010205102	1010205202	1	1	Female	B	6	2	6	9	14	18	32	NA	Mar-16	Jun-16	Oct-16	Feb-17	Jun-17	Sep-18	NA	1	1	1	1	1	1	0	0	0	3	3	3	NA	1	1	1	1	1	1	1	1	0	3	3	3	2	1	1
1010205303	1010205103	1010205203	1	1	Male	B	6	8	11	15	19	23	38	NA	Mar-16	Jun-16	Oct-16	Feb-17	Jun-17	Sep-18	NA	0	NA	NA	NA	NA	NA	NA	NA	NA	NA	NA	NA	NA	1	1	1	1	1	1	1	1	0	3	3	3	2	1	1
1010205304	1010205104	1010205248	1	1	Female	B	5	11	14	18	22	26	NA	NA	Mar-16	Jun-16	Oct-16	Feb-17	Jun-17	NA	NA	0	NA	NA	NA	NA	NA	NA	NA	NA	NA	NA	NA	NA	1	1	1	1	1	1	1	1	0	3	3	3	2	1	1
1010205305	1010205105	1010205204	1	1	Female	B	5	9	12	16	20	24	NA	NA	Mar-16	Jun-16	Oct-16	Feb-17	Jun-17	NA	NA	1	1	1	1	1	1	1	1	0	3	3	3	1	0	NA	NA	NA	NA	NA	NA	NA	NA	NA	NA	NA	NA	1	1
1010205306	1010205106	1010205205	1	1	Male	B	1	26	NA	NA	NA	NA	NA	NA	Mar-16	NA	NA	NA	NA	NA	NA	NA	NA	NA	NA	NA	NA	NA	NA	NA	NA	NA	NA	NA	NA	NA	NA	NA	NA	NA	NA	NA	NA	NA	NA	NA	NA	NA	NA
1010205307	1010205107	1010205206	1	1	Female	B	1	11	NA	NA	NA	NA	NA	NA	Mar-16	NA	NA	NA	NA	NA	NA	NA	NA	NA	NA	NA	NA	NA	NA	NA	NA	NA	NA	NA	NA	NA	NA	NA	NA	NA	NA	NA	NA	NA	NA	NA	NA	NA	NA
1010205308	1010205108	NA	1	1	Male	B	1	3	NA	NA	NA	NA	NA	NA	Mar-16	NA	NA	NA	NA	NA	NA	NA	NA	NA	NA	NA	NA	NA	NA	NA	NA	NA	NA	NA	NA	NA	NA	NA	NA	NA	NA	NA	NA	NA	NA	NA	NA	NA	NA
1010205309	1010205109	1010205207	1	1	Female	B	2	6	10	NA	NA	NA	NA	NA	Mar-16	Jun-16	NA	NA	NA	NA	NA	1	1	1	1	1	1	0	1	0	3	3	3	1	NA	NA	NA	NA	NA	NA	NA	NA	NA	NA	NA	NA	NA	NA	NA
1010205310	1010205110	NA	1	1	Male	B	1	20	NA	NA	NA	NA	NA	NA	Mar-16	NA	NA	NA	NA	NA	NA	NA	NA	NA	NA	NA	NA	NA	NA	NA	NA	NA	NA	NA	NA	NA	NA	NA	NA	NA	NA	NA	NA	NA	NA	NA	NA	NA	NA
1010205311	1010205111	1010205249	1	1	Female	B	4	12	NA	NA	23	27	42	NA	Mar-16	NA	NA	Feb-17	Jun-17	Sep-18	NA	NA	NA	NA	NA	NA	NA	NA	NA	NA	NA	NA	NA	NA	NA	NA	NA	NA	NA	NA	NA	NA	NA	NA	NA	NA	NA	2	NA
1010205312	1010205112	NA	1	1	Male	B	5	18	21	NA	29	33	47	NA	Mar-16	Jun-16	NA	Feb-17	Jun-17	Sep-18	NA	0	NA	NA	NA	NA	NA	NA	NA	NA	NA	NA	NA	NA	0	NA	NA	NA	NA	NA	NA	NA	NA	NA	NA	NA	NA	2	NA
1010205313	1010205113	1010205245	1	1	Male	B	5	21	NA	28	33	37	51	NA	Mar-16	NA	Oct-16	Feb-17	Jun-17	Sep-18	NA	NA	NA	NA	NA	NA	NA	NA	NA	NA	NA	NA	NA	NA	0	NA	NA	NA	NA	NA	NA	NA	NA	NA	NA	NA	NA	2	NA
1010205314	1010205114	NA	1	1	Female	B	1	22	NA	NA	NA	NA	NA	NA	Mar-16	NA	NA	NA	NA	NA	NA	NA	NA	NA	NA	NA	NA	NA	NA	NA	NA	NA	NA	NA	NA	NA	NA	NA	NA	NA	NA	NA	NA	NA	NA	NA	NA	NA	NA
1010205315	1010205115	1010205208	1	1	Male	B	4	18	NA	25	29	NA	47	NA	Mar-16	NA	Oct-16	Feb-17	NA	Sep-18	NA	NA	NA	NA	NA	NA	NA	NA	NA	NA	NA	NA	NA	NA	0	NA	NA	NA	NA	NA	NA	NA	NA	NA	NA	NA	NA	1	1
1010205316	1010205117	1010205239	1	1	Female	B	3	24	27	NA	NA	39	NA	NA	Mar-16	Jun-16	NA	NA	Jun-17	NA	NA	0	NA	NA	NA	NA	NA	NA	NA	NA	NA	NA	NA	NA	NA	NA	NA	NA	NA	NA	NA	NA	NA	NA	NA	NA	NA	NA	NA
1010205317	1010205118	NA	1	1	Female	B	1	9	NA	NA	NA	NA	NA	NA	Mar-16	NA	NA	NA	NA	NA	NA	NA	NA	NA	NA	NA	NA	NA	NA	NA	NA	NA	NA	NA	NA	NA	NA	NA	NA	NA	NA	NA	NA	NA	NA	NA	NA	NA	NA
1010205318	1010205119	1010205211	1	1	Female	B	2	9	NA	NA	NA	NA	39	NA	Mar-16	NA	NA	NA	NA	Sep-18	NA	NA	NA	NA	NA	NA	NA	NA	NA	NA	NA	NA	NA	NA	NA	NA	NA	NA	NA	NA	NA	NA	NA	NA	NA	NA	NA	NA	NA
1010205320	1010205121	NA	1	1	Female	B	1	2	NA	NA	NA	NA	NA	NA	Mar-16	NA	NA	NA	NA	NA	NA	NA	NA	NA	NA	NA	NA	NA	NA	NA	NA	NA	NA	NA	NA	NA	NA	NA	NA	NA	NA	NA	NA	NA	NA	NA	NA	NA	NA
1010205321	1010205123	1010205246	1	1	Male	B	3	16	19	23	NA	NA	NA	NA	Mar-16	Jun-16	Oct-16	NA	NA	NA	NA	1	1	1	1	1	1	0	1	0	3	3	3	1	0	NA	NA	NA	NA	NA	NA	NA	NA	NA	NA	NA	NA	NA	NA
1010205322	1010205125	1010205247	1	1	Male	B	3	19	NA	NA	30	34	NA	NA	Mar-16	NA	NA	Feb-17	Jun-17	NA	NA	NA	NA	NA	NA	NA	NA	NA	NA	NA	NA	NA	NA	NA	NA	NA	NA	NA	NA	NA	NA	NA	NA	NA	NA	NA	NA	2	NA
1010205323	1010205126	1010205240	1	1	Female	B	5	6	9	13	17	21	NA	NA	Mar-16	Jun-16	Oct-16	Feb-17	Jun-17	NA	NA	1	1	1	1	1	1	1	0	0	3	3	2	NA	0	NA	NA	NA	NA	NA	NA	NA	NA	NA	NA	NA	NA	2	NA
1010205324	1010205127	1010205243	1	1	Female	B	6	14	18	21	26	29	44	NA	Mar-16	Jun-16	Oct-16	Feb-17	Jun-17	Sep-18	NA	1	1	1	1	1	1	1	1	0	3	3	3	1	1	1	1	1	1	1	1	1	0	3	3	3	2	1	1
1010205325	1010205128	1010205242	1	1	Female	B	6	20	23	27	31	35	49	NA	Mar-16	Jun-16	Oct-16	Feb-17	Jun-17	Sep-18	NA	0	NA	NA	NA	NA	NA	NA	NA	NA	NA	NA	NA	NA	0	NA	NA	NA	NA	NA	NA	NA	NA	NA	NA	NA	NA	2	NA
1010205326	1010205130	1010205215	1	1	Male	B	6	7	10	14	18	22	37	NA	Mar-16	Jun-16	Oct-16	Feb-17	Jun-17	Sep-18	NA	1	1	1	1	1	1	1	1	0	3	3	3	2	1	1	1	1	1	1	1	1	1	3	3	3	2	2	NA
1010205327	1010205131	1010205216	1	1	Female	B	4	17	20	24	28	NA	NA	NA	Mar-16	Jun-16	Oct-16	Feb-17	NA	NA	NA	1	1	1	1	1	1	0	1	1	3	3	3	2	1	1	1	1	1	1	1	1	1	3	3	3	2	2	NA
1010205328	1010205133	NA	1	1	Female	B	1	7	NA	NA	NA	NA	NA	NA	Mar-16	NA	NA	NA	NA	NA	NA	NA	NA	NA	NA	NA	NA	NA	NA	NA	NA	NA	NA	NA	NA	NA	NA	NA	NA	NA	NA	NA	NA	NA	NA	NA	NA	NA	NA
1010205329	1010205134	1010205218	1	1	Female	B	4	6	9	13	17	NA	NA	NA	Mar-16	Jun-16	Oct-16	Feb-17	NA	NA	NA	1	1	1	1	1	1	0	1	0	3	3	3	1	0	NA	NA	NA	NA	NA	NA	NA	NA	NA	NA	NA	NA	NA	NA
1010205330	1010205135	1010205219	1	1	Male	B	6	11	14	18	22	26	41	NA	Mar-16	Jun-16	Oct-16	Feb-17	Jun-17	Sep-18	NA	0	NA	NA	NA	NA	NA	NA	NA	NA	NA	NA	NA	NA	0	NA	NA	NA	NA	NA	NA	NA	NA	NA	NA	NA	NA	2	NA
1010205331	1010205136	1010205244	1	1	Male	B	5	11	14	18	22	26	NA	NA	Mar-16	Jun-16	Oct-16	Feb-17	Jun-17	NA	NA	1	1	1	1	1	1	1	1	0	3	3	3	1	1	1	1	1	1	1	1	1	0	3	3	3	2	2	NA
1010205332	1010205137	1010205241	1	1	Male	B	5	2	5	9	13	17	NA	NA	Mar-16	Jun-16	Oct-16	Feb-17	Jun-17	NA	NA	1	1	1	1	1	1	0	0	0	2	2	2	NA	1	1	1	1	1	1	0	1	0	3	3	3	2	2	NA
1010205333	1010205139	1010205221	1	1	Female	B	3	9	12	NA	NA	NA	38	NA	Mar-16	Jun-16	NA	NA	NA	Sep-18	NA	1	1	1	1	1	1	0	1	0	3	3	3	1	NA	NA	NA	NA	NA	NA	NA	NA	NA	NA	NA	NA	NA	NA	NA
1010205334	1010205140	1010205222	1	1	Male	B	2	21	24	NA	NA	NA	NA	NA	Mar-16	Jun-16	NA	NA	NA	NA	NA	0	NA	NA	NA	NA	NA	NA	NA	NA	NA	NA	NA	NA	NA	NA	NA	NA	NA	NA	NA	NA	NA	NA	NA	NA	NA	NA	NA
1010205335	1010205142	NA	1	1	Male	B	1	11	NA	NA	NA	NA	NA	NA	Mar-16	NA	NA	NA	NA	NA	NA	NA	NA	NA	NA	NA	NA	NA	NA	NA	NA	NA	NA	NA	NA	NA	NA	NA	NA	NA	NA	NA	NA	NA	NA	NA	NA	NA	NA
1010205336	1010205143	1010205225	1	1	Male	B	5	5	9	NA	17	20	35	NA	Mar-16	Jun-16	NA	Feb-17	Jun-17	Sep-18	NA	1	1	1	1	1	1	0	0	0	3	3	3	NA	NA	NA	NA	NA	NA	NA	NA	NA	NA	NA	NA	NA	NA	1	1
1010205337	1010205144	1010205226	1	1	Male	B	2	7	11	NA	NA	NA	NA	NA	Mar-16	Jun-16	NA	NA	NA	NA	NA	1	1	1	1	1	1	0	0	0	3	3	3	NA	NA	NA	NA	NA	NA	NA	NA	NA	NA	NA	NA	NA	NA	NA	NA
1010205338	1010205145	NA	1	1	Female	B	1	8	NA	NA	NA	NA	NA	NA	Mar-16	NA	NA	NA	NA	NA	NA	NA	NA	NA	NA	NA	NA	NA	NA	NA	NA	NA	NA	NA	NA	NA	NA	NA	NA	NA	NA	NA	NA	NA	NA	NA	NA	NA	NA
1010205339	1010205147	1010205228	1	1	Female	B	1	7	NA	NA	NA	NA	NA	NA	Mar-16	NA	NA	NA	NA	NA	NA	NA	NA	NA	NA	NA	NA	NA	NA	NA	NA	NA	NA	NA	NA	NA	NA	NA	NA	NA	NA	NA	NA	NA	NA	NA	NA	NA	NA
1010205340	1010205148	1010205229	1	1	Female	B	4	5	8	12	16	NA	NA	NA	Mar-16	Jun-16	Oct-16	Feb-17	NA	NA	NA	0	NA	NA	NA	NA	NA	NA	NA	NA	NA	NA	NA	NA	0	NA	NA	NA	NA	NA	NA	NA	NA	NA	NA	NA	NA	2	NA
1010205341	1010205149	1010205230	1	1	Female	B	5	5	8	12	16	20	NA	NA	Mar-16	Jun-16	Oct-16	Feb-17	Jun-17	NA	NA	1	1	1	1	1	1	1	0	0	3	3	3	NA	1	1	1	1	1	1	1	1	1	3	3	3	2	1	1
1010205342	1010205150	1010205231	1	1	Male	B	5	11	14	18	22	26	NA	NA	Mar-16	Jun-16	Oct-16	Feb-17	Jun-17	NA	NA	1	1	1	1	1	1	1	1	0	3	3	3	1	1	1	1	1	1	1	0	1	0	3	3	3	2	1	1
1010205343	1010205151	1010205232	1	1	Male	B	4	14	17	21	25	NA	NA	NA	Mar-16	Jun-16	Oct-16	Feb-17	NA	NA	NA	1	1	1	1	1	1	1	1	0	3	3	3	1	1	1	1	1	1	1	1	1	0	3	3	3	2	2	NA
1010205345	1010205153	1010205234	1	1	Female	B	6	6	9	13	17	21	35	NA	Mar-16	Jun-16	Oct-16	Feb-17	Jun-17	Sep-18	NA	0	NA	NA	NA	NA	NA	NA	NA	NA	NA	NA	NA	NA	0	NA	NA	NA	NA	NA	NA	NA	NA	NA	NA	NA	NA	2	NA
1010205346	1010205154	1010205235	1	1	Male	B	5	14	17	NA	25	29	44	NA	Mar-16	Jun-16	NA	Feb-17	Jun-17	Sep-18	NA	0	NA	NA	NA	NA	NA	NA	NA	NA	NA	NA	NA	NA	NA	NA	NA	NA	NA	NA	NA	NA	NA	NA	NA	NA	NA	1	1
1010205347	1010205155	1010205236	1	1	Male	B	2	5	NA	NA	NA	NA	35	NA	Mar-16	NA	NA	NA	NA	Sep-18	NA	NA	NA	NA	NA	NA	NA	NA	NA	NA	NA	NA	NA	NA	NA	NA	NA	NA	NA	NA	NA	NA	NA	NA	NA	NA	NA	NA	NA
1010205348	1010205156	1010205237	1	1	Male	B	2	7	10	NA	NA	NA	NA	NA	Mar-16	Jun-16	NA	NA	NA	NA	NA	0	NA	NA	NA	NA	NA	NA	NA	NA	NA	NA	NA	NA	NA	NA	NA	NA	NA	NA	NA	NA	NA	NA	NA	NA	NA	NA	NA
1010205350	1010205105	1010205204	1	1	Female	FU1	4	NA	0	4	9	12	NA	NA	NA	Jun-16	Oct-16	Feb-17	Jun-17	NA	NA	0	NA	NA	NA	NA	NA	NA	NA	NA	NA	NA	NA	NA	1	NA	NA	NA	NA	NA	NA	NA	NA	NA	NA	NA	NA	1	1
1010205351	1010205146	1010205227	1	1	Male	FU1	3	NA	1	NA	9	13	NA	NA	NA	Jun-16	NA	Feb-17	Jun-17	NA	NA	1	1	1	0	0	0	0	0	0	NA	NA	NA	NA	NA	NA	NA	NA	NA	NA	NA	NA	NA	NA	NA	NA	NA	1	1
1010205352	1010205129	1010205214	1	1	Male	FU2	4	NA	NA	1	5	9	24	NA	NA	NA	Oct-16	Feb-17	Jun-17	Sep-18	NA	NA	NA	NA	NA	NA	NA	NA	NA	NA	NA	NA	NA	NA	1	NA	NA	NA	NA	NA	NA	NA	NA	NA	NA	NA	NA	2	NA
1010205353	1010205141	1010205223	1	1	Male	FU2	3	NA	NA	6	10	NA	29	NA	NA	NA	Oct-16	Feb-17	NA	Sep-18	NA	NA	NA	NA	NA	NA	NA	NA	NA	NA	NA	NA	NA	NA	1	NA	NA	NA	NA	NA	NA	NA	NA	NA	NA	NA	NA	2	NA
1010205354	1010205128	1010205242	1	1	Male	FU3	3	NA	NA	NA	7	10	25	NA	NA	NA	NA	Feb-17	Jun-17	Sep-18	NA	NA	NA	NA	NA	NA	NA	NA	NA	NA	NA	NA	NA	NA	NA	NA	NA	NA	NA	NA	NA	NA	NA	NA	NA	NA	NA	1	1
1010205355	1010205132	1010205217	1	1	Female	FU3	2	NA	NA	NA	4	8	NA	NA	NA	NA	NA	Feb-17	Jun-17	NA	NA	NA	NA	NA	NA	NA	NA	NA	NA	NA	NA	NA	NA	NA	NA	NA	NA	NA	NA	NA	NA	NA	NA	NA	NA	NA	NA	2	NA
1010205356	1010205138	1010205220	1	1	Male	FU3	2	NA	NA	NA	3	7	NA	NA	NA	NA	NA	Feb-17	Jun-17	NA	NA	NA	NA	NA	NA	NA	NA	NA	NA	NA	NA	NA	NA	NA	NA	NA	NA	NA	NA	NA	NA	NA	NA	NA	NA	NA	NA	1	1
1010205357	1010205117	1010205239	1	1	Female	FU4	1	NA	NA	NA	NA	1	NA	NA	NA	NA	NA	NA	Jun-17	NA	NA	NA	NA	NA	NA	NA	NA	NA	NA	NA	NA	NA	NA	NA	NA	NA	NA	NA	NA	NA	NA	NA	NA	NA	NA	NA	NA	NA	NA
1010205358	1010205130	1010205215	1	1	Female	FU5	1	NA	NA	NA	NA	NA	12	NA	NA	NA	NA	NA	NA	Sep-18	NA	NA	NA	NA	NA	NA	NA	NA	NA	NA	NA	NA	NA	NA	NA	NA	NA	NA	NA	NA	NA	NA	NA	NA	NA	NA	NA	NA	NA
1010205359	1010205160	NA	1	1	Female	FU5	1	NA	NA	NA	NA	NA	24	NA	NA	NA	NA	NA	NA	Sep-18	NA	NA	NA	NA	NA	NA	NA	NA	NA	NA	NA	NA	NA	NA	NA	NA	NA	NA	NA	NA	NA	NA	NA	NA	NA	NA	NA	NA	NA
1010205360	1010205115	1010205208	1	1	Male	FU5	1	NA	NA	NA	NA	NA	14	NA	NA	NA	NA	NA	NA	Sep-18	NA	NA	NA	NA	NA	NA	NA	NA	NA	NA	NA	NA	NA	NA	NA	NA	NA	NA	NA	NA	NA	NA	NA	NA	NA	NA	NA	NA	NA
1010205361	1010205161	NA	1	1	Female	FU5	1	NA	NA	NA	NA	NA	1	NA	NA	NA	NA	NA	NA	Sep-18	NA	NA	NA	NA	NA	NA	NA	NA	NA	NA	NA	NA	NA	NA	NA	NA	NA	NA	NA	NA	NA	NA	NA	NA	NA	NA	NA	NA	NA
1010205362	1010205161	NA	1	1	Female	FU5	1	NA	NA	NA	NA	NA	1	NA	NA	NA	NA	NA	NA	Sep-18	NA	NA	NA	NA	NA	NA	NA	NA	NA	NA	NA	NA	NA	NA	NA	NA	NA	NA	NA	NA	NA	NA	NA	NA	NA	NA	NA	NA	NA
1010205363	1010205155	NA	1	1	Female	FU5	1	NA	NA	NA	NA	NA	18	NA	NA	NA	NA	NA	NA	Sep-18	NA	NA	NA	NA	NA	NA	NA	NA	NA	NA	NA	NA	NA	NA	NA	NA	NA	NA	NA	NA	NA	NA	NA	NA	NA	NA	NA	NA	NA
1010206301	1010206102	1010206248	1	1	Female	B	5	16	NA	22	27	31	45	NA	Mar-16	NA	Oct-16	Feb-17	Jun-17	Sep-18	NA	NA	NA	NA	NA	NA	NA	NA	NA	NA	NA	NA	NA	NA	0	NA	NA	NA	NA	NA	NA	NA	NA	NA	NA	NA	NA	2	NA
1010206302	1010206102	1010206248	1	1	Female	B	5	4	NA	10	15	19	33	NA	Mar-16	NA	Oct-16	Feb-17	Jun-17	Sep-18	NA	NA	NA	NA	NA	NA	NA	NA	NA	NA	NA	NA	NA	NA	0	NA	NA	NA	NA	NA	NA	NA	NA	NA	NA	NA	NA	2	NA
1010206303	1010206103	1010206252	1	1	Female	B	5	20	23	NA	31	35	49	NA	Mar-16	Jun-16	NA	Feb-17	Jun-17	Sep-18	NA	0	NA	NA	NA	NA	NA	NA	NA	NA	NA	NA	NA	NA	NA	NA	NA	NA	NA	NA	NA	NA	NA	NA	NA	NA	NA	2	NA
1010206304	1010206104	1010206259	1	1	Male	B	5	0	3	7	NA	15	30	NA	Mar-16	Jun-16	Oct-16	NA	Jun-17	Sep-18	NA	0	NA	NA	NA	NA	NA	NA	NA	NA	NA	NA	NA	NA	0	NA	NA	NA	NA	NA	NA	NA	NA	NA	NA	NA	NA	NA	NA
1010206305	1010206105	NA	1	1	Female	B	1	13	NA	NA	NA	NA	NA	NA	Mar-16	NA	NA	NA	NA	NA	NA	NA	NA	NA	NA	NA	NA	NA	NA	NA	NA	NA	NA	NA	NA	NA	NA	NA	NA	NA	NA	NA	NA	NA	NA	NA	NA	NA	NA
1010206306	1010206106	1010206247	1	1	Female	B	4	14	17	21	NA	29	NA	NA	Mar-16	Jun-16	Oct-16	NA	Jun-17	NA	NA	0	NA	NA	NA	NA	NA	NA	NA	NA	NA	NA	NA	NA	0	NA	NA	NA	NA	NA	NA	NA	NA	NA	NA	NA	NA	NA	NA
1010206307	1010206107	1010206249	1	1	Female	B	6	12	15	19	23	27	41	NA	Mar-16	Jun-16	Oct-16	Feb-17	Jun-17	Sep-18	NA	0	NA	NA	NA	NA	NA	NA	NA	NA	NA	NA	NA	NA	0	NA	NA	NA	NA	NA	NA	NA	NA	NA	NA	NA	NA	2	NA
1010206308	1010206108	NA	1	1	Male	B	3	25	NA	32	NA	40	NA	NA	Mar-16	NA	Oct-16	NA	Jun-17	NA	NA	NA	NA	NA	NA	NA	NA	NA	NA	NA	NA	NA	NA	NA	0	NA	NA	NA	NA	NA	NA	NA	NA	NA	NA	NA	NA	NA	NA
1010206309	1010206109	1010206201	1	1	Male	B	6	7	10	14	18	22	37	NA	Mar-16	Jun-16	Oct-16	Feb-17	Jun-17	Sep-18	NA	1	1	1	1	1	1	1	1	1	3	3	3	1	1	1	1	1	1	1	1	1	1	3	3	3	1	1	1
1010206310	1010206110	NA	1	1	Male	B	5	20	NA	26	31	34	49	NA	Mar-16	NA	Oct-16	Feb-17	Jun-17	Sep-18	NA	NA	NA	NA	NA	NA	NA	NA	NA	NA	NA	NA	NA	NA	0	NA	NA	NA	NA	NA	NA	NA	NA	NA	NA	NA	NA	2	NA
1010206311	1010206111	NA	1	1	Male	B	3	25	28	32	NA	NA	NA	NA	Mar-16	Jun-16	Oct-16	NA	NA	NA	NA	0	NA	NA	NA	NA	NA	NA	NA	NA	NA	NA	NA	NA	0	NA	NA	NA	NA	NA	NA	NA	NA	NA	NA	NA	NA	NA	NA
1010206312	1010206111	NA	1	1	Female	B	3	17	19	23	NA	NA	NA	NA	Mar-16	Jun-16	Oct-16	NA	NA	NA	NA	NA	NA	NA	NA	NA	NA	NA	NA	NA	NA	NA	NA	NA	0	NA	NA	NA	NA	NA	NA	NA	NA	NA	NA	NA	NA	NA	NA
1010206313	1010206111	NA	1	1	Female	B	4	21	24	28	NA	NA	51	NA	Mar-16	Jun-16	Oct-16	NA	NA	Sep-18	NA	0	NA	NA	NA	NA	NA	NA	NA	NA	NA	NA	NA	NA	0	NA	NA	NA	NA	NA	NA	NA	NA	NA	NA	NA	NA	NA	NA
1010206314	1010206112	NA	1	1	Female	B	6	12	15	19	23	27	42	NA	Mar-16	Jun-16	Oct-16	Feb-17	Jun-17	Sep-18	NA	1	1	1	0	1	1	1	1	0	NA	3	3	1	1	1	0	1	1	1	0	1	0	3	3	3	1	1	1
1010206315	1010206113	1010206202	1	1	Male	B	6	10	13	17	21	25	40	NA	Mar-16	Jun-16	Oct-16	Feb-17	Jun-17	Sep-18	NA	0	NA	NA	NA	NA	NA	NA	NA	NA	NA	NA	NA	NA	0	NA	NA	NA	NA	NA	NA	NA	NA	NA	NA	NA	NA	2	NA
1010206316	1010206115	NA	1	1	Female	B	6	19	22	26	30	34	49	NA	Mar-16	Jun-16	Oct-16	Feb-17	Jun-17	Sep-18	NA	0	NA	NA	NA	NA	NA	NA	NA	NA	NA	NA	NA	NA	1	1	1	1	1	0	0	1	1	3	3	NA	2	2	NA
1010206317	1010206117	1010206205	1	1	Male	B	3	11	14	NA	NA	26	NA	NA	Mar-16	Jun-16	NA	NA	Jun-17	NA	NA	0	NA	NA	NA	NA	NA	NA	NA	NA	NA	NA	NA	NA	NA	NA	NA	NA	NA	NA	NA	NA	NA	NA	NA	NA	NA	NA	NA
1010206318	1010206118	1010206206	1	1	Female	B	5	4	7	11	15	19	NA	NA	Mar-16	Jun-16	Oct-16	Feb-17	Jun-17	NA	NA	0	NA	NA	NA	NA	NA	NA	NA	NA	NA	NA	NA	NA	0	NA	NA	NA	NA	NA	NA	NA	NA	NA	NA	NA	NA	1	1
1010206319	1010206119	NA	1	1	Male	B	1	9	NA	NA	NA	NA	NA	NA	Mar-16	NA	NA	NA	NA	NA	NA	NA	NA	NA	NA	NA	NA	NA	NA	NA	NA	NA	NA	NA	NA	NA	NA	NA	NA	NA	NA	NA	NA	NA	NA	NA	NA	NA	NA
1010206320	1010206121	1010206208	1	1	Female	B	6	11	14	18	22	26	40	NA	Mar-16	Jun-16	Oct-16	Feb-17	Jun-17	Sep-18	NA	0	NA	NA	NA	NA	NA	NA	NA	NA	NA	NA	NA	NA	1	1	0	1	1	0	0	1	0	3	3	NA	2	2	NA
1010206321	1010206122	NA	1	1	Male	B	5	9	12	NA	20	24	38	NA	Mar-16	Jun-16	NA	Feb-17	Jun-17	Sep-18	NA	0	NA	NA	NA	NA	NA	NA	NA	NA	NA	NA	NA	NA	NA	NA	NA	NA	NA	NA	NA	NA	NA	NA	NA	NA	NA	2	NA
1010206322	1010206123	NA	1	1	Male	B	1	11	NA	NA	NA	NA	NA	NA	Mar-16	NA	NA	NA	NA	NA	NA	0	NA	NA	NA	NA	NA	NA	NA	NA	NA	NA	NA	NA	NA	NA	NA	NA	NA	NA	NA	NA	NA	NA	NA	NA	NA	NA	NA
1010206323	1010206126	1010206260	1	1	Female	B	5	10	13	NA	21	25	40	NA	Mar-16	Jun-16	NA	Feb-17	Jun-17	Sep-18	NA	0	NA	NA	NA	NA	NA	NA	NA	NA	NA	NA	NA	NA	NA	NA	NA	NA	NA	NA	NA	NA	NA	NA	NA	NA	NA	2	NA
1010206324	1010206116	1010206204	1	1	Male	B	3	28	31	34	NA	NA	NA	NA	Mar-16	Jun-16	Oct-16	NA	NA	NA	NA	0	NA	NA	NA	NA	NA	NA	NA	NA	NA	NA	NA	NA	0	NA	NA	NA	NA	NA	NA	NA	NA	NA	NA	NA	NA	NA	NA
1010206325	1010206127	1010206258	1	1	Female	B	2	6	NA	NA	NA	20	NA	NA	Mar-16	NA	NA	NA	Jun-17	NA	NA	NA	NA	NA	NA	NA	NA	NA	NA	NA	NA	NA	NA	NA	NA	NA	NA	NA	NA	NA	NA	NA	NA	NA	NA	NA	NA	NA	NA
1010206326	1010206129	1010206251	1	1	Male	B	6	12	15	19	23	27	42	NA	Mar-16	Jun-16	Oct-16	Feb-17	Jun-17	Sep-18	NA	0	NA	NA	NA	NA	NA	NA	NA	NA	NA	NA	NA	NA	0	NA	NA	NA	NA	NA	NA	NA	NA	NA	NA	NA	NA	2	NA
1010206327	1010206130	NA	1	1	Male	B	1	7	NA	NA	NA	NA	NA	NA	Mar-16	NA	NA	NA	NA	NA	NA	NA	NA	NA	NA	NA	NA	NA	NA	NA	NA	NA	NA	NA	NA	NA	NA	NA	NA	NA	NA	NA	NA	NA	NA	NA	NA	NA	NA
1010206328	1010206131	NA	1	1	Male	B	2	16	NA	23	NA	NA	NA	NA	Mar-16	NA	Oct-16	NA	NA	NA	NA	NA	NA	NA	NA	NA	NA	NA	NA	NA	NA	NA	NA	NA	0	NA	NA	NA	NA	NA	NA	NA	NA	NA	NA	NA	NA	NA	NA
1010206329	1010206132	NA	1	1	Female	B	2	15	18	NA	NA	NA	NA	NA	Mar-16	Jun-16	NA	NA	NA	NA	NA	0	NA	NA	NA	NA	NA	NA	NA	NA	NA	NA	NA	NA	NA	NA	NA	NA	NA	NA	NA	NA	NA	NA	NA	NA	NA	NA	NA
1010206330	1010206133	NA	1	1	Male	B	4	14	17	21	25	NA	NA	NA	Mar-16	Jun-16	Oct-16	Feb-17	NA	NA	NA	1	1	1	1	1	1	1	1	0	3	3	3	1	0	NA	NA	NA	NA	NA	NA	NA	NA	NA	NA	NA	NA	2	NA
1010206331	1010206133	NA	1	1	Female	B	3	7	10	NA	18	NA	NA	NA	Mar-16	Jun-16	NA	Feb-17	NA	NA	NA	0	NA	NA	NA	NA	NA	NA	NA	NA	NA	NA	NA	NA	NA	NA	NA	NA	NA	NA	NA	NA	NA	NA	NA	NA	NA	2	NA
1010206332	1010206134	1010206254	1	1	Female	B	4	3	6	10	NA	18	NA	NA	Mar-16	Jun-16	Oct-16	NA	Jun-17	NA	NA	1	1	1	1	1	1	1	0	0	3	3	3	NA	1	1	1	1	1	1	0	1	0	3	3	3	2	NA	NA
1010206333	1010206135	1010206212	1	1	Male	B	5	1	4	7	12	16	NA	NA	Mar-16	Jun-16	Oct-16	Feb-17	Jun-17	NA	NA	0	NA	NA	NA	NA	NA	NA	NA	NA	NA	NA	NA	NA	0	NA	NA	NA	NA	NA	NA	NA	NA	NA	NA	NA	NA	2	NA
1010206334	1010206137	NA	1	1	Female	B	3	6	9	NA	NA	NA	35	NA	Mar-16	Jun-16	NA	NA	NA	Sep-18	NA	1	1	1	1	1	1	0	0	0	1	2	2	NA	NA	NA	NA	NA	NA	NA	NA	NA	NA	NA	NA	NA	NA	NA	NA
1010206335	1010206138	1010206214	1	1	Male	B	5	11	14	17	NA	26	40	NA	Mar-16	Jun-16	Oct-16	NA	Jun-17	Sep-18	NA	0	NA	NA	NA	NA	NA	NA	NA	NA	NA	NA	NA	NA	0	NA	NA	NA	NA	NA	NA	NA	NA	NA	NA	NA	NA	NA	NA
1010206336	1010206139	1010206215	1	1	Male	B	2	18	NA	NA	NA	33	NA	NA	Mar-16	NA	NA	NA	Jun-17	NA	NA	NA	NA	NA	NA	NA	NA	NA	NA	NA	NA	NA	NA	NA	NA	NA	NA	NA	NA	NA	NA	NA	NA	NA	NA	NA	NA	NA	NA
1010206337	1010206140	1010206253	1	1	Female	B	4	17	20	24	28	NA	NA	NA	Mar-16	Jun-16	Oct-16	Feb-17	NA	NA	NA	1	1	0	0	1	1	1	1	0	NA	3	3	1	1	1	1	1	1	0	1	1	0	3	3	NA	2	1	1
1010206338	1010206142	NA	1	1	Female	B	5	17	19	23	NA	31	46	NA	Mar-16	Jun-16	Oct-16	NA	Jun-17	Sep-18	NA	1	1	1	1	1	0	0	0	0	1	1	NA	NA	0	NA	NA	NA	NA	NA	NA	NA	NA	NA	NA	NA	NA	NA	NA
1010206339	1010206143	1010206261	1	1	Male	B	2	13	NA	NA	NA	NA	43	NA	Mar-16	NA	NA	NA	NA	Sep-18	NA	NA	NA	NA	NA	NA	NA	NA	NA	NA	NA	NA	NA	NA	NA	NA	NA	NA	NA	NA	NA	NA	NA	NA	NA	NA	NA	NA	NA
1010206340	1010206144	1010206340	1	1	Male	B	2	6	9	NA	NA	NA	NA	NA	Mar-16	Jun-16	NA	NA	NA	NA	NA	0	NA	NA	NA	NA	NA	NA	NA	NA	NA	NA	NA	NA	NA	NA	NA	NA	NA	NA	NA	NA	NA	NA	NA	NA	NA	NA	NA
1010206341	1010206145	1010206218	1	1	Male	B	5	10	13	NA	22	25	40	NA	Mar-16	Jun-16	NA	Feb-17	Jun-17	Sep-18	NA	0	NA	NA	NA	NA	NA	NA	NA	NA	NA	NA	NA	NA	NA	NA	NA	NA	NA	NA	NA	NA	NA	NA	NA	NA	NA	2	NA
1010206342	1010206146	1010206219	1	1	Female	B	4	2	5	9	NA	17	NA	NA	Mar-16	Jun-16	Oct-16	NA	Jun-17	NA	NA	1	1	1	1	1	1	0	0	0	3	3	3	NA	0	NA	NA	NA	NA	NA	NA	NA	NA	NA	NA	NA	NA	NA	NA
1010206343	1010206147	1010206256	1	1	Male	B	3	2	5	9	NA	NA	NA	NA	Mar-16	Jun-16	Oct-16	NA	NA	NA	NA	1	1	1	1	1	1	1	0	0	1	3	3	NA	0	NA	NA	NA	NA	NA	NA	NA	NA	NA	NA	NA	NA	NA	NA
1010206344	1010206148	1010206220	1	1	Male	B	4	1	4	NA	12	16	NA	NA	Mar-16	Jun-16	NA	Feb-17	Jun-17	NA	NA	1	1	1	0	1	1	0	0	0	NA	1	1	NA	NA	NA	NA	NA	NA	NA	NA	NA	NA	NA	NA	NA	NA	1	1
1010206345	1010206149	1010206221	1	1	Female	B	2	23	NA	NA	NA	38	NA	NA	Mar-16	NA	NA	NA	Jun-17	NA	NA	NA	NA	NA	NA	NA	NA	NA	NA	NA	NA	NA	NA	NA	NA	NA	NA	NA	NA	NA	NA	NA	NA	NA	NA	NA	NA	NA	NA
1010206346	1010206150	1010206222	1	1	Female	B	3	5	8	12	NA	NA	NA	NA	Mar-16	Jun-16	Oct-16	NA	NA	NA	NA	1	1	1	0	0	0	0	0	0	NA	NA	NA	NA	0	NA	NA	NA	NA	NA	NA	NA	NA	NA	NA	NA	NA	NA	NA
1010206347	1010206151	1010206255	1	1	Female	B	6	25	28	32	36	40	54	NA	Mar-16	Jun-16	Oct-16	Feb-17	Jun-17	Sep-18	NA	0	NA	NA	NA	NA	NA	NA	NA	NA	NA	NA	NA	NA	0	NA	NA	NA	NA	NA	NA	NA	NA	NA	NA	NA	NA	2	NA
1010206348	1010206152	1010206246	1	1	Male	B	6	22	25	29	33	37	52	NA	Mar-16	Jun-16	Oct-16	Feb-17	Jun-17	Sep-18	NA	0	NA	NA	NA	NA	NA	NA	NA	NA	NA	NA	NA	NA	0	NA	NA	NA	NA	NA	NA	NA	NA	NA	NA	NA	NA	2	NA
1010206349	1010206153	1010206223	1	1	Female	B	5	24	27	31	35	NA	54	NA	Mar-16	Jun-16	Oct-16	Feb-17	NA	Sep-18	NA	0	NA	NA	NA	NA	NA	NA	NA	NA	NA	NA	NA	NA	0	NA	NA	NA	NA	NA	NA	NA	NA	NA	NA	NA	NA	2	NA
1010206350	1010206134	NA	1	1	Female	B	2	9	NA	15	NA	NA	NA	NA	Mar-16	NA	Oct-16	NA	NA	NA	NA	NA	NA	NA	NA	NA	NA	NA	NA	NA	NA	NA	NA	NA	0	NA	NA	NA	NA	NA	NA	NA	NA	NA	NA	NA	NA	NA	NA
1010206351	1010206139	1010206215	1	1	Female	FU1	2	NA	1	5	NA	NA	NA	NA	NA	Jun-16	Oct-16	NA	NA	NA	NA	1	1	0	0	0	0	0	0	0	NA	NA	NA	NA	0	NA	NA	NA	NA	NA	NA	NA	NA	NA	NA	NA	NA	NA	NA
1010206352	1010206141	1010206216	1	1	Male	FU1	3	NA	1	5	NA	NA	28	NA	NA	Jun-16	Oct-16	NA	NA	Sep-18	NA	1	1	0	0	0	0	0	0	0	NA	NA	NA	NA	0	NA	NA	NA	NA	NA	NA	NA	NA	NA	NA	NA	NA	NA	NA
1010206353	1010206123	1010206209	1	1	Female	FU1	2	NA	2	6	NA	NA	NA	NA	NA	Jun-16	Oct-16	NA	NA	NA	NA	0	NA	NA	NA	NA	NA	NA	NA	NA	NA	NA	NA	NA	0	NA	NA	NA	NA	NA	NA	NA	NA	NA	NA	NA	NA	NA	NA
1010206354	1010206120	1010206207	1	1	Male	FU1	4	NA	1	5	10	13	NA	NA	NA	Jun-16	Oct-16	Feb-17	Jun-17	NA	NA	0	NA	NA	NA	NA	NA	NA	NA	NA	NA	NA	NA	NA	1	NA	NA	NA	NA	NA	NA	NA	NA	NA	NA	NA	NA	2	NA
1010206355	1010206114	1010206203	1	1	Female	FU1	5	NA	1	5	9	13	27	NA	NA	Jun-16	Oct-16	Feb-17	Jun-17	Sep-18	NA	1	1	0	0	0	0	0	0	0	NA	NA	NA	NA	1	1	1	1	1	0	1	1	0	3	3	NA	2	2	NA
1010206356	1010206170	1010206239	1	1	Male	FU1	3	NA	16	NA	24	28	NA	NA	NA	Jun-16	NA	Feb-17	Jun-17	NA	NA	0	NA	NA	NA	NA	NA	NA	NA	NA	NA	NA	NA	NA	NA	NA	NA	NA	NA	NA	NA	NA	NA	NA	NA	NA	NA	2	NA
1010206357	1010206162	1010206231	1	1	Female	FU2	4	NA	NA	24	28	32	47	NA	NA	NA	Oct-16	Feb-17	Jun-17	Sep-18	NA	1	1	1	0	1	0	0	1	1	NA	3	NA	2	0	NA	NA	NA	NA	NA	NA	NA	NA	NA	NA	NA	NA	2	NA
1010206358	1010206169	1010206238	1	1	Male	FU2	2	NA	NA	21	NA	29	NA	NA	NA	NA	Oct-16	NA	Jun-17	NA	NA	0	NA	NA	NA	NA	NA	NA	NA	NA	NA	NA	NA	NA	1	1	1	1	1	0	0	1	0	3	3	NA	1	NA	NA
1010206359	1010206165	1010206234	1	1	Female	FU2	3	NA	NA	10	15	18	NA	NA	NA	NA	Oct-16	Feb-17	Jun-17	NA	NA	0	NA	NA	NA	NA	NA	NA	NA	NA	NA	NA	NA	NA	0	NA	NA	NA	NA	NA	NA	NA	NA	NA	NA	NA	NA	2	NA
1010206360	1010206168	1010206237	1	1	Male	FU2	3	NA	NA	24	28	32	NA	NA	NA	NA	Oct-16	Feb-17	Jun-17	NA	NA	NA	NA	NA	NA	NA	NA	NA	NA	NA	NA	NA	NA	NA	0	NA	NA	NA	NA	NA	NA	NA	NA	NA	NA	NA	NA	2	NA
1010206361	1010206172	1010206241	1	1	Male	FU2	1	NA	NA	18	NA	NA	NA	NA	NA	NA	Oct-16	NA	NA	NA	NA	0	NA	NA	NA	NA	NA	NA	NA	NA	NA	NA	NA	NA	0	NA	NA	NA	NA	NA	NA	NA	NA	NA	NA	NA	NA	NA	NA
1010206362	1010206167	1010206236	1	1	Female	FU2	3	NA	NA	12	16	20	NA	NA	NA	NA	Oct-16	Feb-17	Jun-17	NA	NA	NA	NA	NA	NA	NA	NA	NA	NA	NA	NA	NA	NA	NA	0	NA	NA	NA	NA	NA	NA	NA	NA	NA	NA	NA	NA	2	NA
1010206363	1010206114	1010206203	1	1	Male	FU4	1	NA	NA	NA	NA	1	NA	NA	NA	NA	NA	NA	Jun-17	NA	NA	NA	NA	NA	NA	NA	NA	NA	NA	NA	NA	NA	NA	NA	NA	NA	NA	NA	NA	NA	NA	NA	NA	NA	NA	NA	NA	NA	NA
1010206364	1010206106	1010206247	1	1	Male	FU4	1	NA	NA	NA	NA	11	NA	NA	NA	NA	NA	NA	Jun-17	NA	NA	NA	NA	NA	NA	NA	NA	NA	NA	NA	NA	NA	NA	NA	NA	NA	NA	NA	NA	NA	NA	NA	NA	NA	NA	NA	NA	NA	NA
1010206365	1010206149	1010206221	1	1	Male	FU4	1	NA	NA	NA	NA	14	NA	NA	NA	NA	NA	NA	Jun-17	NA	NA	NA	NA	NA	NA	NA	NA	NA	NA	NA	NA	NA	NA	NA	NA	NA	NA	NA	NA	NA	NA	NA	NA	NA	NA	NA	NA	NA	NA
1010206366	1010206136	1010206213	1	1	Male	FU4	2	NA	NA	NA	NA	13	28	NA	NA	NA	NA	NA	Jun-17	Sep-18	NA	NA	NA	NA	NA	NA	NA	NA	NA	NA	NA	NA	NA	NA	NA	NA	NA	NA	NA	NA	NA	NA	NA	NA	NA	NA	NA	NA	NA
1010206367	1010206158	1010206227	1	1	Male	FU4	1	NA	NA	NA	NA	38	NA	NA	NA	NA	NA	NA	Jun-17	NA	NA	NA	NA	NA	NA	NA	NA	NA	NA	NA	NA	NA	NA	NA	NA	NA	NA	NA	NA	NA	NA	NA	NA	NA	NA	NA	NA	NA	NA
1010206368	1010206103	1010206252	1	1	Male	FU5	1	NA	NA	NA	NA	NA	6	NA	NA	NA	NA	NA	NA	Sep-18	NA	NA	NA	NA	NA	NA	NA	NA	NA	NA	NA	NA	NA	NA	NA	NA	NA	NA	NA	NA	NA	NA	NA	NA	NA	NA	NA	NA	NA
1010206369	1010206143	1010206261	1	1	Male	FU5	1	NA	NA	NA	NA	NA	7	NA	NA	NA	NA	NA	NA	Sep-18	NA	NA	NA	NA	NA	NA	NA	NA	NA	NA	NA	NA	NA	NA	NA	NA	NA	NA	NA	NA	NA	NA	NA	NA	NA	NA	NA	NA	NA
1010206370	1010206152	1010206246	1	1	Female	FU5	1	NA	NA	NA	NA	NA	1	NA	NA	NA	NA	NA	NA	Sep-18	NA	NA	NA	NA	NA	NA	NA	NA	NA	NA	NA	NA	NA	NA	NA	NA	NA	NA	NA	NA	NA	NA	NA	NA	NA	NA	NA	NA	NA
1010206371	1010206177	NA	1	1	Female	FU5	1	NA	NA	NA	NA	NA	10	NA	NA	NA	NA	NA	NA	Sep-18	NA	NA	NA	NA	NA	NA	NA	NA	NA	NA	NA	NA	NA	NA	NA	NA	NA	NA	NA	NA	NA	NA	NA	NA	NA	NA	NA	NA	NA
1010206372	1010206178	NA	1	1	Male	FU5	1	NA	NA	NA	NA	NA	8	NA	NA	NA	NA	NA	NA	Sep-18	NA	NA	NA	NA	NA	NA	NA	NA	NA	NA	NA	NA	NA	NA	NA	NA	NA	NA	NA	NA	NA	NA	NA	NA	NA	NA	NA	NA	NA
1010206373	1010206179	NA	1	1	Female	FU5	1	NA	NA	NA	NA	NA	4	NA	NA	NA	NA	NA	NA	Sep-18	NA	NA	NA	NA	NA	NA	NA	NA	NA	NA	NA	NA	NA	NA	NA	NA	NA	NA	NA	NA	NA	NA	NA	NA	NA	NA	NA	NA	NA
1010206374	1010206180	NA	1	1	Male	FU5	1	NA	NA	NA	NA	NA	16	NA	NA	NA	NA	NA	NA	Sep-18	NA	NA	NA	NA	NA	NA	NA	NA	NA	NA	NA	NA	NA	NA	NA	NA	NA	NA	NA	NA	NA	NA	NA	NA	NA	NA	NA	NA	NA
1010207301	1010207102	1010207202	1	1	Male	B	5	3	7	10	15	19	NA	NA	Mar-16	Jun-16	Oct-16	Feb-17	Jun-17	NA	NA	1	1	1	1	1	1	1	0	0	3	3	3	NA	1	1	1	1	1	1	1	1	1	3	3	3	2	1	1
1010207302	1010207104	1010207202	1	1	Male	B	1	14	NA	NA	NA	NA	NA	NA	Mar-16	NA	NA	NA	NA	NA	NA	NA	NA	NA	NA	NA	NA	NA	NA	NA	NA	NA	NA	NA	NA	NA	NA	NA	NA	NA	NA	NA	NA	NA	NA	NA	NA	NA	NA
1010207303	1010207105	1010207203	1	1	Female	B	5	18	22	26	30	34	NA	NA	Mar-16	Jun-16	Oct-16	Feb-17	Jun-17	NA	NA	1	1	1	1	1	0	0	1	1	3	3	NA	2	1	1	1	1	1	0	0	1	0	3	3	NA	2	2	NA
1010207304	1010207106	1010207203	1	1	Female	B	3	22	25	NA	NA	NA	52	NA	Mar-16	Jun-16	NA	NA	NA	Sep-18	NA	0	NA	NA	NA	NA	NA	NA	NA	NA	NA	NA	NA	NA	NA	NA	NA	NA	NA	NA	NA	NA	NA	NA	NA	NA	NA	NA	NA
1010207305	1010207107	1010207204	1	1	Female	B	3	1	5	8	NA	NA	NA	NA	Mar-16	Jun-16	Oct-16	NA	NA	NA	NA	1	1	1	1	1	1	1	0	0	3	3	3	NA	1	1	0	1	1	1	0	1	0	3	3	3	2	NA	NA
1010207306	1010207110	NA	1	1	Female	B	1	27	NA	NA	NA	NA	NA	NA	Mar-16	NA	NA	NA	NA	NA	NA	1	1	1	1	1	0	0	1	1	3	3	NA	2	NA	NA	NA	NA	NA	NA	NA	NA	NA	NA	NA	NA	NA	NA	NA
1010207307	1010207111	1010207258	1	1	Male	B	4	23	NA	30	34	38	NA	NA	Mar-16	NA	Oct-16	Feb-17	Jun-17	NA	NA	NA	NA	NA	NA	NA	NA	NA	NA	NA	NA	NA	NA	NA	0	NA	NA	NA	NA	NA	NA	NA	NA	NA	NA	NA	NA	2	NA
1010207308	1010207113	1010207208	1	1	Female	B	5	5	8	12	16	20	NA	NA	Mar-16	Jun-16	Oct-16	Feb-17	Jun-17	NA	NA	1	1	1	1	1	1	1	0	0	3	3	3	NA	1	1	0	1	1	1	0	1	1	3	3	3	2	1	1
1010207309	1010207114	NA	1	1	Male	B	1	12	NA	NA	NA	NA	NA	NA	Mar-16	NA	NA	NA	NA	NA	NA	NA	NA	NA	NA	NA	NA	NA	NA	NA	NA	NA	NA	NA	NA	NA	NA	NA	NA	NA	NA	NA	NA	NA	NA	NA	NA	NA	NA
1010207310	1010207115	1010207209	1	1	Male	B	5	11	14	18	22	26	NA	NA	Mar-16	Jun-16	Oct-16	Feb-17	Jun-17	NA	NA	1	1	1	1	1	1	0	0	0	3	3	3	NA	1	1	0	1	1	1	1	0	0	3	3	3	NA	1	1
1010207311	1010207116	1010207207	1	1	Female	B	1	19	NA	NA	NA	NA	NA	NA	Mar-16	NA	NA	NA	NA	NA	NA	NA	NA	NA	NA	NA	NA	NA	NA	NA	NA	NA	NA	NA	NA	NA	NA	NA	NA	NA	NA	NA	NA	NA	NA	NA	NA	NA	NA
1010207312	1010207118	1010207260	1	1	Female	B	6	20	23	27	31	35	50	NA	Mar-16	Jun-16	Oct-16	Feb-17	Jun-17	Sep-18	NA	1	1	1	1	1	0	0	0	0	3	3	NA	0	0	NA	NA	NA	NA	NA	NA	NA	NA	NA	NA	NA	NA	2	NA
1010207313	1010207118	1010207260	1	1	Female	B	6	20	23	27	31	35	50	NA	Mar-16	Jun-16	Oct-16	Feb-17	Jun-17	Sep-18	NA	1	1	1	1	1	0	0	1	0	3	3	NA	2	0	NA	NA	NA	NA	NA	NA	NA	NA	NA	NA	NA	NA	2	NA
1010207314	1010207119	1010207264	1	1	Female	B	6	18	21	25	29	33	48	NA	Mar-16	Jun-16	Oct-16	Feb-17	Jun-17	Sep-18	NA	1	1	1	1	1	1	0	1	1	3	3	1	2	1	1	1	1	1	0	1	1	0	3	3	NA	2	1	1
1010207315	1010207120	1010207262	1	1	Female	B	6	22	25	29	33	37	51	NA	Mar-16	Jun-16	Oct-16	Feb-17	Jun-17	Sep-18	NA	1	1	1	1	1	0	0	1	0	3	3	NA	2	0	NA	NA	NA	NA	NA	NA	NA	NA	NA	NA	NA	NA	2	NA
1010207316	1010207121	1010207265	1	1	Male	B	6	15	19	23	27	31	45	NA	Mar-16	Jun-16	Oct-16	Feb-17	Jun-17	Sep-18	NA	1	1	1	1	1	0	0	1	1	3	3	NA	2	1	1	1	1	1	0	0	1	1	3	3	NA	2	1	1
1010207317	1010207122	1010207211	1	1	Female	B	4	16	19	23	27	NA	NA	NA	Mar-16	Jun-16	Oct-16	Feb-17	NA	NA	NA	1	1	1	1	1	0	0	0	0	3	3	NA	NA	1	1	1	1	1	0	0	1	0	3	3	NA	2	1	1
1010207318	1010207123	1010207212	1	1	Male	B	6	0	4	8	12	16	30	NA	Mar-16	Jun-16	Oct-16	Feb-17	Jun-17	Sep-18	NA	1	1	1	1	1	1	0	0	0	3	3	3	NA	1	1	1	1	1	1	0	1	0	3	3	3	2	1	1
1010207319	1010207124	1010207218	1	1	Male	B	1	13	NA	NA	NA	NA	NA	NA	Mar-16	NA	NA	NA	NA	NA	NA	NA	NA	NA	NA	NA	NA	NA	NA	NA	NA	NA	NA	NA	NA	NA	NA	NA	NA	NA	NA	NA	NA	NA	NA	NA	NA	NA	NA
1010207320	1010207126	1010207259	1	1	Male	B	5	20	24	28	NA	36	50	NA	Mar-16	Jun-16	Oct-16	NA	Jun-17	Sep-18	NA	1	1	1	1	1	0	0	1	0	3	3	NA	2	0	NA	NA	NA	NA	NA	NA	NA	NA	NA	NA	NA	NA	NA	NA
1010207321	1010207127	1010207214	1	1	Female	B	2	18	21	NA	NA	NA	NA	NA	Mar-16	Jun-16	NA	NA	NA	NA	NA	0	NA	NA	NA	NA	NA	NA	NA	NA	NA	NA	NA	NA	NA	NA	NA	NA	NA	NA	NA	NA	NA	NA	NA	NA	NA	NA	NA
1010207322	1010207128	1010207221	1	1	Male	B	2	4	7	NA	NA	NA	NA	NA	Mar-16	Jun-16	NA	NA	NA	NA	NA	1	1	1	1	1	1	1	0	0	3	3	3	NA	NA	NA	NA	NA	NA	NA	NA	NA	NA	NA	NA	NA	NA	NA	NA
1010207323	1010207129	1010207263	1	1	Female	B	5	3	7	11	15	19	NA	NA	Mar-16	Jun-16	Oct-16	Feb-17	Jun-17	NA	NA	1	1	0	1	1	1	0	0	0	3	3	3	NA	1	1	0	1	1	1	0	1	0	3	3	3	2	1	1
1010207324	1010207130	1010207216	1	1	Male	FU1	1	NA	15	NA	NA	NA	NA	NA	NA	Jun-16	NA	NA	NA	NA	NA	0	NA	NA	NA	NA	NA	NA	NA	NA	NA	NA	NA	NA	NA	NA	NA	NA	NA	NA	NA	NA	NA	NA	NA	NA	NA	NA	NA
1010207325	1010207132	1010207261	1	1	Female	B	6	11	14	18	22	26	41	NA	Mar-16	Jun-16	Oct-16	Feb-17	Jun-17	Sep-18	NA	0	NA	NA	NA	NA	NA	NA	NA	NA	NA	NA	NA	NA	1	1	1	1	1	1	1	1	0	3	3	3	2	1	1
1010207326	1010207133	1010207290	1	1	Female	B	5	10	NA	17	21	25	40	NA	Mar-16	NA	Oct-16	Feb-17	Jun-17	Sep-18	NA	NA	NA	NA	NA	NA	NA	NA	NA	NA	NA	NA	NA	NA	1	1	1	1	1	1	0	1	0	3	3	3	2	1	1
1010207327	1010207135	1010207228	1	1	Female	B	6	22	25	29	33	37	52	NA	Mar-16	Jun-16	Oct-16	Feb-17	Jun-17	Sep-18	NA	1	1	1	1	1	0	0	1	0	3	3	NA	2	1	1	1	1	1	0	0	1	0	3	3	NA	2	2	NA
1010207328	1010207136	1010207217	1	1	Male	B	5	5	NA	12	16	20	35	NA	Mar-16	NA	Oct-16	Feb-17	Jun-17	Sep-18	NA	NA	NA	NA	NA	NA	NA	NA	NA	NA	NA	NA	NA	NA	0	NA	NA	NA	NA	NA	NA	NA	NA	NA	NA	NA	NA	2	NA
1010207329	1010207138	1010207219	1	1	Male	B	5	16	19	23	NA	31	46	NA	Mar-16	Jun-16	Oct-16	NA	Jun-17	Sep-18	NA	0	NA	NA	NA	NA	NA	NA	NA	NA	NA	NA	NA	NA	1	1	0	1	1	0	0	1	1	2	3	NA	2	NA	NA
1010207330	1010207139	1010207237	1	1	Female	B	6	10	13	17	21	25	40	NA	Mar-16	Jun-16	Oct-16	Feb-17	Jun-17	Sep-18	NA	1	1	1	1	1	1	0	0	0	3	3	3	NA	1	1	1	1	1	1	0	1	0	3	3	3	2	1	1
1010207331	1010207142	1010207222	1	1	Female	B	3	7	10	14	NA	NA	NA	NA	Mar-16	Jun-16	Oct-16	NA	NA	NA	NA	1	0	1	1	1	1	0	1	0	3	3	3	1	0	NA	NA	NA	NA	NA	NA	NA	NA	NA	NA	NA	NA	NA	NA
1010207332	1010207144	1010207268	1	1	Male	B	5	12	15	19	NA	27	42	NA	Mar-16	Jun-16	Oct-16	NA	Jun-17	Sep-18	NA	1	1	1	1	1	1	1	0	0	3	3	3	NA	1	1	1	1	1	1	0	1	1	3	3	3	1	NA	NA
1010207333	1010207147	1010207272	1	1	Male	B	6	5	8	12	16	20	35	NA	Mar-16	Jun-16	Oct-16	Feb-17	Jun-17	Sep-18	NA	1	1	1	1	1	0	1	0	0	3	3	NA	NA	1	1	0	1	1	0	0	1	1	3	3	NA	2	1	1
1010207334	1010207148	1010207226	1	1	Male	B	6	5	9	12	17	20	35	NA	Mar-16	Jun-16	Oct-16	Feb-17	Jun-17	Sep-18	NA	1	1	1	1	1	1	0	1	1	3	3	3	1	1	NA	NA	NA	NA	NA	NA	NA	NA	NA	NA	NA	NA	1	1
1010207335	1010207149	NA	1	1	Male	B	6	2	5	9	13	17	32	NA	Mar-16	Jun-16	Oct-16	Feb-17	Jun-17	Sep-18	NA	1	1	1	1	1	1	0	0	0	3	3	3	NA	1	1	0	1	1	1	0	1	0	3	3	3	2	1	1
1010207336	1010207150	1010207227	1	1	Female	B	6	0	3	7	12	15	30	NA	Mar-16	Jun-16	Oct-16	Feb-17	Jun-17	Sep-18	NA	1	1	1	1	1	1	0	0	0	2	2	2	NA	1	1	1	1	1	1	0	1	0	3	3	3	2	1	1
1010207337	1010207151	1010207270	1	1	Female	B	6	2	5	9	13	17	32	NA	Mar-16	Jun-16	Oct-16	Feb-17	Jun-17	Sep-18	NA	0	NA	NA	NA	NA	NA	NA	NA	NA	NA	NA	NA	NA	1	1	1	1	1	1	1	1	0	3	3	3	2	1	1
1010207338	1010207152	1010207267	1	1	Female	FU1	5	NA	24	28	32	36	50	NA	NA	Jun-16	Oct-16	Feb-17	Jun-17	Sep-18	NA	1	1	1	1	1	0	0	0	0	3	3	NA	NA	1	NA	NA	NA	NA	NA	NA	NA	NA	NA	NA	NA	NA	2	NA
1010207339	1010207153	1010207269	1	1	Female	B	4	16	NA	24	NA	32	46	NA	Mar-16	NA	Oct-16	NA	Jun-17	Sep-18	NA	NA	NA	NA	NA	NA	NA	NA	NA	NA	NA	NA	NA	NA	1	1	0	1	1	0	0	1	1	3	3	NA	1	NA	NA
1010207340	1010207154	1010207271	1	1	Female	B	6	18	22	26	30	34	48	NA	Mar-16	Jun-16	Oct-16	Feb-17	Jun-17	Sep-18	NA	1	1	1	1	1	0	0	1	1	3	3	NA	2	1	NA	NA	NA	NA	NA	NA	NA	NA	NA	NA	NA	NA	1	1
1010207341	1010207155	NA	1	1	Male	FU1	3	NA	19	22	27	NA	NA	NA	NA	Jun-16	Oct-16	Feb-17	NA	NA	NA	0	NA	NA	NA	NA	NA	NA	NA	NA	NA	NA	NA	NA	0	NA	NA	NA	NA	NA	NA	NA	NA	NA	NA	NA	NA	2	NA
1010207342	1010207157	1010207229	1	1	Female	B	6	15	18	22	26	30	45	NA	Mar-16	Jun-16	Oct-16	Feb-17	Jun-17	Sep-18	NA	1	1	1	1	1	1	0	1	0	3	3	3	1	1	1	0	1	1	1	1	1	1	3	3	3	1	1	1
1010207343	1010207159	1010207231	1	1	Male	B	5	7	10	14	18	22	NA	NA	Mar-16	Jun-16	Oct-16	Feb-17	Jun-17	NA	NA	NA	NA	NA	NA	NA	NA	NA	NA	NA	NA	NA	NA	NA	1	1	0	1	1	1	0	1	1	3	3	3	1	1	1
1010207344	1010207161	1010207273	1	1	Male	B	5	12	15	19	23	27	NA	NA	Mar-16	Jun-16	Oct-16	Feb-17	Jun-17	NA	NA	1	1	1	1	1	1	0	1	1	3	3	3	1	1	1	0	1	1	1	0	1	1	3	3	3	2	1	1
1010207345	1010207162	1010207233	1	1	Female	B	5	1	5	8	13	17	NA	NA	Mar-16	Jun-16	Oct-16	Feb-17	Jun-17	NA	NA	1	1	1	1	1	1	0	0	0	2	2	2	NA	1	1	1	1	1	1	0	1	0	3	3	3	2	1	1
1010207346	1010207163	1010207275	1	1	Male	B	5	13	16	20	24	28	NA	NA	Mar-16	Jun-16	Oct-16	Feb-17	Jun-17	NA	NA	1	1	1	1	1	1	0	1	0	3	3	3	1	1	1	1	1	1	1	1	1	1	3	3	3	2	1	1
1010207347	1010207164	NA	1	1	Female	B	1	17	NA	NA	NA	NA	NA	NA	Mar-16	NA	NA	NA	NA	NA	NA	NA	NA	NA	NA	NA	NA	NA	NA	NA	NA	NA	NA	NA	NA	NA	NA	NA	NA	NA	NA	NA	NA	NA	NA	NA	NA	NA	NA
1010207348	1010207165	NA	1	1	Female	B	2	4	7	NA	NA	NA	NA	NA	Mar-16	Jun-16	NA	NA	NA	NA	NA	1	1	1	1	1	1	1	0	0	3	3	3	NA	NA	NA	NA	NA	NA	NA	NA	NA	NA	NA	NA	NA	NA	NA	NA
1010207349	1010207166	1010207274	1	1	Male	B	6	3	6	10	14	18	33	NA	Mar-16	Jun-16	Oct-16	Feb-17	Jun-17	Sep-18	NA	1	1	1	1	1	1	0	0	0	2	2	2	NA	1	1	1	1	1	1	0	0	0	2	2	2	0	1	1
1010207350	1010207167	1010207234	1	1	Male	B	6	15	18	22	26	30	45	NA	Mar-16	Jun-16	Oct-16	Feb-17	Jun-17	Sep-18	NA	1	1	1	1	1	1	0	1	1	3	3	3	1	1	1	1	1	1	1	1	1	1	3	3	3	2	2	NA
1010207351	1010207168	1010207276	1	1	Male	B	5	12	15	19	23	NA	42	NA	Mar-16	Jun-16	Oct-16	Feb-17	NA	Sep-18	NA	1	1	1	1	1	1	0	1	0	3	3	3	1	1	1	1	1	1	1	1	1	0	3	3	3	2	2	NA
1010207352	1010207169	NA	1	1	Male	B	2	5	8	NA	NA	NA	NA	NA	Mar-16	Jun-16	NA	NA	NA	NA	NA	0	NA	NA	NA	NA	NA	NA	NA	NA	NA	NA	NA	NA	NA	NA	NA	NA	NA	NA	NA	NA	NA	NA	NA	NA	NA	NA	NA
1010207353	1010207169	NA	1	1	Male	B	2	5	8	NA	NA	NA	NA	NA	Mar-16	Jun-16	NA	NA	NA	NA	NA	0	NA	NA	NA	NA	NA	NA	NA	NA	NA	NA	NA	NA	NA	NA	NA	NA	NA	NA	NA	NA	NA	NA	NA	NA	NA	NA	NA
1010207354	1010207170	1010207236	1	1	Male	B	6	11	14	18	22	26	40	NA	Mar-16	Jun-16	Oct-16	Feb-17	Jun-17	Sep-18	NA	1	1	1	1	1	1	0	1	0	3	3	3	1	1	1	1	1	1	1	0	1	0	3	3	3	2	1	1
1010207355	1010207171	1010207237	1	1	Male	B	5	12	15	19	23	27	NA	NA	Mar-16	Jun-16	Oct-16	Feb-17	Jun-17	NA	NA	1	1	1	1	1	1	0	1	0	3	3	3	1	1	NA	NA	NA	NA	NA	NA	NA	NA	NA	NA	NA	NA	1	1
1010207356	1010207172	NA	1	1	Male	B	2	15	18	NA	NA	NA	NA	NA	Mar-16	Jun-16	NA	NA	NA	NA	NA	1	1	1	1	1	1	0	1	1	3	3	1	1	NA	NA	NA	NA	NA	NA	NA	NA	NA	NA	NA	NA	NA	NA	NA
1010207357	1010207173	1010207238	1	1	Male	B	5	23	26	30	34	38	NA	NA	Mar-16	Jun-16	Oct-16	Feb-17	Jun-17	NA	NA	1	1	1	1	1	1	0	1	0	3	3	3	1	1	1	1	1	1	1	0	1	1	3	3	3	2	2	NA
1010207358	1010207174	1010207277	1	1	Male	B	4	18	22	26	NA	NA	48	NA	Mar-16	Jun-16	Oct-16	NA	NA	Sep-18	NA	1	1	1	1	1	0	0	1	0	3	3	NA	2	1	NA	NA	NA	NA	NA	NA	NA	NA	NA	NA	NA	NA	NA	NA
1010207359	1010207175	1010207239	1	1	Male	B	5	7	10	14	18	22	NA	NA	Mar-16	Jun-16	Oct-16	Feb-17	Jun-17	NA	NA	1	1	1	1	1	1	1	0	0	3	3	3	NA	1	1	1	1	1	1	1	1	0	3	3	3	2	1	1
1010207360	1010207176	1010207292	1	1	Female	B	3	3	NA	NA	14	18	NA	NA	Mar-16	NA	NA	Feb-17	Jun-17	NA	NA	NA	NA	NA	NA	NA	NA	NA	NA	NA	NA	NA	NA	NA	NA	NA	NA	NA	NA	NA	NA	NA	NA	NA	NA	NA	NA	1	0
1010207361	1010207177	1010207278	1	1	Female	B	5	19	22	26	30	34	NA	NA	Mar-16	Jun-16	Oct-16	Feb-17	Jun-17	NA	NA	1	1	1	1	1	0	0	1	1	3	3	NA	2	1	1	1	1	1	1	1	1	1	3	3	3	2	2	NA
1010207362	1010207178	1010207240	1	1	Male	B	2	6	9	NA	NA	NA	NA	NA	Mar-16	Jun-16	NA	NA	NA	NA	NA	1	1	1	1	1	1	0	0	0	3	3	3	NA	NA	NA	NA	NA	NA	NA	NA	NA	NA	NA	NA	NA	NA	NA	NA
1010207363	1010207179	NA	1	1	Male	B	2	10	13	NA	NA	NA	NA	NA	Mar-16	Jun-16	NA	NA	NA	NA	NA	1	1	1	1	1	0	0	1	1	3	3	NA	2	NA	NA	NA	NA	NA	NA	NA	NA	NA	NA	NA	NA	NA	NA	NA
1010207364	1010207180	1010207241	1	1	Male	B	3	14	17	NA	NA	29	NA	NA	Mar-16	Jun-16	NA	NA	Jun-17	NA	NA	1	1	1	1	1	1	0	1	1	3	3	3	1	NA	NA	NA	NA	NA	NA	NA	NA	NA	NA	NA	NA	NA	NA	NA
1010207365	1010207181	NA	1	1	Male	B	3	10	13	NA	21	NA	NA	NA	Mar-16	Jun-16	NA	Feb-17	NA	NA	NA	1	1	1	1	1	1	1	1	1	3	3	3	2	NA	NA	NA	NA	NA	NA	NA	NA	NA	NA	NA	NA	NA	1	1
1010207366	1010207182	1010207242	1	1	Male	B	6	16	19	23	27	31	46	NA	Mar-16	Jun-16	Oct-16	Feb-17	Jun-17	Sep-18	NA	1	1	1	1	1	0	0	0	0	2	2	NA	NA	1	1	1	1	1	0	0	0	0	2	2	NA	NA	1	1
1010207367	1010207183	1010207243	1	1	Male	B	5	6	9	13	17	21	NA	NA	Mar-16	Jun-16	Oct-16	Feb-17	Jun-17	NA	NA	1	1	1	1	1	1	1	0	0	3	3	3	NA	1	1	0	1	1	1	0	1	1	3	3	3	2	1	1
1010207368	1010207184	NA	1	1	Male	FU1	2	NA	26	NA	34	NA	NA	NA	NA	Jun-16	NA	Feb-17	NA	NA	NA	1	1	1	1	1	0	0	1	0	3	3	NA	2	NA	NA	NA	NA	NA	NA	NA	NA	NA	NA	NA	NA	NA	2	NA
1010207369	1010207186	NA	1	1	Female	B	1	17	NA	NA	NA	NA	NA	NA	Mar-16	NA	NA	NA	NA	NA	NA	NA	NA	NA	NA	NA	NA	NA	NA	NA	NA	NA	NA	NA	NA	NA	NA	NA	NA	NA	NA	NA	NA	NA	NA	NA	NA	NA	NA
1010207370	1010207174	1010207277	1	1	Female	B	5	3	7	11	NA	19	33	NA	Mar-16	Jun-16	Oct-16	NA	Jun-17	Sep-18	NA	1	1	1	1	1	1	1	0	0	3	3	3	NA	1	1	0	1	1	1	0	0	0	3	3	3	0	NA	NA
1010207371	1010207191	1010207249	1	1	Female	B	5	10	14	17	22	26	NA	NA	Mar-16	Jun-16	Oct-16	Feb-17	Jun-17	NA	NA	1	1	1	1	1	1	0	1	1	3	3	3	1	1	1	0	1	1	1	0	1	1	3	3	3	2	2	NA
1010207372	1010207192	1010207281	1	1	Male	B	5	13	17	20	25	28	NA	NA	Mar-16	Jun-16	Oct-16	Feb-17	Jun-17	NA	NA	0	NA	NA	NA	NA	NA	NA	NA	NA	NA	NA	NA	NA	1	NA	NA	NA	NA	NA	NA	NA	NA	NA	NA	NA	NA	2	NA
1010207373	1010207193	NA	1	1	Male	B	6	16	20	23	28	31	46	NA	Mar-16	Jun-16	Oct-16	Feb-17	Jun-17	Sep-18	NA	1	1	0	1	1	1	0	1	0	3	3	3	1	1	NA	NA	NA	NA	NA	NA	NA	NA	NA	NA	NA	NA	1	1
1010207374	1010207194	NA	1	1	Female	B	1	9	NA	NA	NA	NA	NA	NA	Mar-16	NA	NA	NA	NA	NA	NA	NA	NA	NA	NA	NA	NA	NA	NA	NA	NA	NA	NA	NA	NA	NA	NA	NA	NA	NA	NA	NA	NA	NA	NA	NA	NA	NA	NA
1010207375	1010207195	NA	1	1	Female	B	1	9	NA	NA	NA	NA	NA	NA	Mar-16	NA	NA	NA	NA	NA	NA	NA	NA	NA	NA	NA	NA	NA	NA	NA	NA	NA	NA	NA	NA	NA	NA	NA	NA	NA	NA	NA	NA	NA	NA	NA	NA	NA	NA
1010207376	1010207196	NA	1	1	Female	B	1	15	NA	NA	NA	NA	NA	NA	Mar-16	NA	NA	NA	NA	NA	NA	NA	NA	NA	NA	NA	NA	NA	NA	NA	NA	NA	NA	NA	NA	NA	NA	NA	NA	NA	NA	NA	NA	NA	NA	NA	NA	NA	NA
1010207377	1010207197	NA	1	1	Female	B	1	14	NA	NA	NA	NA	NA	NA	Mar-16	NA	NA	NA	NA	NA	NA	NA	NA	NA	NA	NA	NA	NA	NA	NA	NA	NA	NA	NA	NA	NA	NA	NA	NA	NA	NA	NA	NA	NA	NA	NA	NA	NA	NA
1010207378	1010207198	NA	1	1	Female	B	2	24	28	NA	NA	NA	NA	NA	Mar-16	Jun-16	NA	NA	NA	NA	NA	1	1	1	1	1	0	0	0	0	1	1	NA	NA	NA	NA	NA	NA	NA	NA	NA	NA	NA	NA	NA	NA	NA	NA	NA
1010207379	1010207199	1010207279	1	1	Female	B	5	10	13	17	21	25	NA	NA	Mar-16	Jun-16	Oct-16	Feb-17	Jun-17	NA	NA	0	NA	NA	NA	NA	NA	NA	NA	NA	NA	NA	NA	NA	1	1	1	1	1	1	0	1	0	1	1	1	2	2	NA
1010207380	10102071100	NA	1	1	Male	B	1	19	NA	NA	NA	NA	NA	NA	Mar-16	NA	NA	NA	NA	NA	NA	NA	NA	NA	NA	NA	NA	NA	NA	NA	NA	NA	NA	NA	NA	NA	NA	NA	NA	NA	NA	NA	NA	NA	NA	NA	NA	NA	NA
1010207381	10102071101	1010207280	1	1	Female	B	6	6	10	13	18	21	36	NA	Mar-16	Jun-16	Oct-16	Feb-17	Jun-17	Sep-18	NA	1	1	1	1	1	1	0	0	0	3	3	3	NA	1	1	1	1	1	1	1	1	0	3	3	3	2	1	1
1010207382	10102071102	NA	1	1	Male	B	1	7	NA	NA	NA	NA	NA	NA	Mar-16	NA	NA	NA	NA	NA	NA	NA	NA	NA	NA	NA	NA	NA	NA	NA	NA	NA	NA	NA	NA	NA	NA	NA	NA	NA	NA	NA	NA	NA	NA	NA	NA	NA	NA
1010207383	10102071103	1010207291	1	1	Male	B	4	16	19	NA	27	31	NA	NA	Mar-16	Jun-16	NA	Feb-17	Jun-17	NA	NA	1	1	1	1	1	0	0	1	1	2	3	NA	2	NA	NA	NA	NA	NA	NA	NA	NA	NA	NA	NA	NA	NA	2	NA
1010207384	10102071104	1010207250	1	1	Female	B	3	4	7	11	NA	NA	NA	NA	Mar-16	Jun-16	Oct-16	NA	NA	NA	NA	1	1	1	1	1	1	1	0	0	3	3	3	NA	1	1	0	1	1	1	0	1	1	3	3	3	2	NA	NA
1010207385	1010207193	NA	1	1	Female	B	4	16	NA	23	NA	31	46	NA	Mar-16	NA	Oct-16	NA	Jun-17	Sep-18	NA	NA	NA	NA	NA	NA	NA	NA	NA	NA	NA	NA	NA	NA	1	NA	NA	NA	NA	NA	NA	NA	NA	NA	NA	NA	NA	NA	NA
1010207386	1010207197	1010207251	1	1	Female	B	1	3	NA	NA	NA	NA	NA	NA	Mar-16	NA	NA	NA	NA	NA	NA	NA	NA	NA	NA	NA	NA	NA	NA	NA	NA	NA	NA	NA	NA	NA	NA	NA	NA	NA	NA	NA	NA	NA	NA	NA	NA	NA	NA
1010207387	10102071106	NA	1	1	Male	B	1	6	NA	NA	NA	NA	NA	NA	Mar-16	NA	NA	NA	NA	NA	NA	NA	NA	NA	NA	NA	NA	NA	NA	NA	NA	NA	NA	NA	NA	NA	NA	NA	NA	NA	NA	NA	NA	NA	NA	NA	NA	NA	NA
1010207388	10102071106	1010207282	1	1	Female	B	3	23	26	30	NA	NA	NA	NA	Mar-16	Jun-16	Oct-16	NA	NA	NA	NA	1	1	1	1	1	0	0	0	0	2	2	NA	NA	1	1	1	1	1	0	0	0	0	2	2	NA	NA	NA	NA
1010207389	1010207193	1010207289	1	1	Male	B	5	11	15	18	NA	26	56	NA	Mar-16	Jun-16	Oct-16	NA	Jun-17	Sep-18	NA	0	NA	NA	NA	NA	NA	NA	NA	NA	NA	NA	NA	NA	1	NA	NA	NA	NA	NA	NA	NA	NA	NA	NA	NA	NA	NA	NA
1010207390	10102071117	1010207252	1	1	Female	B	1	18	NA	NA	NA	NA	NA	NA	Mar-16	NA	NA	NA	NA	NA	NA	NA	NA	NA	NA	NA	NA	NA	NA	NA	NA	NA	NA	NA	NA	NA	NA	NA	NA	NA	NA	NA	NA	NA	NA	NA	NA	NA	NA
1010207391	10102071108	1010207253	1	1	Female	B	5	3	6	10	14	18	NA	NA	Mar-16	Jun-16	Oct-16	Feb-17	Jun-17	NA	NA	1	1	1	1	1	1	1	0	0	3	3	3	NA	1	1	1	1	1	1	1	1	1	3	3	3	2	1	1
1010207392	10102071109	1010207254	1	1	Male	B	4	7	11	NA	19	22	NA	NA	Mar-16	Jun-16	NA	Feb-17	Jun-17	NA	NA	1	1	1	1	1	1	0	1	1	3	3	3	2	NA	NA	NA	NA	NA	NA	NA	NA	NA	NA	NA	NA	NA	1	1
1010207393	10102071110	1010207255	1	1	Female	B	5	6	9	13	17	21	NA	NA	Mar-16	Jun-16	Oct-16	Feb-17	Jun-17	NA	NA	0	NA	NA	NA	NA	NA	NA	NA	NA	NA	NA	NA	NA	1	1	0	1	1	1	0	1	1	3	3	3	2	1	1
1010207394	10102071111	1010207256	1	1	Female	B	5	11	14	18	22	26	NA	NA	Mar-16	Jun-16	Oct-16	Feb-17	Jun-17	NA	NA	1	1	1	1	1	0	0	1	0	3	3	NA	1	1	1	0	1	1	0	0	1	0	3	3	NA	2	1	1
1010207395	10102071112	1010207257	1	1	Male	B	2	4	7	NA	NA	NA	NA	NA	Mar-16	Jun-16	NA	NA	NA	NA	NA	1	1	1	1	1	1	1	0	0	3	3	3	NA	NA	NA	NA	NA	NA	NA	NA	NA	NA	NA	NA	NA	NA	NA	NA
1010207396	1010207137	1010207218	1	1	Male	FU1	4	NA	2	6	10	14	NA	NA	NA	Jun-16	Oct-16	Feb-17	Jun-17	NA	NA	1	1	1	0	0	0	0	0	0	NA	NA	NA	NA	1	1	0	1	1	0	0	0	0	3	3	NA	0	1	1
1010207397	1010207140	1010207220	1	1	Female	FU1	3	NA	2	NA	10	14	NA	NA	NA	Jun-16	NA	Feb-17	Jun-17	NA	NA	0	NA	NA	NA	NA	NA	NA	NA	NA	NA	NA	NA	NA	NA	NA	NA	NA	NA	NA	NA	NA	NA	NA	NA	NA	NA	1	1
1010207398	1010207157	1010207229	1	1	Male	FU1	5	NA	1	5	9	13	28	NA	NA	Jun-16	Oct-16	Feb-17	Jun-17	Sep-18	NA	0	NA	NA	NA	NA	NA	NA	NA	NA	NA	NA	NA	NA	1	1	0	1	1	1	0	1	0	2	2	2	2	2	NA
1010207399	1010207160	1010207232	1	1	Female	FU1	4	NA	1	5	9	13	NA	NA	NA	Jun-16	Oct-16	Feb-17	Jun-17	NA	NA	1	1	1	0	0	0	0	0	0	NA	NA	NA	NA	1	1	0	1	1	1	1	1	0	3	3	3	2	1	1
1010308301	1010308101	NA	1	1	Female	B	3	12	NA	19	NA	NA	42	NA	Mar-16	NA	Oct-16	NA	NA	Sep-18	NA	NA	NA	NA	NA	NA	NA	NA	NA	NA	NA	NA	NA	NA	1	1	1	1	1	1	1	1	0	3	3	3	1	NA	NA
1010308302	1010308102	1010308290	1	1	Male	B	4	2	6	10	14	NA	NA	NA	Mar-16	Jun-16	Oct-16	Feb-17	NA	NA	NA	1	1	1	1	0	1	0	0	0	1	NA	1	NA	0	NA	NA	NA	NA	NA	NA	NA	NA	NA	NA	NA	NA	2	NA
1010308303	1010308103	1010308202	1	1	Female	B	3	4	7	NA	NA	19	NA	NA	Mar-16	Jun-16	NA	NA	Jun-17	NA	NA	0	NA	NA	NA	NA	NA	NA	NA	NA	NA	NA	NA	NA	NA	NA	NA	NA	NA	NA	NA	NA	NA	NA	NA	NA	NA	NA	NA
1010308304	1010308105	1010308203	1	1	Female	B	5	8	12	16	20	24	NA	NA	Mar-16	Jun-16	Oct-16	Feb-17	Jun-17	NA	NA	0	NA	NA	NA	NA	NA	NA	NA	NA	NA	NA	NA	NA	1	1	1	1	1	1	0	1	1	3	3	3	1	2	NA
1010308305	1010308106	1010308204	1	1	Male	B	1	15	NA	NA	NA	NA	NA	NA	Mar-16	NA	NA	NA	NA	NA	NA	NA	NA	NA	NA	NA	NA	NA	NA	NA	NA	NA	NA	NA	NA	NA	NA	NA	NA	NA	NA	NA	NA	NA	NA	NA	NA	NA	NA
1010308306	1010308107	1010308205	1	1	Male	B	2	4	7	NA	NA	NA	NA	NA	Mar-16	Jun-16	NA	NA	NA	NA	NA	0	NA	NA	NA	NA	NA	NA	NA	NA	NA	NA	NA	NA	NA	NA	NA	NA	NA	NA	NA	NA	NA	NA	NA	NA	NA	NA	NA
1010308307	1010308108	1010308206	1	1	Male	B	2	18	NA	NA	NA	34	NA	NA	Mar-16	NA	NA	NA	Jun-17	NA	NA	NA	NA	NA	NA	NA	NA	NA	NA	NA	NA	NA	NA	NA	NA	NA	NA	NA	NA	NA	NA	NA	NA	NA	NA	NA	NA	NA	NA
1010308308	1010308110	NA	1	1	Male	B	5	6	9	13	NA	21	48	NA	Mar-16	Jun-16	Oct-16	NA	Jun-17	Sep-18	NA	1	1	1	1	1	1	1	1	1	3	3	3	2	1	1	1	1	1	1	1	1	1	3	3	3	2	NA	NA
1010308309	1010308111	1010308208	1	1	Female	B	3	5	9	13	NA	NA	NA	NA	Mar-16	Jun-16	Oct-16	NA	NA	NA	NA	0	NA	NA	NA	NA	NA	NA	NA	NA	NA	NA	NA	NA	0	NA	NA	NA	NA	NA	NA	NA	NA	NA	NA	NA	NA	NA	NA
1010308310	1010308112	1010308209	1	1	Female	B	1	11	NA	NA	NA	NA	NA	NA	Mar-16	NA	NA	NA	NA	NA	NA	NA	NA	NA	NA	NA	NA	NA	NA	NA	NA	NA	NA	NA	NA	NA	NA	NA	NA	NA	NA	NA	NA	NA	NA	NA	NA	2	NA
1010308311	1010308114	1010308285	1	1	Female	B	2	18	NA	25	NA	NA	NA	NA	Mar-16	NA	Oct-16	NA	NA	NA	NA	NA	NA	NA	NA	NA	NA	NA	NA	NA	NA	NA	NA	NA	0	NA	NA	NA	NA	NA	NA	NA	NA	NA	NA	NA	NA	NA	NA
1010308312	1010308115	1010308211	1	1	Female	B	1	7	NA	NA	NA	NA	NA	NA	Mar-16	NA	NA	NA	NA	NA	NA	NA	NA	NA	NA	NA	NA	NA	NA	NA	NA	NA	NA	NA	NA	NA	NA	NA	NA	NA	NA	NA	NA	NA	NA	NA	NA	NA	NA
1010308313	1010308116	NA	1	1	Female	B	2	24	27	NA	NA	NA	NA	NA	Mar-16	Jun-16	NA	NA	NA	NA	NA	0	NA	NA	NA	NA	NA	NA	NA	NA	NA	NA	NA	NA	NA	NA	NA	NA	NA	NA	NA	NA	NA	NA	NA	NA	NA	NA	NA
1010308314	1010308117	NA	1	1	Male	B	1	4	NA	NA	NA	NA	NA	NA	Mar-16	NA	NA	NA	NA	NA	NA	NA	NA	NA	NA	NA	NA	NA	NA	NA	NA	NA	NA	NA	NA	NA	NA	NA	NA	NA	NA	NA	NA	NA	NA	NA	NA	NA	NA
1010308315	1010308118	1010308212	1	1	Male	B	4	11	14	NA	NA	26	41	NA	Mar-16	Jun-16	NA	NA	Jun-17	Sep-18	NA	1	1	1	1	1	1	1	1	1	3	3	3	1	NA	NA	NA	NA	NA	NA	NA	NA	NA	NA	NA	NA	NA	NA	NA
1010308316	1010308119	NA	1	1	Male	B	1	21	NA	NA	NA	NA	NA	NA	Mar-16	NA	NA	NA	NA	NA	NA	NA	NA	NA	NA	NA	NA	NA	NA	NA	NA	NA	NA	NA	NA	NA	NA	NA	NA	NA	NA	NA	NA	NA	NA	NA	NA	NA	NA
1010308317	1010308120	NA	1	1	Male	B	1	20	NA	NA	NA	NA	NA	NA	Mar-16	NA	NA	NA	NA	NA	NA	NA	NA	NA	NA	NA	NA	NA	NA	NA	NA	NA	NA	NA	NA	NA	NA	NA	NA	NA	NA	NA	NA	NA	NA	NA	NA	NA	NA
1010308318	1010308121	1010308280	1	1	Female	B	6	12	15	19	23	27	42	NA	Mar-16	Jun-16	Oct-16	Feb-17	Jun-17	Sep-18	NA	1	1	1	1	1	1	1	1	1	3	3	3	2	0	NA	NA	NA	NA	NA	NA	NA	NA	NA	NA	NA	NA	2	NA
1010308319	1010308123	1010308214	1	1	Female	B	1	17	NA	NA	NA	NA	NA	NA	Mar-16	NA	NA	NA	NA	NA	NA	NA	NA	NA	NA	NA	NA	NA	NA	NA	NA	NA	NA	NA	NA	NA	NA	NA	NA	NA	NA	NA	NA	NA	NA	NA	NA	NA	NA
1010308320	1010308124	NA	1	1	Female	B	1	2	NA	NA	NA	NA	NA	NA	Mar-16	NA	NA	NA	NA	NA	NA	NA	NA	NA	NA	NA	NA	NA	NA	NA	NA	NA	NA	NA	NA	NA	NA	NA	NA	NA	NA	NA	NA	NA	NA	NA	NA	NA	NA
1010308321	1010308125	NA	1	1	Female	B	4	10	13	NA	NA	25	40	NA	Mar-16	Jun-16	NA	NA	Jun-17	Sep-18	NA	1	1	0	1	1	1	0	0	0	3	3	3	NA	NA	NA	NA	NA	NA	NA	NA	NA	NA	NA	NA	NA	NA	NA	NA
1010308322	1010308126	1010308215	1	1	Female	B	2	8	NA	NA	NA	24	NA	NA	Mar-16	NA	NA	NA	Jun-17	NA	NA	NA	NA	NA	NA	NA	NA	NA	NA	NA	NA	NA	NA	NA	NA	NA	NA	NA	NA	NA	NA	NA	NA	NA	NA	NA	NA	NA	NA
1010308323	1010308127	1010308289	1	1	Male	B	3	14	NA	22	26	NA	NA	NA	Mar-16	NA	Oct-16	Feb-17	NA	NA	NA	NA	NA	NA	NA	NA	NA	NA	NA	NA	NA	NA	NA	NA	1	1	1	1	1	1	0	1	0	3	3	3	1	1	1
1010308324	1010308128	NA	1	1	Male	FU1	1	NA	4	NA	NA	NA	NA	NA	NA	Jun-16	NA	NA	NA	NA	NA	1	1	1	1	1	1	0	0	0	1	1	1	NA	NA	NA	NA	NA	NA	NA	NA	NA	NA	NA	NA	NA	NA	NA	NA
1010308325	1010308130	1010308218	1	1	Female	B	2	17	20	NA	NA	NA	NA	NA	Mar-16	Jun-16	NA	NA	NA	NA	NA	0	NA	NA	NA	NA	NA	NA	NA	NA	NA	NA	NA	NA	NA	NA	NA	NA	NA	NA	NA	NA	NA	NA	NA	NA	NA	NA	NA
1010308326	1010308132	1010308282	1	1	Female	B	6	9	12	16	20	24	38	NA	Mar-16	Jun-16	Oct-16	Feb-17	Jun-17	Sep-18	NA	1	1	1	1	1	1	1	1	1	3	3	3	1	1	1	1	1	1	1	1	1	1	3	3	3	2	2	NA
1010308327	1010308133	1010308220	1	1	Female	B	4	21	NA	28	NA	36	51	NA	Mar-16	NA	Oct-16	NA	Jun-17	Sep-18	NA	NA	NA	NA	NA	NA	NA	NA	NA	NA	NA	NA	NA	NA	0	NA	NA	NA	NA	NA	NA	NA	NA	NA	NA	NA	NA	NA	NA
1010308328	1010308133	1010308220	1	1	Male	B	4	7	NA	14	NA	22	37	NA	Mar-16	NA	Oct-16	NA	Jun-17	Sep-18	NA	NA	NA	NA	NA	NA	NA	NA	NA	NA	NA	NA	NA	NA	0	NA	NA	NA	NA	NA	NA	NA	NA	NA	NA	NA	NA	NA	NA
1010308329	1010308134	1010308221	1	1	Male	B	6	17	20	24	28	32	47	NA	Mar-16	Jun-16	Oct-16	Feb-17	Jun-17	Sep-18	NA	1	1	1	1	1	1	0	1	1	3	3	3	2	0	NA	NA	NA	NA	NA	NA	NA	NA	NA	NA	NA	NA	2	NA
1010308330	1010308135	1010308222	1	1	Female	B	1	11	NA	NA	NA	NA	NA	NA	Mar-16	NA	NA	NA	NA	NA	NA	NA	NA	NA	NA	NA	NA	NA	NA	NA	NA	NA	NA	NA	NA	NA	NA	NA	NA	NA	NA	NA	NA	NA	NA	NA	NA	NA	NA
1010308331	1010308136	1010308223	1	1	Male	B	2	7	10	NA	NA	NA	NA	NA	Mar-16	Jun-16	NA	NA	NA	NA	NA	0	NA	NA	NA	NA	NA	NA	NA	NA	NA	NA	NA	NA	NA	NA	NA	NA	NA	NA	NA	NA	NA	NA	NA	NA	NA	NA	NA
1010308332	1010308137	1010308224	1	1	Female	B	5	18	21	26	30	34	NA	NA	Mar-16	Jun-16	Oct-16	Feb-17	Jun-17	NA	NA	0	NA	NA	NA	NA	NA	NA	NA	NA	NA	NA	NA	NA	0	NA	NA	NA	NA	NA	NA	NA	NA	NA	NA	NA	NA	2	NA
1010308333	1010308137	1010308224	1	1	Female	B	5	6	9	13	17	21	NA	NA	Mar-16	Jun-16	Oct-16	Feb-17	Jun-17	NA	NA	0	NA	NA	NA	NA	NA	NA	NA	NA	NA	NA	NA	NA	0	NA	NA	NA	NA	NA	NA	NA	NA	NA	NA	NA	NA	2	NA
1010308334	1010308138	1010308225	1	1	Female	B	5	8	11	15	19	23	NA	NA	Mar-16	Jun-16	Oct-16	Feb-17	Jun-17	NA	NA	1	1	1	1	1	1	0	0	0	3	3	3	NA	1	1	1	1	1	1	1	1	0	3	3	3	2	1	1
1010308335	1010308139	1010308281	1	1	Male	B	5	7	10	14	NA	22	37	NA	Mar-16	Jun-16	Oct-16	NA	Jun-17	Sep-18	NA	1	1	1	1	1	1	1	1	1	3	3	3	1	0	NA	NA	NA	NA	NA	NA	NA	NA	NA	NA	NA	NA	NA	NA
1010308336	1010308140	1010308296	1	1	Female	B	3	21	24	NA	32	NA	NA	NA	Mar-16	Jun-16	NA	Feb-17	NA	NA	NA	1	1	1	1	1	0	0	1	0	3	3	NA	2	NA	NA	NA	NA	NA	NA	NA	NA	NA	NA	NA	NA	NA	2	NA
1010308337	1010308141	NA	1	1	Male	B	6	21	24	28	32	36	51	NA	Mar-16	Jun-16	Oct-16	Feb-17	Jun-17	Sep-18	NA	1	1	1	1	1	0	0	0	0	2	2	NA	NA	0	NA	NA	NA	NA	NA	NA	NA	NA	NA	NA	NA	NA	2	NA
1010308338	1010308142	1010308226	1	1	Female	B	6	21	24	28	32	36	51	NA	Mar-16	Jun-16	Oct-16	Feb-17	Jun-17	Sep-18	NA	1	1	1	1	1	0	0	1	1	3	3	NA	2	0	NA	NA	NA	NA	NA	NA	NA	NA	NA	NA	NA	NA	2	NA
1010308339	1010308143	1010308227	1	1	Male	B	5	5	8	12	16	NA	35	NA	Mar-16	Jun-16	Oct-16	Feb-17	NA	Sep-18	NA	0	NA	NA	NA	NA	NA	NA	NA	NA	NA	NA	NA	NA	0	NA	NA	NA	NA	NA	NA	NA	NA	NA	NA	NA	NA	2	NA
1010308340	1010308144	NA	1	1	Female	B	2	22	25	NA	NA	NA	NA	NA	Mar-16	Jun-16	NA	NA	NA	NA	NA	0	NA	NA	NA	NA	NA	NA	NA	NA	NA	NA	NA	NA	NA	NA	NA	NA	NA	NA	NA	NA	NA	NA	NA	NA	NA	NA	NA
1010308341	1010308145	1010308228	1	1	Male	B	4	14	17	NA	NA	30	44	NA	Mar-16	Jun-16	NA	NA	Jun-17	Sep-18	NA	1	1	1	1	1	1	0	0	0	2	2	2	NA	NA	NA	NA	NA	NA	NA	NA	NA	NA	NA	NA	NA	NA	NA	NA
1010308342	1010308145	1010308228	1	1	Male	B	4	7	10	NA	NA	22	37	NA	Mar-16	Jun-16	NA	NA	Jun-17	Sep-18	NA	1	1	1	1	1	1	0	0	0	2	2	2	NA	NA	NA	NA	NA	NA	NA	NA	NA	NA	NA	NA	NA	NA	NA	NA
1010308343	1010308148	1010308231	1	1	Male	B	3	10	13	17	NA	NA	NA	NA	Mar-16	Jun-16	Oct-16	NA	NA	NA	NA	1	1	1	1	1	1	0	0	0	2	2	2	NA	1	1	1	1	1	1	0	1	0	2	2	2	2	NA	NA
1010308344	1010308149	1010308232	1	1	Female	B	1	5	NA	NA	NA	NA	NA	NA	Mar-16	NA	NA	NA	NA	NA	NA	NA	NA	NA	NA	NA	NA	NA	NA	NA	NA	NA	NA	NA	NA	NA	NA	NA	NA	NA	NA	NA	NA	NA	NA	NA	NA	NA	NA
1010308345	1010308150	NA	1	1	Female	B	2	14	NA	22	NA	NA	NA	NA	Mar-16	NA	Oct-16	NA	NA	NA	NA	NA	NA	NA	NA	NA	NA	NA	NA	NA	NA	NA	NA	NA	1	1	1	1	1	1	1	1	1	3	3	3	2	NA	NA
1010308346	1010308151	NA	1	1	Male	B	1	4	NA	NA	NA	NA	NA	NA	Mar-16	NA	NA	NA	NA	NA	NA	NA	NA	NA	NA	NA	NA	NA	NA	NA	NA	NA	NA	NA	NA	NA	NA	NA	NA	NA	NA	NA	NA	NA	NA	NA	NA	NA	NA
1010308347	1010308152	NA	1	1	Male	FU1	1	NA	15	NA	NA	NA	NA	NA	NA	Jun-16	NA	NA	NA	NA	NA	0	NA	NA	NA	NA	NA	NA	NA	NA	NA	NA	NA	NA	NA	NA	NA	NA	NA	NA	NA	NA	NA	NA	NA	NA	NA	NA	NA
1010308348	1010308153	NA	1	1	Male	B	1	12	NA	NA	NA	NA	NA	NA	Mar-16	NA	NA	NA	NA	NA	NA	NA	NA	NA	NA	NA	NA	NA	NA	NA	NA	NA	NA	NA	NA	NA	NA	NA	NA	NA	NA	NA	NA	NA	NA	NA	NA	NA	NA
1010308349	1010308154	1010308233	1	1	Female	B	4	3	NA	10	14	18	NA	NA	Mar-16	NA	Oct-16	Feb-17	Jun-17	NA	NA	NA	NA	NA	NA	NA	NA	NA	NA	NA	NA	NA	NA	NA	0	NA	NA	NA	NA	NA	NA	NA	NA	NA	NA	NA	NA	1	1
1010308350	1010308155	NA	1	1	Female	B	2	11	NA	NA	NA	26	NA	NA	Mar-16	NA	NA	NA	Jun-17	NA	NA	NA	NA	NA	NA	NA	NA	NA	NA	NA	NA	NA	NA	NA	NA	NA	NA	NA	NA	NA	NA	NA	NA	NA	NA	NA	NA	NA	NA
1010308351	1010308156	1010308234	1	1	Female	B	2	8	11	NA	NA	NA	NA	NA	Mar-16	Jun-16	NA	NA	NA	NA	NA	0	NA	NA	NA	NA	NA	NA	NA	NA	NA	NA	NA	NA	NA	NA	NA	NA	NA	NA	NA	NA	NA	NA	NA	NA	NA	NA	NA
1010308352	1010308157	NA	1	1	Female	B	1	21	NA	NA	NA	NA	NA	NA	Mar-16	NA	NA	NA	NA	NA	NA	NA	NA	NA	NA	NA	NA	NA	NA	NA	NA	NA	NA	NA	NA	NA	NA	NA	NA	NA	NA	NA	NA	NA	NA	NA	NA	NA	NA
1010308353	1010308158	NA	1	1	Male	B	1	17	NA	NA	NA	NA	NA	NA	Mar-16	NA	NA	NA	NA	NA	NA	NA	NA	NA	NA	NA	NA	NA	NA	NA	NA	NA	NA	NA	NA	NA	NA	NA	NA	NA	NA	NA	NA	NA	NA	NA	NA	NA	NA
1010308354	1010308159	NA	1	1	Male	B	2	18	NA	25	NA	NA	NA	NA	Mar-16	NA	Oct-16	NA	NA	NA	NA	NA	NA	NA	NA	NA	NA	NA	NA	NA	NA	NA	NA	NA	0	NA	NA	NA	NA	NA	NA	NA	NA	NA	NA	NA	NA	NA	NA
1010308355	1010308160	1010308235	1	1	Male	B	2	8	11	NA	NA	NA	NA	NA	Mar-16	Jun-16	NA	NA	NA	NA	NA	1	1	1	1	1	1	1	1	1	3	3	3	1	NA	NA	NA	NA	NA	NA	NA	NA	NA	NA	NA	NA	NA	NA	NA
1010308356	1010308161	NA	1	1	Female	B	1	14	NA	NA	NA	NA	NA	NA	Mar-16	NA	NA	NA	NA	NA	NA	NA	NA	NA	NA	NA	NA	NA	NA	NA	NA	NA	NA	NA	NA	NA	NA	NA	NA	NA	NA	NA	NA	NA	NA	NA	NA	NA	NA
1010308357	1010308162	NA	1	1	Female	B	2	15	NA	22	NA	NA	NA	NA	Mar-16	NA	Oct-16	NA	NA	NA	NA	NA	NA	NA	NA	NA	NA	NA	NA	NA	NA	NA	NA	NA	1	1	1	1	1	1	0	1	1	3	3	3	2	NA	NA
1010308359	1010308164	1010308236	1	1	Female	B	2	10	13	NA	NA	NA	NA	NA	Mar-16	Jun-16	NA	NA	NA	NA	NA	0	NA	NA	NA	NA	NA	NA	NA	NA	NA	NA	NA	NA	NA	NA	NA	NA	NA	NA	NA	NA	NA	NA	NA	NA	NA	NA	NA
1010308360	1010308165	NA	1	1	Female	B	1	21	NA	NA	NA	NA	NA	NA	Mar-16	NA	NA	NA	NA	NA	NA	NA	NA	NA	NA	NA	NA	NA	NA	NA	NA	NA	NA	NA	NA	NA	NA	NA	NA	NA	NA	NA	NA	NA	NA	NA	NA	NA	NA
1010308361	1010308166	NA	1	1	Female	B	6	13	16	20	24	28	43	NA	Mar-16	Jun-16	Oct-16	Feb-17	Jun-17	Sep-18	NA	1	1	1	1	1	1	0	1	1	3	3	3	2	0	NA	NA	NA	NA	NA	NA	NA	NA	NA	NA	NA	NA	2	NA
1010308362	1010308167	1010308237	1	1	Male	B	1	6	NA	NA	NA	NA	NA	NA	Mar-16	NA	NA	NA	NA	NA	NA	NA	NA	NA	NA	NA	NA	NA	NA	NA	NA	NA	NA	NA	NA	NA	NA	NA	NA	NA	NA	NA	NA	NA	NA	NA	NA	NA	NA
1010308363	1010308168	1010308238	1	1	Female	B	2	6	9	NA	NA	NA	NA	NA	Mar-16	Jun-16	NA	NA	NA	NA	NA	0	NA	NA	NA	NA	NA	NA	NA	NA	NA	NA	NA	NA	NA	NA	NA	NA	NA	NA	NA	NA	NA	NA	NA	NA	NA	NA	NA
1010308364	1010308169	NA	1	1	Male	B	4	15	18	22	26	NA	NA	NA	Mar-16	Jun-16	Oct-16	Feb-17	NA	NA	NA	0	NA	NA	NA	NA	NA	NA	NA	NA	NA	NA	NA	NA	0	NA	NA	NA	NA	NA	NA	NA	NA	NA	NA	NA	NA	2	NA
1010308365	1010308170	NA	1	1	Male	B	1	7	NA	NA	NA	NA	NA	NA	Mar-16	NA	NA	NA	NA	NA	NA	NA	NA	NA	NA	NA	NA	NA	NA	NA	NA	NA	NA	NA	NA	NA	NA	NA	NA	NA	NA	NA	NA	NA	NA	NA	NA	NA	NA
1010308366	1010308177	1010308239	1	1	Male	B	2	3	6	NA	NA	NA	NA	NA	Mar-16	Jun-16	NA	NA	NA	NA	NA	0	NA	NA	NA	NA	NA	NA	NA	NA	NA	NA	NA	NA	NA	NA	NA	NA	NA	NA	NA	NA	NA	NA	NA	NA	NA	NA	NA
1010308367	1010308172	1010308240	1	1	Male	B	1	10	NA	NA	NA	NA	NA	NA	Mar-16	NA	NA	NA	NA	NA	NA	NA	NA	NA	NA	NA	NA	NA	NA	NA	NA	NA	NA	NA	NA	NA	NA	NA	NA	NA	NA	NA	NA	NA	NA	NA	NA	NA	NA
1010308368	1010308173	1010308244	1	1	Male	B	5	20	NA	27	31	35	50	NA	Mar-16	NA	Oct-16	Feb-17	Jun-17	Sep-18	NA	NA	NA	NA	NA	NA	NA	NA	NA	NA	NA	NA	NA	NA	0	NA	NA	NA	NA	NA	NA	NA	NA	NA	NA	NA	NA	2	NA
1010308370	1010308175	1010308241	1	1	Female	B	5	9	12	16	20	24	NA	NA	Mar-16	Jun-16	Oct-16	Feb-17	Jun-17	NA	NA	0	NA	NA	NA	NA	NA	NA	NA	NA	NA	NA	NA	NA	0	NA	NA	NA	NA	NA	NA	NA	NA	NA	NA	NA	NA	2	NA
1010308371	1010308176	1010308283	1	1	Female	B	6	13	16	20	24	28	43	NA	Mar-16	Jun-16	Oct-16	Feb-17	Jun-17	Sep-18	NA	0	NA	NA	NA	NA	NA	NA	NA	NA	NA	NA	NA	NA	0	NA	NA	NA	NA	NA	NA	NA	NA	NA	NA	NA	NA	2	NA
1010308372	1010308177	1010308242	1	1	Male	B	1	2	NA	NA	NA	NA	NA	NA	Mar-16	NA	NA	NA	NA	NA	NA	NA	NA	NA	NA	NA	NA	NA	NA	NA	NA	NA	NA	NA	NA	NA	NA	NA	NA	NA	NA	NA	NA	NA	NA	NA	NA	NA	NA
1010308373	1010308178	1010308243	1	1	Female	B	1	2	NA	NA	NA	NA	NA	NA	Mar-16	NA	NA	NA	NA	NA	NA	NA	NA	NA	NA	NA	NA	NA	NA	NA	NA	NA	NA	NA	NA	NA	NA	NA	NA	NA	NA	NA	NA	NA	NA	NA	NA	NA	NA
1010308374	1010308181	1010308247	1	1	Male	B	3	2	NA	10	14	NA	NA	NA	Mar-16	NA	Oct-16	Feb-17	NA	NA	NA	NA	NA	NA	NA	NA	NA	NA	NA	NA	NA	NA	NA	NA	0	NA	NA	NA	NA	NA	NA	NA	NA	NA	NA	NA	NA	2	NA
1010308375	1010308183	1010308249	1	1	Male	B	3	3	6	10	NA	NA	NA	NA	Mar-16	Jun-16	Oct-16	NA	NA	NA	NA	0	NA	NA	NA	NA	NA	NA	NA	NA	NA	NA	NA	NA	0	NA	NA	NA	NA	NA	NA	NA	NA	NA	NA	NA	NA	NA	NA
1010308376	1010308188	1010308254	1	1	Female	B	3	20	NA	NA	NA	35	49	NA	Mar-16	NA	NA	NA	Jun-17	Sep-18	NA	NA	NA	NA	NA	NA	NA	NA	NA	NA	NA	NA	NA	NA	NA	NA	NA	NA	NA	NA	NA	NA	NA	NA	NA	NA	NA	NA	NA
1010308378	1010308190	1010308255	1	1	Male	B	3	6	9	NA	17	NA	NA	NA	Mar-16	Jun-16	NA	Feb-17	NA	NA	NA	0	NA	NA	NA	NA	NA	NA	NA	NA	NA	NA	NA	NA	NA	NA	NA	NA	NA	NA	NA	NA	NA	NA	NA	NA	NA	2	NA
1010308379	1010308191	1010308256	1	1	Male	B	4	2	5	NA	13	NA	32	NA	Mar-16	Jun-16	NA	Feb-17	NA	Sep-18	NA	0	NA	NA	NA	NA	NA	NA	NA	NA	NA	NA	NA	NA	NA	NA	NA	NA	NA	NA	NA	NA	NA	NA	NA	NA	NA	2	NA
1010308380	1010308192	1010308257	1	1	Female	B	1	10	NA	NA	NA	NA	NA	NA	Mar-16	NA	NA	NA	NA	NA	NA	NA	NA	NA	NA	NA	NA	NA	NA	NA	NA	NA	NA	NA	NA	NA	NA	NA	NA	NA	NA	NA	NA	NA	NA	NA	NA	NA	NA
1010308381	1010308192	1010308258	1	1	Male	B	1	15	NA	NA	NA	NA	NA	NA	Mar-16	NA	NA	NA	NA	NA	NA	NA	NA	NA	NA	NA	NA	NA	NA	NA	NA	NA	NA	NA	NA	NA	NA	NA	NA	NA	NA	NA	NA	NA	NA	NA	NA	NA	NA
1010308382	1010308194	1010308259	1	1	Male	B	5	5	8	12	16	NA	35	NA	Mar-16	Jun-16	Oct-16	Feb-17	NA	Sep-18	NA	0	NA	NA	NA	NA	NA	NA	NA	NA	NA	NA	NA	NA	1	1	1	1	1	1	0	1	1	3	3	3	1	1	1
1010308383	1010308195	1010308260	1	1	Male	B	2	4	7	NA	NA	NA	NA	NA	Mar-16	Jun-16	NA	NA	NA	NA	NA	0	NA	NA	NA	NA	NA	NA	NA	NA	NA	NA	NA	NA	NA	NA	NA	NA	NA	NA	NA	NA	NA	NA	NA	NA	NA	NA	NA
1010308384	1010308196	1010308261	1	1	Male	B	2	12	NA	19	NA	NA	NA	NA	Mar-16	NA	Oct-16	NA	NA	NA	NA	NA	NA	NA	NA	NA	NA	NA	NA	NA	NA	NA	NA	NA	0	NA	NA	NA	NA	NA	NA	NA	NA	NA	NA	NA	NA	NA	NA
1010308385	1010308197	1010308262	1	1	Male	B	5	0	3	7	NA	15	30	NA	Mar-16	Jun-16	Oct-16	NA	Jun-17	Sep-18	NA	0	NA	NA	NA	NA	NA	NA	NA	NA	NA	NA	NA	NA	0	NA	NA	NA	NA	NA	NA	NA	NA	NA	NA	NA	NA	NA	NA
1010308386	1010308198	1010308263	1	1	Male	B	5	1	NA	8	12	16	31	NA	Mar-16	NA	Oct-16	Feb-17	Jun-17	Sep-18	NA	NA	NA	NA	NA	NA	NA	NA	NA	NA	NA	NA	NA	NA	1	1	1	1	1	1	1	0	0	3	3	3	0	1	1
1010308387	1010308199	1010308264	1	1	Male	B	2	2	NA	NA	NA	NA	32	NA	Mar-16	NA	NA	NA	NA	Sep-18	NA	NA	NA	NA	NA	NA	NA	NA	NA	NA	NA	NA	NA	NA	NA	NA	NA	NA	NA	NA	NA	NA	NA	NA	NA	NA	NA	NA	NA
1010308388	10103081100	1010308265	1	1	Male	B	1	18	NA	NA	NA	NA	NA	NA	Mar-16	NA	NA	NA	NA	NA	NA	NA	NA	NA	NA	NA	NA	NA	NA	NA	NA	NA	NA	NA	NA	NA	NA	NA	NA	NA	NA	NA	NA	NA	NA	NA	NA	NA	NA
1010308389	10103081101	NA	1	1	Male	B	1	15	NA	NA	NA	NA	NA	NA	Mar-16	NA	NA	NA	NA	NA	NA	NA	NA	NA	NA	NA	NA	NA	NA	NA	NA	NA	NA	NA	NA	NA	NA	NA	NA	NA	NA	NA	NA	NA	NA	NA	NA	NA	NA
1010308390	10103081102	NA	1	1	Male	B	2	17	20	NA	NA	NA	NA	NA	Mar-16	Jun-16	NA	NA	NA	NA	NA	0	NA	NA	NA	NA	NA	NA	NA	NA	NA	NA	NA	NA	NA	NA	NA	NA	NA	NA	NA	NA	NA	NA	NA	NA	NA	NA	NA
1010308391	10103081103	1010308266	1	1	Female	B	6	13	16	20	24	28	43	NA	Mar-16	Jun-16	Oct-16	Mar-17	Jun-17	Sep-18	NA	0	NA	NA	NA	NA	NA	NA	NA	NA	NA	NA	NA	NA	0	NA	NA	NA	NA	NA	NA	NA	NA	NA	NA	NA	NA	2	NA
1010308392	10103081104	1010308267	1	1	Male	B	3	10	13	NA	21	NA	NA	NA	Mar-16	Jun-16	NA	Mar-17	NA	NA	NA	1	1	1	1	1	1	0	0	1	1	1	1	NA	NA	NA	NA	NA	NA	NA	NA	NA	NA	NA	NA	NA	NA	2	NA
1010308393	10103081105	1010308268	1	1	Male	B	6	6	9	13	17	21	36	NA	Mar-16	Jun-16	Oct-16	Mar-17	Jun-17	Sep-18	NA	0	NA	NA	NA	NA	NA	NA	NA	NA	NA	NA	NA	NA	0	NA	NA	NA	NA	NA	NA	NA	NA	NA	NA	NA	NA	2	NA
1010308394	10103081106	1010308269	1	1	Female	B	5	17	20	24	NA	32	46	NA	Mar-16	Jun-16	Oct-16	NA	Jun-17	Sep-18	NA	0	NA	NA	NA	NA	NA	NA	NA	NA	NA	NA	NA	NA	0	NA	NA	NA	NA	NA	NA	NA	NA	NA	NA	NA	NA	NA	NA
1010308395	10103081107	1010308270	1	1	Male	B	5	17	NA	24	28	32	46	NA	Mar-16	NA	Oct-16	Feb-17	Jun-17	Sep-18	NA	NA	NA	NA	NA	NA	NA	NA	NA	NA	NA	NA	NA	NA	1	1	1	1	1	0	0	1	1	3	3	NA	2	2	NA
1010308396	10103081108	NA	1	1	Male	B	1	4	NA	NA	NA	NA	NA	NA	Mar-16	NA	NA	NA	NA	NA	NA	NA	NA	NA	NA	NA	NA	NA	NA	NA	NA	NA	NA	NA	NA	NA	NA	NA	NA	NA	NA	NA	NA	NA	NA	NA	NA	NA	NA
1010308398	10103081111	NA	1	1	Female	B	1	19	NA	NA	NA	NA	NA	NA	Mar-16	NA	NA	NA	NA	NA	NA	NA	NA	NA	NA	NA	NA	NA	NA	NA	NA	NA	NA	NA	NA	NA	NA	NA	NA	NA	NA	NA	NA	NA	NA	NA	NA	NA	NA
1010308399	10103081112	NA	1	1	Female	B	2	8	NA	15	NA	NA	NA	NA	Mar-16	NA	Oct-16	NA	NA	NA	NA	NA	NA	NA	NA	NA	NA	NA	NA	NA	NA	NA	NA	NA	0	NA	NA	NA	NA	NA	NA	NA	NA	NA	NA	NA	NA	NA	NA
1010309301	1010309101	1010309201	1	1	Female	B	6	9	12	16	20	24	39	NA	Mar-16	Jun-16	Oct-16	Feb-17	Jun-17	Sep-18	NA	0	NA	NA	NA	NA	NA	NA	NA	NA	NA	NA	NA	NA	0	NA	NA	NA	NA	NA	NA	NA	NA	NA	NA	NA	NA	2	NA
1010309302	1010309102	NA	1	1	Male	B	3	22	NA	NA	34	38	NA	NA	Mar-16	NA	NA	Feb-17	Jun-17	NA	NA	NA	NA	NA	NA	NA	NA	NA	NA	NA	NA	NA	NA	NA	NA	NA	NA	NA	NA	NA	NA	NA	NA	NA	NA	NA	NA	NA	NA
1010309303	1010309101	1010309201	1	1	Male	B	5	15	18	22	NA	30	58	NA	Mar-16	Jun-16	Oct-16	NA	Jun-17	Sep-18	NA	0	NA	NA	NA	NA	NA	NA	NA	NA	NA	NA	NA	NA	0	NA	NA	NA	NA	NA	NA	NA	NA	NA	NA	NA	NA	2	NA
1010309304	1010309103	1010309202	1	1	Female	B	5	8	11	15	19	23	NA	NA	Mar-16	Jun-16	Oct-16	Feb-17	Jun-17	NA	NA	1	1	1	1	1	1	1	0	0	3	3	3	NA	1	1	1	1	1	1	1	1	1	3	3	3	2	1	1
1010309305	1010309104	1010309203	1	1	Male	B	5	13	17	21	25	28	NA	NA	Mar-16	Jun-16	Oct-16	Mar-17	Jun-17	NA	NA	0	NA	NA	NA	NA	NA	NA	NA	NA	NA	NA	NA	NA	0	NA	NA	NA	NA	NA	NA	NA	NA	NA	NA	NA	NA	2	NA
1010309306	1010309105	1010309204	1	1	Female	B	4	16	19	23	NA	31	NA	NA	Mar-16	Jun-16	Oct-16	NA	Jun-17	NA	NA	1	1	1	1	1	0	0	1	0	3	3	NA	2	0	NA	NA	NA	NA	NA	NA	NA	NA	NA	NA	NA	NA	NA	NA
1010309307	1010309106	1010309260	1	1	Male	B	4	21	NA	28	32	36	NA	NA	Mar-16	NA	Oct-16	Feb-17	Jun-17	NA	NA	NA	NA	NA	NA	NA	NA	NA	NA	NA	NA	NA	NA	NA	1	NA	NA	NA	NA	NA	NA	NA	NA	NA	NA	NA	NA	2	NA
1010309308	1010309107	1010309271	1	1	Male	FU1	4	NA	20	NA	28	31	46	NA	NA	Jun-16	NA	Feb-17	Jun-17	Sep-18	NA	1	1	1	1	1	1	1	1	1	2	3	3	2	NA	NA	NA	NA	NA	NA	NA	NA	NA	NA	NA	NA	NA	2	NA
1010309309	1010309196	NA	1	1	Male	B	3	23	27	30	NA	NA	NA	NA	Mar-16	Jun-16	Oct-16	NA	NA	NA	NA	0	NA	NA	NA	NA	NA	NA	NA	NA	NA	NA	NA	NA	0	NA	NA	NA	NA	NA	NA	NA	NA	NA	NA	NA	NA	NA	NA
1010309310	1010309108	1010309259	1	1	Female	B	3	19	22	26	NA	NA	NA	NA	Mar-16	Jun-16	Oct-16	NA	NA	NA	NA	0	NA	NA	NA	NA	NA	NA	NA	NA	NA	NA	NA	NA	0	NA	NA	NA	NA	NA	NA	NA	NA	NA	NA	NA	NA	NA	NA
1010309311	1010309108	NA	1	1	Female	B	2	19	NA	NA	NA	34	NA	NA	Mar-16	NA	NA	NA	Jun-17	NA	NA	NA	NA	NA	NA	NA	NA	NA	NA	NA	NA	NA	NA	NA	NA	NA	NA	NA	NA	NA	NA	NA	NA	NA	NA	NA	NA	NA	NA
1010309312	1010309109	1010309277	1	1	Male	B	2	4	NA	NA	NA	19	NA	NA	Mar-16	NA	NA	NA	Jun-17	NA	NA	NA	NA	NA	NA	NA	NA	NA	NA	NA	NA	NA	NA	NA	NA	NA	NA	NA	NA	NA	NA	NA	NA	NA	NA	NA	NA	NA	NA
1010309313	1010309110	1010309258	1	1	Female	B	6	14	17	21	25	29	44	NA	Mar-16	Jun-16	Oct-16	Feb-17	Jun-17	Sep-18	NA	0	NA	NA	NA	NA	NA	NA	NA	NA	NA	NA	NA	NA	0	NA	NA	NA	NA	NA	NA	NA	NA	NA	NA	NA	NA	2	NA
1010309314	1010309111	1010309251	1	1	Male	B	3	10	13	17	NA	NA	NA	NA	Mar-16	Jun-16	Oct-16	NA	NA	NA	NA	0	NA	NA	NA	NA	NA	NA	NA	NA	NA	NA	NA	NA	0	NA	NA	NA	NA	NA	NA	NA	NA	NA	NA	NA	NA	NA	NA
1010309315	1010309111	NA	1	1	Female	B	2	10	NA	NA	NA	25	NA	NA	Mar-16	NA	NA	NA	Jun-17	NA	NA	NA	NA	NA	NA	NA	NA	NA	NA	NA	NA	NA	NA	NA	NA	NA	NA	NA	NA	NA	NA	NA	NA	NA	NA	NA	NA	NA	NA
1010309316	1010309112	NA	1	1	Male	B	1	10	NA	NA	NA	NA	NA	NA	Mar-16	NA	NA	NA	NA	NA	NA	NA	NA	NA	NA	NA	NA	NA	NA	NA	NA	NA	NA	NA	NA	NA	NA	NA	NA	NA	NA	NA	NA	NA	NA	NA	NA	NA	NA
1010309317	1010309113	1010309257	1	1	Male	B	6	4	7	11	16	20	34	NA	Mar-16	Jun-16	Oct-16	Feb-17	Jun-17	Sep-18	NA	0	NA	NA	NA	NA	NA	NA	NA	NA	NA	NA	NA	NA	0	NA	NA	NA	NA	NA	NA	NA	NA	NA	NA	NA	NA	2	NA
1010309318	1010309114	1010309205	1	1	Male	B	3	9	13	17	NA	NA	NA	NA	Mar-16	Jun-16	Oct-16	NA	NA	NA	NA	0	NA	NA	NA	NA	NA	NA	NA	NA	NA	NA	NA	NA	0	NA	NA	NA	NA	NA	NA	NA	NA	NA	NA	NA	NA	NA	NA
1010309319	1010309115	1010309249	1	1	Female	B	4	25	28	32	NA	40	NA	NA	Mar-16	Jun-16	Oct-16	NA	Jun-17	NA	NA	0	NA	NA	NA	NA	NA	NA	NA	NA	NA	NA	NA	NA	1	1	1	1	1	0	0	1	0	3	3	NA	2	NA	NA
1010309320	1010309116	1010309206	1	1	Male	B	5	17	20	24	29	32	NA	NA	Mar-16	Jun-16	Oct-16	Feb-17	Jun-17	NA	NA	1	1	1	1	1	1	1	1	1	3	3	3	2	1	NA	NA	NA	NA	NA	NA	NA	NA	NA	NA	NA	NA	1	1
1010309321	1010309117	1010309267	1	1	Female	B	5	7	10	14	18	22	NA	NA	Mar-16	Jun-16	Oct-16	Feb-17	Jun-17	NA	NA	0	NA	NA	NA	NA	NA	NA	NA	NA	NA	NA	NA	NA	1	1	1	1	1	1	1	1	1	3	3	3	2	2	NA
1010309322	1010309118	1010309207	1	1	Female	B	6	8	11	15	19	23	38	NA	Mar-16	Jun-16	Oct-16	Feb-17	Jun-17	Sep-18	NA	0	NA	NA	NA	NA	NA	NA	NA	NA	NA	NA	NA	NA	0	NA	NA	NA	NA	NA	NA	NA	NA	NA	NA	NA	NA	NA	NA
1010309323	1010309119	1010309266	1	1	Male	B	5	6	9	13	17	21	NA	NA	Mar-16	Jun-16	Oct-16	Feb-17	Jun-17	NA	NA	0	NA	NA	NA	NA	NA	NA	NA	NA	NA	NA	NA	NA	0	NA	NA	NA	NA	NA	NA	NA	NA	NA	NA	NA	NA	2	NA
1010309324	1010309120	1010309250	1	1	Male	B	6	6	9	13	17	21	36	NA	Mar-16	Jun-16	Oct-16	Feb-17	Jun-17	Sep-18	NA	0	NA	NA	NA	NA	NA	NA	NA	NA	NA	NA	NA	NA	0	NA	NA	NA	NA	NA	NA	NA	NA	NA	NA	NA	NA	2	NA
1010309325	1010309121	1010309213	1	1	Male	B	5	20	24	27	NA	36	50	NA	Mar-16	Jun-16	Oct-16	NA	Jun-17	Sep-18	NA	0	NA	NA	NA	NA	NA	NA	NA	NA	NA	NA	NA	NA	0	NA	NA	NA	NA	NA	NA	NA	NA	NA	NA	NA	NA	NA	NA
1010309326	1010309122	1010309208	1	1	Female	B	6	25	28	32	36	16	31	NA	Mar-16	Jun-16	Oct-16	Feb-17	Jun-17	Sep-18	NA	0	NA	NA	NA	NA	NA	NA	NA	NA	NA	NA	NA	NA	0	NA	NA	NA	NA	NA	NA	NA	NA	NA	NA	NA	NA	2	NA
1010309327	1010309122	1010309208	1	1	Female	B	6	1	4	8	13	40	55	NA	Mar-16	Jun-16	Oct-16	Feb-17	Jun-17	Sep-18	NA	0	NA	NA	NA	NA	NA	NA	NA	NA	NA	NA	NA	NA	0	NA	NA	NA	NA	NA	NA	NA	NA	NA	NA	NA	NA	2	NA
1010309328	1010309123	1010309209	1	1	Male	B	2	8	11	NA	NA	NA	NA	NA	Mar-16	Jun-16	NA	NA	NA	NA	NA	0	NA	NA	NA	NA	NA	NA	NA	NA	NA	NA	NA	NA	NA	NA	NA	NA	NA	NA	NA	NA	NA	NA	NA	NA	NA	NA	NA
1010309329	1010309124	1010309210	1	1	Female	B	6	0	4	8	12	16	30	NA	Mar-16	Jun-16	Oct-16	Feb-17	Jun-17	Sep-18	NA	0	NA	NA	NA	NA	NA	NA	NA	NA	NA	NA	NA	NA	0	NA	NA	NA	NA	NA	NA	NA	NA	NA	NA	NA	NA	2	NA
1010309330	1010309125	1010309211	1	1	Female	B	5	3	6	10	15	18	NA	NA	Mar-16	Jun-16	Oct-16	Feb-17	Jun-17	NA	NA	0	NA	NA	NA	NA	NA	NA	NA	NA	NA	NA	NA	NA	1	1	1	1	1	1	1	1	1	3	3	2	2	NA	NA
1010309331	1010309126	NA	1	1	Female	B	2	15	18	NA	NA	NA	NA	NA	Mar-16	Jun-16	NA	NA	NA	NA	NA	0	NA	NA	NA	NA	NA	NA	NA	NA	NA	NA	NA	NA	NA	NA	NA	NA	NA	NA	NA	NA	NA	NA	NA	NA	NA	NA	NA
1010309332	1010309127	1010309212	1	1	Male	B	5	14	17	21	25	29	NA	NA	Mar-16	Jun-16	Oct-16	Feb-17	Jun-17	NA	NA	0	NA	NA	NA	NA	NA	NA	NA	NA	NA	NA	NA	NA	0	NA	NA	NA	NA	NA	NA	NA	NA	NA	NA	NA	NA	2	NA
1010309333	1010309128	1010309213	1	1	Female	B	5	2	5	9	NA	18	32	NA	Mar-16	Jun-16	Oct-16	NA	Jun-17	Sep-18	NA	0	NA	NA	NA	NA	NA	NA	NA	NA	NA	NA	NA	NA	0	NA	NA	NA	NA	NA	NA	NA	NA	NA	NA	NA	NA	NA	NA
1010309334	1010309129	1010309252	1	1	Male	B	6	26	29	33	37	41	56	NA	Mar-16	Jun-16	Oct-16	Feb-17	Jun-17	Sep-18	NA	0	NA	NA	NA	NA	NA	NA	NA	NA	NA	NA	NA	NA	0	NA	NA	NA	NA	NA	NA	NA	NA	NA	NA	NA	NA	2	NA
1010309335	1010309130	1010309256	1	1	Male	B	6	23	26	30	34	38	53	NA	Mar-16	Jun-16	Oct-16	Feb-17	Jun-17	Sep-18	NA	0	NA	NA	NA	NA	NA	NA	NA	NA	NA	NA	NA	NA	0	NA	NA	NA	NA	NA	NA	NA	NA	NA	NA	NA	NA	2	NA
1010309336	1010309131	1010309214	1	1	Female	B	4	8	12	15	20	NA	NA	NA	Mar-16	Jun-16	Oct-16	Mar-17	NA	NA	NA	0	NA	NA	NA	NA	NA	NA	NA	NA	NA	NA	NA	NA	0	NA	NA	NA	NA	NA	NA	NA	NA	NA	NA	NA	NA	2	NA
1010309338	1010309134	1010309217	1	1	Male	B	6	13	17	20	25	29	43	NA	Mar-16	Jun-16	Oct-16	Feb-17	Jun-17	Sep-18	NA	0	NA	NA	NA	NA	NA	NA	NA	NA	NA	NA	NA	NA	0	NA	NA	NA	NA	NA	NA	NA	NA	NA	NA	NA	NA	2	NA
1010309339	1010309135	1010309218	1	1	Male	B	6	20	23	27	31	35	50	NA	Mar-16	Jun-16	Oct-16	Feb-17	Jun-17	Sep-18	NA	0	NA	NA	NA	NA	NA	NA	NA	NA	NA	NA	NA	NA	0	NA	NA	NA	NA	NA	NA	NA	NA	NA	NA	NA	NA	2	NA
1010309340	1010309136	1010309219	1	1	Female	B	5	19	22	NA	30	34	49	NA	Mar-16	Jun-16	NA	Feb-17	Jun-17	Sep-18	NA	0	NA	NA	NA	NA	NA	NA	NA	NA	NA	NA	NA	NA	NA	NA	NA	NA	NA	NA	NA	NA	NA	NA	NA	NA	NA	2	NA
1010309341	1010309137	1010309220	1	1	Male	B	3	20	24	28	NA	NA	NA	NA	Mar-16	Jun-16	Oct-16	NA	NA	NA	NA	1	1	0	1	1	1	1	0	1	3	3	3	NA	1	1	0	1	1	0	0	1	1	3	3	NA	2	NA	NA
1010309342	1010309138	NA	1	1	Female	B	1	18	NA	NA	NA	NA	NA	NA	Mar-16	NA	NA	NA	NA	NA	NA	NA	NA	NA	NA	NA	NA	NA	NA	NA	NA	NA	NA	NA	NA	NA	NA	NA	NA	NA	NA	NA	NA	NA	NA	NA	NA	NA	NA
1010309343	1010309139	1010309221	1	1	Male	B	5	7	10	15	19	22	NA	NA	Mar-16	Jun-16	Oct-16	Mar-17	Jun-17	NA	NA	1	1	1	1	1	1	1	1	1	3	3	3	2	0	NA	NA	NA	NA	NA	NA	NA	NA	NA	NA	NA	NA	2	NA
1010309344	1010309140	1010309222	1	1	Male	B	1	7	NA	NA	NA	NA	NA	NA	Mar-16	NA	NA	NA	NA	NA	NA	NA	NA	NA	NA	NA	NA	NA	NA	NA	NA	NA	NA	NA	NA	NA	NA	NA	NA	NA	NA	NA	NA	NA	NA	NA	NA	NA	NA
1010309345	1010309130	NA	1	1	Male	B	5	25	28	NA	36	40	55	NA	Mar-16	Jun-16	NA	Feb-17	Jun-17	Sep-18	NA	0	NA	NA	NA	NA	NA	NA	NA	NA	NA	NA	NA	NA	NA	NA	NA	NA	NA	NA	NA	NA	NA	NA	NA	NA	NA	NA	NA
1010309346	1010309143	1010309253	1	1	Male	B	3	5	8	12	NA	NA	NA	NA	Mar-16	Jun-16	Oct-16	NA	NA	NA	NA	0	NA	NA	NA	NA	NA	NA	NA	NA	NA	NA	NA	NA	0	NA	NA	NA	NA	NA	NA	NA	NA	NA	NA	NA	NA	NA	NA
1010309347	1010309144	1010309225	1	1	Male	B	3	16	19	23	NA	NA	NA	NA	Mar-16	Jun-16	Oct-16	NA	NA	NA	NA	1	1	1	0	1	1	0	0	0	NA	1	1	NA	1	1	1	1	1	1	1	1	0	3	2	3	2	NA	NA
1010309348	1010309145	1010309145	1	1	Female	B	1	2	NA	NA	NA	NA	NA	NA	Mar-16	NA	NA	NA	NA	NA	NA	NA	NA	NA	NA	NA	NA	NA	NA	NA	NA	NA	NA	NA	NA	NA	NA	NA	NA	NA	NA	NA	NA	NA	NA	NA	NA	NA	NA
1010309349	1010309146	1010309255	1	1	Male	B	2	21	24	NA	NA	NA	NA	NA	Mar-16	Jun-16	NA	NA	NA	NA	NA	0	NA	NA	NA	NA	NA	NA	NA	NA	NA	NA	NA	NA	NA	NA	NA	NA	NA	NA	NA	NA	NA	NA	NA	NA	NA	NA	NA
1010309350	1010309147	1010309227	1	1	Male	B	5	18	21	25	29	33	NA	NA	Mar-16	Jun-16	Oct-16	Mar-17	Jun-17	NA	NA	0	NA	NA	NA	NA	NA	NA	NA	NA	NA	NA	NA	NA	0	NA	NA	NA	NA	NA	NA	NA	NA	NA	NA	NA	NA	2	NA
1010309351	1010309149	NA	1	1	Male	B	5	17	20	24	28	32	NA	NA	Mar-16	Jun-16	Oct-16	Feb-17	Jun-17	NA	NA	0	NA	NA	NA	NA	NA	NA	NA	NA	NA	NA	NA	NA	0	NA	NA	NA	NA	NA	NA	NA	NA	NA	NA	NA	NA	2	NA
1010309352	1010309150	1010309229	1	1	Female	B	5	6	9	13	17	NA	36	NA	Mar-16	Jun-16	Oct-16	Feb-17	NA	Sep-18	NA	0	NA	NA	NA	NA	NA	NA	NA	NA	NA	NA	NA	NA	0	NA	NA	NA	NA	NA	NA	NA	NA	NA	NA	NA	NA	2	NA
1010309353	1010309151	NA	1	1	Female	B	2	19	22	NA	NA	NA	NA	NA	Mar-16	Jun-16	NA	NA	NA	NA	NA	0	NA	NA	NA	NA	NA	NA	NA	NA	NA	NA	NA	NA	NA	NA	NA	NA	NA	NA	NA	NA	NA	NA	NA	NA	NA	NA	NA
1010309354	1010309152	1010309230	1	1	Female	B	5	13	16	20	24	28	NA	NA	Mar-16	Jun-16	Oct-16	Feb-17	Jun-17	NA	NA	1	1	1	1	1	1	0	1	0	3	3	3	1	1	1	1	1	1	1	1	1	1	3	3	3	1	1	1
1010309355	1010309152	1010309230	1	1	Male	B	5	11	14	18	22	17	NA	NA	Mar-16	Jun-16	Oct-16	Feb-17	Jun-17	NA	NA	1	1	1	1	1	1	0	0	0	3	3	3	NA	1	1	0	1	1	1	0	1	0	3	2	3	2	1	1
1010309356	1010309153	1010309270	1	1	Female	B	4	10	13	NA	21	25	NA	NA	Mar-16	Jun-16	NA	Feb-17	Jun-17	NA	NA	1	1	1	1	1	0	1	1	0	1	1	NA	1	NA	NA	NA	NA	NA	NA	NA	NA	NA	NA	NA	NA	NA	2	NA
1010309357	1010309154	NA	1	1	Male	B	5	22	25	29	33	37	NA	NA	Mar-16	Jun-16	Oct-16	Feb-17	Jun-17	NA	NA	0	NA	NA	NA	NA	NA	NA	NA	NA	NA	NA	NA	NA	0	NA	NA	NA	NA	NA	NA	NA	NA	NA	NA	NA	NA	2	NA
1010309358	1010309155	NA	1	1	Male	B	5	11	14	18	22	26	NA	NA	Mar-16	Jun-16	Oct-16	Feb-17	Jun-17	NA	NA	0	NA	NA	NA	NA	NA	NA	NA	NA	NA	NA	NA	NA	0	NA	NA	NA	NA	NA	NA	NA	NA	NA	NA	NA	NA	2	NA
1010309359	1010309155	NA	1	1	Male	B	5	11	14	18	22	26	NA	NA	Mar-16	Jun-16	Oct-16	Feb-17	Jun-17	NA	NA	0	NA	NA	NA	NA	NA	NA	NA	NA	NA	NA	NA	NA	0	NA	NA	NA	NA	NA	NA	NA	NA	NA	NA	NA	NA	2	NA
1010309360	1010309156	NA	1	1	Male	B	1	6	NA	NA	NA	NA	NA	NA	Mar-16	NA	NA	NA	NA	NA	NA	NA	NA	NA	NA	NA	NA	NA	NA	NA	NA	NA	NA	NA	NA	NA	NA	NA	NA	NA	NA	NA	NA	NA	NA	NA	NA	NA	NA
1010309361	1010309161	1010309231	1	1	Female	B	1	12	NA	NA	NA	NA	NA	NA	Mar-16	NA	NA	NA	NA	NA	NA	NA	NA	NA	NA	NA	NA	NA	NA	NA	NA	NA	NA	NA	NA	NA	NA	NA	NA	NA	NA	NA	NA	NA	NA	NA	NA	NA	NA
1010309362	1010309158	1010309265	1	1	Female	B	3	2	5	9	NA	NA	NA	NA	Mar-16	Jun-16	Oct-16	NA	NA	NA	NA	0	NA	NA	NA	NA	NA	NA	NA	NA	NA	NA	NA	NA	0	NA	NA	NA	NA	NA	NA	NA	NA	NA	NA	NA	NA	NA	NA
1010309363	1010309159	1010309265	1	1	Male	B	3	17	20	24	NA	NA	NA	NA	Mar-16	Jun-16	Oct-16	NA	NA	NA	NA	0	NA	NA	NA	NA	NA	NA	NA	NA	NA	NA	NA	NA	0	NA	NA	NA	NA	NA	NA	NA	NA	NA	NA	NA	NA	NA	NA
1010309364	1010309160	1010309268	1	1	Male	B	4	23	26	30	34	NA	NA	NA	Mar-16	Jun-16	Oct-16	Feb-17	NA	NA	NA	0	NA	NA	NA	NA	NA	NA	NA	NA	NA	NA	NA	NA	0	NA	NA	NA	NA	NA	NA	NA	NA	NA	NA	NA	NA	2	NA
1010309365	1010309161	1010309232	1	1	Male	B	4	4	7	11	15	NA	NA	NA	Mar-16	Jun-16	Oct-16	Feb-17	NA	NA	NA	0	NA	NA	NA	NA	NA	NA	NA	NA	NA	NA	NA	NA	1	1	1	1	1	1	1	1	1	2	3	2	2	1	1
1010309366	1010309158	NA	1	1	Male	B	1	5	NA	NA	NA	NA	NA	NA	Mar-16	NA	NA	NA	NA	NA	NA	NA	NA	NA	NA	NA	NA	NA	NA	NA	NA	NA	NA	NA	NA	NA	NA	NA	NA	NA	NA	NA	NA	NA	NA	NA	NA	NA	NA
1010309367	1010309163	1010309248	1	1	Male	B	3	17	20	NA	NA	32	NA	NA	Mar-16	Jun-16	NA	NA	Jun-17	NA	NA	1	1	1	1	1	1	1	1	1	3	3	3	2	NA	NA	NA	NA	NA	NA	NA	NA	NA	NA	NA	NA	NA	NA	NA
1010309368	1010309164	1010309234	1	1	Male	B	5	13	16	20	24	28	NA	NA	Mar-16	Jun-16	Oct-16	Feb-17	Jun-17	NA	NA	0	NA	NA	NA	NA	NA	NA	NA	NA	NA	NA	NA	NA	0	NA	NA	NA	NA	NA	NA	NA	NA	NA	NA	NA	NA	2	NA
1010309369	1010309165	NA	1	1	Male	B	1	9	NA	NA	NA	NA	NA	NA	Mar-16	NA	NA	NA	NA	NA	NA	NA	NA	NA	NA	NA	NA	NA	NA	NA	NA	NA	NA	NA	NA	NA	NA	NA	NA	NA	NA	NA	NA	NA	NA	NA	NA	NA	NA
1010309370	1010309168	1010309237	1	1	Male	B	1	16	NA	NA	NA	NA	NA	NA	Mar-16	NA	NA	NA	NA	NA	NA	NA	NA	NA	NA	NA	NA	NA	NA	NA	NA	NA	NA	NA	NA	NA	NA	NA	NA	NA	NA	NA	NA	NA	NA	NA	NA	NA	NA
1010309371	1010309169	1010309238	1	1	Female	B	1	5	NA	NA	NA	NA	NA	NA	Mar-16	NA	NA	NA	NA	NA	NA	NA	NA	NA	NA	NA	NA	NA	NA	NA	NA	NA	NA	NA	NA	NA	NA	NA	NA	NA	NA	NA	NA	NA	NA	NA	NA	NA	NA
1010309372	1010309170	NA	1	1	Male	B	5	7	10	14	18	NA	37	NA	Mar-16	Jun-16	Oct-16	Feb-17	NA	Sep-18	NA	1	1	1	1	1	1	1	1	1	3	3	3	2	0	NA	NA	NA	NA	NA	NA	NA	NA	NA	NA	NA	NA	1	1
1010309373	1010309172	1010309240	1	1	Male	B	3	13	16	NA	24	NA	NA	NA	Mar-16	Jun-16	NA	Feb-17	NA	NA	NA	1	1	1	1	1	1	1	1	1	3	3	3	1	NA	NA	NA	NA	NA	NA	NA	NA	NA	NA	NA	NA	NA	2	NA
1010309374	1010309173	1010309241	1	1	Female	B	2	11	14	NA	NA	NA	NA	NA	Mar-16	Jun-16	NA	NA	NA	NA	NA	1	1	1	1	1	1	1	1	1	3	3	3	2	NA	NA	NA	NA	NA	NA	NA	NA	NA	NA	NA	NA	NA	NA	NA
1010309375	1010309174	NA	1	1	Female	B	5	12	15	NA	23	27	41	NA	Mar-16	Jun-16	NA	Feb-17	Jun-17	Sep-18	NA	0	NA	NA	NA	NA	NA	NA	NA	NA	NA	NA	NA	NA	NA	NA	NA	NA	NA	NA	NA	NA	NA	NA	NA	NA	NA	1	1
1010309376	1010309175	1010309277	1	1	Male	B	5	25	28	NA	37	40	55	NA	Mar-16	Jun-16	NA	Mar-17	Jun-17	Sep-18	NA	0	NA	NA	NA	NA	NA	NA	NA	NA	NA	NA	NA	NA	NA	NA	NA	NA	NA	NA	NA	NA	NA	NA	NA	NA	NA	2	NA
1010309377	1010309176	1010309242	1	1	Male	B	3	12	15	19	NA	NA	NA	NA	Mar-16	Jun-16	Oct-16	NA	NA	NA	NA	0	NA	NA	NA	NA	NA	NA	NA	NA	NA	NA	NA	NA	0	NA	NA	NA	NA	NA	NA	NA	NA	NA	NA	NA	NA	NA	NA
1010309378	1010309177	1010309243	1	1	Female	B	4	4	7	11	15	NA	NA	NA	Mar-16	Jun-16	Oct-16	Feb-17	NA	NA	NA	1	1	1	1	1	1	1	0	0	3	3	3	NA	0	NA	NA	NA	NA	NA	NA	NA	NA	NA	NA	NA	NA	2	NA
1010309379	1010309178	NA	1	1	Female	B	6	5	8	12	17	20	35	NA	Mar-16	Jun-16	Oct-16	Feb-17	Jun-17	Sep-18	NA	1	1	1	1	1	1	0	0	0	3	3	3	NA	0	NA	NA	NA	NA	NA	NA	NA	NA	NA	NA	NA	NA	1	1
1010309380	1010309179	1010309261	1	1	Female	B	6	16	19	23	27	31	46	NA	Mar-16	Jun-16	Oct-16	Feb-17	Jun-17	Sep-18	NA	1	1	1	1	1	1	1	1	1	3	3	3	2	1	1	1	1	1	0	0	1	1	3	3	NA	2	2	NA
1010309381	1010309180	NA	1	1	Female	B	2	15	18	NA	NA	NA	NA	NA	Mar-16	Jun-16	NA	NA	NA	NA	NA	0	NA	NA	NA	NA	NA	NA	NA	NA	NA	NA	NA	NA	NA	NA	NA	NA	NA	NA	NA	NA	NA	NA	NA	NA	NA	NA	NA
1010309382	1010309181	1010309263	1	1	Male	B	6	8	11	15	19	23	38	NA	Mar-16	Jun-16	Oct-16	Feb-17	Jun-17	Sep-18	NA	0	NA	NA	NA	NA	NA	NA	NA	NA	NA	NA	NA	NA	0	NA	NA	NA	NA	NA	NA	NA	NA	NA	NA	NA	NA	2	NA
1010309383	1010309182	1010309280	1	1	Male	B	6	17	20	24	28	32	47	NA	Mar-16	Jun-16	Oct-16	Feb-17	Jun-17	Sep-18	NA	0	NA	NA	NA	NA	NA	NA	NA	NA	NA	NA	NA	NA	1	NA	NA	NA	NA	NA	NA	NA	NA	NA	NA	NA	NA	1	1
1010309384	1010309183	NA	1	1	Female	B	3	24	27	31	NA	NA	NA	NA	Mar-16	Jun-16	Oct-16	NA	NA	NA	NA	1	1	1	1	1	1	1	1	1	3	3	3	2	1	1	1	1	1	1	1	1	1	3	3	3	2	NA	NA
1010309385	1010309184	1010309278	1	1	Male	B	4	11	14	NA	NA	26	41	NA	Mar-16	Jun-16	NA	NA	Jun-17	Sep-18	NA	0	NA	NA	NA	NA	NA	NA	NA	NA	NA	NA	NA	NA	NA	NA	NA	NA	NA	NA	NA	NA	NA	NA	NA	NA	NA	NA	NA
1010309386	1010309185	NA	1	1	Male	B	1	12	NA	NA	NA	NA	NA	NA	Mar-16	NA	NA	NA	NA	NA	NA	NA	NA	NA	NA	NA	NA	NA	NA	NA	NA	NA	NA	NA	NA	NA	NA	NA	NA	NA	NA	NA	NA	NA	NA	NA	NA	NA	NA
1010309387	1010309186	NA	1	1	Male	B	3	10	13	17	NA	NA	NA	NA	Mar-16	Jun-16	Oct-16	NA	NA	NA	NA	1	1	1	1	1	1	1	1	1	3	3	3	1	0	NA	NA	NA	NA	NA	NA	NA	NA	NA	NA	NA	NA	NA	NA
1010309388	1010309187	NA	1	1	Female	B	6	3	6	10	14	18	32	NA	Mar-16	Jun-16	Oct-16	Feb-17	Jun-17	Sep-18	NA	0	NA	NA	NA	NA	NA	NA	NA	NA	NA	NA	NA	NA	0	NA	NA	NA	NA	NA	NA	NA	NA	NA	NA	NA	NA	2	NA
1010309389	1010309188	1010309262	1	1	Female	B	6	15	18	22	26	30	45	NA	Mar-16	Jun-16	Oct-16	Feb-17	Jun-17	Sep-18	NA	0	NA	NA	NA	NA	NA	NA	NA	NA	NA	NA	NA	NA	1	1	1	1	1	1	0	1	1	3	3	3	2	2	NA
1010309390	1010309189	1010309244	1	1	Male	B	6	16	19	23	28	31	46	NA	Mar-16	Jun-16	Oct-16	Feb-17	Jun-17	Sep-18	NA	1	1	1	1	1	1	1	1	1	3	3	1	1	1	1	1	1	1	1	1	1	1	3	3	3	2	2	NA
1010309391	1010309190	NA	1	1	Male	B	2	7	11	NA	NA	NA	NA	NA	Mar-16	Jun-16	NA	NA	NA	NA	NA	1	1	1	1	1	1	1	1	1	3	3	3	1	NA	NA	NA	NA	NA	NA	NA	NA	NA	NA	NA	NA	NA	NA	NA
1010309392	1010309192	1010309264	1	1	Male	B	6	10	13	17	22	25	40	NA	Mar-16	Jun-16	Oct-16	Feb-17	Jun-17	Sep-18	NA	0	NA	NA	NA	NA	NA	NA	NA	NA	NA	NA	NA	NA	0	NA	NA	NA	NA	NA	NA	NA	NA	NA	NA	NA	NA	2	NA
1010309393	1010309193	1010309246	1	1	Female	B	3	8	11	NA	NA	NA	37	NA	Mar-16	Jun-16	NA	NA	NA	Sep-18	NA	0	NA	NA	NA	NA	NA	NA	NA	NA	NA	NA	NA	NA	NA	NA	NA	NA	NA	NA	NA	NA	NA	NA	NA	NA	NA	NA	NA
1010309394	1010309195	1010309265	1	1	Male	B	3	5	8	NA	17	NA	NA	NA	Mar-16	Jun-16	NA	Feb-17	NA	NA	NA	1	1	1	1	1	1	0	0	0	3	3	3	NA	NA	NA	NA	NA	NA	NA	NA	NA	NA	NA	NA	NA	NA	1	1
1010309395	1010309191	1010309245	1	1	Female	FU1	5	NA	1	5	9	13	28	NA	NA	Jun-16	Oct-16	Feb-17	Jun-17	Sep-18	NA	1	1	1	0	0	0	0	0	0	NA	NA	NA	NA	1	1	1	1	1	1	1	1	0	3	3	3	2	1	1
1010309396	1010309148	1010309228	1	1	Female	FU1	5	NA	0	4	9	12	27	NA	NA	Jun-16	Oct-16	Feb-17	Jun-17	Sep-18	NA	1	1	0	0	0	0	0	0	0	NA	NA	NA	NA	0	NA	NA	NA	NA	NA	NA	NA	NA	NA	NA	NA	NA	2	NA
1010309397	1010309162	1010309233	1	1	Female	FU1	2	NA	2	5	NA	NA	NA	NA	NA	Jun-16	Oct-16	NA	NA	NA	NA	0	NA	NA	NA	NA	NA	NA	NA	NA	NA	NA	NA	NA	1	1	1	1	1	1	0	1	0	1	1	1	2	NA	NA
1010309398	1010309141	1010309223	1	1	Female	FU1	5	NA	3	7	11	15	30	NA	NA	Jun-16	Oct-16	Feb-17	Jun-17	Sep-18	NA	0	NA	NA	NA	NA	NA	NA	NA	NA	NA	NA	NA	NA	0	NA	NA	NA	NA	NA	NA	NA	NA	NA	NA	NA	NA	2	NA
1010309399	1010309142	1010309224	1	1	Female	FU1	4	NA	6	10	NA	18	32	NA	NA	Jun-16	Oct-16	NA	Jun-17	Sep-18	NA	0	NA	NA	NA	NA	NA	NA	NA	NA	NA	NA	NA	NA	0	NA	NA	NA	NA	NA	NA	NA	NA	NA	NA	NA	NA	NA	NA
1010310301	1010310101	NA	1	1	Male	B	2	15	18	NA	NA	NA	NA	NA	Mar-16	Jun-16	NA	NA	NA	NA	NA	0	NA	NA	NA	NA	NA	NA	NA	NA	NA	NA	NA	NA	NA	NA	NA	NA	NA	NA	NA	NA	NA	NA	NA	NA	NA	NA	NA
1010310302	1010310102	1010310243	1	1	Female	B	4	18	21	25	NA	33	NA	NA	Mar-16	Jun-16	Oct-16	NA	Jun-17	NA	NA	0	NA	NA	NA	NA	NA	NA	NA	NA	NA	NA	NA	NA	1	1	1	1	1	1	1	1	1	3	3	1	2	NA	NA
1010310303	1010310103	NA	1	1	Male	B	2	11	14	NA	NA	NA	NA	NA	Mar-16	Jun-16	NA	NA	NA	NA	NA	0	NA	NA	NA	NA	NA	NA	NA	NA	NA	NA	NA	NA	NA	NA	NA	NA	NA	NA	NA	NA	NA	NA	NA	NA	NA	NA	NA
1010310304	1010310104	1010310201	1	1	Female	B	4	21	24	28	32	NA	NA	NA	Mar-16	Jun-16	Oct-16	Feb-17	NA	NA	NA	0	NA	NA	NA	NA	NA	NA	NA	NA	NA	NA	NA	NA	1	1	1	1	1	0	0	1	0	3	3	NA	2	2	NA
1010310305	1010310105	1010310251	1	1	Male	B	3	1	NA	8	12	NA	NA	NA	Mar-16	NA	Oct-16	Feb-17	NA	NA	NA	NA	NA	NA	NA	NA	NA	NA	NA	NA	NA	NA	NA	NA	1	1	1	1	1	1	1	1	0	3	3	3	2	2	NA
1010310306	1010310105	1010310251	1	1	Female	B	3	1	NA	8	12	NA	NA	NA	Mar-16	NA	Oct-16	Feb-17	NA	NA	NA	NA	NA	NA	NA	NA	NA	NA	NA	NA	NA	NA	NA	NA	1	1	1	1	1	1	1	1	0	3	3	3	2	2	NA
1010310307	1010310106	NA	1	1	Female	B	1	20	NA	NA	NA	NA	NA	NA	Mar-16	NA	NA	NA	NA	NA	NA	NA	NA	NA	NA	NA	NA	NA	NA	NA	NA	NA	NA	NA	NA	NA	NA	NA	NA	NA	NA	NA	NA	NA	NA	NA	NA	NA	NA
1010310308	1010310107	NA	1	1	Male	B	1	24	NA	NA	NA	NA	NA	NA	Mar-16	NA	NA	NA	NA	NA	NA	NA	NA	NA	NA	NA	NA	NA	NA	NA	NA	NA	NA	NA	NA	NA	NA	NA	NA	NA	NA	NA	NA	NA	NA	NA	NA	NA	NA
1010310309	1010310108	1010310258	1	1	Male	B	5	30	33	NA	41	45	60	NA	Mar-16	Jun-16	NA	Feb-17	Jun-17	Sep-18	NA	0	NA	NA	NA	NA	NA	NA	NA	NA	NA	NA	NA	NA	NA	NA	NA	NA	NA	NA	NA	NA	NA	NA	NA	NA	NA	2	NA
1010310310	1010310109	1010310259	1	1	Male	B	4	22	25	29	NA	NA	52	NA	Mar-16	Jun-16	Oct-16	NA	NA	Sep-18	NA	0	NA	NA	NA	NA	NA	NA	NA	NA	NA	NA	NA	NA	0	NA	NA	NA	NA	NA	NA	NA	NA	NA	NA	NA	NA	NA	NA
1010310311	1010310110	NA	1	1	Male	B	1	10	NA	NA	NA	NA	NA	NA	Mar-16	NA	NA	NA	NA	NA	NA	NA	NA	NA	NA	NA	NA	NA	NA	NA	NA	NA	NA	NA	NA	NA	NA	NA	NA	NA	NA	NA	NA	NA	NA	NA	NA	NA	NA
1010310312	1010310111	1010310202	1	1	Female	B	2	14	17	NA	NA	NA	NA	NA	Mar-16	Jun-16	NA	NA	NA	NA	NA	0	NA	NA	NA	NA	NA	NA	NA	NA	NA	NA	NA	NA	NA	NA	NA	NA	NA	NA	NA	NA	NA	NA	NA	NA	NA	NA	NA
1010310313	1010310112	1010310203	1	1	Male	B	4	8	11	15	NA	23	NA	NA	Mar-16	Jun-16	Oct-16	NA	Jun-17	NA	NA	0	NA	NA	NA	NA	NA	NA	NA	NA	NA	NA	NA	NA	1	1	1	1	1	1	0	1	1	3	3	3	1	NA	NA
1010310314	1010310113	NA	1	1	Male	B	1	4	NA	NA	NA	NA	NA	NA	Mar-16	NA	NA	NA	NA	NA	NA	NA	NA	NA	NA	NA	NA	NA	NA	NA	NA	NA	NA	NA	NA	NA	NA	NA	NA	NA	NA	NA	NA	NA	NA	NA	NA	NA	NA
1010310315	1010310114	NA	1	1	Female	B	1	16	NA	NA	NA	NA	NA	NA	Mar-16	NA	NA	NA	NA	NA	NA	NA	NA	NA	NA	NA	NA	NA	NA	NA	NA	NA	NA	NA	NA	NA	NA	NA	NA	NA	NA	NA	NA	NA	NA	NA	NA	NA	NA
1010310316	1010310115	1010310244	1	1	Male	B	6	13	16	20	24	28	43	NA	Mar-16	Jun-16	Oct-16	Feb-17	Jun-17	Sep-18	NA	0	NA	NA	NA	NA	NA	NA	NA	NA	NA	NA	NA	NA	1	1	1	1	1	1	0	0	1	3	3	3	NA	2	NA
1010310317	1010310116	NA	1	1	Male	B	3	15	18	NA	26	NA	NA	NA	Mar-16	Jun-16	NA	Feb-17	NA	NA	NA	0	NA	NA	NA	NA	NA	NA	NA	NA	NA	NA	NA	NA	NA	NA	NA	NA	NA	NA	NA	NA	NA	NA	NA	NA	NA	2	NA
1010310318	1010310117	1010310246	1	1	Female	B	3	19	22	26	NA	NA	NA	NA	Mar-16	Jun-16	Oct-16	NA	NA	NA	NA	0	NA	NA	NA	NA	NA	NA	NA	NA	NA	NA	NA	NA	1	1	1	1	1	1	1	1	1	3	3	3	2	NA	NA
1010310319	1010310118	1010310245	1	1	Male	B	2	22	25	NA	NA	NA	NA	NA	Mar-16	Jun-16	NA	NA	NA	NA	NA	0	NA	NA	NA	NA	NA	NA	NA	NA	NA	NA	NA	NA	NA	NA	NA	NA	NA	NA	NA	NA	NA	NA	NA	NA	NA	NA	NA
1010310320	1010310120	1010310205	1	1	Female	B	1	8	NA	NA	NA	NA	NA	NA	Mar-16	NA	NA	NA	NA	NA	NA	NA	NA	NA	NA	NA	NA	NA	NA	NA	NA	NA	NA	NA	NA	NA	NA	NA	NA	NA	NA	NA	NA	NA	NA	NA	NA	NA	NA
1010310321	1010310121	NA	1	1	Male	B	1	23	NA	NA	NA	NA	NA	NA	Mar-16	NA	NA	NA	NA	NA	NA	NA	NA	NA	NA	NA	NA	NA	NA	NA	NA	NA	NA	NA	NA	NA	NA	NA	NA	NA	NA	NA	NA	NA	NA	NA	NA	NA	NA
1010310322	1010310122	1010310252	1	1	Male	B	2	9	NA	16	NA	NA	NA	NA	Mar-16	NA	Oct-16	NA	NA	NA	NA	NA	NA	NA	NA	NA	NA	NA	NA	NA	NA	NA	NA	NA	0	NA	NA	NA	NA	NA	NA	NA	NA	NA	NA	NA	NA	NA	NA
1010310323	1010310123	NA	1	1	Male	B	1	18	NA	NA	NA	NA	NA	NA	Mar-16	NA	NA	NA	NA	NA	NA	NA	NA	NA	NA	NA	NA	NA	NA	NA	NA	NA	NA	NA	NA	NA	NA	NA	NA	NA	NA	NA	NA	NA	NA	NA	NA	NA	NA
1010310324	1010310124	NA	1	1	Male	B	4	6	9	NA	17	21	NA	NA	Mar-16	Jun-16	NA	Feb-17	Jun-17	NA	NA	0	NA	NA	NA	NA	NA	NA	NA	NA	NA	NA	NA	NA	NA	NA	NA	NA	NA	NA	NA	NA	NA	NA	NA	NA	NA	2	NA
1010310325	1010310125	1010310206	1	1	Female	B	5	2	5	9	13	18	NA	NA	Mar-16	Jun-16	Oct-16	Feb-17	Jun-17	NA	NA	0	NA	NA	NA	NA	NA	NA	NA	NA	NA	NA	NA	NA	0	NA	NA	NA	NA	NA	NA	NA	NA	NA	NA	NA	NA	2	NA
1010310326	1010310126	NA	1	1	Female	B	6	10	13	17	21	25	40	NA	Mar-16	Jun-16	Oct-16	Feb-17	Jun-17	Sep-18	NA	1	1	1	1	1	1	0	1	0	3	2	3	1	0	NA	NA	NA	NA	NA	NA	NA	NA	NA	NA	NA	NA	1	1
1010310327	1010310127	1010310207	1	1	Male	B	3	23	26	30	NA	NA	NA	NA	Mar-16	Jun-16	Oct-16	NA	NA	NA	NA	0	NA	NA	NA	NA	NA	NA	NA	NA	NA	NA	NA	NA	1	1	1	1	1	0	0	1	1	3	3	NA	2	NA	NA
1010310328	1010310128	1010310208	1	1	Male	B	5	22	25	29	33	37	NA	NA	Mar-16	Jun-16	Oct-16	Feb-17	Jun-17	NA	NA	0	NA	NA	NA	NA	NA	NA	NA	NA	NA	NA	NA	NA	1	1	1	1	1	0	0	1	1	3	3	NA	2	2	NA
1010310329	1010310129	1010310209	1	1	Female	B	5	6	9	13	17	21	NA	NA	Mar-16	Jun-16	Oct-16	Feb-17	Jun-17	NA	NA	0	NA	NA	NA	NA	NA	NA	NA	NA	NA	NA	NA	NA	1	NA	NA	NA	NA	NA	NA	NA	NA	NA	NA	NA	NA	2	NA
1010310330	1010310130	1010310210	1	1	Male	B	5	21	24	28	32	36	NA	NA	Mar-16	Jun-16	Oct-16	Feb-17	Jun-17	NA	NA	1	1	1	1	1	1	1	1	0	3	3	3	2	1	1	1	1	1	0	0	1	0	3	3	NA	2	2	NA
1010310331	1010310131	1010310211	1	1	Female	B	2	11	14	NA	NA	NA	NA	NA	Mar-16	Jun-16	NA	NA	NA	NA	NA	0	NA	NA	NA	NA	NA	NA	NA	NA	NA	NA	NA	NA	NA	NA	NA	NA	NA	NA	NA	NA	NA	NA	NA	NA	NA	NA	NA
1010310332	1010310132	1010310212	1	1	Female	B	1	18	NA	NA	NA	NA	NA	NA	Mar-16	NA	NA	NA	NA	NA	NA	NA	NA	NA	NA	NA	NA	NA	NA	NA	NA	NA	NA	NA	NA	NA	NA	NA	NA	NA	NA	NA	NA	NA	NA	NA	NA	NA	NA
1010310333	1010310133	NA	1	1	Female	B	1	8	NA	NA	NA	NA	NA	NA	Mar-16	NA	NA	NA	NA	NA	NA	NA	NA	NA	NA	NA	NA	NA	NA	NA	NA	NA	NA	NA	NA	NA	NA	NA	NA	NA	NA	NA	NA	NA	NA	NA	NA	NA	NA
1010310334	1010310134	NA	1	1	Female	B	1	16	NA	NA	NA	NA	NA	NA	Mar-16	NA	NA	NA	NA	NA	NA	NA	NA	NA	NA	NA	NA	NA	NA	NA	NA	NA	NA	NA	NA	NA	NA	NA	NA	NA	NA	NA	NA	NA	NA	NA	NA	NA	NA
1010310335	1010310135	1010310256	1	1	Male	B	2	20	NA	NA	NA	35	NA	NA	Mar-16	NA	NA	NA	Jun-17	NA	NA	NA	NA	NA	NA	NA	NA	NA	NA	NA	NA	NA	NA	NA	NA	NA	NA	NA	NA	NA	NA	NA	NA	NA	NA	NA	NA	NA	NA
1010310336	1010310136	1010310213	1	1	Male	B	2	1	NA	NA	NA	16	NA	NA	Mar-16	NA	NA	NA	Jun-17	NA	NA	NA	NA	NA	NA	NA	NA	NA	NA	NA	NA	NA	NA	NA	NA	NA	NA	NA	NA	NA	NA	NA	NA	NA	NA	NA	NA	NA	NA
1010310337	1010310138	1010310215	1	1	Male	B	3	7	10	14	NA	NA	NA	NA	Mar-16	Jun-16	Oct-16	NA	NA	NA	NA	0	NA	NA	NA	NA	NA	NA	NA	NA	NA	NA	NA	NA	1	1	1	1	1	1	1	1	0	3	3	3	2	NA	NA
1010310338	1010310139	1010310249	1	1	Female	B	2	20	23	NA	NA	NA	NA	NA	Mar-16	Jun-16	NA	NA	NA	NA	NA	0	NA	NA	NA	NA	NA	NA	NA	NA	NA	NA	NA	NA	NA	NA	NA	NA	NA	NA	NA	NA	NA	NA	NA	NA	NA	NA	NA
1010310339	1010310142	1010310218	1	1	Female	B	2	7	NA	14	NA	NA	NA	NA	Mar-16	NA	Oct-16	NA	NA	NA	NA	NA	NA	NA	NA	NA	NA	NA	NA	NA	NA	NA	NA	NA	1	1	1	1	1	1	1	1	1	1	3	3	1	NA	NA
1010310340	1010310144	1010310257	1	1	Female	B	2	2	NA	NA	NA	17	NA	NA	Mar-16	NA	NA	NA	Jun-17	NA	NA	NA	NA	NA	NA	NA	NA	NA	NA	NA	NA	NA	NA	NA	NA	NA	NA	NA	NA	NA	NA	NA	NA	NA	NA	NA	NA	NA	NA
1010310341	1010310145	1010310248	1	1	Male	B	2	16	19	NA	NA	NA	NA	NA	Mar-16	Jun-16	NA	NA	NA	NA	NA	0	NA	NA	NA	NA	NA	NA	NA	NA	NA	NA	NA	NA	NA	NA	NA	NA	NA	NA	NA	NA	NA	NA	NA	NA	NA	NA	NA
1010310342	1010310146	NA	1	1	Female	B	1	22	NA	NA	NA	NA	NA	NA	Mar-16	NA	NA	NA	NA	NA	NA	NA	NA	NA	NA	NA	NA	NA	NA	NA	NA	NA	NA	NA	NA	NA	NA	NA	NA	NA	NA	NA	NA	NA	NA	NA	NA	NA	NA
1010310343	1010310147	NA	1	1	Female	B	2	16	19	NA	NA	NA	NA	NA	Mar-16	Jun-16	NA	NA	NA	NA	NA	1	1	1	1	1	0	0	0	0	1	1	NA	NA	NA	NA	NA	NA	NA	NA	NA	NA	NA	NA	NA	NA	NA	NA	NA
1010310344	1010310148	1010310220	1	1	Male	B	5	8	11	15	19	23	NA	NA	Mar-16	Jun-16	Oct-16	Feb-17	Jun-17	NA	NA	1	1	0	1	1	1	0	1	1	3	1	3	1	1	1	1	1	1	1	0	1	1	3	3	3	1	1	1
1010310345	1010310149	1010310221	1	1	Female	B	1	11	NA	NA	NA	NA	NA	NA	Mar-16	NA	NA	NA	NA	NA	NA	NA	NA	NA	NA	NA	NA	NA	NA	NA	NA	NA	NA	NA	NA	NA	NA	NA	NA	NA	NA	NA	NA	NA	NA	NA	NA	NA	NA
1010310346	1010310153	1010310225	1	1	Male	B	1	14	NA	NA	NA	NA	NA	NA	Mar-16	NA	NA	NA	NA	NA	NA	NA	NA	NA	NA	NA	NA	NA	NA	NA	NA	NA	NA	NA	NA	NA	NA	NA	NA	NA	NA	NA	NA	NA	NA	NA	NA	NA	NA
1010310347	1010310154	1010310226	1	1	Female	B	1	5	NA	NA	NA	NA	NA	NA	Mar-16	NA	NA	NA	NA	NA	NA	NA	NA	NA	NA	NA	NA	NA	NA	NA	NA	NA	NA	NA	NA	NA	NA	NA	NA	NA	NA	NA	NA	NA	NA	NA	NA	NA	NA
1010310348	1010310155	1010310247	1	1	Female	B	4	12	15	NA	23	27	NA	NA	Mar-16	Jun-16	NA	Feb-17	Jun-17	NA	NA	0	NA	NA	NA	NA	NA	NA	NA	NA	NA	NA	NA	NA	NA	NA	NA	NA	NA	NA	NA	NA	NA	NA	NA	NA	NA	2	NA
1010310349	1010310156	1010310227	1	1	Male	B	5	7	10	14	18	22	NA	NA	Mar-16	Jun-16	Oct-16	Feb-17	Jun-17	NA	NA	0	NA	NA	NA	NA	NA	NA	NA	NA	NA	NA	NA	NA	1	NA	NA	NA	NA	NA	NA	NA	NA	NA	NA	NA	NA	2	NA
1010310350	1010310157	1010310228	1	1	Female	B	5	11	13	17	21	26	NA	NA	Mar-16	Jun-16	Oct-16	Feb-17	Jun-17	NA	NA	0	NA	NA	NA	NA	NA	NA	NA	NA	NA	NA	NA	NA	0	NA	NA	NA	NA	NA	NA	NA	NA	NA	NA	NA	NA	2	NA
1010310351	1010310159	1010310230	1	1	Female	B	5	5	8	12	16	20	NA	NA	Mar-16	Jun-16	Oct-16	Feb-17	Jun-17	NA	NA	0	NA	NA	NA	NA	NA	NA	NA	NA	NA	NA	NA	NA	1	1	1	1	1	1	0	1	1	3	3	3	1	2	NA
1010310352	1010310162	1010310233	1	1	Male	B	5	20	23	27	31	35	NA	NA	Mar-16	Jun-16	Oct-16	Feb-17	Jun-17	NA	NA	0	NA	NA	NA	NA	NA	NA	NA	NA	NA	NA	NA	NA	1	NA	NA	NA	NA	NA	NA	NA	NA	NA	NA	NA	NA	2	NA
1010310353	1010310163	1010310234	1	1	Male	B	6	5	8	11	16	20	34	NA	Mar-16	Jun-16	Oct-16	Feb-17	Jun-17	Sep-18	NA	0	NA	NA	NA	NA	NA	NA	NA	NA	NA	NA	NA	NA	0	NA	NA	NA	NA	NA	NA	NA	NA	NA	NA	NA	NA	2	NA
1010310354	1010310165	1010310236	1	1	Male	B	5	5	8	12	16	20	NA	NA	Mar-16	Jun-16	Oct-16	Feb-17	Jun-17	NA	NA	0	NA	NA	NA	NA	NA	NA	NA	NA	NA	NA	NA	NA	0	NA	NA	NA	NA	NA	NA	NA	NA	NA	NA	NA	NA	2	NA
1010310355	1010310166	1010310237	1	1	Male	B	5	11	14	18	22	26	NA	NA	Mar-16	Jun-16	Oct-16	Feb-17	Jun-17	NA	NA	0	NA	NA	NA	NA	NA	NA	NA	NA	NA	NA	NA	NA	0	NA	NA	NA	NA	NA	NA	NA	NA	NA	NA	NA	NA	2	NA
1010310358	1010310169	1010310240	1	1	Female	B	5	22	24	28	32	37	NA	NA	Mar-16	Jun-16	Oct-16	Feb-17	Jun-17	NA	NA	0	NA	NA	NA	NA	NA	NA	NA	NA	NA	NA	NA	NA	1	NA	NA	NA	NA	NA	NA	NA	NA	NA	NA	NA	NA	2	NA
1010310359	1010310170	1010310241	1	1	Female	B	4	11	14	18	NA	26	NA	NA	Mar-16	Jun-16	Oct-16	NA	Jun-17	NA	NA	0	NA	NA	NA	NA	NA	NA	NA	NA	NA	NA	NA	NA	0	NA	NA	NA	NA	NA	NA	NA	NA	NA	NA	NA	NA	NA	NA
1010310360	1010310171	1010310242	1	1	Male	B	5	17	20	24	28	32	NA	NA	Mar-16	Jun-16	Oct-16	Feb-17	Jun-17	NA	NA	1	1	1	1	1	0	0	1	1	3	3	NA	2	0	NA	NA	NA	NA	NA	NA	NA	NA	NA	NA	NA	NA	2	NA
1010310361	1010310141	1010310217	1	1	Female	FU1	4	NA	2	NA	10	14	29	NA	NA	Jun-16	NA	Feb-17	Jun-17	Sep-18	NA	0	NA	NA	NA	NA	NA	NA	NA	NA	NA	NA	NA	NA	NA	NA	NA	NA	NA	NA	NA	NA	NA	NA	NA	NA	NA	1	1
1010310362	1010310152	1010310224	1	1	Male	FU1	4	NA	1	5	9	NA	28	NA	NA	Jun-16	Oct-16	Feb-17	NA	Sep-18	NA	1	1	1	0	0	0	0	0	0	NA	NA	NA	NA	1	1	1	1	1	1	0	1	0	3	3	3	2	2	NA
1010310363	1010310140	1010310216	1	1	Female	FU1	5	NA	0	4	8	13	27	NA	NA	Jun-16	Oct-16	Feb-17	Jun-17	Sep-18	NA	1	1	1	0	0	0	0	0	0	NA	NA	NA	NA	1	1	1	1	1	1	0	1	0	3	3	3	2	NA	NA
1010310364	1010310164	1010310235	1	1	Female	FU1	3	NA	3	7	11	NA	NA	NA	NA	Jun-16	Oct-16	Feb-17	NA	NA	NA	0	NA	NA	NA	NA	NA	NA	NA	NA	NA	NA	NA	NA	1	1	1	1	1	1	0	1	0	1	1	1	2	2	NA
1010310365	1010310161	1010310232	1	1	Female	FU1	4	NA	2	6	10	15	NA	NA	NA	Jun-16	Oct-16	Feb-17	Jun-17	NA	NA	0	NA	NA	NA	NA	NA	NA	NA	NA	NA	NA	NA	NA	0	NA	NA	NA	NA	NA	NA	NA	NA	NA	NA	NA	NA	2	NA
1010310366	1010310128	1010310208	1	1	Female	FU2	3	NA	NA	3	7	11	NA	NA	NA	NA	Oct-16	Feb-17	Jun-17	NA	NA	NA	NA	NA	NA	NA	NA	NA	NA	NA	NA	NA	NA	NA	1	1	1	0	0	0	0	0	0	2	NA	NA	NA	2	NA
1010310367	1010310160	1010310231	1	1	Female	FU2	3	NA	NA	1	5	9	NA	NA	NA	NA	Oct-16	Feb-17	Jun-17	NA	NA	NA	NA	NA	NA	NA	NA	NA	NA	NA	NA	NA	NA	NA	0	NA	NA	NA	NA	NA	NA	NA	NA	NA	NA	NA	NA	2	NA
1010310368	1010310158	1010310229	1	1	Female	FU2	3	NA	NA	3	7	11	NA	NA	NA	NA	Oct-16	Feb-17	Jun-17	NA	NA	NA	NA	NA	NA	NA	NA	NA	NA	NA	NA	NA	NA	NA	1	NA	NA	NA	NA	NA	NA	NA	NA	NA	NA	NA	NA	2	NA
1010310369	1010310150	1010310222	1	1	Female	FU3	3	NA	NA	NA	6	10	25	NA	NA	NA	NA	Feb-17	Jun-17	Sep-18	NA	NA	NA	NA	NA	NA	NA	NA	NA	NA	NA	NA	NA	NA	NA	NA	NA	NA	NA	NA	NA	NA	NA	NA	NA	NA	NA	2	NA
1010310370	1010310169	NA	1	1	Male	FU3	2	NA	NA	NA	1	5	NA	NA	NA	NA	NA	Feb-17	Jun-17	NA	NA	NA	NA	NA	NA	NA	NA	NA	NA	NA	NA	NA	NA	NA	NA	NA	NA	NA	NA	NA	NA	NA	NA	NA	NA	NA	NA	NA	NA
1010310371	1010310119	NA	1	1	Female	FU3	2	NA	NA	NA	7	11	NA	NA	NA	NA	NA	Feb-17	Jun-17	NA	NA	NA	NA	NA	NA	NA	NA	NA	NA	NA	NA	NA	NA	NA	NA	NA	NA	NA	NA	NA	NA	NA	NA	NA	NA	NA	NA	1	1
1010310372	1010310174	1010310255	1	1	Male	FU4	1	NA	NA	NA	NA	3	NA	NA	NA	NA	NA	NA	Jun-17	NA	NA	NA	NA	NA	NA	NA	NA	NA	NA	NA	NA	NA	NA	NA	NA	NA	NA	NA	NA	NA	NA	NA	NA	NA	NA	NA	NA	NA	NA
1010310373	1010310135	1010310256	1	1	Female	FU4	1	NA	NA	NA	NA	1	NA	NA	NA	NA	NA	NA	Jun-17	NA	NA	NA	NA	NA	NA	NA	NA	NA	NA	NA	NA	NA	NA	NA	NA	NA	NA	NA	NA	NA	NA	NA	NA	NA	NA	NA	NA	NA	NA
1010310374	1010310129	1010310209	1	1	Female	FU4	1	NA	NA	NA	NA	3	NA	NA	NA	NA	NA	NA	Jun-17	NA	NA	NA	NA	NA	NA	NA	NA	NA	NA	NA	NA	NA	NA	NA	NA	NA	NA	NA	NA	NA	NA	NA	NA	NA	NA	NA	NA	NA	NA
1010310375	1010310161	1010310232	1	1	Male	FU4	1	NA	NA	NA	NA	0	NA	NA	NA	NA	NA	NA	Jun-17	NA	NA	NA	NA	NA	NA	NA	NA	NA	NA	NA	NA	NA	NA	NA	NA	NA	NA	NA	NA	NA	NA	NA	NA	NA	NA	NA	NA	NA	NA
1010310384	1010310126	NA	1	1	Male	FU5	1	NA	NA	NA	NA	NA	17	NA	NA	NA	NA	NA	NA	Sep-18	NA	NA	NA	NA	NA	NA	NA	NA	NA	NA	NA	NA	NA	NA	NA	NA	NA	NA	NA	NA	NA	NA	NA	NA	NA	NA	NA	NA	NA
1010310385	1010310151	1010310223	1	1	Female	FU5	1	NA	NA	NA	NA	NA	7	NA	NA	NA	NA	NA	NA	Sep-18	NA	NA	NA	NA	NA	NA	NA	NA	NA	NA	NA	NA	NA	NA	NA	NA	NA	NA	NA	NA	NA	NA	NA	NA	NA	NA	NA	NA	NA
1010411301	1010411101	1010411201	1	1	Female	B	5	18	21	25	29	33	NA	NA	Mar-16	Jun-16	Oct-16	Feb-17	Jun-17	NA	NA	1	1	1	1	1	1	1	0	0	3	3	3	NA	1	1	1	1	1	1	0	0	1	3	3	3	NA	1	1
1010411302	1010411103	NA	1	1	Female	B	6	5	8	12	16	20	34	NA	Mar-16	Jun-16	Oct-16	Feb-17	Jun-17	Sep-18	NA	0	NA	NA	NA	NA	NA	NA	NA	NA	NA	NA	NA	NA	1	1	1	1	1	1	0	0	0	3	3	3	NA	2	NA
1010411303	1010411104	1010411203	1	1	Female	B	5	2	5	9	13	17	NA	NA	Mar-16	Jun-16	Oct-16	Feb-17	Jun-17	NA	NA	NA	NA	NA	NA	NA	NA	NA	NA	NA	NA	NA	NA	NA	1	1	1	1	1	1	1	1	0	3	3	3	2	2	NA
1010411304	1010411104	1010411236	1	1	Male	B	5	15	17	21	25	30	NA	NA	Mar-16	Jun-16	Oct-16	Feb-17	Jun-17	NA	NA	1	0	0	1	0	1	0	1	1	3	NA	3	1	1	1	1	1	1	1	0	1	1	3	3	3	1	1	1
1010411305	1010411105	1010411231	1	1	Female	B	4	21	NA	28	32	36	NA	NA	Mar-16	NA	Oct-16	Feb-17	Jun-17	NA	NA	1	1	1	1	1	1	1	1	1	2	2	2	2	1	1	1	1	1	1	0	1	0	3	3	2	2	1	1
1010411306	1010411106	1010411235	1	1	Male	B	5	22	25	29	33	NA	52	NA	Mar-16	Jun-16	Oct-16	Feb-17	NA	Sep-18	NA	0	NA	NA	NA	NA	NA	NA	NA	NA	NA	NA	NA	NA	0	NA	NA	NA	NA	NA	NA	NA	NA	NA	NA	NA	NA	2	NA
1010411307	1010411108	1010411206	1	1	Male	B	5	17	20	24	28	32	NA	NA	Mar-16	Jun-16	Oct-16	Feb-17	Jun-17	NA	NA	1	1	1	1	1	1	1	1	1	3	3	1	2	1	1	1	1	1	0	0	NA	0	3	3	NA	NA	1	1
1010411308	1010411109	NA	1	1	Female	B	6	5	8	11	16	20	34	NA	Mar-16	Jun-16	Oct-16	Feb-17	Jun-17	Sep-18	NA	1	1	1	1	1	1	1	0	0	3	3	3	NA	1	1	1	1	1	1	0	1	1	3	3	3	1	1	1
1010411309	1010411111	1010411208	1	1	Male	B	6	18	21	25	29	33	48	NA	Mar-16	Jun-16	Oct-16	Feb-17	Jun-17	Sep-18	NA	NA	NA	NA	NA	NA	NA	NA	NA	NA	NA	NA	NA	NA	0	NA	NA	NA	NA	NA	NA	NA	NA	NA	NA	NA	NA	2	NA
1010411310	1010411112	1010411230	1	1	Male	B	6	23	26	30	34	38	53	NA	Mar-16	Jun-16	Oct-16	Feb-17	Jun-17	Sep-18	NA	0	NA	NA	NA	NA	NA	NA	NA	NA	NA	NA	NA	NA	0	NA	NA	NA	NA	NA	NA	NA	NA	NA	NA	NA	NA	2	NA
1010411311	1010411113	1010411209	1	1	Male	B	2	6	9	NA	NA	NA	NA	NA	Mar-16	Jun-16	NA	NA	NA	NA	NA	NA	NA	NA	NA	NA	NA	NA	NA	NA	NA	NA	NA	NA	NA	NA	NA	NA	NA	NA	NA	NA	NA	NA	NA	NA	NA	NA	NA
1010411312	1010411114	NA	1	1	Female	B	1	15	NA	NA	NA	NA	NA	NA	Mar-16	NA	NA	NA	NA	NA	NA	NA	NA	NA	NA	NA	NA	NA	NA	NA	NA	NA	NA	NA	NA	NA	NA	NA	NA	NA	NA	NA	NA	NA	NA	NA	NA	NA	NA
1010411313	1010411115	1010411210	1	1	Female	B	5	7	10	14	18	NA	37	NA	Mar-16	Jun-16	Oct-16	Feb-17	NA	Sep-18	NA	1	0	0	1	1	1	0	1	1	3	1	3	1	1	1	1	1	1	1	0	1	1	3	3	3	2	1	1
1010411314	1010411117	NA	1	1	Female	B	5	10	NA	17	21	25	40	NA	Mar-16	NA	Oct-16	Feb-17	Jun-17	Sep-18	NA	0	NA	NA	NA	NA	NA	NA	NA	NA	NA	NA	NA	NA	0	NA	NA	NA	NA	NA	NA	NA	NA	NA	NA	NA	NA	1	1
1010411315	1010411118	1010411233	1	1	Female	B	5	11	14	18	22	26	NA	NA	Mar-16	Jun-16	Oct-16	Feb-17	Jun-17	NA	NA	0	NA	NA	NA	NA	NA	NA	NA	NA	NA	NA	NA	NA	1	1	1	1	1	1	0	1	1	3	3	3	2	2	NA
1010411316	1010411119	1010411212	1	1	Male	B	2	10	13	NA	NA	NA	NA	NA	Mar-16	Jun-16	NA	NA	NA	NA	NA	0	NA	NA	NA	NA	NA	NA	NA	NA	NA	NA	NA	NA	NA	NA	NA	NA	NA	NA	NA	NA	NA	NA	NA	NA	NA	NA	NA
1010411317	1010411121	1010411214	1	1	Female	B	5	6	9	13	17	21	NA	NA	Mar-16	Jun-16	Oct-16	Feb-17	Jun-17	NA	NA	1	1	0	1	1	1	0	1	1	3	1	3	1	0	NA	NA	NA	NA	NA	NA	NA	NA	NA	NA	NA	NA	1	1
1010411318	1010411122	NA	1	1	Male	B	3	16	NA	NA	NA	31	46	NA	Mar-16	NA	NA	NA	Jun-17	Sep-18	NA	NA	NA	NA	NA	NA	NA	NA	NA	NA	NA	NA	NA	NA	NA	NA	NA	NA	NA	NA	NA	NA	NA	NA	NA	NA	NA	NA	NA
1010411319	1010411123	1010411215	1	1	Male	B	6	14	16	20	24	29	43	NA	Mar-16	Jun-16	Oct-16	Feb-17	Jun-17	Sep-18	NA	0	NA	NA	NA	NA	NA	NA	NA	NA	NA	NA	NA	NA	0	NA	NA	NA	NA	NA	NA	NA	NA	NA	NA	NA	NA	2	NA
1010411320	1010411124	1010411216	1	1	Female	B	6	3	6	10	14	18	33	NA	Mar-16	Jun-16	Oct-16	Feb-17	Jun-17	Sep-18	NA	0	NA	NA	NA	NA	NA	NA	NA	NA	NA	NA	NA	NA	1	NA	NA	NA	NA	NA	NA	NA	NA	NA	NA	NA	NA	2	NA
1010411321	1010411124	NA	1	1	Male	B	5	15	18	21	26	30	NA	NA	Mar-16	Jun-16	Oct-16	Feb-17	Jun-17	NA	NA	0	NA	NA	NA	NA	NA	NA	NA	NA	NA	NA	NA	NA	1	NA	NA	NA	NA	NA	NA	NA	NA	NA	NA	NA	NA	2	NA
1010411322	1010411125	1010411224	1	1	Male	B	6	9	12	16	20	24	39	NA	Mar-16	Jun-16	Oct-16	Feb-17	Jun-17	Sep-18	NA	0	NA	NA	NA	NA	NA	NA	NA	NA	NA	NA	NA	NA	1	NA	NA	NA	NA	NA	NA	NA	NA	NA	NA	NA	NA	2	NA
1010411323	1010411126	NA	1	1	Male	B	1	24	NA	NA	NA	NA	NA	NA	Mar-16	NA	NA	NA	NA	NA	NA	NA	NA	NA	NA	NA	NA	NA	NA	NA	NA	NA	NA	NA	NA	NA	NA	NA	NA	NA	NA	NA	NA	NA	NA	NA	NA	NA	NA
1010411324	1010411127	1010411225	1	1	Female	B	6	11	14	18	22	26	41	NA	Mar-16	Jun-16	Oct-16	Feb-17	Jun-17	Sep-18	NA	0	NA	NA	NA	NA	NA	NA	NA	NA	NA	NA	NA	NA	1	NA	NA	NA	NA	NA	NA	NA	NA	NA	NA	NA	NA	2	NA
1010411325	1010411128	1010411217	1	1	Male	B	6	18	21	25	29	33	48	NA	Mar-16	Jun-16	Oct-16	Feb-17	Jun-17	Sep-18	NA	0	NA	NA	NA	NA	NA	NA	NA	NA	NA	NA	NA	NA	0	NA	NA	NA	NA	NA	NA	NA	NA	NA	NA	NA	NA	2	NA
1010411326	1010411129	NA	1	1	Male	B	4	17	30	NA	NA	42	56	NA	Mar-16	Jun-16	NA	NA	Jun-17	Sep-18	NA	0	NA	NA	NA	NA	NA	NA	NA	NA	NA	NA	NA	NA	NA	NA	NA	NA	NA	NA	NA	NA	NA	NA	NA	NA	NA	NA	NA
1010411327	1010411130	1010411232	1	1	Female	B	5	22	NA	29	33	37	52	NA	Mar-16	NA	Oct-16	Feb-17	Jun-17	Sep-18	NA	NA	NA	NA	NA	NA	NA	NA	NA	NA	NA	NA	NA	NA	0	NA	NA	NA	NA	NA	NA	NA	NA	NA	NA	NA	NA	2	NA
1010411328	1010411131	1010411218	1	1	Female	B	6	6	9	13	17	21	36	NA	Mar-16	Jun-16	Oct-16	Feb-17	Jun-17	Sep-18	NA	0	NA	NA	NA	NA	NA	NA	NA	NA	NA	NA	NA	NA	0	NA	NA	NA	NA	NA	NA	NA	NA	NA	NA	NA	NA	2	NA
1010411329	1010411132	1010411219	1	1	Male	B	2	6	9	NA	NA	NA	NA	NA	Mar-16	Jun-16	NA	NA	NA	NA	NA	0	NA	NA	NA	NA	NA	NA	NA	NA	NA	NA	NA	NA	NA	NA	NA	NA	NA	NA	NA	NA	NA	NA	NA	NA	NA	NA	NA
1010411330	1010411133	NA	1	1	Male	B	1	13	NA	NA	NA	NA	NA	NA	Mar-16	NA	NA	NA	NA	NA	NA	NA	NA	NA	NA	NA	NA	NA	NA	NA	NA	NA	NA	NA	NA	NA	NA	NA	NA	NA	NA	NA	NA	NA	NA	NA	NA	NA	NA
1010411331	1010411134	NA	1	1	Male	B	5	17	20	NA	28	32	47	NA	Mar-16	Jun-16	NA	Feb-17	Jun-17	Sep-18	NA	0	NA	NA	NA	NA	NA	NA	NA	NA	NA	NA	NA	NA	NA	NA	NA	NA	NA	NA	NA	NA	NA	NA	NA	NA	NA	2	NA
1010411332	1010411135	1010411227	1	1	Female	B	2	22	25	NA	NA	NA	NA	NA	Mar-16	Jun-16	NA	NA	NA	NA	NA	0	NA	NA	NA	NA	NA	NA	NA	NA	NA	NA	NA	NA	NA	NA	NA	NA	NA	NA	NA	NA	NA	NA	NA	NA	NA	NA	NA
1010411333	1010411136	1010411226	1	1	Female	B	4	21	24	28	NA	36	NA	NA	Mar-16	Jun-16	Oct-16	NA	Jun-17	NA	NA	0	NA	NA	NA	NA	NA	NA	NA	NA	NA	NA	NA	NA	1	NA	NA	NA	NA	NA	NA	NA	NA	NA	NA	NA	NA	NA	NA
1010411334	1010411137	1010411210	1	1	Male	B	6	9	12	16	20	24	39	NA	Mar-16	Jun-16	Oct-16	Feb-17	Jun-17	Sep-18	NA	0	NA	NA	NA	NA	NA	NA	NA	NA	NA	NA	NA	NA	0	NA	NA	NA	NA	NA	NA	NA	NA	NA	NA	NA	NA	2	NA
1010411335	1010411139	NA	1	1	Female	B	1	3	NA	NA	NA	NA	NA	NA	Mar-16	NA	NA	NA	NA	NA	NA	NA	NA	NA	NA	NA	NA	NA	NA	NA	NA	NA	NA	NA	NA	NA	NA	NA	NA	NA	NA	NA	NA	NA	NA	NA	NA	NA	NA
1010411336	1010411140	1010411234	1	1	Male	B	6	11	14	18	22	26	41	NA	Mar-16	Jun-16	Oct-16	Feb-17	Jun-17	Sep-18	NA	0	NA	NA	NA	NA	NA	NA	NA	NA	NA	NA	NA	NA	1	1	1	1	1	1	0	1	0	3	3	3	2	NA	NA
1010411337	1010411141	1010411228	1	1	Female	B	2	12	15	NA	NA	NA	NA	NA	Mar-16	Jun-16	NA	NA	NA	NA	NA	0	NA	NA	NA	NA	NA	NA	NA	NA	NA	NA	NA	NA	NA	NA	NA	NA	NA	NA	NA	NA	NA	NA	NA	NA	NA	NA	NA
1010411338	1010411142	1010411229	1	1	Female	B	3	23	26	NA	NA	NA	52	NA	Mar-16	Jun-16	NA	NA	NA	Sep-18	NA	0	NA	NA	NA	NA	NA	NA	NA	NA	NA	NA	NA	NA	NA	NA	NA	NA	NA	NA	NA	NA	NA	NA	NA	NA	NA	NA	NA
1010411339	1010411143	1010411223	1	1	Female	B	3	18	21	NA	29	NA	NA	NA	Mar-16	Jun-16	NA	Feb-17	NA	NA	NA	0	NA	NA	NA	NA	NA	NA	NA	NA	NA	NA	NA	NA	NA	NA	NA	NA	NA	NA	NA	NA	NA	NA	NA	NA	NA	NA	NA
1010411340	1010411120	1010411213	1	1	Female	FU1	5	NA	3	7	11	15	30	NA	NA	Jun-16	Oct-16	Feb-17	Jun-17	Sep-18	NA	1	1	1	1	1	1	0	0	1	2	1	2	NA	0	NA	NA	NA	NA	NA	NA	NA	NA	NA	NA	NA	NA	2	NA
1010411341	1010411102	1010411202	1	1	Male	FU3	3	NA	NA	NA	13	18	32	NA	NA	NA	NA	Feb-17	Jun-17	Sep-18	NA	NA	NA	NA	NA	NA	NA	NA	NA	NA	NA	NA	NA	NA	NA	NA	NA	NA	NA	NA	NA	NA	NA	NA	NA	NA	NA	2	NA
1010411342	1010411110	NA	1	1	Female	FU2	3	NA	NA	4	8	12	NA	NA	NA	NA	Oct-16	Feb-17	Jun-17	NA	NA	NA	NA	NA	NA	NA	NA	NA	NA	NA	NA	NA	NA	NA	1	NA	NA	NA	NA	NA	NA	NA	NA	NA	NA	NA	NA	2	NA
1010411343	1010411138	1010411221	1	1	Male	FU2	1	NA	NA	7	NA	NA	NA	NA	NA	NA	Oct-16	NA	NA	NA	NA	NA	NA	NA	NA	NA	NA	NA	NA	NA	NA	NA	NA	NA	0	NA	NA	NA	NA	NA	NA	NA	NA	NA	NA	NA	NA	NA	NA
1010411344	1010411138	1010411222	1	1	Female	FU2	2	NA	NA	1	5	NA	NA	NA	NA	NA	Oct-16	Feb-17	NA	NA	NA	NA	NA	NA	NA	NA	NA	NA	NA	NA	NA	NA	NA	NA	0	NA	NA	NA	NA	NA	NA	NA	NA	NA	NA	NA	NA	2	NA
1010411345	1010411116	1010411211	1	1	Female	FU4	1	NA	NA	NA	NA	9	NA	NA	NA	NA	NA	NA	Jun-17	NA	NA	NA	NA	NA	NA	NA	NA	NA	NA	NA	NA	NA	NA	NA	NA	NA	NA	NA	NA	NA	NA	NA	NA	NA	NA	NA	NA	NA	NA
1010411346	1010411127	1010411225	1	1	Female	FU4	2	NA	NA	NA	NA	2	17	NA	NA	NA	NA	NA	Jun-17	Sep-18	NA	NA	NA	NA	NA	NA	NA	NA	NA	NA	NA	NA	NA	NA	NA	NA	NA	NA	NA	NA	NA	NA	NA	NA	NA	NA	NA	NA	NA
1010411347	1010411144	NA	1	1	Female	FU5	1	NA	NA	NA	NA	NA	8	NA	NA	NA	NA	NA	NA	Sep-18	NA	NA	NA	NA	NA	NA	NA	NA	NA	NA	NA	NA	NA	NA	NA	NA	NA	NA	NA	NA	NA	NA	NA	NA	NA	NA	NA	NA	NA
1010411348	1010411145	NA	1	1	Male	FU5	1	NA	NA	NA	NA	NA	4	NA	NA	NA	NA	NA	NA	Sep-18	NA	NA	NA	NA	NA	NA	NA	NA	NA	NA	NA	NA	NA	NA	NA	NA	NA	NA	NA	NA	NA	NA	NA	NA	NA	NA	NA	NA	NA
1010411349	1010411146	NA	1	1	Male	FU5	1	NA	NA	NA	NA	NA	1	NA	NA	NA	NA	NA	NA	Sep-18	NA	NA	NA	NA	NA	NA	NA	NA	NA	NA	NA	NA	NA	NA	NA	NA	NA	NA	NA	NA	NA	NA	NA	NA	NA	NA	NA	NA	NA
1010411350	1010411123	1010411215	1	1	Female	FU5	1	NA	NA	NA	NA	NA	13	NA	NA	NA	NA	NA	NA	Sep-18	NA	NA	NA	NA	NA	NA	NA	NA	NA	NA	NA	NA	NA	NA	NA	NA	NA	NA	NA	NA	NA	NA	NA	NA	NA	NA	NA	NA	NA
1010411351	1010411147	NA	1	1	Male	FU5	1	NA	NA	NA	NA	NA	9	NA	NA	NA	NA	NA	NA	Sep-18	NA	NA	NA	NA	NA	NA	NA	NA	NA	NA	NA	NA	NA	NA	NA	NA	NA	NA	NA	NA	NA	NA	NA	NA	NA	NA	NA	NA	NA
1010411352	1010411131	1010411218	1	1	Male	FU5	1	NA	NA	NA	NA	NA	29	NA	NA	NA	NA	NA	NA	Sep-18	NA	NA	NA	NA	NA	NA	NA	NA	NA	NA	NA	NA	NA	NA	NA	NA	NA	NA	NA	NA	NA	NA	NA	NA	NA	NA	NA	NA	NA
1010411353	1010411149	NA	1	1	Male	FU5	1	NA	NA	NA	NA	NA	19	NA	NA	NA	NA	NA	NA	Sep-18	NA	NA	NA	NA	NA	NA	NA	NA	NA	NA	NA	NA	NA	NA	NA	NA	NA	NA	NA	NA	NA	NA	NA	NA	NA	NA	NA	NA	NA
1010411354	1010411130	1010411232	1	1	Male	FU5	1	NA	NA	NA	NA	NA	5	NA	NA	NA	NA	NA	NA	Sep-18	NA	NA	NA	NA	NA	NA	NA	NA	NA	NA	NA	NA	NA	NA	NA	NA	NA	NA	NA	NA	NA	NA	NA	NA	NA	NA	NA	NA	NA
1010411355	1010411150	NA	1	1	Male	FU5	1	NA	NA	NA	NA	NA	2	NA	NA	NA	NA	NA	NA	Sep-18	NA	NA	NA	NA	NA	NA	NA	NA	NA	NA	NA	NA	NA	NA	NA	NA	NA	NA	NA	NA	NA	NA	NA	NA	NA	NA	NA	NA	NA
1010412301	1010412101	1010412201	1	1	Female	B	6	8	11	15	19	23	38	NA	Mar-16	Jun-16	Oct-16	Feb-17	Jun-17	Sep-18	NA	0	NA	NA	NA	NA	NA	NA	NA	NA	NA	NA	NA	NA	0	NA	NA	NA	NA	NA	NA	NA	NA	NA	NA	NA	NA	2	NA
1010412302	1010412102	1010412203	1	1	Female	B	3	5	9	NA	NA	NA	35	NA	Mar-16	Jun-16	NA	NA	NA	Sep-18	NA	0	NA	NA	NA	NA	NA	NA	NA	NA	NA	NA	NA	NA	NA	NA	NA	NA	NA	NA	NA	NA	NA	NA	NA	NA	NA	NA	NA
1010412304	1010412103	1010412291	1	1	Male	B	6	23	26	30	34	38	53	NA	Mar-16	Jun-16	Oct-16	Feb-17	Jun-17	Sep-18	NA	0	NA	NA	NA	NA	NA	NA	NA	NA	NA	NA	NA	NA	0	NA	NA	NA	NA	NA	NA	NA	NA	NA	NA	NA	NA	2	NA
1010412305	1010412104	1010412203	1	1	Male	B	3	4	NA	11	NA	NA	34	NA	Mar-16	NA	Oct-16	NA	NA	Sep-18	NA	NA	NA	NA	NA	NA	NA	NA	NA	NA	NA	NA	NA	NA	NA	NA	NA	NA	NA	NA	NA	NA	NA	NA	NA	NA	NA	NA	NA
1010412306	1010412105	1010412204	1	1	Male	B	5	17	20	24	NA	32	47	NA	Mar-16	Jun-16	Oct-16	NA	Jun-17	Sep-18	NA	1	1	1	1	1	0	0	0	0	1	1	NA	NA	0	NA	NA	NA	NA	NA	NA	NA	NA	NA	NA	NA	NA	NA	NA
1010412307	1010412106	1010412293	1	1	Female	B	4	24	27	NA	NA	39	54	NA	Mar-16	Jun-16	NA	NA	Jun-17	Sep-18	NA	0	NA	NA	NA	NA	NA	NA	NA	NA	NA	NA	NA	NA	NA	NA	NA	NA	NA	NA	NA	NA	NA	NA	NA	NA	NA	NA	NA
1010412308	1010412107	1010412205	1	1	Male	B	4	14	17	NA	NA	29	43	NA	Mar-16	Jun-16	NA	NA	Jun-17	Sep-18	NA	1	1	1	1	1	1	0	0	0	1	1	1	NA	NA	NA	NA	NA	NA	NA	NA	NA	NA	NA	NA	NA	NA	NA	NA
1010412309	1010412108	1010412206	1	1	Female	B	2	12	NA	NA	NA	NA	42	NA	Mar-16	NA	NA	NA	NA	Sep-18	NA	NA	NA	NA	NA	NA	NA	NA	NA	NA	NA	NA	NA	NA	NA	NA	NA	NA	NA	NA	NA	NA	NA	NA	NA	NA	NA	NA	NA
1010412310	1010412109	1010412207	1	1	Male	B	2	21	NA	NA	NA	NA	51	NA	Mar-16	NA	NA	NA	NA	Sep-18	NA	NA	NA	NA	NA	NA	NA	NA	NA	NA	NA	NA	NA	NA	NA	NA	NA	NA	NA	NA	NA	NA	NA	NA	NA	NA	NA	NA	NA
1010412311	1010412109	1010412207	1	1	Male	B	2	0	NA	NA	NA	NA	30	NA	Mar-16	NA	NA	NA	NA	Sep-18	NA	NA	NA	NA	NA	NA	NA	NA	NA	NA	NA	NA	NA	NA	NA	NA	NA	NA	NA	NA	NA	NA	NA	NA	NA	NA	NA	NA	NA
1010412312	1010412110	1010412208	1	1	Male	B	2	4	7	NA	NA	NA	NA	NA	Mar-16	Jun-16	NA	NA	NA	NA	NA	0	NA	NA	NA	NA	NA	NA	NA	NA	NA	NA	NA	NA	NA	NA	NA	NA	NA	NA	NA	NA	NA	NA	NA	NA	NA	NA	NA
1010412313	1010412111	NA	1	1	Male	B	2	9	NA	NA	NA	24	NA	NA	Mar-16	NA	NA	NA	Jun-17	NA	NA	NA	NA	NA	NA	NA	NA	NA	NA	NA	NA	NA	NA	NA	NA	NA	NA	NA	NA	NA	NA	NA	NA	NA	NA	NA	NA	NA	NA
1010412314	1010412113	1010412210	1	1	Female	B	3	19	NA	NA	NA	34	30	NA	Mar-16	NA	NA	NA	Jun-17	Sep-18	NA	NA	NA	NA	NA	NA	NA	NA	NA	NA	NA	NA	NA	NA	NA	NA	NA	NA	NA	NA	NA	NA	NA	NA	NA	NA	NA	NA	NA
1010412315	1010412114	NA	1	1	Female	B	1	12	NA	NA	NA	NA	NA	NA	Mar-16	NA	NA	NA	NA	NA	NA	NA	NA	NA	NA	NA	NA	NA	NA	NA	NA	NA	NA	NA	NA	NA	NA	NA	NA	NA	NA	NA	NA	NA	NA	NA	NA	NA	NA
1010412316	1010412115	1010412211	1	1	Female	B	2	4	7	NA	NA	NA	NA	NA	Mar-16	Jun-16	NA	NA	NA	NA	NA	0	NA	NA	NA	NA	NA	NA	NA	NA	NA	NA	NA	NA	NA	NA	NA	NA	NA	NA	NA	NA	NA	NA	NA	NA	NA	NA	NA
1010412317	1010412116	NA	1	1	Male	B	1	20	NA	NA	NA	NA	NA	NA	Mar-16	NA	NA	NA	NA	NA	NA	NA	NA	NA	NA	NA	NA	NA	NA	NA	NA	NA	NA	NA	NA	NA	NA	NA	NA	NA	NA	NA	NA	NA	NA	NA	NA	NA	NA
1010412318	1010412117	1010412212	1	1	Female	B	4	22	26	29	NA	NA	52	NA	Mar-16	Jun-16	Oct-16	NA	NA	Sep-18	NA	1	1	1	1	1	1	0	0	0	3	3	3	NA	1	1	0	1	1	1	1	1	1	3	3	3	2	NA	NA
1010412319	1010412118	1010412213	1	1	Male	B	3	1	5	9	NA	NA	NA	NA	Mar-16	Jun-16	Oct-16	NA	NA	NA	NA	1	1	1	1	1	1	1	0	0	3	3	3	NA	1	1	1	1	1	1	0	1	0	3	3	3	2	NA	NA
1010412320	1010412119	1010412214	1	1	Female	B	1	15	NA	NA	NA	NA	NA	NA	Mar-16	NA	NA	NA	NA	NA	NA	NA	NA	NA	NA	NA	NA	NA	NA	NA	NA	NA	NA	NA	NA	NA	NA	NA	NA	NA	NA	NA	NA	NA	NA	NA	NA	NA	NA
1010412321	1010412120	NA	1	1	Female	B	1	16	NA	NA	NA	NA	NA	NA	Mar-16	NA	NA	NA	NA	NA	NA	NA	NA	NA	NA	NA	NA	NA	NA	NA	NA	NA	NA	NA	NA	NA	NA	NA	NA	NA	NA	NA	NA	NA	NA	NA	NA	NA	NA
1010412322	1010412124	1010412219	1	1	Female	B	5	9	12	16	NA	24	39	NA	Mar-16	Jun-16	Oct-16	NA	Jun-17	Sep-18	NA	1	1	1	1	1	1	0	0	0	2	2	2	NA	1	1	1	1	1	1	0	1	0	2	2	2	2	1	0
1010412323	1010412125	1010412220	1	1	Male	B	6	22	26	29	33	37	52	NA	Mar-16	Jun-16	Oct-16	Feb-17	Jun-17	Sep-18	NA	0	NA	NA	NA	NA	NA	NA	NA	NA	NA	NA	NA	NA	1	1	1	1	1	0	0	1	0	3	3	NA	2	1	1
1010412324	1010412127	1010412222	1	1	Female	B	3	1	5	NA	NA	NA	31	NA	Mar-16	Jun-16	NA	NA	NA	Sep-18	NA	0	NA	NA	NA	NA	NA	NA	NA	NA	NA	NA	NA	NA	NA	NA	NA	NA	NA	NA	NA	NA	NA	NA	NA	NA	NA	NA	NA
1010412325	1010412129	1010412224	1	1	Female	B	3	22	NA	NA	NA	37	52	NA	Mar-16	NA	NA	NA	Jun-17	Sep-18	NA	NA	NA	NA	NA	NA	NA	NA	NA	NA	NA	NA	NA	NA	NA	NA	NA	NA	NA	NA	NA	NA	NA	NA	NA	NA	NA	NA	NA
1010412326	1010412135	1010412230	1	1	Female	B	5	3	7	10	NA	18	33	NA	Mar-16	Jun-16	Oct-16	NA	Jun-17	Sep-18	NA	0	NA	NA	NA	NA	NA	NA	NA	NA	NA	NA	NA	NA	1	1	1	0	1	1	0	1	0	NA	1	1	2	NA	NA
1010412327	1010412137	1010412232	1	1	Female	B	6	22	25	29	33	37	52	NA	Mar-16	Jun-16	Oct-16	Feb-17	Jun-17	Sep-18	NA	1	1	1	1	1	1	1	1	1	3	3	3	2	1	1	1	1	1	1	0	1	1	3	3	3	2	1	1
1010412328	1010412138	NA	1	1	Male	B	6	10	13	17	21	25	40	NA	Mar-16	Jun-16	Oct-16	Feb-17	Jun-17	Sep-18	NA	0	NA	NA	NA	NA	NA	NA	NA	NA	NA	NA	NA	NA	1	1	1	0	0	0	0	1	0	NA	NA	NA	2	2	NA
1010412329	1010412139	1010412233	1	1	Female	B	6	5	9	13	17	21	35	NA	Mar-16	Jun-16	Oct-16	Feb-17	Jun-17	Sep-18	NA	0	NA	NA	NA	NA	NA	NA	NA	NA	NA	NA	NA	NA	0	NA	NA	NA	NA	NA	NA	NA	NA	NA	NA	NA	NA	2	NA
1010412330	1010412140	1010412234	1	1	Male	B	4	10	13	NA	21	NA	40	NA	Mar-16	Jun-16	NA	Feb-17	NA	Sep-18	NA	0	NA	NA	NA	NA	NA	NA	NA	NA	NA	NA	NA	NA	NA	NA	NA	NA	NA	NA	NA	NA	NA	NA	NA	NA	NA	NA	NA
1010412331	1010412141	1010412235	1	1	Female	B	6	17	24	27	31	35	50	NA	Mar-16	Jun-16	Oct-16	Feb-17	Jun-17	Sep-18	NA	1	1	1	1	1	0	1	1	1	3	3	NA	1	1	1	1	1	1	0	0	1	0	3	3	NA	1	1	1
1010412332	1010412142	1010412287	1	1	Female	B	5	8	11	NA	19	23	38	NA	Mar-16	Jun-16	NA	Feb-17	Jun-17	Sep-18	NA	1	1	1	1	1	1	0	0	0	1	1	1	NA	NA	NA	NA	NA	NA	NA	NA	NA	NA	NA	NA	NA	NA	NA	NA
1010412333	1010412143	1010412236	1	1	Male	B	6	7	10	14	18	22	36	NA	Mar-16	Jun-16	Oct-16	Feb-17	Jun-17	Sep-18	NA	1	1	1	1	1	1	1	0	0	3	3	3	NA	1	1	1	1	1	1	0	1	0	3	3	3	2	2	NA
1010412334	1010412144	1010412237	1	1	Male	FU4	2	NA	NA	NA	NA	28	43	NA	NA	NA	NA	NA	Jun-17	Sep-18	NA	NA	NA	NA	NA	NA	NA	NA	NA	NA	NA	NA	NA	NA	NA	NA	NA	NA	NA	NA	NA	NA	NA	NA	NA	NA	NA	NA	NA
1010412335	1010412146	1010412239	1	1	Female	B	5	14	18	NA	26	30	44	NA	Mar-16	Jun-16	NA	Feb-17	Jun-17	Sep-18	NA	1	1	1	1	1	0	0	0	0	2	2	NA	NA	NA	NA	NA	NA	NA	NA	NA	NA	NA	NA	NA	NA	NA	2	NA
1010412336	1010412147	1010412230	1	1	Female	B	3	11	NA	NA	23	NA	4	NA	Mar-16	NA	NA	Feb-17	NA	Sep-18	NA	NA	NA	NA	NA	NA	NA	NA	NA	NA	NA	NA	NA	NA	NA	NA	NA	NA	NA	NA	NA	NA	NA	NA	NA	NA	NA	NA	NA
1010412337	1010412148	1010412240	1	1	Male	B	5	19	22	26	30	NA	7	NA	Mar-16	Jun-16	Oct-16	Feb-17	NA	Sep-18	NA	1	1	1	1	1	0	0	1	1	3	3	NA	2	0	NA	NA	NA	NA	NA	NA	NA	NA	NA	NA	NA	NA	2	NA
1010412338	1010412149	1010412241	1	1	Female	B	3	3	NA	NA	NA	19	44	NA	Mar-16	NA	NA	NA	Jun-17	Sep-18	NA	NA	NA	NA	NA	NA	NA	NA	NA	NA	NA	NA	NA	NA	NA	NA	NA	NA	NA	NA	NA	NA	NA	NA	NA	NA	NA	NA	NA
1010412339	1010412150	1010412150	1	1	Male	B	3	16	NA	NA	NA	31	12	NA	Mar-16	NA	NA	NA	Jun-17	Sep-18	NA	NA	NA	NA	NA	NA	NA	NA	NA	NA	NA	NA	NA	NA	NA	NA	NA	NA	NA	NA	NA	NA	NA	NA	NA	NA	NA	NA	NA
1010412340	1010412151	1010412243	1	1	Female	B	3	1	4	8	NA	NA	NA	NA	Mar-16	Jun-16	Oct-16	NA	NA	NA	NA	0	NA	NA	NA	NA	NA	NA	NA	NA	NA	NA	NA	NA	1	1	1	1	1	1	0	1	0	1	1	1	2	NA	NA
1010412341	1010412152	1010412244	1	1	Female	B	4	13	NA	21	25	29	NA	NA	Mar-16	NA	Oct-16	Feb-17	Jun-17	NA	NA	NA	NA	NA	NA	NA	NA	NA	NA	NA	NA	NA	NA	NA	1	1	1	1	0	0	0	0	0	1	NA	NA	NA	2	NA
1010412342	1010412153	1010412245	1	1	Female	B	4	16	NA	23	NA	31	46	NA	Mar-16	NA	Oct-16	NA	Jun-17	Sep-18	NA	NA	NA	NA	NA	NA	NA	NA	NA	NA	NA	NA	NA	NA	1	1	1	1	1	0	0	1	0	3	3	NA	1	NA	NA
1010412343	1010412154	1010412246	1	1	Female	B	6	19	23	26	31	34	49	NA	Mar-16	Jun-16	Oct-16	Feb-17	Jun-17	Sep-18	NA	1	1	1	1	1	1	1	1	1	3	3	2	2	1	1	1	1	1	1	1	1	1	3	3	3	2	1	1
1010412344	1010412155	1010412237	1	1	Male	B	3	21	NA	NA	NA	36	51	NA	Mar-16	NA	NA	NA	Jun-17	Sep-18	NA	NA	NA	NA	NA	NA	NA	NA	NA	NA	NA	NA	NA	NA	NA	NA	NA	NA	NA	NA	NA	NA	NA	NA	NA	NA	NA	NA	NA
1010412345	1010412156	1010412247	1	1	Female	B	3	21	NA	NA	NA	36	50	NA	Mar-16	NA	NA	NA	Jun-17	Sep-18	NA	NA	NA	NA	NA	NA	NA	NA	NA	NA	NA	NA	NA	NA	NA	NA	NA	NA	NA	NA	NA	NA	NA	NA	NA	NA	NA	NA	NA
1010412346	1010412157	1010412248	1	1	Female	B	1	10	NA	NA	NA	NA	NA	NA	Mar-16	NA	NA	NA	NA	NA	NA	NA	NA	NA	NA	NA	NA	NA	NA	NA	NA	NA	NA	NA	NA	NA	NA	NA	NA	NA	NA	NA	NA	NA	NA	NA	NA	NA	NA
1010412347	1010412158	1010412249	1	1	Male	B	6	19	22	26	30	34	49	NA	Mar-16	Jun-16	Oct-16	Feb-17	Jun-17	Sep-18	NA	1	1	1	1	1	0	0	1	0	3	3	NA	2	1	1	1	1	1	0	1	1	0	3	3	NA	2	1	1
1010412348	1010412159	1010412250	1	1	Female	B	3	16	20	NA	NA	31	NA	NA	Mar-16	Jun-16	NA	NA	Jun-17	NA	NA	0	NA	NA	NA	NA	NA	NA	NA	NA	NA	NA	NA	NA	NA	NA	NA	NA	NA	NA	NA	NA	NA	NA	NA	NA	NA	NA	NA
1010412349	1010412160	1010412251	1	1	Female	B	5	5	8	12	NA	20	35	NA	Mar-16	Jun-16	Oct-16	NA	Jun-17	Sep-18	NA	0	NA	NA	NA	NA	NA	NA	NA	NA	NA	NA	NA	NA	1	1	1	1	1	1	1	1	0	3	3	3	2	NA	NA
1010412350	1010412161	1010412252	1	1	Male	B	3	17	20	24	NA	NA	NA	NA	Mar-16	Jun-16	Oct-16	NA	NA	NA	NA	1	1	1	1	1	1	0	0	0	3	3	3	NA	1	1	1	1	1	1	0	1	1	3	3	3	2	NA	NA
1010412351	1010412162	1010412253	1	1	Female	B	5	1	4	8	12	16	NA	NA	Mar-16	Jun-16	Oct-16	Feb-17	Jun-17	NA	NA	1	1	1	1	1	1	0	0	0	2	2	2	NA	NA	NA	NA	NA	NA	NA	NA	NA	NA	NA	NA	NA	NA	1	1
1010412352	1010412163	1010412254	1	1	Female	B	2	10	NA	NA	NA	NA	40	NA	Mar-16	NA	NA	NA	NA	Sep-18	NA	NA	NA	NA	NA	NA	NA	NA	NA	NA	NA	NA	NA	NA	NA	NA	NA	NA	NA	NA	NA	NA	NA	NA	NA	NA	NA	NA	NA
1010412353	1010412164	1010412255	1	1	Female	B	6	12	16	19	23	27	54	NA	Mar-16	Jun-16	Oct-16	Feb-17	Jun-17	Sep-18	NA	0	NA	NA	NA	NA	NA	NA	NA	NA	NA	NA	NA	NA	1	1	1	1	1	1	1	1	1	3	3	3	2	2	NA
1010412354	1010412165	1010412256	1	1	Female	B	6	13	16	20	24	28	43	NA	Mar-16	Jun-16	Oct-16	Feb-17	Jun-17	Sep-18	NA	0	NA	NA	NA	NA	NA	NA	NA	NA	NA	NA	NA	NA	1	1	1	1	1	1	0	1	1	3	3	3	2	2	NA
1010412355	1010412166	1010412257	1	1	Male	B	5	5	NA	12	16	20	35	NA	Mar-16	NA	Oct-16	Feb-17	Jun-17	Sep-18	NA	NA	NA	NA	NA	NA	NA	NA	NA	NA	NA	NA	NA	NA	0	NA	NA	NA	NA	NA	NA	NA	NA	NA	NA	NA	NA	NA	NA
1010412356	1010412168	1010412259	1	1	Male	B	5	10	NA	17	21	25	40	NA	Mar-16	NA	Oct-16	Feb-17	Jun-17	Sep-18	NA	NA	NA	NA	NA	NA	NA	NA	NA	NA	NA	NA	NA	NA	1	1	1	1	1	1	0	1	1	3	3	3	1	1	1
1010412357	1010412169	1010412293	1	1	Female	B	4	23	27	NA	35	38	NA	NA	Mar-16	Jun-16	NA	Feb-17	Jun-17	NA	NA	0	NA	NA	NA	NA	NA	NA	NA	NA	NA	NA	NA	NA	NA	NA	NA	NA	NA	NA	NA	NA	NA	NA	NA	NA	NA	2	NA
1010412358	1010412170	1010412260	1	1	Female	B	3	15	18	NA	NA	30	NA	NA	Mar-16	Jun-16	NA	NA	Jun-17	NA	NA	0	NA	NA	NA	NA	NA	NA	NA	NA	NA	NA	NA	NA	NA	NA	NA	NA	NA	NA	NA	NA	NA	NA	NA	NA	NA	NA	NA
1010412359	1010412172	1010412262	1	1	Male	B	4	13	NA	20	24	28	NA	NA	Mar-16	NA	Oct-16	Feb-17	Jun-17	NA	NA	NA	NA	NA	NA	NA	NA	NA	NA	NA	NA	NA	NA	NA	0	NA	NA	NA	NA	NA	NA	NA	NA	NA	NA	NA	NA	2	NA
1010412360	1010412173	1010412263	1	1	Female	B	6	3	6	10	14	18	33	NA	Mar-16	Jun-16	Oct-16	Feb-17	Jun-17	Sep-18	NA	1	1	1	1	1	1	1	0	0	3	3	3	NA	1	1	1	1	1	1	0	1	0	3	3	3	2	1	1
1010412361	1010412174	NA	1	1	Male	B	1	NA	NA	NA	NA	19	NA	NA	NA	NA	NA	NA	Jun-17	NA	NA	NA	NA	NA	NA	NA	NA	NA	NA	NA	NA	NA	NA	NA	NA	NA	NA	NA	NA	NA	NA	NA	NA	NA	NA	NA	NA	NA	NA
1010412362	1010412175	1010412264	1	1	Male	B	1	6	NA	NA	NA	NA	NA	NA	Mar-16	NA	NA	NA	NA	NA	NA	NA	NA	NA	NA	NA	NA	NA	NA	NA	NA	NA	NA	NA	NA	NA	NA	NA	NA	NA	NA	NA	NA	NA	NA	NA	NA	NA	NA
1010412363	1010412177	NA	1	1	Male	FU2	3	NA	NA	12	16	NA	34	NA	NA	NA	Oct-16	Feb-17	NA	Sep-18	NA	NA	NA	NA	NA	NA	NA	NA	NA	NA	NA	NA	NA	NA	1	NA	NA	NA	NA	NA	NA	NA	NA	NA	NA	NA	NA	2	NA
1010412364	1010412179	1010412268	1	1	Male	B	6	4	7	11	15	19	34	NA	Mar-16	Jun-16	Oct-16	Feb-17	Jun-17	Sep-18	NA	0	NA	NA	NA	NA	NA	NA	NA	NA	NA	NA	NA	NA	0	NA	NA	NA	NA	NA	NA	NA	NA	NA	NA	NA	NA	2	NA
1010412365	1010412184	1010412273	1	1	Female	B	5	22	25	28	33	37	NA	NA	Mar-16	Jun-16	Oct-16	Feb-17	Jun-17	NA	NA	0	NA	NA	NA	NA	NA	NA	NA	NA	NA	NA	NA	NA	1	NA	NA	NA	NA	NA	NA	NA	NA	NA	NA	NA	NA	2	NA
1010412366	1010412185	1010412274	1	1	Male	B	6	13	16	19	23	27	42	NA	Mar-16	Jun-16	Oct-16	Feb-17	Jun-17	Sep-18	NA	1	1	1	1	1	1	1	1	0	3	3	3	2	1	1	1	1	1	1	0	1	1	3	3	3	2	NA	NA
1010412367	1010412186	1010412275	1	1	Female	B	4	13	NA	20	NA	28	43	NA	Mar-16	NA	Oct-16	NA	Jun-17	Sep-18	NA	NA	NA	NA	NA	NA	NA	NA	NA	NA	NA	NA	NA	NA	0	NA	NA	NA	NA	NA	NA	NA	NA	NA	NA	NA	NA	NA	NA
1010412368	1010412187	1010412276	1	1	Female	B	2	13	NA	20	NA	NA	NA	NA	Mar-16	NA	Oct-16	NA	NA	NA	NA	NA	NA	NA	NA	NA	NA	NA	NA	NA	NA	NA	NA	NA	0	NA	NA	NA	NA	NA	NA	NA	NA	NA	NA	NA	NA	NA	NA
1010412369	1010412189	1010412278	1	1	Female	B	1	1	NA	NA	NA	NA	NA	NA	Mar-16	NA	NA	NA	NA	NA	NA	NA	NA	NA	NA	NA	NA	NA	NA	NA	NA	NA	NA	NA	NA	NA	NA	NA	NA	NA	NA	NA	NA	NA	NA	NA	NA	NA	NA
1010412370	1010412190	1010412279	1	1	Female	B	4	5	NA	12	16	20	NA	NA	Mar-16	NA	Oct-16	Feb-17	Jun-17	NA	NA	NA	NA	NA	NA	NA	NA	NA	NA	NA	NA	NA	NA	NA	NA	NA	NA	NA	NA	NA	NA	NA	NA	NA	NA	NA	NA	2	NA
1010412371	1010412191	1010412280	1	1	Female	B	5	2	5	8	13	17	NA	NA	Mar-16	Jun-16	Oct-16	Feb-17	Jun-17	NA	NA	0	NA	NA	NA	NA	NA	NA	NA	NA	NA	NA	NA	NA	0	NA	NA	NA	NA	NA	NA	NA	NA	NA	NA	NA	NA	2	NA
1010412372	1010412192	1010412281	1	1	Female	B	4	5	NA	12	16	20	NA	NA	Mar-16	NA	Oct-16	Feb-17	Jun-17	NA	NA	NA	NA	NA	NA	NA	NA	NA	NA	NA	NA	NA	NA	NA	0	NA	NA	NA	NA	NA	NA	NA	NA	NA	NA	NA	NA	2	NA
1010412373	1010412193	1010412282	1	1	Male	B	3	12	15	NA	NA	27	NA	NA	Mar-16	Jun-16	NA	NA	Jun-17	NA	NA	0	NA	NA	NA	NA	NA	NA	NA	NA	NA	NA	NA	NA	NA	NA	NA	NA	NA	NA	NA	NA	NA	NA	NA	NA	NA	NA	NA
1010412374	1010412194	1010412283	1	1	Male	B	3	19	NA	NA	NA	34	49	NA	Mar-16	NA	NA	NA	Jun-17	Sep-18	NA	NA	NA	NA	NA	NA	NA	NA	NA	NA	NA	NA	NA	NA	NA	NA	NA	NA	NA	NA	NA	NA	NA	NA	NA	NA	NA	NA	NA
1010412375	1010412188	1010412277	1	1	Female	FU1	5	NA	3	7	11	15	29	NA	NA	Jun-16	Oct-16	Feb-17	Jun-17	Sep-18	NA	0	NA	NA	NA	NA	NA	NA	NA	NA	NA	NA	NA	NA	0	NA	NA	NA	NA	NA	NA	NA	NA	NA	NA	NA	NA	2	NA
1010412376	1010412178	1010412267	1	1	Male	FU1	3	NA	1	NA	NA	12	27	NA	NA	Jun-16	NA	NA	Jun-17	Sep-18	NA	0	NA	NA	NA	NA	NA	NA	NA	NA	NA	NA	NA	NA	NA	NA	NA	NA	NA	NA	NA	NA	NA	NA	NA	NA	NA	2	NA
1010412377	1010412171	1010412261	1	1	Male	FU1	5	NA	3	7	11	15	30	NA	NA	Jun-16	Oct-16	Feb-17	Jun-17	Sep-18	NA	0	NA	NA	NA	NA	NA	NA	NA	NA	NA	NA	NA	NA	1	1	1	1	1	1	0	0	0	3	3	3	0	1	1
1010412378	1010412176	1010412265	1	1	Male	FU1	4	NA	7	11	15	19	NA	NA	NA	Jun-16	Oct-16	Feb-17	Jun-17	NA	NA	0	NA	NA	NA	NA	NA	NA	NA	NA	NA	NA	NA	NA	0	NA	NA	NA	NA	NA	NA	NA	NA	NA	NA	NA	NA	NA	NA
1010412379	1010412122	1010412217	1	1	Male	FU1	1	NA	14	NA	NA	NA	NA	NA	NA	Jun-16	NA	NA	NA	NA	NA	0	NA	NA	NA	NA	NA	NA	NA	NA	NA	NA	NA	NA	NA	NA	NA	NA	NA	NA	NA	NA	NA	NA	NA	NA	NA	NA	NA
1010412380	1010412164	1010412255	1	1	Male	FU2	4	NA	NA	3	7	11	26	NA	NA	NA	Oct-16	Feb-17	Jun-17	Sep-18	NA	NA	NA	NA	NA	NA	NA	NA	NA	NA	NA	NA	NA	NA	1	1	1	0	0	0	0	0	0	2	NA	NA	NA	2	NA
1010412381	1010412131	1010412226	1	1	Female	FU2	4	NA	NA	3	7	11	26	NA	NA	NA	Oct-16	Feb-17	Jun-17	Sep-18	NA	NA	NA	NA	NA	NA	NA	NA	NA	NA	NA	NA	NA	NA	1	1	1	0	0	0	0	0	0	1	NA	NA	NA	2	NA
1010412382	1010412126	1010412221	1	1	Male	FU2	4	NA	NA	0	4	8	23	NA	NA	NA	Oct-16	Feb-17	Jun-17	Sep-18	NA	NA	NA	NA	NA	NA	NA	NA	NA	NA	NA	NA	NA	NA	1	1	1	0	0	0	0	0	0	2	NA	NA	NA	1	1
1010412383	1010412180	1010412269	1	1	Female	FU2	3	NA	NA	7	11	15	NA	NA	NA	NA	Oct-16	Feb-17	Jun-17	NA	NA	NA	NA	NA	NA	NA	NA	NA	NA	NA	NA	NA	NA	NA	0	NA	NA	NA	NA	NA	NA	NA	NA	NA	NA	NA	NA	NA	NA
1010412384	1010412187	1010412276	1	1	Female	FU2	1	NA	NA	3	NA	NA	NA	NA	NA	NA	Oct-16	NA	NA	NA	NA	NA	NA	NA	NA	NA	NA	NA	NA	NA	NA	NA	NA	NA	0	NA	NA	NA	NA	NA	NA	NA	NA	NA	NA	NA	NA	NA	NA
1010412385	1010412134	1010412229	1	1	Female	FU2	4	NA	NA	1	5	9	24	NA	NA	NA	Oct-16	Feb-17	Jun-17	Sep-18	NA	NA	NA	NA	NA	NA	NA	NA	NA	NA	NA	NA	NA	NA	1	1	1	0	0	0	0	0	0	1	NA	NA	NA	1	1
1010412386	1010412133	1010412228	1	1	Male	FU2	4	NA	NA	3	8	12	26	NA	NA	NA	Oct-16	Feb-17	Jun-17	Sep-18	NA	NA	NA	NA	NA	NA	NA	NA	NA	NA	NA	NA	NA	NA	1	1	1	0	0	0	0	0	0	2	NA	NA	NA	2	NA
1010412387	1010412195	1010412284	1	1	Male	FU2	1	NA	NA	5	NA	NA	NA	NA	NA	NA	Oct-16	NA	NA	NA	NA	NA	NA	NA	NA	NA	NA	NA	NA	NA	NA	NA	NA	NA	1	NA	NA	NA	NA	NA	NA	NA	NA	NA	NA	NA	NA	NA	NA
1010412388	1010412132	1010412227	1	1	Female	FU2	4	NA	NA	6	10	14	29	NA	NA	NA	Oct-16	Feb-17	Jun-17	Sep-18	NA	NA	NA	NA	NA	NA	NA	NA	NA	NA	NA	NA	NA	NA	0	NA	NA	NA	NA	NA	NA	NA	NA	NA	NA	NA	NA	2	NA
1010412392	1010412182	1010412271	1	1	Female	FU3	3	NA	NA	NA	5	9	24	NA	NA	NA	NA	Feb-17	Jun-17	Sep-18	NA	NA	NA	NA	NA	NA	NA	NA	NA	NA	NA	NA	NA	NA	NA	NA	NA	NA	NA	NA	NA	NA	NA	NA	NA	NA	NA	1	1
1010412393	1010412142	1010412287	1	1	Male	FU3	3	NA	NA	NA	2	6	21	NA	NA	NA	NA	Feb-17	Jun-17	Sep-18	NA	NA	NA	NA	NA	NA	NA	NA	NA	NA	NA	NA	NA	NA	NA	NA	NA	NA	NA	NA	NA	NA	NA	NA	NA	NA	NA	NA	NA
1010412394	1010412129	1010412224	1	1	Male	FU3	3	NA	NA	NA	9	13	28	NA	NA	NA	NA	Feb-17	Jun-17	Sep-18	NA	NA	NA	NA	NA	NA	NA	NA	NA	NA	NA	NA	NA	NA	NA	NA	NA	NA	NA	NA	NA	NA	NA	NA	NA	NA	NA	2	NA
1010412395	1010412181	1010412270	1	1	Male	FU3	2	NA	NA	NA	3	7	NA	NA	NA	NA	NA	Feb-17	Jun-17	NA	NA	NA	NA	NA	NA	NA	NA	NA	NA	NA	NA	NA	NA	NA	NA	NA	NA	NA	NA	NA	NA	NA	NA	NA	NA	NA	NA	1	1
1010412396	1010412128	1010412223	1	1	Male	FU3	3	NA	NA	NA	6	10	25	NA	NA	NA	NA	Feb-17	Jun-17	Sep-18	NA	NA	NA	NA	NA	NA	NA	NA	NA	NA	NA	NA	NA	NA	NA	NA	NA	NA	NA	NA	NA	NA	NA	NA	NA	NA	NA	2	NA
1010412397	1010412169	1010412293	1	1	Female	FU3	2	NA	NA	NA	8	12	NA	NA	NA	NA	NA	Feb-17	Jun-17	NA	NA	NA	NA	NA	NA	NA	NA	NA	NA	NA	NA	NA	NA	NA	NA	NA	NA	NA	NA	NA	NA	NA	NA	NA	NA	NA	NA	1	0
1010412398	1010412137	1010412232	1	1	Male	FU4	2	NA	NA	NA	NA	0	15	NA	NA	NA	NA	NA	Jun-17	Sep-18	NA	NA	NA	NA	NA	NA	NA	NA	NA	NA	NA	NA	NA	NA	NA	NA	NA	NA	NA	NA	NA	NA	NA	NA	NA	NA	NA	NA	NA
1010412399	10104121100	1010412290	1	1	Male	FU4	1	NA	NA	NA	NA	3	NA	NA	NA	NA	NA	NA	Jun-17	NA	NA	NA	NA	NA	NA	NA	NA	NA	NA	NA	NA	NA	NA	NA	NA	NA	NA	NA	NA	NA	NA	NA	NA	NA	NA	NA	NA	NA	NA
1010413301	1010413101	NA	1	1	Female	B	6	19	23	27	31	35	49	NA	Mar-16	Jun-16	Oct-16	Feb-17	Jun-17	Sep-18	NA	0	NA	NA	NA	NA	NA	NA	NA	NA	NA	NA	NA	NA	1	1	1	1	1	1	1	1	1	3	3	3	2	1	1
1010413302	1010413101	NA	1	1	Male	B	3	16	20	24	NA	NA	NA	NA	Mar-16	Jun-16	Oct-16	NA	NA	NA	NA	1	1	1	1	1	1	0	1	0	3	3	3	1	1	1	1	1	1	1	1	1	1	3	3	3	2	NA	NA
1010413303	1010413103	NA	1	1	Male	B	2	22	26	NA	NA	NA	NA	NA	Mar-16	Jun-16	NA	NA	NA	NA	NA	1	1	1	1	1	1	1	1	1	3	3	2	2	NA	NA	NA	NA	NA	NA	NA	NA	NA	NA	NA	NA	NA	NA	NA
1010413304	1010413104	1010413202	1	1	Male	B	1	14	NA	NA	NA	NA	NA	NA	Mar-16	NA	NA	NA	NA	NA	NA	NA	NA	NA	NA	NA	NA	NA	NA	NA	NA	NA	NA	NA	NA	NA	NA	NA	NA	NA	NA	NA	NA	NA	NA	NA	NA	NA	NA
1010413305	1010413105	1010413203	1	1	Male	B	1	2	NA	NA	NA	NA	NA	NA	Mar-16	NA	NA	NA	NA	NA	NA	NA	NA	NA	NA	NA	NA	NA	NA	NA	NA	NA	NA	NA	NA	NA	NA	NA	NA	NA	NA	NA	NA	NA	NA	NA	NA	NA	NA
1010413306	1010413106	1010413211	1	1	Female	B	6	20	24	28	32	36	50	NA	Mar-16	Jun-16	Oct-16	Feb-17	Jun-17	Sep-18	NA	1	1	1	1	1	1	1	1	1	3	3	2	2	0	NA	NA	NA	NA	NA	NA	NA	NA	NA	NA	NA	NA	2	NA
1010413307	1010413107	1010413204	1	1	Female	B	4	3	6	NA	NA	18	32	NA	Mar-16	Jun-16	NA	NA	Jun-17	Sep-18	NA	0	NA	NA	NA	NA	NA	NA	NA	NA	NA	NA	NA	NA	NA	NA	NA	NA	NA	NA	NA	NA	NA	NA	NA	NA	NA	NA	NA
1010413308	1010413108	NA	1	1	Male	B	1	22	NA	NA	NA	NA	NA	NA	Mar-16	NA	NA	NA	NA	NA	NA	NA	NA	NA	NA	NA	NA	NA	NA	NA	NA	NA	NA	NA	NA	NA	NA	NA	NA	NA	NA	NA	NA	NA	NA	NA	NA	NA	NA
1010413309	1010413109	1010413205	1	1	Female	B	6	1	5	8	13	17	31	NA	Mar-16	Jun-16	Oct-16	Feb-17	Jun-17	Sep-18	NA	1	1	1	1	1	1	0	0	0	3	3	3	NA	1	1	1	1	1	1	1	1	0	3	3	3	2	1	1
1010413310	1010413110	1010413206	1	1	Male	B	6	6	9	13	17	21	36	NA	Mar-16	Jun-16	Oct-16	Feb-17	Jun-17	Sep-18	NA	1	0	1	1	1	1	1	0	0	3	2	2	NA	1	1	1	1	1	1	1	1	1	3	3	3	1	1	1
1010413311	1010413111	NA	1	1	Female	B	4	10	13	17	21	NA	NA	NA	Mar-16	Jun-16	Oct-16	Feb-17	NA	NA	NA	0	NA	NA	NA	NA	NA	NA	NA	NA	NA	NA	NA	NA	1	NA	NA	NA	NA	NA	NA	NA	NA	NA	NA	NA	NA	2	NA
1010413312	1010413113	1010413246	1	1	Male	B	4	6	9	13	17	NA	NA	NA	Mar-16	Jun-16	Oct-16	Feb-17	NA	NA	NA	0	NA	NA	NA	NA	NA	NA	NA	NA	NA	NA	NA	NA	1	NA	NA	NA	NA	NA	NA	NA	NA	NA	NA	NA	NA	2	NA
1010413313	1010413114	1010413207	1	1	Male	B	6	3	6	10	14	18	43	NA	Mar-16	Jun-16	Oct-16	Feb-17	Jun-17	Sep-18	NA	1	1	1	1	1	1	1	0	0	3	3	3	NA	1	1	1	1	1	1	1	1	1	3	3	3	1	1	1
1010413314	1010413115	1010413208	1	1	Male	B	3	19	22	26	NA	NA	NA	NA	Mar-16	Jun-16	Oct-16	NA	NA	NA	NA	0	NA	NA	NA	NA	NA	NA	NA	NA	NA	NA	NA	NA	0	NA	NA	NA	NA	NA	NA	NA	NA	NA	NA	NA	NA	NA	NA
1010413315	1010413116	1010413209	1	1	Male	B	6	3	6	10	14	18	32	NA	Mar-16	Jun-16	Oct-16	Feb-17	Jun-17	Sep-18	NA	1	1	0	0	0	0	0	0	0	NA	NA	NA	NA	1	0	0	0	0	0	0	0	0	NA	NA	NA	0	1	1
1010413316	1010413117	1010413210	1	1	Female	B	5	1	4	8	NA	16	31	NA	Mar-16	Jun-16	Oct-16	NA	Jun-17	Sep-18	NA	1	1	1	0	0	0	0	0	0	NA	NA	NA	NA	0	NA	NA	NA	NA	NA	NA	NA	NA	NA	NA	NA	NA	NA	NA
1010413317	1010413106	1010413211	1	1	Female	B	6	6	9	13	17	21	36	NA	Mar-16	Jun-16	Oct-16	Feb-17	Jun-17	Sep-18	NA	1	1	1	1	1	1	1	0	0	2	3	3	NA	0	NA	NA	NA	NA	NA	NA	NA	NA	NA	NA	NA	NA	2	NA
1010413318	1010413118	NA	1	1	Male	B	1	24	NA	NA	NA	NA	NA	NA	Mar-16	NA	NA	NA	NA	NA	NA	NA	NA	NA	NA	NA	NA	NA	NA	NA	NA	NA	NA	NA	NA	NA	NA	NA	NA	NA	NA	NA	NA	NA	NA	NA	NA	NA	NA
1010413319	1010413119	NA	1	1	Male	B	6	4	7	11	15	19	34	NA	Mar-16	Jun-16	Oct-16	Feb-17	Jun-17	Sep-18	NA	1	1	1	1	1	1	1	0	0	3	3	3	NA	1	1	1	1	1	1	0	1	0	3	3	3	2	1	1
1010413320	1010413120	1010413250	1	1	Female	B	5	14	17	21	26	NA	44	NA	Mar-16	Jun-16	Oct-16	Feb-17	NA	Sep-18	NA	0	NA	NA	NA	NA	NA	NA	NA	NA	NA	NA	NA	NA	0	NA	NA	NA	NA	NA	NA	NA	NA	NA	NA	NA	NA	2	NA
1010413321	1010413122	NA	1	1	Female	B	1	18	NA	NA	NA	NA	NA	NA	Mar-16	NA	NA	NA	NA	NA	NA	NA	NA	NA	NA	NA	NA	NA	NA	NA	NA	NA	NA	NA	NA	NA	NA	NA	NA	NA	NA	NA	NA	NA	NA	NA	NA	NA	NA
1010413322	1010413124	1010413214	1	1	Male	B	1	0	NA	NA	NA	NA	NA	NA	Mar-16	NA	NA	NA	NA	NA	NA	NA	NA	NA	NA	NA	NA	NA	NA	NA	NA	NA	NA	NA	NA	NA	NA	NA	NA	NA	NA	NA	NA	NA	NA	NA	NA	NA	NA
1010413323	1010413126	NA	1	1	Male	B	3	1	NA	NA	NA	16	31	NA	Mar-16	NA	NA	NA	Jun-17	Sep-18	NA	NA	NA	NA	NA	NA	NA	NA	NA	NA	NA	NA	NA	NA	NA	NA	NA	NA	NA	NA	NA	NA	NA	NA	NA	NA	NA	NA	NA
1010413324	1010413127	1010413216	1	1	Male	B	6	10	13	17	22	25	40	NA	Mar-16	Jun-16	Oct-16	Feb-17	Jun-17	Sep-18	NA	1	1	1	1	1	1	0	1	0	3	3	3	1	1	1	1	1	1	1	1	1	1	3	3	3	1	1	1
1010413325	1010413128	1010413217	1	1	Male	B	3	6	10	13	NA	NA	NA	NA	Mar-16	Jun-16	Oct-16	NA	NA	NA	NA	0	NA	NA	NA	NA	NA	NA	NA	NA	NA	NA	NA	NA	0	NA	NA	NA	NA	NA	NA	NA	NA	NA	NA	NA	NA	NA	NA
1010413326	1010413129	1010413218	1	1	Male	B	3	6	NA	NA	17	21	NA	NA	Mar-16	NA	NA	Feb-17	Jun-17	NA	NA	NA	NA	NA	NA	NA	NA	NA	NA	NA	NA	NA	NA	NA	NA	NA	NA	NA	NA	NA	NA	NA	NA	NA	NA	NA	NA	1	1
1010413327	1010413129	1010413218	1	1	Male	B	3	6	NA	NA	17	21	NA	NA	Mar-16	NA	NA	Feb-17	Jun-17	NA	NA	NA	NA	NA	NA	NA	NA	NA	NA	NA	NA	NA	NA	NA	NA	NA	NA	NA	NA	NA	NA	NA	NA	NA	NA	NA	NA	1	1
1010413328	1010413130	1010413219	1	1	Female	B	2	7	NA	NA	NA	22	NA	NA	Mar-16	NA	NA	NA	Jun-17	NA	NA	NA	NA	NA	NA	NA	NA	NA	NA	NA	NA	NA	NA	NA	NA	NA	NA	NA	NA	NA	NA	NA	NA	NA	NA	NA	NA	NA	NA
1010413329	1010413131	1010413220	1	1	Male	B	1	2	NA	NA	NA	NA	NA	NA	Mar-16	NA	NA	NA	NA	NA	NA	NA	NA	NA	NA	NA	NA	NA	NA	NA	NA	NA	NA	NA	NA	NA	NA	NA	NA	NA	NA	NA	NA	NA	NA	NA	NA	NA	NA
1010413330	1010413132	1010413221	1	1	Female	B	2	1	4	NA	NA	NA	NA	NA	Mar-16	Jun-16	NA	NA	NA	NA	NA	1	1	1	1	1	1	1	0	0	1	2	2	NA	NA	NA	NA	NA	NA	NA	NA	NA	NA	NA	NA	NA	NA	NA	NA
1010413331	1010413133	1010413222	1	1	Male	B	4	6	10	NA	NA	22	36	NA	Mar-16	Jun-16	NA	NA	Jun-17	Sep-18	NA	1	1	1	1	1	1	0	1	1	3	3	3	1	NA	NA	NA	NA	NA	NA	NA	NA	NA	NA	NA	NA	NA	NA	NA
1010413332	1010413134	NA	1	1	Female	B	5	16	19	23	NA	31	46	NA	Mar-16	Jun-16	Oct-16	NA	Jun-17	Sep-18	NA	0	NA	NA	NA	NA	NA	NA	NA	NA	NA	NA	NA	NA	0	NA	NA	NA	NA	NA	NA	NA	NA	NA	NA	NA	NA	NA	NA
1010413333	1010413135	1010413223	1	1	Female	B	4	12	16	19	NA	NA	42	NA	Mar-16	Jun-16	Oct-16	NA	NA	Sep-18	NA	0	NA	NA	NA	NA	NA	NA	NA	NA	NA	NA	NA	NA	0	NA	NA	NA	NA	NA	NA	NA	NA	NA	NA	NA	NA	NA	NA
1010413334	1010413136	1010413224	1	1	Female	B	6	1	4	8	12	16	31	NA	Mar-16	Jun-16	Oct-16	Feb-17	Jun-17	Sep-18	NA	1	1	1	1	1	1	1	0	0	3	3	3	NA	1	1	1	1	1	1	0	1	0	3	3	3	2	1	1
1010413335	1010413137	1010413225	1	1	Female	B	6	11	14	18	23	26	41	NA	Mar-16	Jun-16	Oct-16	Feb-17	Jun-17	Sep-18	NA	1	1	1	1	1	1	0	1	1	3	3	3	1	0	NA	NA	NA	NA	NA	NA	NA	NA	NA	NA	NA	NA	2	NA
1010413336	1010413138	1010413226	1	1	Male	B	1	8	NA	NA	NA	NA	NA	NA	Mar-16	NA	NA	NA	NA	NA	NA	NA	NA	NA	NA	NA	NA	NA	NA	NA	NA	NA	NA	NA	NA	NA	NA	NA	NA	NA	NA	NA	NA	NA	NA	NA	NA	NA	NA
1010413337	1010413139	1010413227	1	1	Male	B	3	20	NA	NA	NA	36	50	NA	Mar-16	NA	NA	NA	Jun-17	Sep-18	NA	NA	NA	NA	NA	NA	NA	NA	NA	NA	NA	NA	NA	NA	NA	NA	NA	NA	NA	NA	NA	NA	NA	NA	NA	NA	NA	NA	NA
1010413338	1010413140	1010413228	1	1	Male	B	5	2	6	NA	14	18	32	NA	Mar-16	Jun-16	NA	Feb-17	Jun-17	Sep-18	NA	1	1	1	1	1	1	0	0	0	3	3	3	NA	NA	NA	NA	NA	NA	NA	NA	NA	NA	NA	NA	NA	NA	1	1
1010413339	1010413141	1010413229	1	1	Female	B	5	18	21	25	29	33	NA	NA	Mar-16	Jun-16	Oct-16	Feb-17	Jun-17	NA	NA	0	NA	NA	NA	NA	NA	NA	NA	NA	NA	NA	NA	NA	1	1	1	1	1	1	1	1	1	3	3	3	2	2	NA
1010413340	1010413142	1010413230	1	1	Male	B	6	16	19	23	27	31	46	NA	Mar-16	Jun-16	Oct-16	Feb-17	Jun-17	Sep-18	NA	1	1	1	1	1	1	0	1	1	3	3	3	2	0	NA	NA	NA	NA	NA	NA	NA	NA	NA	NA	NA	NA	2	NA
1010413341	1010413143	1010413231	1	1	Male	B	3	10	14	18	NA	NA	NA	NA	Mar-16	Jun-16	Oct-16	NA	NA	NA	NA	1	1	1	1	1	1	0	1	1	3	3	3	1	1	NA	NA	NA	NA	NA	NA	NA	NA	NA	NA	NA	NA	NA	NA
1010413342	1010413144	1010413232	1	1	Female	B	3	16	19	NA	NA	NA	47	NA	Mar-16	Jun-16	NA	NA	NA	Sep-18	NA	1	1	1	1	0	1	0	0	0	1	NA	1	NA	NA	NA	NA	NA	NA	NA	NA	NA	NA	NA	NA	NA	NA	NA	NA
1010413343	1010413145	1010413233	1	1	Female	B	3	20	24	28	NA	NA	NA	NA	Mar-16	Jun-16	Oct-16	NA	NA	NA	NA	NA	NA	NA	NA	NA	NA	NA	NA	NA	NA	NA	NA	NA	1	1	1	1	1	0	0	1	0	3	3	NA	1	NA	NA
1010413344	1010413146	NA	1	1	Female	B	2	24	27	NA	NA	NA	NA	NA	Mar-16	Jun-16	NA	NA	NA	NA	NA	1	0	1	1	1	0	1	1	1	3	3	NA	2	NA	NA	NA	NA	NA	NA	NA	NA	NA	NA	NA	NA	NA	NA	NA
1010413345	1010413147	NA	1	1	Male	B	1	18	NA	NA	NA	NA	NA	NA	Mar-16	NA	NA	NA	NA	NA	NA	1	1	0	1	1	0	0	1	0	3	3	NA	1	NA	NA	NA	NA	NA	NA	NA	NA	NA	NA	NA	NA	NA	NA	NA
1010413346	1010413148	1010413234	1	1	Male	B	5	9	12	16	20	24	NA	NA	Mar-16	Jun-16	Oct-16	Feb-17	Jun-17	NA	NA	1	1	1	1	1	1	1	0	0	3	3	3	NA	1	1	1	1	1	1	1	0	0	3	3	3	0	1	1
1010413347	1010413149	1010413235	1	1	Female	B	3	2	NA	9	NA	17	NA	NA	Mar-16	NA	Oct-16	NA	Jun-17	NA	NA	NA	NA	NA	NA	NA	NA	NA	NA	NA	NA	NA	NA	NA	0	NA	NA	NA	NA	NA	NA	NA	NA	NA	NA	NA	NA	NA	NA
1010413348	1010413150	1010413236	1	1	Male	B	2	13	15	NA	NA	NA	NA	NA	Mar-16	Jun-16	NA	NA	NA	NA	NA	1	1	1	1	1	1	0	0	1	3	3	3	NA	NA	NA	NA	NA	NA	NA	NA	NA	NA	NA	NA	NA	NA	NA	NA
1010413352	1010413154	1010413240	1	1	Male	B	4	13	15	19	NA	28	NA	NA	Mar-16	Jun-16	Oct-16	NA	Jun-17	NA	NA	1	1	1	1	1	1	1	1	1	3	3	2	2	1	1	1	1	1	1	1	1	1	3	3	3	2	NA	NA
1010413354	1010413159	1010413245	1	1	Male	B	3	13	NA	20	24	NA	NA	NA	Mar-16	NA	Oct-16	Feb-17	NA	NA	NA	NA	NA	NA	NA	NA	NA	NA	NA	NA	NA	NA	NA	NA	0	NA	NA	NA	NA	NA	NA	NA	NA	NA	NA	NA	NA	1	1
1010413355	1010413155	1010413241	1	1	Male	FU2	4	NA	NA	2	6	10	25	NA	NA	NA	Oct-16	Feb-17	Jun-17	Sep-18	NA	NA	NA	NA	NA	NA	NA	NA	NA	NA	NA	NA	NA	NA	0	NA	NA	NA	NA	NA	NA	NA	NA	NA	NA	NA	NA	1	1
1010413356	1010413142	1010413230	1	1	Female	FU2	4	NA	NA	2	6	10	25	NA	NA	NA	Oct-16	Feb-17	Jun-17	Sep-18	NA	NA	NA	NA	NA	NA	NA	NA	NA	NA	NA	NA	NA	NA	0	NA	NA	NA	NA	NA	NA	NA	NA	NA	NA	NA	NA	2	NA
1010413357	1010413156	1010413242	1	1	Female	FU3	3	NA	NA	NA	4	8	22	NA	NA	NA	NA	Feb-17	Jun-17	Sep-18	NA	NA	NA	NA	NA	NA	NA	NA	NA	NA	NA	NA	NA	NA	NA	NA	NA	NA	NA	NA	NA	NA	NA	NA	NA	NA	NA	1	1
1010413358	1010413157	1010413243	1	1	Male	FU3	3	NA	NA	NA	4	8	23	NA	NA	NA	NA	Feb-17	Jun-17	Sep-18	NA	NA	NA	NA	NA	NA	NA	NA	NA	NA	NA	NA	NA	NA	NA	NA	NA	NA	NA	NA	NA	NA	NA	NA	NA	NA	NA	2	NA
1010413359	1010413154	1010413240	1	1	Male	FU4	1	NA	NA	NA	NA	6	NA	NA	NA	NA	NA	NA	Jun-17	NA	NA	NA	NA	NA	NA	NA	NA	NA	NA	NA	NA	NA	NA	NA	NA	NA	NA	NA	NA	NA	NA	NA	NA	NA	NA	NA	NA	NA	NA
1010413360	1010413139	1010413227	1	1	Male	FU4	2	NA	NA	NA	NA	4	19	NA	NA	NA	NA	NA	Jun-17	Sep-18	NA	NA	NA	NA	NA	NA	NA	NA	NA	NA	NA	NA	NA	NA	NA	NA	NA	NA	NA	NA	NA	NA	NA	NA	NA	NA	NA	NA	NA
1010413361	1010413163	NA	1	1	Female	FU5	1	NA	NA	NA	NA	NA	21	NA	NA	NA	NA	NA	NA	Sep-18	NA	NA	NA	NA	NA	NA	NA	NA	NA	NA	NA	NA	NA	NA	NA	NA	NA	NA	NA	NA	NA	NA	NA	NA	NA	NA	NA	NA	NA
1010413362	1010413140	1010413228	1	1	Male	FU5	1	NA	NA	NA	NA	NA	2	NA	NA	NA	NA	NA	NA	Sep-18	NA	NA	NA	NA	NA	NA	NA	NA	NA	NA	NA	NA	NA	NA	NA	NA	NA	NA	NA	NA	NA	NA	NA	NA	NA	NA	NA	NA	NA
1010413363	1010413164	NA	1	1	Female	FU5	1	NA	NA	NA	NA	NA	13	NA	NA	NA	NA	NA	NA	Sep-18	NA	NA	NA	NA	NA	NA	NA	NA	NA	NA	NA	NA	NA	NA	NA	NA	NA	NA	NA	NA	NA	NA	NA	NA	NA	NA	NA	NA	NA
1010413364	1010413165	NA	1	1	Male	FU5	1	NA	NA	NA	NA	NA	15	NA	NA	NA	NA	NA	NA	Sep-18	NA	NA	NA	NA	NA	NA	NA	NA	NA	NA	NA	NA	NA	NA	NA	NA	NA	NA	NA	NA	NA	NA	NA	NA	NA	NA	NA	NA	NA
1010413365	1010413166	NA	1	1	Male	FU5	1	NA	NA	NA	NA	NA	17	NA	NA	NA	NA	NA	NA	Sep-18	NA	NA	NA	NA	NA	NA	NA	NA	NA	NA	NA	NA	NA	NA	NA	NA	NA	NA	NA	NA	NA	NA	NA	NA	NA	NA	NA	NA	NA
1010413366	1010413167	NA	1	1	Female	FU5	1	NA	NA	NA	NA	NA	12	NA	NA	NA	NA	NA	NA	Sep-18	NA	NA	NA	NA	NA	NA	NA	NA	NA	NA	NA	NA	NA	NA	NA	NA	NA	NA	NA	NA	NA	NA	NA	NA	NA	NA	NA	NA	NA
1010413367	1010413160	1010413247	1	1	Male	FU5	1	NA	NA	NA	NA	NA	11	NA	NA	NA	NA	NA	NA	Sep-18	NA	NA	NA	NA	NA	NA	NA	NA	NA	NA	NA	NA	NA	NA	NA	NA	NA	NA	NA	NA	NA	NA	NA	NA	NA	NA	NA	NA	NA
1010413368	1010413169	NA	1	1	Male	FU5	1	NA	NA	NA	NA	NA	3	NA	NA	NA	NA	NA	NA	Sep-18	NA	NA	NA	NA	NA	NA	NA	NA	NA	NA	NA	NA	NA	NA	NA	NA	NA	NA	NA	NA	NA	NA	NA	NA	NA	NA	NA	NA	NA
1010413369	1010413171	1010413253	1	1	Male	FU5	1	NA	NA	NA	NA	NA	11	NA	NA	NA	NA	NA	NA	Sep-18	NA	NA	NA	NA	NA	NA	NA	NA	NA	NA	NA	NA	NA	NA	NA	NA	NA	NA	NA	NA	NA	NA	NA	NA	NA	NA	NA	NA	NA
1010413370	1010413172	NA	1	1	Male	FU5	1	NA	NA	NA	NA	NA	16	NA	NA	NA	NA	NA	NA	Sep-18	NA	NA	NA	NA	NA	NA	NA	NA	NA	NA	NA	NA	NA	NA	NA	NA	NA	NA	NA	NA	NA	NA	NA	NA	NA	NA	NA	NA	NA
1010413371	1010413173	NA	1	1	Male	FU5	1	NA	NA	NA	NA	NA	22	NA	NA	NA	NA	NA	NA	Sep-18	NA	NA	NA	NA	NA	NA	NA	NA	NA	NA	NA	NA	NA	NA	NA	NA	NA	NA	NA	NA	NA	NA	NA	NA	NA	NA	NA	NA	NA
1010413372	1010413174	NA	1	1	Female	FU5	1	NA	NA	NA	NA	NA	19	NA	NA	NA	NA	NA	NA	Sep-18	NA	NA	NA	NA	NA	NA	NA	NA	NA	NA	NA	NA	NA	NA	NA	NA	NA	NA	NA	NA	NA	NA	NA	NA	NA	NA	NA	NA	NA
1010413373	1010413175	NA	1	1	Male	FU5	1	NA	NA	NA	NA	NA	4	NA	NA	NA	NA	NA	NA	Sep-18	NA	NA	NA	NA	NA	NA	NA	NA	NA	NA	NA	NA	NA	NA	NA	NA	NA	NA	NA	NA	NA	NA	NA	NA	NA	NA	NA	NA	NA
1010413374	1010413176	NA	1	1	Female	FU5	1	NA	NA	NA	NA	NA	22	NA	NA	NA	NA	NA	NA	Sep-18	NA	NA	NA	NA	NA	NA	NA	NA	NA	NA	NA	NA	NA	NA	NA	NA	NA	NA	NA	NA	NA	NA	NA	NA	NA	NA	NA	NA	NA
1010413375	1010413176	NA	1	1	Male	FU5	1	NA	NA	NA	NA	NA	10	NA	NA	NA	NA	NA	NA	Sep-18	NA	NA	NA	NA	NA	NA	NA	NA	NA	NA	NA	NA	NA	NA	NA	NA	NA	NA	NA	NA	NA	NA	NA	NA	NA	NA	NA	NA	NA
1010413376	1010413135	1010413223	1	1	Male	FU5	1	NA	NA	NA	NA	NA	8	NA	NA	NA	NA	NA	NA	Sep-18	NA	NA	NA	NA	NA	NA	NA	NA	NA	NA	NA	NA	NA	NA	NA	NA	NA	NA	NA	NA	NA	NA	NA	NA	NA	NA	NA	NA	NA
1010413377	1010413120	1010413250	1	1	Female	FU5	1	NA	NA	NA	NA	NA	14	NA	NA	NA	NA	NA	NA	Sep-18	NA	NA	NA	NA	NA	NA	NA	NA	NA	NA	NA	NA	NA	NA	NA	NA	NA	NA	NA	NA	NA	NA	NA	NA	NA	NA	NA	NA	NA
1010413378	1010413121	1010413212	1	1	Female	FU5	1	NA	NA	NA	NA	NA	17	NA	NA	NA	NA	NA	NA	Sep-18	NA	NA	NA	NA	NA	NA	NA	NA	NA	NA	NA	NA	NA	NA	NA	NA	NA	NA	NA	NA	NA	NA	NA	NA	NA	NA	NA	NA	NA
1010414301	1010414101	1010414274	1	1	Female	B	3	14	NA	NA	25	29	NA	NA	Mar-16	NA	NA	Feb-17	Jun-17	NA	NA	NA	NA	NA	NA	NA	NA	NA	NA	NA	NA	NA	NA	NA	NA	NA	NA	NA	NA	NA	NA	NA	NA	NA	NA	NA	NA	2	NA
1010414302	1010414102	NA	1	1	Female	B	1	9	NA	NA	NA	NA	NA	NA	Mar-16	NA	NA	NA	NA	NA	NA	NA	NA	NA	NA	NA	NA	NA	NA	NA	NA	NA	NA	NA	NA	NA	NA	NA	NA	NA	NA	NA	NA	NA	NA	NA	NA	NA	NA
1010414303	1010414103	1010414210	1	1	Female	B	3	3	6	10	NA	NA	NA	NA	Mar-16	Jun-16	Oct-16	NA	NA	NA	NA	1	1	1	0	0	0	0	0	0	NA	NA	NA	NA	0	NA	NA	NA	NA	NA	NA	NA	NA	NA	NA	NA	NA	NA	NA
1010414305	1010414104	1010414211	1	1	Female	B	5	6	9	13	NA	21	36	NA	Mar-16	Jun-16	Oct-16	NA	Jun-17	Sep-18	NA	1	1	1	1	1	1	0	1	1	3	3	3	1	1	1	1	1	1	1	0	1	0	3	3	3	2	NA	NA
1010414306	1010414105	1010414212	1	1	Male	B	2	11	NA	NA	NA	26	NA	NA	Mar-16	NA	NA	NA	Jun-17	NA	NA	NA	NA	NA	NA	NA	NA	NA	NA	NA	NA	NA	NA	NA	NA	NA	NA	NA	NA	NA	NA	NA	NA	NA	NA	NA	NA	NA	NA
1010414307	1010414106	NA	1	1	Male	B	2	5	NA	NA	NA	20	NA	NA	Mar-16	NA	NA	NA	Jun-17	NA	NA	NA	NA	NA	NA	NA	NA	NA	NA	NA	NA	NA	NA	NA	NA	NA	NA	NA	NA	NA	NA	NA	NA	NA	NA	NA	NA	NA	NA
1010414308	1010414107	1010414258	1	1	Female	B	5	11	15	19	23	27	NA	NA	Mar-16	Jun-16	Oct-16	Feb-17	Jun-17	NA	NA	1	1	1	1	1	1	1	1	1	3	3	3	1	1	1	1	1	1	1	1	1	1	3	3	3	1	1	1
1010414309	1010414108	1010414213	1	1	Male	B	2	17	NA	NA	NA	NA	47	NA	Mar-16	NA	NA	NA	NA	Sep-18	NA	NA	NA	NA	NA	NA	NA	NA	NA	NA	NA	NA	NA	NA	NA	NA	NA	NA	NA	NA	NA	NA	NA	NA	NA	NA	NA	NA	NA
1010414310	1010414109	1010414220	1	1	Male	B	4	23	26	30	34	NA	NA	NA	Mar-16	Jun-16	Oct-16	Feb-17	NA	NA	NA	1	1	1	1	1	1	0	1	0	3	3	3	2	1	1	1	1	1	0	0	NA	0	3	3	NA	NA	1	1
1010414311	1010414110	1010414311	1	1	Female	B	6	4	7	11	15	19	34	NA	Mar-16	Jun-16	Oct-16	Feb-17	Jun-17	Sep-18	NA	1	1	1	1	1	1	1	1	1	3	3	3	1	1	1	1	1	1	1	0	1	0	3	3	3	2	1	1
1010414312	1010414111	1010414267	1	1	Male	B	6	22	25	29	33	37	52	NA	Mar-16	Jun-16	Oct-16	Feb-17	Jun-17	Sep-18	NA	1	1	0	1	1	0	0	1	0	3	3	NA	1	1	1	1	1	1	0	0	NA	0	3	3	NA	NA	2	NA
1010414313	1010414112	1010414215	1	1	Male	B	6	6	10	13	18	22	36	NA	Mar-16	Jun-16	Oct-16	Feb-17	Jun-17	Sep-18	NA	1	1	1	1	1	1	1	1	0	3	3	3	2	1	1	1	1	1	1	1	1	1	3	3	3	2	1	1
1010414314	1010414114	1010414217	1	1	Male	B	5	9	NA	16	21	24	39	NA	Mar-16	NA	Oct-16	Feb-17	Jun-17	Sep-18	NA	NA	NA	NA	NA	NA	NA	NA	NA	NA	NA	NA	NA	NA	0	NA	NA	NA	NA	NA	NA	NA	NA	NA	NA	NA	NA	2	NA
1010414315	1010414115	1010414218	1	1	Male	B	6	19	22	26	30	34	48	NA	Mar-16	Jun-16	Oct-16	Feb-17	Jun-17	Sep-18	NA	1	1	1	1	1	0	0	1	1	3	3	NA	1	1	1	1	1	1	1	1	1	1	3	3	3	2	1	1
1010414316	1010414116	1010414275	1	1	Male	B	6	14	18	22	26	30	44	NA	Mar-16	Jun-16	Oct-16	Feb-17	Jun-17	Sep-18	NA	1	1	1	1	1	0	1	1	0	3	3	NA	1	0	NA	NA	NA	NA	NA	NA	NA	NA	NA	NA	NA	NA	2	NA
1010414317	1010414119	1010414276	1	1	Female	B	6	12	15	19	23	27	42	NA	Mar-16	Jun-16	Oct-16	Feb-17	Jun-17	Sep-18	NA	1	1	1	1	1	1	0	1	1	3	3	3	1	1	1	1	1	1	1	1	1	1	3	3	3	2	2	NA
1010414318	1010414109	1010414220	1	1	Female	B	4	6	9	13	17	NA	NA	NA	Mar-16	Jun-16	Oct-16	Feb-17	NA	NA	NA	1	1	1	1	1	1	0	0	0	3	3	3	NA	1	1	1	1	0	1	0	1	0	3	NA	3	2	1	1
1010414319	1010414123	1010414225	1	1	Male	B	6	5	8	12	16	20	35	NA	Mar-16	Jun-16	Oct-16	Feb-17	Jun-17	Sep-18	NA	1	1	1	1	1	1	0	0	0	1	1	1	NA	1	1	1	0	0	0	0	0	0	NA	NA	NA	0	1	1
1010414320	1010414124	1010414226	1	1	Female	B	6	5	9	13	17	21	35	NA	Mar-16	Jun-16	Oct-16	Feb-17	Jun-17	Sep-18	NA	1	1	1	1	1	0	1	0	0	3	3	NA	NA	1	1	1	1	1	1	1	1	1	3	3	3	1	1	1
1010414321	1010414125	1010414227	1	1	Male	B	6	1	4	8	12	16	31	NA	Mar-16	Jun-16	Oct-16	Feb-17	Jun-17	Sep-18	NA	1	1	1	1	1	1	0	0	0	1	1	1	NA	1	1	1	1	1	1	1	0	0	3	3	3	0	2	NA
1010414322	1010414126	1010414228	1	1	Male	B	4	20	23	27	NA	35	NA	NA	Mar-16	Jun-16	Oct-16	NA	Jun-17	NA	NA	1	1	1	1	1	1	0	1	1	3	3	3	2	1	1	1	1	1	1	1	1	1	3	3	3	2	NA	NA
1010414323	1010414128	1010414277	1	1	Male	B	5	23	26	30	34	38	NA	NA	Mar-16	Jun-16	Oct-16	Feb-17	Jun-17	NA	NA	1	1	1	1	1	1	0	1	1	3	3	3	2	1	1	1	0	1	1	0	1	1	NA	3	3	2	1	1
1010414324	1010414130	1010414265	1	1	Female	B	5	20	24	27	32	36	NA	NA	Mar-16	Jun-16	Oct-16	Feb-17	Jun-17	NA	NA	1	1	1	0	1	0	1	0	0	NA	1	NA	NA	1	1	0	0	0	0	0	0	0	NA	NA	NA	NA	1	1
1010414325	1010414131	1010414232	1	1	Male	B	6	10	13	17	21	25	39	NA	Mar-16	Jun-16	Oct-16	Feb-17	Jun-17	Sep-18	NA	0	NA	NA	NA	NA	NA	NA	NA	NA	NA	NA	NA	NA	1	1	1	1	1	1	1	0	1	3	3	3	0	2	NA
1010414326	1010414132	1010414259	1	1	Female	B	6	6	9	13	17	21	36	NA	Mar-16	Jun-16	Oct-16	Feb-17	Jun-17	Sep-18	NA	1	1	1	1	1	1	0	1	0	3	3	3	1	1	1	1	1	1	1	0	1	1	3	3	3	1	1	1
1010414327	1010414133	1010414233	1	1	Male	B	5	2	6	10	14	18	NA	NA	Mar-16	Jun-16	Oct-16	Feb-17	Jun-17	NA	NA	1	1	1	1	1	1	1	0	0	3	3	2	NA	0	NA	NA	NA	NA	NA	NA	NA	NA	NA	NA	NA	NA	1	1
1010414328	1010414134	1010414234	1	1	Male	B	5	1	5	8	13	17	NA	NA	Mar-16	Jun-16	Oct-16	Feb-17	Jun-17	NA	NA	1	1	1	1	1	1	1	0	0	3	3	3	NA	1	1	1	1	1	1	1	1	0	3	3	3	2	1	1
1010414329	1010414135	1010414235	1	1	Male	B	6	2	5	9	13	17	32	NA	Mar-16	Jun-16	Oct-16	Feb-17	Jun-17	Sep-18	NA	NA	NA	NA	NA	NA	NA	NA	NA	NA	NA	NA	NA	NA	0	NA	NA	NA	NA	NA	NA	NA	NA	NA	NA	NA	NA	2	NA
1010414330	1010414136	1010414260	1	1	Male	B	5	12	16	19	24	27	NA	NA	Mar-16	Jun-16	Oct-16	Feb-17	Jun-17	NA	NA	1	1	1	1	1	1	0	1	1	3	3	3	1	0	NA	NA	NA	NA	NA	NA	NA	NA	NA	NA	NA	NA	2	NA
1010414331	1010414137	1010414261	1	1	Female	B	5	24	NA	31	35	39	54	NA	Mar-16	NA	Oct-16	Feb-17	Jun-17	Sep-18	NA	NA	NA	NA	NA	NA	NA	NA	NA	NA	NA	NA	NA	NA	1	1	1	1	1	1	1	1	1	3	3	3	2	2	NA
1010414332	1010414138	1010414236	1	1	Female	B	6	9	12	16	20	24	39	NA	Mar-16	Jun-16	Oct-16	Feb-17	Jun-17	Sep-18	NA	1	1	1	1	1	1	0	0	0	2	2	2	NA	1	1	1	1	0	0	0	1	0	2	NA	NA	2	1	1
1010414333	1010414139	1010414237	1	1	Male	B	4	14	17	21	25	NA	NA	NA	Mar-16	Jun-16	Oct-16	Feb-17	NA	NA	NA	0	NA	NA	NA	NA	NA	NA	NA	NA	NA	NA	NA	NA	1	NA	NA	NA	NA	NA	NA	NA	NA	NA	NA	NA	NA	2	NA
1010414334	1010414140	1010414262	1	1	Male	B	5	6	NA	13	17	21	36	NA	Mar-16	NA	Oct-16	Feb-17	Jun-17	Sep-18	NA	NA	NA	NA	NA	NA	NA	NA	NA	NA	NA	NA	NA	NA	1	1	1	1	1	1	1	1	0	3	3	1	2	2	NA
1010414335	1010414141	1010414263	1	1	Female	B	6	6	9	13	17	21	36	NA	Mar-16	Jun-16	Oct-16	Feb-17	Jun-17	Sep-18	NA	0	NA	NA	NA	NA	NA	NA	NA	NA	NA	NA	NA	NA	1	1	1	1	1	1	1	1	0	3	3	3	2	2	NA
1010414336	1010414142	1010414273	1	1	Male	B	4	17	NA	NA	28	32	47	NA	Mar-16	NA	NA	Feb-17	Jun-17	Sep-18	NA	NA	NA	NA	NA	NA	NA	NA	NA	NA	NA	NA	NA	NA	NA	NA	NA	NA	NA	NA	NA	NA	NA	NA	NA	NA	NA	2	NA
1010414337	1010414139	1010414269	1	1	Female	B	5	10	NA	17	21	25	40	NA	Mar-16	NA	Oct-16	Feb-17	Jun-17	Sep-18	NA	NA	NA	NA	NA	NA	NA	NA	NA	NA	NA	NA	NA	NA	0	NA	NA	NA	NA	NA	NA	NA	NA	NA	NA	NA	NA	2	NA
1010414338	1010414144	NA	1	1	Male	B	4	24	NA	31	35	39	NA	NA	Mar-16	NA	Oct-16	Feb-17	Jun-17	NA	NA	NA	NA	NA	NA	NA	NA	NA	NA	NA	NA	NA	NA	NA	1	1	1	1	1	1	1	1	1	3	3	3	2	1	1
1010414339	1010414145	1010414264	1	1	Female	B	4	20	NA	27	NA	35	50	NA	Mar-16	NA	Oct-16	NA	Jun-17	Sep-18	NA	NA	NA	NA	NA	NA	NA	NA	NA	NA	NA	NA	NA	NA	1	1	1	1	1	0	0	0	0	2	2	NA	NA	NA	NA
1010414340	1010414146	1010414239	1	1	Female	B	6	13	16	20	24	28	43	NA	Mar-16	Jun-16	Oct-16	Feb-17	Jun-17	Sep-18	NA	1	1	1	1	1	1	1	0	0	1	1	1	NA	1	1	0	0	1	1	0	0	1	NA	1	1	NA	2	NA
1010414341	1010414147	1010414240	1	1	Female	B	5	12	15	19	23	27	NA	NA	Mar-16	Jun-16	Oct-16	Feb-17	Jun-17	NA	NA	1	1	1	1	1	1	0	0	1	1	1	1	NA	0	NA	NA	NA	NA	NA	NA	NA	NA	NA	NA	NA	NA	2	NA
1010414342	1010414148	NA	1	1	Female	B	2	16	NA	23	NA	NA	NA	NA	Mar-16	NA	Oct-16	NA	NA	NA	NA	NA	NA	NA	NA	NA	NA	NA	NA	NA	NA	NA	NA	NA	0	NA	NA	NA	NA	NA	NA	NA	NA	NA	NA	NA	NA	NA	NA
1010414343	1010414154	1010414245	1	1	Female	B	5	5	8	11	16	20	NA	NA	Mar-16	Jun-16	Oct-16	Feb-17	Jun-17	NA	NA	0	NA	NA	NA	NA	NA	NA	NA	NA	NA	NA	NA	NA	0	NA	NA	NA	NA	NA	NA	NA	NA	NA	NA	NA	NA	2	NA
1010414344	1010414155	1010414246	1	1	Male	FU4	2	4	NA	NA	NA	19	NA	NA	Mar-16	NA	NA	NA	Jun-17	NA	NA	NA	NA	NA	NA	NA	NA	NA	NA	NA	NA	NA	NA	NA	NA	NA	NA	NA	NA	NA	NA	NA	NA	NA	NA	NA	NA	NA	NA
1010414346	1010414158	1010414247	1	1	Female	B	2	3	NA	NA	NA	18	NA	NA	Mar-16	NA	NA	NA	Jun-17	NA	NA	NA	NA	NA	NA	NA	NA	NA	NA	NA	NA	NA	NA	NA	NA	NA	NA	NA	NA	NA	NA	NA	NA	NA	NA	NA	NA	NA	NA
1010414347	1010414160	1010414249	1	1	Female	B	3	3	NA	NA	13	NA	32	NA	Mar-16	NA	NA	Feb-17	NA	Sep-18	NA	NA	NA	NA	NA	NA	NA	NA	NA	NA	NA	NA	NA	NA	NA	NA	NA	NA	NA	NA	NA	NA	NA	NA	NA	NA	NA	2	NA
1010414348	1010414161	1010414250	1	1	Male	B	4	2	NA	NA	13	16	31	NA	Mar-16	NA	NA	Feb-17	Jun-17	Sep-18	NA	NA	NA	NA	NA	NA	NA	NA	NA	NA	NA	NA	NA	NA	NA	NA	NA	NA	NA	NA	NA	NA	NA	NA	NA	NA	NA	2	NA
1010414349	1010414162	1010414251	1	1	Male	FU4	2	1	NA	NA	NA	15	NA	NA	Mar-16	NA	NA	NA	Jun-17	NA	NA	NA	NA	NA	NA	NA	NA	NA	NA	NA	NA	NA	NA	NA	NA	NA	NA	NA	NA	NA	NA	NA	NA	NA	NA	NA	NA	NA	NA
1010414350	1010414162	1010414251	1	1	Male	FU4	2	1	NA	NA	NA	15	NA	NA	Mar-16	NA	NA	NA	Jun-17	NA	NA	NA	NA	NA	NA	NA	NA	NA	NA	NA	NA	NA	NA	NA	NA	NA	NA	NA	NA	NA	NA	NA	NA	NA	NA	NA	NA	NA	NA
1010414351	1010414163	1010414252	1	1	Male	B	2	24	NA	NA	NA	38	NA	NA	Mar-16	NA	NA	NA	Jun-17	NA	NA	NA	NA	NA	NA	NA	NA	NA	NA	NA	NA	NA	NA	NA	NA	NA	NA	NA	NA	NA	NA	NA	NA	NA	NA	NA	NA	NA	NA
1010414352	1010414164	1010414253	1	1	Female	B	2	23	NA	NA	NA	37	NA	NA	Mar-16	NA	NA	NA	Jun-17	NA	NA	NA	NA	NA	NA	NA	NA	NA	NA	NA	NA	NA	NA	NA	NA	NA	NA	NA	NA	NA	NA	NA	NA	NA	NA	NA	NA	NA	NA
1010414354	1010414121	1010414224	1	1	Male	FU1	2	NA	2	NA	NA	NA	28	NA	NA	Jun-16	NA	NA	NA	Sep-18	NA	0	NA	NA	NA	NA	NA	NA	NA	NA	NA	NA	NA	NA	NA	NA	NA	NA	NA	NA	NA	NA	NA	NA	NA	NA	NA	NA	NA
1010414355	1010414165	NA	1	1	Female	FU2	4	NA	NA	3	7	11	25	NA	NA	NA	Oct-16	Feb-17	Jun-17	Sep-18	NA	NA	NA	NA	NA	NA	NA	NA	NA	NA	NA	NA	NA	NA	0	NA	NA	NA	NA	NA	NA	NA	NA	NA	NA	NA	NA	1	1
1010414356	1010414117	1010414219	1	1	Male	FU2	4	NA	NA	6	10	14	29	NA	NA	NA	Oct-16	Feb-17	Jun-17	Sep-18	NA	NA	NA	NA	NA	NA	NA	NA	NA	NA	NA	NA	NA	NA	1	1	1	1	1	1	0	1	0	3	3	3	2	1	1
1010414357	1010414153	1010414244	1	1	Female	FU2	3	NA	NA	7	11	15	NA	NA	NA	NA	Oct-16	Feb-17	Jun-17	NA	NA	NA	NA	NA	NA	NA	NA	NA	NA	NA	NA	NA	NA	NA	1	1	1	1	1	1	1	1	0	3	3	3	2	1	1
1010414358	1010414120	NA	1	1	Female	FU3	3	NA	NA	NA	4	8	23	NA	NA	NA	NA	Feb-17	Jun-17	Sep-18	NA	NA	NA	NA	NA	NA	NA	NA	NA	NA	NA	NA	NA	NA	NA	NA	NA	NA	NA	NA	NA	NA	NA	NA	NA	NA	NA	2	NA
1010414359	1010414139	1010414269	1	1	Male	FU3	3	NA	NA	NA	0	4	19	NA	NA	NA	NA	Feb-17	Jun-17	Sep-18	NA	NA	NA	NA	NA	NA	NA	NA	NA	NA	NA	NA	NA	NA	NA	NA	NA	NA	NA	NA	NA	NA	NA	NA	NA	NA	NA	1	1
1010414360	1010414152	1010414243	1	1	Female	FU3	2	NA	NA	NA	4	8	NA	NA	NA	NA	NA	Feb-17	Jun-17	NA	NA	NA	NA	NA	NA	NA	NA	NA	NA	NA	NA	NA	NA	NA	NA	NA	NA	NA	NA	NA	NA	NA	NA	NA	NA	NA	NA	1	1
1010414361	1010414166	1010414266	1	1	Female	FU4	2	NA	NA	NA	NA	3	18	NA	NA	NA	NA	NA	Jun-17	Sep-18	NA	NA	NA	NA	NA	NA	NA	NA	NA	NA	NA	NA	NA	NA	NA	NA	NA	NA	NA	NA	NA	NA	NA	NA	NA	NA	NA	NA	NA
1010414362	1010414169	1010414271	1	1	Male	FU4	2	NA	NA	NA	NA	3	17	NA	NA	NA	NA	NA	Jun-17	Sep-18	NA	NA	NA	NA	NA	NA	NA	NA	NA	NA	NA	NA	NA	NA	NA	NA	NA	NA	NA	NA	NA	NA	NA	NA	NA	NA	NA	NA	NA
1010414363	1010414149	1010414231	1	1	Male	FU4	2	NA	NA	NA	NA	4	19	NA	NA	NA	NA	NA	Jun-17	Sep-18	NA	NA	NA	NA	NA	NA	NA	NA	NA	NA	NA	NA	NA	NA	NA	NA	NA	NA	NA	NA	NA	NA	NA	NA	NA	NA	NA	NA	NA
1010414364	1010414168	1010414270	1	1	Male	FU4	2	NA	NA	NA	NA	2	17	NA	NA	NA	NA	NA	Jun-17	Sep-18	NA	NA	NA	NA	NA	NA	NA	NA	NA	NA	NA	NA	NA	NA	NA	NA	NA	NA	NA	NA	NA	NA	NA	NA	NA	NA	NA	NA	NA
1010414365	1010414116	1010414275	1	1	Male	FU5	1	NA	NA	NA	NA	NA	0	NA	NA	NA	NA	NA	NA	Sep-18	NA	NA	NA	NA	NA	NA	NA	NA	NA	NA	NA	NA	NA	NA	NA	NA	NA	NA	NA	NA	NA	NA	NA	NA	NA	NA	NA	NA	NA
1010414366	1010414173	NA	1	1	Male	FU5	1	NA	NA	NA	NA	NA	19	NA	NA	NA	NA	NA	NA	Sep-18	NA	NA	NA	NA	NA	NA	NA	NA	NA	NA	NA	NA	NA	NA	NA	NA	NA	NA	NA	NA	NA	NA	NA	NA	NA	NA	NA	NA	NA
1010414367	1010414174	NA	1	1	Female	FU5	1	NA	NA	NA	NA	NA	20	NA	NA	NA	NA	NA	NA	Sep-18	NA	NA	NA	NA	NA	NA	NA	NA	NA	NA	NA	NA	NA	NA	NA	NA	NA	NA	NA	NA	NA	NA	NA	NA	NA	NA	NA	NA	NA
1010414368	1010414156	1010414256	1	1	Male	FU5	1	NA	NA	NA	NA	NA	14	NA	NA	NA	NA	NA	NA	Sep-18	NA	NA	NA	NA	NA	NA	NA	NA	NA	NA	NA	NA	NA	NA	NA	NA	NA	NA	NA	NA	NA	NA	NA	NA	NA	NA	NA	NA	NA
1010414369	1010414167	NA	1	1	Female	FU5	1	NA	NA	NA	NA	NA	13	NA	NA	NA	NA	NA	NA	Sep-18	NA	NA	NA	NA	NA	NA	NA	NA	NA	NA	NA	NA	NA	NA	NA	NA	NA	NA	NA	NA	NA	NA	NA	NA	NA	NA	NA	NA	NA
1010414370	1010414125	NA	1	1	Male	FU5	1	NA	NA	NA	NA	NA	10	NA	NA	NA	NA	NA	NA	Sep-18	NA	NA	NA	NA	NA	NA	NA	NA	NA	NA	NA	NA	NA	NA	NA	NA	NA	NA	NA	NA	NA	NA	NA	NA	NA	NA	NA	NA	NA
1010414371	1010414121	1010414224	1	1	Female	FU5	1	NA	NA	NA	NA	NA	4	NA	NA	NA	NA	NA	NA	Sep-18	NA	NA	NA	NA	NA	NA	NA	NA	NA	NA	NA	NA	NA	NA	NA	NA	NA	NA	NA	NA	NA	NA	NA	NA	NA	NA	NA	NA	NA
1010414372	1010414170	1010414272	1	1	Female	FU5	1	NA	NA	NA	NA	NA	14	NA	NA	NA	NA	NA	NA	Sep-18	NA	NA	NA	NA	NA	NA	NA	NA	NA	NA	NA	NA	NA	NA	NA	NA	NA	NA	NA	NA	NA	NA	NA	NA	NA	NA	NA	NA	NA
1010414373	1010414142	1010414273	1	1	Male	FU5	1	NA	NA	NA	NA	NA	19	NA	NA	NA	NA	NA	NA	Sep-18	NA	NA	NA	NA	NA	NA	NA	NA	NA	NA	NA	NA	NA	NA	NA	NA	NA	NA	NA	NA	NA	NA	NA	NA	NA	NA	NA	NA	NA
1010414374	1010414177	NA	1	1	Female	FU5	1	NA	NA	NA	NA	NA	15	NA	NA	NA	NA	NA	NA	Sep-18	NA	NA	NA	NA	NA	NA	NA	NA	NA	NA	NA	NA	NA	NA	NA	NA	NA	NA	NA	NA	NA	NA	NA	NA	NA	NA	NA	NA	NA
1010414375	1010414151	1010414242	1	1	Female	FU5	1	NA	NA	NA	NA	NA	5	NA	NA	NA	NA	NA	NA	Sep-18	NA	NA	NA	NA	NA	NA	NA	NA	NA	NA	NA	NA	NA	NA	NA	NA	NA	NA	NA	NA	NA	NA	NA	NA	NA	NA	NA	NA	NA
1010414376	1010414178	NA	1	1	Male	FU5	1	NA	NA	NA	NA	NA	12	NA	NA	NA	NA	NA	NA	Sep-18	NA	NA	NA	NA	NA	NA	NA	NA	NA	NA	NA	NA	NA	NA	NA	NA	NA	NA	NA	NA	NA	NA	NA	NA	NA	NA	NA	NA	NA
1010414377	1010414179	NA	1	1	Female	FU5	1	NA	NA	NA	NA	NA	5	NA	NA	NA	NA	NA	NA	Sep-18	NA	NA	NA	NA	NA	NA	NA	NA	NA	NA	NA	NA	NA	NA	NA	NA	NA	NA	NA	NA	NA	NA	NA	NA	NA	NA	NA	NA	NA
1010414378	1010414134	1010414234	1	1	Female	FU5	1	NA	NA	NA	NA	NA	0	NA	NA	NA	NA	NA	NA	Sep-18	NA	NA	NA	NA	NA	NA	NA	NA	NA	NA	NA	NA	NA	NA	NA	NA	NA	NA	NA	NA	NA	NA	NA	NA	NA	NA	NA	NA	NA
1010414379	1010414161	1010414250	1	1	Male	FU5	1	NA	NA	NA	NA	NA	9	NA	NA	NA	NA	NA	NA	Sep-18	NA	NA	NA	NA	NA	NA	NA	NA	NA	NA	NA	NA	NA	NA	NA	NA	NA	NA	NA	NA	NA	NA	NA	NA	NA	NA	NA	NA	NA
1010414380	1010414180	NA	1	1	Male	FU5	1	NA	NA	NA	NA	NA	17	NA	NA	NA	NA	NA	NA	Sep-18	NA	NA	NA	NA	NA	NA	NA	NA	NA	NA	NA	NA	NA	NA	NA	NA	NA	NA	NA	NA	NA	NA	NA	NA	NA	NA	NA	NA	NA
1010414381	1010414181	NA	1	1	Female	FU5	1	NA	NA	NA	NA	NA	11	NA	NA	NA	NA	NA	NA	Sep-18	NA	NA	NA	NA	NA	NA	NA	NA	NA	NA	NA	NA	NA	NA	NA	NA	NA	NA	NA	NA	NA	NA	NA	NA	NA	NA	NA	NA	NA
1010515301	1010515107	1010515201	1	1	Female	B	1	5	NA	NA	NA	NA	NA	NA	Mar-16	NA	NA	NA	NA	NA	NA	NA	NA	NA	NA	NA	NA	NA	NA	NA	NA	NA	NA	NA	NA	NA	NA	NA	NA	NA	NA	NA	NA	NA	NA	NA	NA	NA	NA
1010515302	1010515102	1010515202	1	1	Female	B	5	10	14	17	21	25	NA	NA	Mar-16	Jul-16	Oct-16	Feb-17	Jun-17	NA	NA	1	1	1	1	1	1	1	1	0	3	3	3	1	1	1	0	1	1	1	0	1	0	3	3	3	2	2	NA
1010515303	1010515104	1010515204	1	1	Female	B	6	4	7	11	15	19	34	NA	Mar-16	Jul-16	Oct-16	Feb-17	Jun-17	Sep-18	NA	0	NA	NA	NA	NA	NA	NA	NA	NA	NA	NA	NA	NA	0	NA	NA	NA	NA	NA	NA	NA	NA	NA	NA	NA	NA	2	NA
1010515304	1010515106	1010515206	1	1	Male	B	3	18	NA	NA	29	33	NA	NA	Mar-16	NA	NA	Feb-17	Jun-17	NA	NA	NA	NA	NA	NA	NA	NA	NA	NA	NA	NA	NA	NA	NA	NA	NA	NA	NA	NA	NA	NA	NA	NA	NA	NA	NA	NA	2	NA
1010515305	1010515107	1010515207	1	1	Male	B	5	2	5	8	13	16	NA	NA	Mar-16	Jul-16	Oct-16	Feb-17	Jun-17	NA	NA	0	NA	NA	NA	NA	NA	NA	NA	NA	NA	NA	NA	NA	0	NA	NA	NA	NA	NA	NA	NA	NA	NA	NA	NA	NA	2	NA
1010515306	1010515108	1010515208	1	1	Male	B	5	1	4	7	12	15	NA	NA	Mar-16	Jul-16	Oct-16	Feb-17	Jun-17	NA	NA	1	1	1	0	0	0	0	0	0	NA	NA	NA	NA	1	1	1	1	1	1	1	0	0	3	3	1	0	1	1
1010515307	1010515110	1010515210	1	1	Male	B	5	8	11	15	19	23	NA	NA	Mar-16	Jul-16	Oct-16	Feb-17	Jun-17	NA	NA	0	NA	NA	NA	NA	NA	NA	NA	NA	NA	NA	NA	NA	0	NA	NA	NA	NA	NA	NA	NA	NA	NA	NA	NA	NA	2	NA
1010515308	1010515112	1010515212	1	1	Female	B	5	6	9	13	17	21	NA	NA	Mar-16	Jul-16	Oct-16	Feb-17	Jun-17	NA	NA	0	NA	NA	NA	NA	NA	NA	NA	NA	NA	NA	NA	NA	0	NA	NA	NA	NA	NA	NA	NA	NA	NA	NA	NA	NA	2	NA
1010515309	1010515114	1010515214	1	1	Female	B	5	7	10	14	18	22	NA	NA	Mar-16	Jul-16	Oct-16	Feb-17	Jun-17	NA	NA	0	NA	NA	NA	NA	NA	NA	NA	NA	NA	NA	NA	NA	0	NA	NA	NA	NA	NA	NA	NA	NA	NA	NA	NA	NA	2	NA
1010515310	1010515116	1010515216	1	1	Male	B	4	1	4	8	NA	16	NA	NA	Mar-16	Jul-16	Oct-16	NA	Jun-17	NA	NA	1	1	1	1	1	1	0	0	0	2	2	2	NA	0	NA	NA	NA	NA	NA	NA	NA	NA	NA	NA	NA	NA	NA	NA
1010515311	1010515118	1010515218	1	1	Female	B	3	8	11	NA	19	NA	NA	NA	Mar-16	Jul-16	NA	Feb-17	NA	NA	NA	1	1	1	1	1	1	0	1	1	3	3	3	2	NA	NA	NA	NA	NA	NA	NA	NA	NA	NA	NA	NA	NA	2	NA
1010515312	1010515119	1010515219	1	1	Male	B	4	7	11	NA	18	22	NA	NA	Mar-16	Jul-16	NA	Feb-17	Jun-17	NA	NA	1	1	1	1	1	1	1	1	1	3	3	3	1	NA	NA	NA	NA	NA	NA	NA	NA	NA	NA	NA	NA	NA	2	NA
1010515313	1010515122	1010515222	1	1	Female	B	4	18	22	25	NA	33	NA	NA	Mar-16	Jul-16	Oct-16	NA	Jun-17	NA	NA	1	1	0	1	1	0	0	0	0	3	2	NA	NA	1	1	0	1	1	0	0	0	0	3	2	NA	NA	NA	NA
1010515314	1010515123	1010515223	1	1	Male	B	5	1	4	8	12	16	NA	NA	Mar-16	Jul-16	Oct-16	Feb-17	Jun-17	NA	NA	1	1	1	1	1	1	0	0	0	3	3	3	NA	0	NA	NA	NA	NA	NA	NA	NA	NA	NA	NA	NA	NA	2	NA
1010515315	1010515124	1010515224	1	1	Female	B	3	7	10	14	NA	NA	NA	NA	Mar-16	Jul-16	Oct-16	NA	NA	NA	NA	0	NA	NA	NA	NA	NA	NA	NA	NA	NA	NA	NA	NA	0	NA	NA	NA	NA	NA	NA	NA	NA	NA	NA	NA	NA	NA	NA
1010515316	1010515125	1010515225	1	1	Male	B	1	1	NA	NA	NA	NA	NA	NA	Mar-16	NA	NA	NA	NA	NA	NA	NA	NA	NA	NA	NA	NA	NA	NA	NA	NA	NA	NA	NA	NA	NA	NA	NA	NA	NA	NA	NA	NA	NA	NA	NA	NA	NA	NA
1010515317	1010515126	1010515226	1	1	Male	B	1	8	NA	NA	NA	NA	NA	NA	Mar-16	NA	NA	NA	NA	NA	NA	NA	NA	NA	NA	NA	NA	NA	NA	NA	NA	NA	NA	NA	NA	NA	NA	NA	NA	NA	NA	NA	NA	NA	NA	NA	NA	NA	NA
1010515318	1010515127	1010515227	1	1	Male	B	5	21	24	28	32	36	NA	NA	Mar-16	Jul-16	Oct-16	Feb-17	Jun-17	NA	NA	0	NA	NA	NA	NA	NA	NA	NA	NA	NA	NA	NA	NA	0	NA	NA	NA	NA	NA	NA	NA	NA	NA	NA	NA	NA	2	NA
1010515319	1010515128	1010515229	1	1	Male	B	4	10	13	NA	21	25	NA	NA	Mar-16	Jul-16	NA	Feb-17	Jun-17	NA	NA	0	NA	NA	NA	NA	NA	NA	NA	NA	NA	NA	NA	NA	NA	NA	NA	NA	NA	NA	NA	NA	NA	NA	NA	NA	NA	2	NA
1010515320	1010515128	1010515220	1	1	Female	FU1	1	NA	2	NA	NA	NA	NA	NA	NA	Jul-16	NA	NA	NA	NA	NA	0	NA	NA	NA	NA	NA	NA	NA	NA	NA	NA	NA	NA	NA	NA	NA	NA	NA	NA	NA	NA	NA	NA	NA	NA	NA	NA	NA
1010515321	1010515113	1010515213	1	1	Male	FU1	5	NA	2	6	10	14	29	NA	NA	Jul-16	Oct-16	Feb-17	Jun-17	Sep-18	NA	0	NA	NA	NA	NA	NA	NA	NA	NA	NA	NA	NA	NA	0	NA	NA	NA	NA	NA	NA	NA	NA	NA	NA	NA	NA	1	1
1010515322	1010515129	1010515230	1	1	Female	FU2	3	NA	NA	6	11	15	NA	NA	NA	NA	Oct-16	Feb-17	Jun-17	NA	NA	NA	NA	NA	NA	NA	NA	NA	NA	NA	NA	NA	NA	NA	NA	NA	NA	NA	NA	NA	NA	NA	NA	NA	NA	NA	NA	2	NA
1010515323	1010515109	1010515209	1	1	Male	FU2	3	NA	NA	2	6	10	NA	NA	NA	NA	Oct-16	Feb-17	Jun-17	NA	NA	NA	NA	NA	NA	NA	NA	NA	NA	NA	NA	NA	NA	NA	1	1	1	0	0	0	0	0	0	1	NA	NA	NA	2	NA
1010515324	1010515103	1010515203	1	1	Male	FU2	3	NA	NA	3	7	11	NA	NA	NA	NA	Oct-16	Feb-17	Jun-17	NA	NA	NA	NA	NA	NA	NA	NA	NA	NA	NA	NA	NA	NA	NA	0	NA	NA	NA	NA	NA	NA	NA	NA	NA	NA	NA	NA	2	NA
1010515325	1010515111	1010515211	1	1	Male	FU2	2	NA	NA	6	10	NA	NA	NA	NA	NA	Oct-16	Feb-17	NA	NA	NA	NA	NA	NA	NA	NA	NA	NA	NA	NA	NA	NA	NA	NA	1	1	1	1	1	1	1	1	0	3	3	3	2	2	NA
1010515326	1010515128	1010515229	1	1	Male	FU3	2	NA	NA	NA	4	8	NA	NA	NA	NA	NA	Feb-17	Jun-17	NA	NA	NA	NA	NA	NA	NA	NA	NA	NA	NA	NA	NA	NA	NA	NA	NA	NA	NA	NA	NA	NA	NA	NA	NA	NA	NA	NA	2	NA
1010515328	1010515130	1010515231	1	1	Male	FU4	1	NA	NA	NA	NA	2	NA	NA	NA	NA	NA	NA	Jun-17	NA	NA	NA	NA	NA	NA	NA	NA	NA	NA	NA	NA	NA	NA	NA	NA	NA	NA	NA	NA	NA	NA	NA	NA	NA	NA	NA	NA	NA	NA
1010515329	1010515133	1010515234	1	1	Female	FU4	1	NA	NA	NA	NA	3	NA	NA	NA	NA	NA	NA	Jun-17	NA	NA	NA	NA	NA	NA	NA	NA	NA	NA	NA	NA	NA	NA	NA	NA	NA	NA	NA	NA	NA	NA	NA	NA	NA	NA	NA	NA	NA	NA
1010515332	1010515131	1010515232	1	1	Female	FU4	1	NA	NA	NA	NA	4	NA	NA	NA	NA	NA	NA	Jun-17	NA	NA	NA	NA	NA	NA	NA	NA	NA	NA	NA	NA	NA	NA	NA	NA	NA	NA	NA	NA	NA	NA	NA	NA	NA	NA	NA	NA	NA	NA
1010515340	1010515104	1010515204	1	1	Male	FU5	1	NA	NA	NA	NA	NA	0	NA	NA	NA	NA	NA	NA	Sep-18	NA	NA	NA	NA	NA	NA	NA	NA	NA	NA	NA	NA	NA	NA	NA	NA	NA	NA	NA	NA	NA	NA	NA	NA	NA	NA	NA	NA	NA
1010516301	1010516107	1010516207	1	1	Male	B	4	14	17	21	25	NA	NA	NA	Mar-16	Jun-16	Oct-16	Feb-17	NA	NA	NA	0	NA	NA	NA	NA	NA	NA	NA	NA	NA	NA	NA	NA	0	NA	NA	NA	NA	NA	NA	NA	NA	NA	NA	NA	NA	2	NA
1010516302	1010516108	1010516208	1	1	Female	B	5	15	18	22	26	30	NA	NA	Mar-16	Jun-16	Oct-16	Feb-17	Jun-17	NA	NA	0	NA	NA	NA	NA	NA	NA	NA	NA	NA	NA	NA	NA	0	NA	NA	NA	NA	NA	NA	NA	NA	NA	NA	NA	NA	2	NA
1010516303	1010516109	1010516209	1	1	Male	B	2	5	NA	NA	NA	20	NA	NA	Mar-16	NA	NA	NA	Jun-17	NA	NA	NA	NA	NA	NA	NA	NA	NA	NA	NA	NA	NA	NA	NA	NA	NA	NA	NA	NA	NA	NA	NA	NA	NA	NA	NA	NA	NA	NA
1010516304	1010516111	1010516211	1	1	Male	B	6	11	14	18	22	26	41	NA	Mar-16	Jun-16	Oct-16	Feb-17	Jun-17	Sep-18	NA	1	1	1	1	1	1	1	0	0	3	3	3	NA	0	NA	NA	NA	NA	NA	NA	NA	NA	NA	NA	NA	NA	2	NA
1010516305	1010516112	1010516231	1	1	Female	B	5	11	14	NA	22	26	40	NA	Mar-16	Jun-16	NA	Feb-17	Jun-17	Sep-18	NA	0	NA	NA	NA	NA	NA	NA	NA	NA	NA	NA	NA	NA	NA	NA	NA	NA	NA	NA	NA	NA	NA	NA	NA	NA	NA	2	NA
1010516306	1010516116	1010516216	1	1	Male	B	4	2	5	9	13	NA	NA	NA	Mar-16	Jun-16	Oct-16	Feb-17	NA	NA	NA	0	NA	NA	NA	NA	NA	NA	NA	NA	NA	NA	NA	NA	0	NA	NA	NA	NA	NA	NA	NA	NA	NA	NA	NA	NA	2	NA
1010516307	1010516117	1010516217	1	1	Female	B	5	19	22	26	30	34	NA	NA	Mar-16	Jun-16	Oct-16	Feb-17	Jun-17	NA	NA	1	1	0	1	1	0	1	1	1	3	3	NA	2	0	NA	NA	NA	NA	NA	NA	NA	NA	NA	NA	NA	NA	2	NA
1010516308	1010516117	1010516218	1	1	Female	B	5	4	7	11	15	19	NA	NA	Mar-16	Jun-16	Oct-16	Feb-17	Jun-17	NA	NA	1	1	1	1	1	1	1	0	0	3	3	3	NA	1	1	1	1	1	1	0	1	1	3	3	3	1	1	1
1010516309	1010516118	1010516219	1	1	Male	B	5	8	11	15	19	23	NA	NA	Mar-16	Jun-16	Oct-16	Feb-17	Jun-17	NA	NA	0	NA	NA	NA	NA	NA	NA	NA	NA	NA	NA	NA	NA	NA	NA	NA	NA	NA	NA	NA	NA	NA	NA	NA	NA	NA	2	NA
1010516310	1010516122	1010416223	1	1	Female	B	4	5	NA	NA	16	20	35	NA	Mar-16	NA	NA	Feb-17	Jun-17	Sep-18	NA	NA	NA	NA	NA	NA	NA	NA	NA	NA	NA	NA	NA	NA	NA	NA	NA	NA	NA	NA	NA	NA	NA	NA	NA	NA	NA	2	NA
1010516311	1010516125	1010516226	1	1	Female	B	3	21	24	28	NA	NA	NA	NA	Mar-16	Jun-16	Oct-16	NA	NA	NA	NA	0	NA	NA	NA	NA	NA	NA	NA	NA	NA	NA	NA	NA	0	NA	NA	NA	NA	NA	NA	NA	NA	NA	NA	NA	NA	NA	NA
1010516312	1010516126	1010516227	1	1	Male	B	5	5	8	12	16	20	NA	NA	Mar-16	Jun-16	Oct-16	Feb-17	Jun-17	NA	NA	0	NA	NA	NA	NA	NA	NA	NA	NA	NA	NA	NA	NA	0	NA	NA	NA	NA	NA	NA	NA	NA	NA	NA	NA	NA	2	NA
1010516313	1010516127	1010516228	1	1	Male	B	6	9	13	16	20	24	39	NA	Mar-16	Jun-16	Oct-16	Feb-17	Jun-17	Sep-18	NA	0	NA	NA	NA	NA	NA	NA	NA	NA	NA	NA	NA	NA	0	NA	NA	NA	NA	NA	NA	NA	NA	NA	NA	NA	NA	2	NA
1010516314	1010516104	1010516204	1	1	Male	FU1	5	NA	18	22	26	30	45	NA	NA	Jun-16	Oct-16	Feb-17	Jun-17	Sep-18	NA	0	NA	NA	NA	NA	NA	NA	NA	NA	NA	NA	NA	NA	1	NA	NA	NA	NA	NA	NA	NA	NA	NA	NA	NA	NA	2	NA
1010516315	1010516115	1010516215	1	1	Male	FU1	3	NA	3	6	10	NA	NA	NA	NA	Jun-16	Oct-16	Feb-17	NA	NA	NA	0	NA	NA	NA	NA	NA	NA	NA	NA	NA	NA	NA	NA	1	1	1	1	1	0	0	1	0	2	2	NA	2	2	NA
1010516316	1010516102	1010516202	1	1	Female	FU1	5	NA	19	23	27	31	46	NA	NA	Jun-16	Oct-16	Feb-17	Jun-17	Sep-18	NA	0	NA	NA	NA	NA	NA	NA	NA	NA	NA	NA	NA	NA	0	NA	NA	NA	NA	NA	NA	NA	NA	NA	NA	NA	NA	2	NA
1010516317	1010516106	1010516206	1	1	Female	FU1	2	NA	7	11	NA	NA	NA	NA	NA	Jun-16	Oct-16	NA	NA	NA	NA	0	NA	NA	NA	NA	NA	NA	NA	NA	NA	NA	NA	NA	1	1	1	1	1	1	0	1	1	3	3	3	1	NA	NA
1010516318	1010516113	1010516213	1	1	Male	FU2	2	NA	NA	18	NA	26	NA	NA	NA	NA	Oct-16	NA	Jun-17	NA	NA	NA	NA	NA	NA	NA	NA	NA	NA	NA	NA	NA	NA	NA	0	NA	NA	NA	NA	NA	NA	NA	NA	NA	NA	NA	NA	NA	NA
1010516319	1010516114	1010516214	1	1	Male	FU4	1	NA	NA	NA	NA	8	NA	NA	NA	NA	NA	NA	Jun-17	NA	NA	NA	NA	NA	NA	NA	NA	NA	NA	NA	NA	NA	NA	NA	0	NA	NA	NA	NA	NA	NA	NA	NA	NA	NA	NA	NA	NA	NA
1010516320	1010516129	1010516230	1	1	Male	FU4	1	NA	NA	NA	NA	4	NA	NA	NA	NA	NA	NA	Jun-17	NA	NA	NA	NA	NA	NA	NA	NA	NA	NA	NA	NA	NA	NA	NA	NA	NA	NA	NA	NA	NA	NA	NA	NA	NA	NA	NA	NA	NA	NA
1010516321	1010516123	1010516225	1	1	Female	FU4	1	NA	NA	NA	NA	12	NA	NA	NA	NA	NA	NA	Jun-17	NA	NA	NA	NA	NA	NA	NA	NA	NA	NA	NA	NA	NA	NA	NA	NA	NA	NA	NA	NA	NA	NA	NA	NA	NA	NA	NA	NA	NA	NA
1010516322	1010516130	NA	1	1	Male	FU5	1	NA	NA	NA	NA	NA	4	NA	NA	NA	NA	NA	NA	Sep-18	NA	NA	NA	NA	NA	NA	NA	NA	NA	NA	NA	NA	NA	NA	NA	NA	NA	NA	NA	NA	NA	NA	NA	NA	NA	NA	NA	NA	NA
1010516323	1010516131	NA	1	1	Male	FU5	1	NA	NA	NA	NA	NA	20	NA	NA	NA	NA	NA	NA	Sep-18	NA	NA	NA	NA	NA	NA	NA	NA	NA	NA	NA	NA	NA	NA	NA	NA	NA	NA	NA	NA	NA	NA	NA	NA	NA	NA	NA	NA	NA
1010516324	1010516132	NA	1	1	Female	FU5	1	NA	NA	NA	NA	NA	1	NA	NA	NA	NA	NA	NA	Sep-18	NA	NA	NA	NA	NA	NA	NA	NA	NA	NA	NA	NA	NA	NA	NA	NA	NA	NA	NA	NA	NA	NA	NA	NA	NA	NA	NA	NA	NA
1010516325	1010516133	NA	1	1	Male	FU5	1	NA	NA	NA	NA	NA	6	NA	NA	NA	NA	NA	NA	Sep-18	NA	NA	NA	NA	NA	NA	NA	NA	NA	NA	NA	NA	NA	NA	NA	NA	NA	NA	NA	NA	NA	NA	NA	NA	NA	NA	NA	NA	NA
1010516326	1010516134	NA	1	1	Female	FU5	1	NA	NA	NA	NA	NA	10	NA	NA	NA	NA	NA	NA	Sep-18	NA	NA	NA	NA	NA	NA	NA	NA	NA	NA	NA	NA	NA	NA	NA	NA	NA	NA	NA	NA	NA	NA	NA	NA	NA	NA	NA	NA	NA
1010516327	1010516135	NA	1	1	Female	FU5	1	NA	NA	NA	NA	NA	3	NA	NA	NA	NA	NA	NA	Sep-18	NA	NA	NA	NA	NA	NA	NA	NA	NA	NA	NA	NA	NA	NA	NA	NA	NA	NA	NA	NA	NA	NA	NA	NA	NA	NA	NA	NA	NA
1010516328	1010516137	NA	1	1	Female	FU5	1	NA	NA	NA	NA	NA	1	NA	NA	NA	NA	NA	NA	Sep-18	NA	NA	NA	NA	NA	NA	NA	NA	NA	NA	NA	NA	NA	NA	NA	NA	NA	NA	NA	NA	NA	NA	NA	NA	NA	NA	NA	NA	NA
1010516329	1010516138	NA	1	1	Female	FU5	1	NA	NA	NA	NA	NA	14	NA	NA	NA	NA	NA	NA	Sep-18	NA	NA	NA	NA	NA	NA	NA	NA	NA	NA	NA	NA	NA	NA	NA	NA	NA	NA	NA	NA	NA	NA	NA	NA	NA	NA	NA	NA	NA
1010516330	1010516139	NA	1	1	Male	FU5	1	NA	NA	NA	NA	NA	2	NA	NA	NA	NA	NA	NA	Sep-18	NA	NA	NA	NA	NA	NA	NA	NA	NA	NA	NA	NA	NA	NA	NA	NA	NA	NA	NA	NA	NA	NA	NA	NA	NA	NA	NA	NA	NA
1010516331	1010516140	NA	1	1	Female	FU5	1	NA	NA	NA	NA	NA	17	NA	NA	NA	NA	NA	NA	Sep-18	NA	NA	NA	NA	NA	NA	NA	NA	NA	NA	NA	NA	NA	NA	NA	NA	NA	NA	NA	NA	NA	NA	NA	NA	NA	NA	NA	NA	NA
1010516332	1010516141	NA	1	1	Female	FU5	1	NA	NA	NA	NA	NA	5	NA	NA	NA	NA	NA	NA	Sep-18	NA	NA	NA	NA	NA	NA	NA	NA	NA	NA	NA	NA	NA	NA	NA	NA	NA	NA	NA	NA	NA	NA	NA	NA	NA	NA	NA	NA	NA
1010516333	1010516142	NA	1	1	Male	FU5	1	NA	NA	NA	NA	NA	21	NA	NA	NA	NA	NA	NA	Sep-18	NA	NA	NA	NA	NA	NA	NA	NA	NA	NA	NA	NA	NA	NA	NA	NA	NA	NA	NA	NA	NA	NA	NA	NA	NA	NA	NA	NA	NA
1010517301	1010517101	1010517201	1	1	Male	B	6	7	10	14	19	22	37	NA	Mar-16	Jun-16	Oct-16	Feb-17	Jun-17	Sep-18	NA	1	1	1	1	1	1	0	1	0	3	3	3	2	1	1	1	1	1	1	0	1	0	3	3	3	2	1	1
1010517302	1010517102	1010517202	1	1	Female	B	3	6	9	NA	NA	NA	35	NA	Mar-16	Jun-16	NA	NA	NA	Sep-18	NA	1	1	1	1	1	1	1	0	0	3	3	3	NA	NA	NA	NA	NA	NA	NA	NA	NA	NA	NA	NA	NA	NA	NA	NA
1010517303	1010517103	1010517203	1	1	Male	B	2	2	5	NA	NA	NA	NA	NA	Mar-16	Jun-16	NA	NA	NA	NA	NA	0	NA	NA	NA	NA	NA	NA	NA	NA	NA	NA	NA	NA	NA	NA	NA	NA	NA	NA	NA	NA	NA	NA	NA	NA	NA	NA	NA
1010517304	1010517104	1010517204	1	1	Male	B	4	18	21	25	NA	33	NA	NA	Mar-16	Jun-16	Oct-16	NA	Jun-17	NA	NA	1	1	1	1	1	0	0	0	0	1	1	NA	NA	1	1	0	1	1	0	0	0	0	1	1	NA	NA	NA	NA
1010517305	1010517105	1010517205	1	1	Male	B	2	4	7	NA	NA	NA	NA	NA	Mar-16	Jun-16	NA	NA	NA	NA	NA	1	1	1	1	1	1	1	0	0	3	3	3	NA	NA	NA	NA	NA	NA	NA	NA	NA	NA	NA	NA	NA	NA	NA	NA
1010517306	1010517106	1010517206	1	1	Male	B	4	17	20	24	NA	32	NA	NA	Mar-16	Jun-16	Oct-16	NA	Jun-17	NA	NA	1	1	1	1	1	1	0	1	1	3	3	3	2	1	1	1	0	1	1	1	1	1	NA	3	3	2	NA	NA
1010517307	1010517107	1010517207	1	1	Male	B	5	4	8	11	NA	19	34	NA	Mar-16	Jun-16	Oct-16	NA	Jun-17	Sep-18	NA	0	NA	NA	NA	NA	NA	NA	NA	NA	NA	NA	NA	NA	1	1	1	1	0	1	0	1	1	3	NA	3	2	NA	NA
1010517308	1010517108	1010517208	1	1	Female	B	6	15	18	22	26	30	44	NA	Mar-16	Jun-16	Oct-16	Feb-17	Jun-17	Sep-18	NA	1	1	1	1	1	1	0	1	0	3	3	3	1	1	1	0	1	1	0	1	1	0	3	3	NA	2	1	1
1010517309	1010517109	1010517209	1	1	Female	B	5	13	16	20	24	28	NA	NA	Mar-16	Jun-16	Oct-16	Feb-17	Jun-17	NA	NA	1	1	0	1	1	1	0	1	0	3	3	3	1	1	1	1	1	1	1	0	1	1	3	3	3	1	2	NA
1010517310	1010517111	1010517211	1	1	Male	B	1	12	NA	NA	NA	NA	NA	NA	Mar-16	NA	NA	NA	NA	NA	NA	NA	NA	NA	NA	NA	NA	NA	NA	NA	NA	NA	NA	NA	NA	NA	NA	NA	NA	NA	NA	NA	NA	NA	NA	NA	NA	NA	NA
1010517311	1010517112	1010517212	1	1	Male	B	4	2	5	9	13	NA	NA	NA	Mar-16	Jun-16	Oct-16	Feb-17	NA	NA	NA	1	1	1	1	1	1	0	0	0	2	2	2	NA	1	1	1	1	1	1	1	1	0	2	2	2	2	2	NA
1010517312	1010517114	NA	1	1	Female	B	1	21	NA	NA	NA	NA	NA	NA	Mar-16	NA	NA	NA	NA	NA	NA	NA	NA	NA	NA	NA	NA	NA	NA	NA	NA	NA	NA	NA	NA	NA	NA	NA	NA	NA	NA	NA	NA	NA	NA	NA	NA	NA	NA
1010517313	1010517115	1010517214	1	1	Male	B	6	11	14	18	22	26	40	NA	Mar-16	Jun-16	Oct-16	Feb-17	Jun-17	Sep-18	NA	0	NA	NA	NA	NA	NA	NA	NA	NA	NA	NA	NA	NA	1	NA	NA	NA	NA	NA	NA	NA	NA	NA	NA	NA	NA	1	1
1010517314	1010517116	1010517215	1	1	Male	B	6	4	7	11	15	19	34	NA	Mar-16	Jun-16	Oct-16	Feb-17	Jun-17	Sep-18	NA	0	NA	NA	NA	NA	NA	NA	NA	NA	NA	NA	NA	NA	1	NA	NA	NA	NA	NA	NA	NA	NA	NA	NA	NA	NA	2	NA
1010517315	1010517117	1010517216	1	1	Male	B	5	20	23	27	31	35	NA	NA	Mar-16	Jun-16	Oct-16	Feb-17	Jun-17	NA	NA	1	1	1	1	1	0	0	1	1	3	3	NA	2	1	1	1	1	1	1	1	1	1	3	3	3	2	2	NA
1010517316	1010517120	1010517219	1	1	Male	B	1	12	NA	NA	NA	NA	NA	NA	Mar-16	NA	NA	NA	NA	NA	NA	NA	NA	NA	NA	NA	NA	NA	NA	NA	NA	NA	NA	NA	NA	NA	NA	NA	NA	NA	NA	NA	NA	NA	NA	NA	NA	NA	NA
1010517317	1010517121	1010517220	1	1	Female	B	3	6	NA	13	17	NA	NA	NA	Mar-16	NA	Oct-16	Feb-17	NA	NA	NA	NA	NA	NA	NA	NA	NA	NA	NA	NA	NA	NA	NA	NA	1	1	1	0	0	0	0	1	0	NA	NA	NA	2	1	1
1010517318	1010517122	1010517221	1	1	Female	B	5	8	11	15	19	23	NA	NA	Mar-16	Jun-16	Oct-16	Feb-17	Jun-17	NA	NA	1	1	1	1	1	1	0	1	0	3	3	3	1	1	NA	NA	NA	NA	NA	NA	NA	NA	NA	NA	NA	NA	1	1
1010517319	1010517124	1010517223	1	1	Female	B	6	8	11	15	19	23	38	NA	Mar-16	Jun-16	Oct-16	Feb-17	Jun-17	Sep-18	NA	1	1	1	1	1	1	1	1	0	3	3	3	1	1	1	1	1	1	1	1	1	0	3	3	3	2	1	1
1010517320	1010517125	1010517224	1	1	Male	B	1	17	NA	NA	NA	NA	NA	NA	Mar-16	NA	NA	NA	NA	NA	NA	NA	NA	NA	NA	NA	NA	NA	NA	NA	NA	NA	NA	NA	NA	NA	NA	NA	NA	NA	NA	NA	NA	NA	NA	NA	NA	NA	NA
1010517321	1010517126	1010517225	1	1	Male	B	1	21	NA	NA	NA	NA	NA	NA	Mar-16	NA	NA	NA	NA	NA	NA	NA	NA	NA	NA	NA	NA	NA	NA	NA	NA	NA	NA	NA	NA	NA	NA	NA	NA	NA	NA	NA	NA	NA	NA	NA	NA	NA	NA
1010517322	1010517127	1010517226	1	1	Female	B	1	13	NA	NA	NA	NA	NA	NA	Mar-16	NA	NA	NA	NA	NA	NA	NA	NA	NA	NA	NA	NA	NA	NA	NA	NA	NA	NA	NA	NA	NA	NA	NA	NA	NA	NA	NA	NA	NA	NA	NA	NA	NA	NA
1010517323	1010517128	1010517227	1	1	Male	B	6	4	7	11	15	19	34	NA	Mar-16	Jun-16	Oct-16	Mar-17	Jun-17	Sep-18	NA	1	1	1	1	1	1	0	0	0	3	3	3	NA	1	1	1	1	1	1	1	1	1	3	3	1	2	1	1
1010517324	1010517129	1010517228	1	1	Male	B	1	0	NA	NA	NA	NA	NA	NA	Mar-16	NA	NA	NA	NA	NA	NA	NA	NA	NA	NA	NA	NA	NA	NA	NA	NA	NA	NA	NA	NA	NA	NA	NA	NA	NA	NA	NA	NA	NA	NA	NA	NA	NA	NA
1010517325	1010517130	1010517229	1	1	Female	B	3	14	17	21	NA	NA	NA	NA	Mar-16	Jun-16	Oct-16	NA	NA	NA	NA	0	NA	NA	NA	NA	NA	NA	NA	NA	NA	NA	NA	NA	1	NA	NA	NA	NA	NA	NA	NA	NA	NA	NA	NA	NA	NA	NA
1010517326	1010517132	NA	1	1	Female	B	4	5	8	12	16	NA	NA	NA	Mar-16	Jun-16	Oct-16	Mar-17	NA	NA	NA	1	1	1	1	1	0	0	0	0	3	3	NA	NA	1	1	0	1	1	0	0	1	1	3	3	NA	2	1	1
1010517327	1010517133	1010517244	1	1	Female	B	3	4	7	11	NA	NA	NA	NA	Mar-16	Jun-16	Oct-16	NA	NA	NA	NA	1	1	1	1	1	1	0	0	0	2	2	2	NA	1	1	1	1	1	1	1	1	1	2	2	2	2	NA	NA
1010517328	1010517135	1010517243	1	1	Female	B	4	16	20	23	28	NA	NA	NA	Mar-16	Jun-16	Oct-16	Mar-17	NA	NA	NA	1	1	1	1	1	1	0	1	1	3	3	3	2	1	1	1	1	1	1	1	1	1	3	3	3	2	1	1
1010517329	1010517136	NA	1	1	Female	B	6	5	8	12	16	20	34	NA	Mar-16	Jun-16	Oct-16	Mar-17	Jun-17	Sep-18	NA	1	1	1	1	1	1	0	0	0	3	3	3	NA	1	1	0	1	1	1	0	1	1	3	3	3	2	1	1
1010517330	1010517137	1010517232	1	1	Female	B	6	6	9	13	17	21	36	NA	Mar-16	Jun-16	Oct-16	Mar-17	Jun-17	Sep-18	NA	1	1	1	1	1	1	0	0	0	3	3	3	NA	1	1	1	1	1	1	0	1	1	3	3	3	2	1	1
1010517331	1010517139	1010517233	1	1	Female	B	3	11	15	18	NA	NA	NA	NA	Mar-16	Jun-16	Oct-16	NA	NA	NA	NA	1	1	1	1	1	1	0	1	1	3	3	3	1	1	1	1	1	1	1	1	1	1	3	3	3	1	NA	NA
1010517332	1010517140	1010517234	1	1	Male	B	1	18	NA	NA	NA	NA	NA	NA	Mar-16	NA	NA	NA	NA	NA	NA	NA	NA	NA	NA	NA	NA	NA	NA	NA	NA	NA	NA	NA	NA	NA	NA	NA	NA	NA	NA	NA	NA	NA	NA	NA	NA	NA	NA
1010517333	1010517141	1010517242	1	1	Male	B	6	13	17	21	25	29	43	NA	Mar-16	Jun-16	Oct-16	Mar-17	Jun-17	Sep-18	NA	1	1	1	1	1	1	0	0	0	3	3	3	NA	1	1	1	1	1	1	0	0	0	3	3	3	NA	1	1
1010517334	1010517142	1010517235	1	1	Female	B	5	22	26	29	34	NA	52	NA	Mar-16	Jun-16	Oct-16	Mar-17	NA	Sep-18	NA	1	1	1	1	1	0	0	0	0	3	3	NA	NA	1	1	1	1	1	0	1	1	1	2	3	NA	2	1	1
1010517335	1010517143	1010517236	1	1	Male	B	1	4	NA	NA	NA	NA	NA	NA	Mar-16	NA	NA	NA	NA	NA	NA	NA	NA	NA	NA	NA	NA	NA	NA	NA	NA	NA	NA	NA	NA	NA	NA	NA	NA	NA	NA	NA	NA	NA	NA	NA	NA	NA	NA
1010517336	1010517144	1010517237	1	1	Male	B	3	2	6	NA	NA	NA	32	NA	Mar-16	Jun-16	NA	NA	NA	Sep-18	NA	1	1	1	1	1	1	0	0	0	3	3	3	NA	NA	NA	NA	NA	NA	NA	NA	NA	NA	NA	NA	NA	NA	NA	NA
1010517337	1010517145	1010517238	1	1	Male	B	5	6	9	13	17	21	NA	NA	Mar-16	Jun-16	Oct-16	Feb-17	Jun-17	NA	NA	1	1	1	1	1	0	0	1	0	3	3	NA	1	1	1	1	1	1	0	0	1	1	3	3	NA	2	2	NA
1010517338	1010517146	NA	1	1	Male	B	1	21	NA	NA	NA	NA	NA	NA	Mar-16	NA	NA	NA	NA	NA	NA	NA	NA	NA	NA	NA	NA	NA	NA	NA	NA	NA	NA	NA	NA	NA	NA	NA	NA	NA	NA	NA	NA	NA	NA	NA	NA	NA	NA
1010517339	1010517147	1010517245	1	1	Female	B	3	7	NA	NA	NA	22	37	NA	Mar-16	NA	NA	NA	Jun-17	Sep-18	NA	NA	NA	NA	NA	NA	NA	NA	NA	NA	NA	NA	NA	NA	NA	NA	NA	NA	NA	NA	NA	NA	NA	NA	NA	NA	NA	NA	NA
1010517340	1010517148	NA	1	1	Female	B	2	16	NA	NA	NA	NA	46	NA	Mar-16	NA	NA	NA	NA	Sep-18	NA	NA	NA	NA	NA	NA	NA	NA	NA	NA	NA	NA	NA	NA	NA	NA	NA	NA	NA	NA	NA	NA	NA	NA	NA	NA	NA	NA	NA
1010517341	1010517149	1010517239	1	1	Male	B	2	16	NA	NA	NA	NA	46	NA	Mar-16	NA	NA	NA	NA	Sep-18	NA	NA	NA	NA	NA	NA	NA	NA	NA	NA	NA	NA	NA	NA	NA	NA	NA	NA	NA	NA	NA	NA	NA	NA	NA	NA	NA	NA	NA
1010517342	1010517151	1010517241	1	1	Female	B	6	7	10	14	18	22	37	NA	Mar-16	Jun-16	Oct-16	Feb-17	Jun-17	Sep-18	NA	1	1	1	1	1	0	0	1	1	3	3	NA	1	1	1	1	1	1	1	1	1	1	2	3	3	2	1	1
1010517343	1010517119	1010517218	1	1	Female	FU1	5	NA	1	4	9	12	27	NA	NA	Jun-16	Oct-16	Feb-17	Jun-17	Sep-18	NA	1	1	1	0	0	0	0	0	0	NA	NA	NA	NA	1	1	0	1	1	1	0	0	0	1	1	1	0	1	1
1010517344	1010517131	1010517230	1	1	Female	FU1	5	NA	1	5	9	13	28	NA	NA	Jun-16	Oct-16	Mar-17	Jun-17	Sep-18	NA	1	1	1	0	0	0	0	0	0	NA	NA	NA	NA	1	1	0	1	1	1	0	0	0	2	2	2	0	1	1
1010517345	1010517118	1010517217	1	1	Female	FU2	3	NA	NA	6	11	15	NA	NA	NA	NA	Oct-16	Feb-17	Jun-17	NA	NA	NA	NA	NA	NA	NA	NA	NA	NA	NA	NA	NA	NA	NA	0	NA	NA	NA	NA	NA	NA	NA	NA	NA	NA	NA	NA	2	NA
1010517347	1010517134	1010517231	1	1	Female	FU2	2	NA	NA	4	NA	12	NA	NA	NA	NA	Oct-16	NA	Jun-17	NA	NA	NA	NA	NA	NA	NA	NA	NA	NA	NA	NA	NA	NA	NA	0	NA	NA	NA	NA	NA	NA	NA	NA	NA	NA	NA	NA	NA	NA
1010517348	1010517147	1010517241	1	1	Female	FU5	1	NA	NA	NA	NA	NA	9	NA	NA	NA	NA	NA	NA	Sep-18	NA	NA	NA	NA	NA	NA	NA	NA	NA	NA	NA	NA	NA	NA	NA	NA	NA	NA	NA	NA	NA	NA	NA	NA	NA	NA	NA	NA	NA
1010517349	1010517124	1010517223	1	1	Female	FU5	1	NA	NA	NA	NA	NA	6	NA	NA	NA	NA	NA	NA	Sep-18	NA	NA	NA	NA	NA	NA	NA	NA	NA	NA	NA	NA	NA	NA	NA	NA	NA	NA	NA	NA	NA	NA	NA	NA	NA	NA	NA	NA	NA
1010517350	1010517141	1010517242	1	1	Female	FU5	1	NA	NA	NA	NA	NA	14	NA	NA	NA	NA	NA	NA	Sep-18	NA	NA	NA	NA	NA	NA	NA	NA	NA	NA	NA	NA	NA	NA	NA	NA	NA	NA	NA	NA	NA	NA	NA	NA	NA	NA	NA	NA	NA
1010517351	1010517137	1010517232	1	1	Male	FU5	1	NA	NA	NA	NA	NA	4	NA	NA	NA	NA	NA	NA	Sep-18	NA	NA	NA	NA	NA	NA	NA	NA	NA	NA	NA	NA	NA	NA	NA	NA	NA	NA	NA	NA	NA	NA	NA	NA	NA	NA	NA	NA	NA
1010517352	1010517152	NA	1	1	Female	FU5	1	NA	NA	NA	NA	NA	12	NA	NA	NA	NA	NA	NA	Sep-18	NA	NA	NA	NA	NA	NA	NA	NA	NA	NA	NA	NA	NA	NA	NA	NA	NA	NA	NA	NA	NA	NA	NA	NA	NA	NA	NA	NA	NA
1010518301	1010518102	NA	1	1	Male	B	1	9	NA	NA	NA	NA	NA	NA	Mar-16	NA	NA	NA	NA	NA	NA	NA	NA	NA	NA	NA	NA	NA	NA	NA	NA	NA	NA	NA	NA	NA	NA	NA	NA	NA	NA	NA	NA	NA	NA	NA	NA	NA	NA
1010518302	1010518103	1010518243	1	1	Male	B	6	17	21	24	28	32	47	NA	Mar-16	Jul-16	Oct-16	Feb-17	Jun-17	Sep-18	NA	1	1	1	1	1	0	0	1	1	3	3	NA	1	1	1	0	1	1	1	0	NA	1	3	3	1	NA	1	1
1010518303	1010518104	1010518244	1	1	Female	B	6	14	17	21	25	29	44	NA	Mar-16	Jul-16	Oct-16	Feb-17	Jun-17	Sep-18	NA	0	NA	NA	NA	NA	NA	NA	NA	NA	NA	NA	NA	NA	1	1	1	1	1	1	0	1	0	3	3	3	1	1	1
1010518304	1010518105	1010518203	1	1	Female	B	5	4	7	11	15	19	NA	NA	Mar-16	Jul-16	Oct-16	Feb-17	Jun-17	NA	NA	1	1	1	1	1	1	0	0	0	3	3	3	NA	1	1	1	1	1	1	1	1	1	3	3	3	1	1	1
1010518305	1010518106	1010518204	1	1	Female	B	5	1	4	8	12	NA	31	NA	Mar-16	Jul-16	Oct-16	Feb-17	NA	Sep-18	NA	1	1	1	1	1	1	0	0	0	2	2	2	NA	1	1	0	1	1	1	0	1	0	3	3	3	1	1	1
1010518306	1010518107	1010518205	1	1	Male	B	4	15	18	22	26	NA	NA	NA	Mar-16	Jul-16	Oct-16	Feb-17	NA	NA	NA	1	1	1	1	1	0	0	1	1	3	3	NA	2	1	1	1	1	1	1	1	1	1	3	3	3	2	1	1
1010518307	1010518108	NA	1	1	Female	B	1	19	NA	NA	NA	NA	NA	NA	Mar-16	NA	NA	NA	NA	NA	NA	NA	NA	NA	NA	NA	NA	NA	NA	NA	NA	NA	NA	NA	NA	NA	NA	NA	NA	NA	NA	NA	NA	NA	NA	NA	NA	NA	NA
1010518308	1010518109	1010518206	1	1	Male	B	4	3	6	10	14	NA	NA	NA	Mar-16	Jul-16	Oct-16	Feb-17	NA	NA	NA	1	1	1	1	1	1	0	0	0	2	2	2	NA	1	1	1	1	1	1	1	1	1	2	1	1	1	1	1
1010518309	1010518109	1010518206	1	1	Male	B	4	3	18	22	26	NA	NA	NA	Mar-16	Jul-16	Oct-16	Feb-17	NA	NA	NA	1	1	1	1	1	1	0	0	0	1	1	1	NA	0	NA	NA	NA	NA	NA	NA	NA	NA	NA	NA	NA	NA	1	1
1010518310	1010518110	1010518209	1	1	Female	B	6	17	20	24	28	32	46	NA	Mar-16	Jul-16	Oct-16	Feb-17	Jun-17	Sep-18	NA	1	1	1	1	1	0	0	1	0	3	3	NA	1	1	NA	NA	NA	NA	NA	NA	NA	NA	NA	NA	NA	NA	2	NA
1010518311	1010518111	1010518207	1	1	Female	B	2	11	NA	NA	NA	NA	41	NA	Mar-16	NA	NA	NA	NA	Sep-18	NA	NA	NA	NA	NA	NA	NA	NA	NA	NA	NA	NA	NA	NA	NA	NA	NA	NA	NA	NA	NA	NA	NA	NA	NA	NA	NA	NA	NA
1010518312	1010518112	NA	1	1	Male	B	3	5	8	NA	NA	NA	34	NA	Mar-16	Jul-16	NA	NA	NA	Sep-18	NA	1	1	1	1	1	1	0	0	0	2	2	3	NA	NA	NA	NA	NA	NA	NA	NA	NA	NA	NA	NA	NA	NA	NA	NA
1010518313	1010518118	1010518213	1	1	Male	B	3	7	10	14	NA	NA	NA	NA	Mar-16	Jul-16	Oct-16	NA	NA	NA	NA	1	1	1	1	1	1	0	1	1	3	3	3	1	1	1	1	1	1	1	1	1	0	3	3	3	2	NA	NA
1010518314	1010518119	1010518214	1	1	Female	B	2	15	18	NA	NA	NA	NA	NA	Mar-16	Jul-16	NA	NA	NA	NA	NA	1	1	1	1	1	0	0	1	0	3	3	NA	1	NA	NA	NA	NA	NA	NA	NA	NA	NA	NA	NA	NA	NA	NA	NA
1010518315	1010518120	1010518242	1	1	Female	B	6	19	23	26	31	34	49	NA	Mar-16	Jul-16	Oct-16	Feb-17	Jun-17	Sep-18	NA	1	1	1	1	1	0	0	1	1	3	3	NA	2	1	1	0	1	1	0	0	1	1	3	3	NA	2	1	1
1010518316	1010518121	1010518215	1	1	Female	B	5	7	10	14	18	22	NA	NA	Mar-16	Jul-16	Oct-16	Feb-17	Jun-17	NA	NA	1	1	1	1	1	1	0	1	1	3	3	3	1	1	1	0	0	1	1	0	1	1	NA	3	3	2	1	1
1010518317	1010518122	1010518216	1	1	Male	B	6	14	17	21	25	29	43	NA	Mar-16	Jul-16	Oct-16	Feb-17	Jun-17	Sep-18	NA	1	1	1	1	1	1	0	1	0	3	3	3	1	1	1	0	1	1	1	1	1	0	3	3	3	2	1	1
1010518318	1010518123	1010518217	1	1	Female	B	4	18	21	NA	29	NA	48	NA	Mar-16	Jul-16	NA	Feb-17	NA	Sep-18	NA	1	1	1	1	1	0	0	1	1	3	3	NA	2	NA	NA	NA	NA	NA	NA	NA	NA	NA	NA	NA	NA	NA	1	1
1010518319	1010518124	1010518218	1	1	Male	B	5	14	17	NA	25	29	44	NA	Mar-16	Jul-16	NA	Feb-17	Jun-17	Sep-18	NA	1	1	1	1	1	1	0	1	0	3	3	3	1	NA	NA	NA	NA	NA	NA	NA	NA	NA	NA	NA	NA	NA	1	1
1010518320	1010518125	1010518219	1	1	Male	B	4	4	NA	11	15	19	NA	NA	Mar-16	NA	Oct-16	Feb-17	Jun-17	NA	NA	NA	NA	NA	NA	NA	NA	NA	NA	NA	NA	NA	NA	NA	1	1	0	0	1	1	0	1	1	NA	3	3	1	1	1
1010518321	1010518126	1010518214	1	1	Male	B	2	23	NA	NA	34	NA	NA	NA	Mar-16	NA	NA	Feb-17	NA	NA	NA	NA	NA	NA	NA	NA	NA	NA	NA	NA	NA	NA	NA	NA	NA	NA	NA	NA	NA	NA	NA	NA	NA	NA	NA	NA	NA	1	1
1010518322	1010518128	1010518221	1	1	Female	B	5	4	7	11	15	NA	34	NA	Mar-16	Jul-16	Oct-16	Feb-17	NA	Sep-18	NA	1	1	1	1	1	1	0	0	0	3	3	3	NA	1	1	1	1	1	1	0	1	0	3	3	3	1	1	1
1010518323	1010518131	1010518224	1	1	Male	B	6	14	17	21	25	29	43	NA	Mar-16	Jul-16	Oct-16	Feb-17	Jun-17	Sep-18	NA	0	NA	NA	NA	NA	NA	NA	NA	NA	NA	NA	NA	NA	1	NA	NA	NA	NA	NA	NA	NA	NA	NA	NA	NA	NA	2	NA
1010518324	1010518134	1010518227	1	1	Female	B	6	2	5	9	13	17	31	NA	Mar-16	Jul-16	Oct-16	Feb-17	Jun-17	Sep-18	NA	1	1	1	1	1	1	0	0	0	3	3	3	NA	0	NA	NA	NA	NA	NA	NA	NA	NA	NA	NA	NA	NA	1	1
1010518325	1010518137	1010518230	1	1	Male	B	6	11	14	18	22	26	41	NA	Mar-16	Jul-16	Oct-16	Feb-17	Jun-17	Sep-18	NA	0	NA	NA	NA	NA	NA	NA	NA	NA	NA	NA	NA	NA	0	NA	NA	NA	NA	NA	NA	NA	NA	NA	NA	NA	NA	2	NA
1010518326	1010518139	1010518232	1	1	Male	B	1	13	NA	NA	NA	NA	NA	NA	Mar-16	NA	NA	NA	NA	NA	NA	NA	NA	NA	NA	NA	NA	NA	NA	NA	NA	NA	NA	NA	NA	NA	NA	NA	NA	NA	NA	NA	NA	NA	NA	NA	NA	NA	NA
1010518327	1010518141	1010518234	1	1	Male	B	5	13	16	NA	24	28	43	NA	Mar-16	Jul-16	NA	Feb-17	Jun-17	Sep-18	NA	0	NA	NA	NA	NA	NA	NA	NA	NA	NA	NA	NA	NA	NA	NA	NA	NA	NA	NA	NA	NA	NA	NA	NA	NA	NA	2	NA
1010518328	1010518142	1010518235	1	1	Male	B	5	7	10	14	18	22	NA	NA	Mar-16	Jul-16	Oct-16	Feb-17	Jun-17	NA	NA	1	1	1	1	1	1	1	1	1	3	3	3	1	1	1	0	1	1	1	0	1	0	3	3	3	1	2	NA
1010518329	1010518143	1010518236	1	1	Male	B	5	6	10	13	17	21	NA	NA	Mar-16	Jul-16	Oct-16	Feb-17	Jun-17	NA	NA	1	1	1	1	1	1	0	1	1	3	3	3	1	1	NA	NA	NA	NA	NA	NA	NA	NA	NA	NA	NA	NA	1	1
1010518330	1010518144	1010518237	1	1	Male	B	1	1	NA	NA	NA	NA	NA	NA	Mar-16	NA	NA	NA	NA	NA	NA	NA	NA	NA	NA	NA	NA	NA	NA	NA	NA	NA	NA	NA	NA	NA	NA	NA	NA	NA	NA	NA	NA	NA	NA	NA	NA	NA	NA
1010518331	1010518146	1010518222	1	1	Male	B	1	2	NA	NA	NA	NA	NA	NA	Mar-16	NA	NA	NA	NA	NA	NA	NA	NA	NA	NA	NA	NA	NA	NA	NA	NA	NA	NA	NA	NA	NA	NA	NA	NA	NA	NA	NA	NA	NA	NA	NA	NA	NA	NA
1010518332	1010518148	1010518241	1	1	Male	B	4	6	9	13	NA	21	NA	NA	Mar-16	Jul-16	Oct-16	NA	Jun-17	NA	NA	1	1	1	1	1	1	0	0	0	3	3	3	NA	1	1	1	1	1	1	1	1	1	3	3	3	2	NA	NA
1010518333	1010518130	1010518223	1	1	Male	FU1	5	NA	2	6	10	14	29	NA	NA	Jul-16	Oct-16	Feb-17	Jun-17	Sep-18	NA	1	1	1	1	1	1	0	0	0	1	1	1	NA	1	1	1	1	1	1	1	1	0	3	3	3	1	2	NA
1010518334	1010518135	1010518228	1	1	Female	FU1	5	NA	1	5	9	13	28	NA	NA	Jul-16	Oct-16	Feb-17	Jun-17	Sep-18	NA	1	1	1	0	0	0	0	0	0	NA	NA	NA	NA	1	1	1	1	1	1	0	1	0	3	3	3	1	2	NA
1010518335	1010518114	1010518238	1	1	Male	FU1	3	NA	3	7	NA	15	NA	NA	NA	Jul-16	Oct-16	NA	Jun-17	NA	NA	1	1	1	0	0	0	0	0	0	NA	NA	NA	NA	1	1	1	1	1	1	0	1	0	2	2	2	1	NA	NA
1010518336	1010518114	1010518209	1	1	Female	FU2	2	NA	NA	3	7	NA	NA	NA	NA	NA	Oct-16	Feb-17	NA	NA	NA	NA	NA	NA	NA	NA	NA	NA	NA	NA	NA	NA	NA	NA	1	1	0	1	1	1	0	0	0	2	2	2	0	1	1
1010518337	1010518136	1010518229	1	1	Female	FU2	4	NA	NA	1	5	9	24	NA	NA	NA	Oct-16	Feb-17	Jun-17	Sep-18	NA	NA	NA	NA	NA	NA	NA	NA	NA	NA	NA	NA	NA	NA	1	0	1	0	0	0	0	0	0	2	NA	NA	NA	1	1
1010518338	1010518115	1010518210	1	1	Male	FU2	2	NA	NA	4	8	NA	NA	NA	NA	NA	Oct-16	Feb-17	NA	NA	NA	NA	NA	NA	NA	NA	NA	NA	NA	NA	NA	NA	NA	NA	1	NA	NA	NA	NA	NA	NA	NA	NA	NA	NA	NA	NA	1	1
1010518339	1010518117	1010518212	1	1	Female	FU2	2	NA	NA	3	NA	11	NA	NA	NA	NA	Oct-16	NA	Jun-17	NA	NA	NA	NA	NA	NA	NA	NA	NA	NA	NA	NA	NA	NA	NA	1	1	1	1	1	1	0	1	0	2	1	1	2	NA	NA
1010518340	1010518103	1010518243	1	1	Female	FU2	4	NA	NA	1	5	9	24	NA	NA	NA	Oct-16	Feb-17	Jun-17	Sep-18	NA	NA	NA	NA	NA	NA	NA	NA	NA	NA	NA	NA	NA	NA	1	NA	NA	NA	NA	NA	NA	NA	NA	NA	NA	NA	NA	1	1
1010518341	1010518104	1010518244	1	1	Male	FU3	3	NA	NA	NA	4	8	23	NA	NA	NA	NA	Feb-17	Jun-17	Sep-18	NA	NA	NA	NA	NA	NA	NA	NA	NA	NA	NA	NA	NA	NA	NA	NA	NA	NA	NA	NA	NA	NA	NA	NA	NA	NA	NA	1	1
1010518342	1010518123	1010518229	1	1	Male	FU3	2	NA	NA	NA	4	NA	22	NA	NA	NA	NA	Feb-17	NA	Sep-18	NA	NA	NA	NA	NA	NA	NA	NA	NA	NA	NA	NA	NA	NA	NA	NA	NA	NA	NA	NA	NA	NA	NA	NA	NA	NA	NA	2	NA
1010518343	1010518141	1010518234	1	1	Female	FU4	2	NA	NA	NA	NA	3	18	NA	NA	NA	NA	NA	Jun-17	Sep-18	NA	NA	NA	NA	NA	NA	NA	NA	NA	NA	NA	NA	NA	NA	NA	NA	NA	NA	NA	NA	NA	NA	NA	NA	NA	NA	NA	NA	NA
1010518344	1010518135	1010518228	1	1	Female	FU4	1	NA	NA	NA	NA	1	NA	NA	NA	NA	NA	NA	Jun-17	NA	NA	NA	NA	NA	NA	NA	NA	NA	NA	NA	NA	NA	NA	NA	NA	NA	NA	NA	NA	NA	NA	NA	NA	NA	NA	NA	NA	NA	NA
1010518345	2010513112	1010518245	1	1	Male	FU5	1	NA	NA	NA	NA	NA	11	NA	NA	NA	NA	NA	NA	Sep-18	NA	NA	NA	NA	NA	NA	NA	NA	NA	NA	NA	NA	NA	NA	NA	NA	NA	NA	NA	NA	NA	NA	NA	NA	NA	NA	NA	NA	NA
1010518346	1010518122	1010518216	1	1	Female	FU5	1	NA	NA	NA	NA	NA	11	NA	NA	NA	NA	NA	NA	Sep-18	NA	NA	NA	NA	NA	NA	NA	NA	NA	NA	NA	NA	NA	NA	NA	NA	NA	NA	NA	NA	NA	NA	NA	NA	NA	NA	NA	NA	NA
1010518347	1010518163	1010518259	1	1	Female	FU5	1	NA	NA	NA	NA	NA	22	NA	NA	NA	NA	NA	NA	Sep-18	NA	NA	NA	NA	NA	NA	NA	NA	NA	NA	NA	NA	NA	NA	NA	NA	NA	NA	NA	NA	NA	NA	NA	NA	NA	NA	NA	NA	NA
1010518348	1010518164	NA	1	1	Female	FU5	1	NA	NA	NA	NA	NA	10	NA	NA	NA	NA	NA	NA	Sep-18	NA	NA	NA	NA	NA	NA	NA	NA	NA	NA	NA	NA	NA	NA	NA	NA	NA	NA	NA	NA	NA	NA	NA	NA	NA	NA	NA	NA	NA
1010518349	1010518165	NA	1	1	Female	FU5	1	NA	NA	NA	NA	NA	15	NA	NA	NA	NA	NA	NA	Sep-18	NA	NA	NA	NA	NA	NA	NA	NA	NA	NA	NA	NA	NA	NA	NA	NA	NA	NA	NA	NA	NA	NA	NA	NA	NA	NA	NA	NA	NA
1010518350	1010518166	NA	1	1	Female	FU5	1	NA	NA	NA	NA	NA	16	NA	NA	NA	NA	NA	NA	Sep-18	NA	NA	NA	NA	NA	NA	NA	NA	NA	NA	NA	NA	NA	NA	NA	NA	NA	NA	NA	NA	NA	NA	NA	NA	NA	NA	NA	NA	NA
1010518351	1010518112	NA	1	1	Male	FU5	1	NA	NA	NA	NA	NA	12	NA	NA	NA	NA	NA	NA	Sep-18	NA	NA	NA	NA	NA	NA	NA	NA	NA	NA	NA	NA	NA	NA	NA	NA	NA	NA	NA	NA	NA	NA	NA	NA	NA	NA	NA	NA	NA
1010518352	1010518167	NA	1	1	Male	FU5	1	NA	NA	NA	NA	NA	8	NA	NA	NA	NA	NA	NA	Sep-18	NA	NA	NA	NA	NA	NA	NA	NA	NA	NA	NA	NA	NA	NA	NA	NA	NA	NA	NA	NA	NA	NA	NA	NA	NA	NA	NA	NA	NA
1010518353	1010518168	NA	1	1	Male	FU5	1	NA	NA	NA	NA	NA	13	NA	NA	NA	NA	NA	NA	Sep-18	NA	NA	NA	NA	NA	NA	NA	NA	NA	NA	NA	NA	NA	NA	NA	NA	NA	NA	NA	NA	NA	NA	NA	NA	NA	NA	NA	NA	NA
1010518354	1010518169	NA	1	1	Female	FU5	1	NA	NA	NA	NA	NA	7	NA	NA	NA	NA	NA	NA	Sep-18	NA	NA	NA	NA	NA	NA	NA	NA	NA	NA	NA	NA	NA	NA	NA	NA	NA	NA	NA	NA	NA	NA	NA	NA	NA	NA	NA	NA	NA
1010518355	1010518170	NA	1	1	Female	FU5	1	NA	NA	NA	NA	NA	7	NA	NA	NA	NA	NA	NA	Sep-18	NA	NA	NA	NA	NA	NA	NA	NA	NA	NA	NA	NA	NA	NA	NA	NA	NA	NA	NA	NA	NA	NA	NA	NA	NA	NA	NA	NA	NA
1010518356	1010518152	1010518248	1	1	Male	FU5	1	NA	NA	NA	NA	NA	12	NA	NA	NA	NA	NA	NA	Sep-18	NA	NA	NA	NA	NA	NA	NA	NA	NA	NA	NA	NA	NA	NA	NA	NA	NA	NA	NA	NA	NA	NA	NA	NA	NA	NA	NA	NA	NA
1010518357	1010518171	NA	1	1	Female	FU5	1	NA	NA	NA	NA	NA	13	NA	NA	NA	NA	NA	NA	Sep-18	NA	NA	NA	NA	NA	NA	NA	NA	NA	NA	NA	NA	NA	NA	NA	NA	NA	NA	NA	NA	NA	NA	NA	NA	NA	NA	NA	NA	NA
1010518358	1010518172	NA	1	1	Female	FU5	1	NA	NA	NA	NA	NA	10	NA	NA	NA	NA	NA	NA	Sep-18	NA	NA	NA	NA	NA	NA	NA	NA	NA	NA	NA	NA	NA	NA	NA	NA	NA	NA	NA	NA	NA	NA	NA	NA	NA	NA	NA	NA	NA
1010518359	1010518173	NA	1	1	Female	FU5	1	NA	NA	NA	NA	NA	22	NA	NA	NA	NA	NA	NA	Sep-18	NA	NA	NA	NA	NA	NA	NA	NA	NA	NA	NA	NA	NA	NA	NA	NA	NA	NA	NA	NA	NA	NA	NA	NA	NA	NA	NA	NA	NA
1010619301	1010619101	NA	1	1	Male	B	5	22	25	NA	33	37	52	NA	Mar-16	Jun-16	NA	Feb-17	Jun-17	Sep-18	NA	0	NA	NA	NA	NA	NA	NA	NA	NA	NA	NA	NA	NA	NA	NA	NA	NA	NA	NA	NA	NA	NA	NA	NA	NA	NA	2	NA
1010619302	1010619102	1010619201	1	1	Female	B	5	11	15	NA	23	27	41	NA	Mar-16	Jun-16	NA	Feb-17	Jun-17	Sep-18	NA	0	NA	NA	NA	NA	NA	NA	NA	NA	NA	NA	NA	NA	NA	NA	NA	NA	NA	NA	NA	NA	NA	NA	NA	NA	NA	2	NA
1010619303	1010619103	1010619202	1	1	Female	B	6	3	7	11	15	19	33	NA	Mar-16	Jun-16	Oct-16	Feb-17	Jun-17	Sep-18	NA	0	NA	NA	NA	NA	NA	NA	NA	NA	NA	NA	NA	NA	0	NA	NA	NA	NA	NA	NA	NA	NA	NA	NA	NA	NA	1	1
1010619304	1010619104	1010619203	1	1	Female	B	6	6	9	13	17	21	36	NA	Mar-16	Jun-16	Oct-16	Feb-17	Jun-17	Sep-18	NA	1	1	1	1	1	1	0	1	0	3	3	3	1	1	NA	NA	NA	NA	NA	NA	NA	NA	NA	NA	NA	NA	2	NA
1010619305	1010619105	1010619204	1	1	Female	B	6	2	5	9	13	17	32	NA	Mar-16	Jun-16	Oct-16	Feb-17	Jun-17	Sep-18	NA	0	NA	NA	NA	NA	NA	NA	NA	NA	NA	NA	NA	NA	1	1	1	1	1	1	0	1	0	2	2	3	2	2	NA
1010619306	1010619106	1010619205	1	1	Female	B	3	17	20	24	NA	NA	NA	NA	Mar-16	Jun-16	Oct-16	NA	NA	NA	NA	1	1	1	1	1	1	1	1	1	3	3	2	2	1	1	1	1	1	0	0	1	1	3	3	NA	2	2	NA
1010619307	1010619107	1010619206	1	1	Male	B	4	7	NA	14	18	22	NA	NA	Mar-16	NA	Oct-16	Feb-17	Jun-17	NA	NA	NA	NA	NA	NA	NA	NA	NA	NA	NA	NA	NA	NA	NA	1	1	1	1	1	1	0	1	1	3	3	3	1	1	1
1010619308	1010619108	1010619207	1	1	Male	B	3	24	27	NA	NA	39	NA	NA	Mar-16	Jun-16	NA	NA	Jun-17	NA	NA	0	NA	NA	NA	NA	NA	NA	NA	NA	NA	NA	NA	NA	NA	NA	NA	NA	NA	NA	NA	NA	NA	NA	NA	NA	NA	NA	NA
1010619309	1010619109	1010619208	1	1	Female	B	6	2	5	9	13	17	31	NA	Mar-16	Jun-16	Oct-16	Feb-17	Jun-17	Sep-18	NA	0	NA	NA	NA	NA	NA	NA	NA	NA	NA	NA	NA	NA	0	NA	NA	NA	NA	NA	NA	NA	NA	NA	NA	NA	NA	2	NA
1010619310	1010619110	1010619210	1	1	Male	B	4	10	13	17	NA	25	NA	NA	Mar-16	Jun-16	Oct-16	NA	Jun-17	NA	NA	0	NA	NA	NA	NA	NA	NA	NA	NA	NA	NA	NA	NA	0	NA	NA	NA	NA	NA	NA	NA	NA	NA	NA	NA	NA	NA	NA
1010619311	1010619111	1010619210	1	1	Female	B	4	4	8	12	NA	20	NA	NA	Mar-16	Jun-16	Oct-16	NA	Jun-17	NA	NA	0	NA	NA	NA	NA	NA	NA	NA	NA	NA	NA	NA	NA	1	NA	NA	NA	NA	NA	NA	NA	NA	NA	NA	NA	NA	1	1
1010619312	1010619112	1010619211	1	1	Female	B	4	9	12	16	NA	24	NA	NA	Mar-16	Jun-16	Oct-16	NA	Jun-17	NA	NA	0	NA	NA	NA	NA	NA	NA	NA	NA	NA	NA	NA	NA	0	NA	NA	NA	NA	NA	NA	NA	NA	NA	NA	NA	NA	NA	NA
1010619313	1010619113	1010619212	1	1	Female	B	3	16	19	23	NA	NA	NA	NA	Mar-16	Jun-16	Oct-16	NA	NA	NA	NA	0	NA	NA	NA	NA	NA	NA	NA	NA	NA	NA	NA	NA	1	1	1	1	1	1	1	1	1	3	3	3	2	NA	NA
1010619314	1010619121	1010619221	1	1	Male	B	6	24	27	31	35	39	54	NA	Mar-16	Jun-16	Oct-16	Feb-17	Jun-17	Sep-18	NA	0	NA	NA	NA	NA	NA	NA	NA	NA	NA	NA	NA	NA	1	1	1	1	1	1	0	1	1	3	3	3	2	1	1
1010619315	1010619115	1010619214	1	1	Male	B	5	6	10	13	18	21	NA	NA	Mar-16	Jun-16	Oct-16	Feb-17	Jun-17	NA	NA	0	NA	NA	NA	NA	NA	NA	NA	NA	NA	NA	NA	NA	1	NA	NA	NA	NA	NA	NA	NA	NA	NA	NA	NA	NA	2	NA
1010619316	1010619115	1010619215	1	1	Male	B	5	12	16	20	24	28	NA	NA	Mar-16	Jun-16	Oct-16	Feb-17	Jun-17	NA	NA	1	0	1	1	1	1	0	1	0	3	3	3	2	1	1	1	1	1	1	1	1	1	3	3	3	2	2	NA
1010619317	1010619116	1010619216	1	1	Male	B	4	11	14	NA	23	26	NA	NA	Mar-16	Jun-16	NA	Feb-17	Jun-17	NA	NA	0	NA	NA	NA	NA	NA	NA	NA	NA	NA	NA	NA	NA	NA	NA	NA	NA	NA	NA	NA	NA	NA	NA	NA	NA	NA	2	NA
1010619318	1010619119	1010619219	1	1	Male	B	3	8	NA	15	20	NA	NA	NA	Mar-16	NA	Oct-16	Feb-17	NA	NA	NA	NA	NA	NA	NA	NA	NA	NA	NA	NA	NA	NA	NA	NA	0	NA	NA	NA	NA	NA	NA	NA	NA	NA	NA	NA	NA	2	NA
1010619319	1010619120	1010619220	1	1	Female	B	5	18	21	25	NA	33	48	NA	Mar-16	Jun-16	Oct-16	NA	Jun-17	Sep-18	NA	0	NA	NA	NA	NA	NA	NA	NA	NA	NA	NA	NA	NA	NA	NA	NA	NA	NA	NA	NA	NA	NA	NA	NA	NA	NA	NA	NA
1010619320	1010619121	1010619221	1	1	Male	B	6	7	10	14	18	22	37	NA	Mar-16	Jun-16	Oct-16	Feb-17	Jun-17	Sep-18	NA	0	NA	NA	NA	NA	NA	NA	NA	NA	NA	NA	NA	NA	1	1	1	1	1	1	0	1	0	3	3	3	2	2	NA
1010619321	1010619122	1010619222	1	1	Female	B	3	2	5	NA	13	NA	NA	NA	Mar-16	Jun-16	NA	Feb-17	NA	NA	NA	0	NA	NA	NA	NA	NA	NA	NA	NA	NA	NA	NA	NA	NA	NA	NA	NA	NA	NA	NA	NA	NA	NA	NA	NA	NA	1	1
1010619322	1010619123	1010619223	1	1	Female	B	3	11	NA	18	22	NA	NA	NA	Mar-16	NA	Oct-16	Feb-17	NA	NA	NA	NA	NA	NA	NA	NA	NA	NA	NA	NA	NA	NA	NA	NA	1	NA	NA	NA	NA	NA	NA	NA	NA	NA	NA	NA	NA	2	NA
1010619323	1010619127	1010619227	1	1	Female	B	6	6	10	14	18	22	36	NA	Mar-16	Jun-16	Oct-16	Feb-17	Jun-17	Sep-18	NA	0	NA	NA	NA	NA	NA	NA	NA	NA	NA	NA	NA	NA	1	1	1	1	1	1	0	1	1	3	3	3	2	2	NA
1010619324	1010619128	1010619228	1	1	Female	B	5	11	14	18	22	26	NA	NA	Mar-16	Jun-16	Oct-16	Feb-17	Jun-17	NA	NA	0	NA	NA	NA	NA	NA	NA	NA	NA	NA	NA	NA	NA	1	1	1	1	1	1	1	1	1	3	3	3	1	2	NA
1010619325	1010619129	1010619229	1	1	Male	B	6	18	21	25	29	33	48	NA	Mar-16	Jun-16	Oct-16	Feb-17	Jun-17	Sep-18	NA	0	NA	NA	NA	NA	NA	NA	NA	NA	NA	NA	NA	NA	1	1	1	1	1	1	1	1	0	3	3	3	2	2	NA
1010619326	1010619130	NA	1	1	Male	B	6	17	20	24	28	32	47	NA	Mar-16	Jun-16	Oct-16	Feb-17	Jun-17	Sep-18	NA	0	NA	NA	NA	NA	NA	NA	NA	NA	NA	NA	NA	NA	1	1	1	1	1	0	0	1	0	3	3	NA	1	2	NA
1010619327	1010619131	1010619231	1	1	Male	B	6	10	13	17	22	25	40	NA	Mar-16	Jun-16	Oct-16	Feb-17	Jun-17	Sep-18	NA	0	NA	NA	NA	NA	NA	NA	NA	NA	NA	NA	NA	NA	1	1	1	1	1	1	0	1	0	3	3	3	2	2	NA
1010619328	1010619132	1010619232	1	1	Male	B	6	6	9	13	17	21	36	NA	Mar-16	Jun-16	Oct-16	Feb-17	Jun-17	Sep-18	NA	0	NA	NA	NA	NA	NA	NA	NA	NA	NA	NA	NA	NA	1	1	1	1	1	1	1	1	1	3	3	3	1	2	NA
1010619329	1010619133	NA	1	1	Male	B	3	23	26	NA	NA	38	NA	NA	Mar-16	Jun-16	NA	NA	Jun-17	NA	NA	0	NA	NA	NA	NA	NA	NA	NA	NA	NA	NA	NA	NA	NA	NA	NA	NA	NA	NA	NA	NA	NA	NA	NA	NA	NA	NA	NA
1010619330	1010619134	1010619234	1	1	Male	B	6	0	3	7	11	15	30	NA	Mar-16	Jun-16	Oct-16	Feb-17	Jun-17	Sep-18	NA	0	NA	NA	NA	NA	NA	NA	NA	NA	NA	NA	NA	NA	1	1	1	1	1	1	0	1	0	2	2	2	2	2	NA
1010619331	1010619135	1010619235	1	1	Female	B	2	17	NA	NA	NA	32	NA	NA	Mar-16	NA	NA	NA	Jun-17	NA	NA	NA	NA	NA	NA	NA	NA	NA	NA	NA	NA	NA	NA	NA	NA	NA	NA	NA	NA	NA	NA	NA	NA	NA	NA	NA	NA	NA	NA
1010619332	1010619136	1010619236	1	1	Male	B	5	5	8	12	17	21	NA	NA	Mar-16	Jun-16	Oct-16	Feb-17	Jun-17	NA	NA	0	NA	NA	NA	NA	NA	NA	NA	NA	NA	NA	NA	NA	1	1	1	1	1	1	1	1	1	3	3	3	2	NA	NA
1010619333	1010619137	1010619237	1	1	Female	B	6	19	22	26	30	34	49	NA	Mar-16	Jun-16	Oct-16	Feb-17	Jun-17	Sep-18	NA	0	NA	NA	NA	NA	NA	NA	NA	NA	NA	NA	NA	NA	1	1	0	1	1	0	0	1	0	3	3	NA	1	1	1
1010619334	1010619138	1010619238	1	1	Male	B	6	7	10	14	18	22	37	NA	Mar-16	Jun-16	Oct-16	Feb-17	Jun-17	Sep-18	NA	0	NA	NA	NA	NA	NA	NA	NA	NA	NA	NA	NA	NA	0	NA	NA	NA	NA	NA	NA	NA	NA	NA	NA	NA	NA	1	1
1010619335	1010619139	1010619239	1	1	Male	B	4	13	16	20	NA	28	NA	NA	Mar-16	Jun-16	Oct-16	NA	Jun-17	NA	NA	0	NA	NA	NA	NA	NA	NA	NA	NA	NA	NA	NA	NA	1	1	1	1	1	1	1	1	1	3	3	3	2	NA	NA
1010619336	1010619140	1010619240	1	1	Male	FU1	4	NA	8	NA	16	20	35	NA	NA	Jun-16	NA	Feb-17	Jun-17	Sep-18	NA	0	NA	NA	NA	NA	NA	NA	NA	NA	NA	NA	NA	NA	NA	NA	NA	NA	NA	NA	NA	NA	NA	NA	NA	NA	NA	2	NA
1010619337	1010619141	1010619241	1	1	Female	B	6	3	6	10	14	18	33	NA	Mar-16	Jun-16	Oct-16	Feb-17	Jun-17	Sep-18	NA	0	NA	NA	NA	NA	NA	NA	NA	NA	NA	NA	NA	NA	1	NA	NA	NA	NA	NA	NA	NA	NA	NA	NA	NA	NA	NA	NA
1010619338	1010619144	NA	1	1	Male	B	3	10	13	17	NA	NA	NA	NA	Mar-16	Jun-16	Oct-16	NA	NA	NA	NA	0	NA	NA	NA	NA	NA	NA	NA	NA	NA	NA	NA	NA	1	1	1	1	1	1	0	1	1	3	3	3	1	NA	NA
1010619339	1010619147	1010619247	1	1	Male	B	5	3	6	10	NA	18	33	NA	Mar-16	Jun-16	Oct-16	NA	Jun-17	Sep-18	NA	0	NA	NA	NA	NA	NA	NA	NA	NA	NA	NA	NA	NA	1	1	1	1	1	1	0	1	0	3	3	3	2	NA	NA
1010619340	1010619147	1010619247	1	1	Female	B	5	23	26	30	NA	38	68	NA	Mar-16	Jun-16	Oct-16	NA	Jun-17	Sep-18	NA	0	NA	NA	NA	NA	NA	NA	NA	NA	NA	NA	NA	NA	1	1	1	1	1	0	0	0	0	3	3	NA	NA	NA	NA
1010619341	1010619148	1010619248	1	1	Female	B	2	22	25	NA	NA	NA	NA	NA	Mar-16	Jun-16	NA	NA	NA	NA	NA	0	NA	NA	NA	NA	NA	NA	NA	NA	NA	NA	NA	NA	0	NA	NA	NA	NA	NA	NA	NA	NA	NA	NA	NA	NA	NA	NA
1010619342	1010619149	NA	1	1	Male	B	1	16	NA	NA	NA	NA	NA	NA	Mar-16	NA	NA	NA	NA	NA	NA	NA	NA	NA	NA	NA	NA	NA	NA	NA	NA	NA	NA	NA	NA	NA	NA	NA	NA	NA	NA	NA	NA	NA	NA	NA	NA	NA	NA
1010619343	1010619150	1010619250	1	1	Male	B	1	9	NA	NA	NA	NA	NA	NA	Mar-16	NA	NA	NA	NA	NA	NA	NA	NA	NA	NA	NA	NA	NA	NA	NA	NA	NA	NA	NA	NA	NA	NA	NA	NA	NA	NA	NA	NA	NA	NA	NA	NA	NA	NA
1010619344	1010619152	1010619252	1	1	Male	B	3	17	21	24	NA	NA	NA	NA	Mar-16	Jun-16	Oct-16	NA	NA	NA	NA	1	1	1	1	1	1	1	0	1	3	3	3	NA	1	1	1	1	1	1	1	1	1	3	3	3	1	NA	NA
1010619345	1010619153	1010619253	1	1	Male	B	5	24	27	NA	35	39	53	NA	Mar-16	Jun-16	NA	Feb-17	Jun-17	Sep-18	NA	0	NA	NA	NA	NA	NA	NA	NA	NA	NA	NA	NA	NA	0	NA	NA	NA	NA	NA	NA	NA	NA	NA	NA	NA	NA	2	NA
1010619346	1010619154	1010619254	1	1	Male	B	6	17	20	24	28	32	47	NA	Mar-16	Jun-16	Oct-16	Feb-17	Jun-17	Sep-18	NA	0	NA	NA	NA	NA	NA	NA	NA	NA	NA	NA	NA	NA	1	1	1	1	1	1	0	1	0	3	3	3	2	1	1
1010619347	1010619155	1010619255	1	1	Female	B	4	20	23	NA	31	35	NA	NA	Mar-16	Jun-16	NA	Feb-17	Jun-17	NA	NA	0	NA	NA	NA	NA	NA	NA	NA	NA	NA	NA	NA	NA	1	1	1	1	1	0	1	1	0	3	3	NA	1	1	1
1010619348	1010619156	1010619256	1	1	Male	B	6	10	14	17	22	26	40	NA	Mar-16	Jun-16	Oct-16	Feb-17	Jun-17	Sep-18	NA	0	NA	NA	NA	NA	NA	NA	NA	NA	NA	NA	NA	NA	0	NA	NA	NA	NA	NA	NA	NA	NA	NA	NA	NA	NA	2	NA
1010619349	1010619157	1010619257	1	1	Female	B	3	27	NA	NA	38	NA	57	NA	Mar-16	NA	NA	Feb-17	NA	Sep-18	NA	NA	NA	NA	NA	NA	NA	NA	NA	NA	NA	NA	NA	NA	1	1	1	1	1	0	0	0	0	3	3	NA	NA	2	NA
1010619350	1010619158	NA	1	1	Female	B	1	24	NA	NA	NA	NA	NA	NA	Mar-16	NA	NA	NA	NA	NA	NA	NA	NA	NA	NA	NA	NA	NA	NA	NA	NA	NA	NA	NA	NA	NA	NA	NA	NA	NA	NA	NA	NA	NA	NA	NA	NA	NA	NA
1010619351	1010619159	1010619259	1	1	Female	B	6	8	12	15	20	23	38	NA	Mar-16	Jun-16	Oct-16	Feb-17	Jun-17	Sep-18	NA	1	1	1	1	1	1	1	0	0	3	3	3	NA	1	1	1	1	1	1	1	1	1	3	3	3	2	2	NA
1010619352	1010619160	1010619260	1	1	Male	B	6	11	14	18	22	26	41	NA	Mar-16	Jun-16	Oct-16	Feb-17	Jun-17	Sep-18	NA	0	NA	NA	NA	NA	NA	NA	NA	NA	NA	NA	NA	NA	1	1	1	1	1	1	1	1	0	3	3	3	1	2	NA
1010619353	1010619161	1010619261	1	1	Male	B	3	22	25	NA	NA	37	NA	NA	Mar-16	Jun-16	NA	NA	Jun-17	NA	NA	1	1	1	1	1	1	1	1	1	3	3	1	1	NA	NA	NA	NA	NA	NA	NA	NA	NA	NA	NA	NA	NA	NA	NA
1010619354	1010619163	1010619263	1	1	Male	B	6	5	8	12	16	20	34	NA	Mar-16	Jun-16	Oct-16	Feb-17	Jun-17	Sep-18	NA	0	NA	NA	NA	NA	NA	NA	NA	NA	NA	NA	NA	NA	0	NA	NA	NA	NA	NA	NA	NA	NA	NA	NA	NA	NA	2	NA
1010619355	1010619164	1010619264	1	1	Female	B	5	21	24	NA	32	36	51	NA	Mar-16	Jun-16	NA	Feb-17	Jun-17	Sep-18	NA	0	NA	NA	NA	NA	NA	NA	NA	NA	NA	NA	NA	NA	0	NA	NA	NA	NA	NA	NA	NA	NA	NA	NA	NA	NA	2	NA
1010619356	1010619165	NA	1	1	Male	B	4	21	24	NA	NA	36	51	NA	Mar-16	Jun-16	NA	NA	Jun-17	Sep-18	NA	1	1	1	1	1	1	1	0	1	3	3	2	NA	1	1	0	1	1	0	0	1	1	3	3	NA	2	NA	NA
1010619357	1010619169	1010619269	1	1	Male	B	4	16	19	23	NA	31	NA	NA	Mar-16	Jun-16	Oct-16	NA	Jun-17	NA	NA	0	NA	NA	NA	NA	NA	NA	NA	NA	NA	NA	NA	NA	0	NA	NA	NA	NA	NA	NA	NA	NA	NA	NA	NA	NA	NA	NA
1010619358	1010619170	1010619270	1	1	Male	B	5	5	8	12	16	20	NA	NA	Mar-16	Jun-16	Oct-16	Feb-17	Jun-17	NA	NA	0	NA	NA	NA	NA	NA	NA	NA	NA	NA	NA	NA	NA	1	NA	NA	NA	NA	NA	NA	NA	NA	NA	NA	NA	NA	2	NA
1010619359	1010619171	1010619271	1	1	Male	B	5	2	5	9	13	17	NA	NA	Mar-16	Jun-16	Oct-16	Feb-17	Jun-17	NA	NA	0	NA	NA	NA	NA	NA	NA	NA	NA	NA	NA	NA	NA	1	NA	NA	NA	NA	NA	NA	NA	NA	NA	NA	NA	NA	2	NA
1010619360	1010619172	1010619272	1	1	Female	B	1	7	NA	NA	NA	NA	NA	NA	Mar-16	NA	NA	NA	NA	NA	NA	NA	NA	NA	NA	NA	NA	NA	NA	NA	NA	NA	NA	NA	NA	NA	NA	NA	NA	NA	NA	NA	NA	NA	NA	NA	NA	NA	NA
1010619361	1010619174	1010619274	1	1	Female	B	5	23	26	30	34	38	NA	NA	Mar-16	Jun-16	Oct-16	Feb-17	Jun-17	NA	NA	0	NA	NA	NA	NA	NA	NA	NA	NA	NA	NA	NA	NA	1	1	1	1	1	0	0	0	0	1	1	NA	NA	2	NA
1010619362	1010619174	1010619274	1	1	Male	B	5	1	4	8	12	16	NA	NA	Mar-16	Jun-16	Oct-16	Feb-17	Jun-17	NA	NA	0	NA	NA	NA	NA	NA	NA	NA	NA	NA	NA	NA	NA	1	1	1	1	1	1	0	1	0	1	1	1	2	NA	NA
1010619363	1010619175	1010619273	1	1	Male	B	4	1	4	8	NA	16	NA	NA	Mar-16	Jun-16	Oct-16	NA	Jun-17	NA	NA	0	NA	NA	NA	NA	NA	NA	NA	NA	NA	NA	NA	NA	1	NA	NA	NA	NA	NA	NA	NA	NA	NA	NA	NA	NA	NA	NA
1010619364	1010619176	1010619276	1	1	Female	B	3	14	18	NA	NA	30	NA	NA	Mar-16	Jun-16	NA	NA	Jun-17	NA	NA	0	NA	NA	NA	NA	NA	NA	NA	NA	NA	NA	NA	NA	NA	NA	NA	NA	NA	NA	NA	NA	NA	NA	NA	NA	NA	NA	NA
1010619365	1010619177	1010619277	1	1	Male	B	2	16	NA	23	NA	NA	NA	NA	Mar-16	NA	Oct-16	NA	NA	NA	NA	NA	NA	NA	NA	NA	NA	NA	NA	NA	NA	NA	NA	NA	1	1	1	1	1	1	1	1	1	3	3	3	1	NA	NA
1010619366	1010619178	1010619278	1	1	Female	B	5	38	41	45	49	53	NA	NA	Mar-16	Jun-16	Oct-16	Feb-17	Jun-17	NA	NA	1	1	1	1	1	1	0	1	1	3	3	3	2	1	1	1	1	1	1	1	1	1	3	3	3	2	2	NA
1010619367	1010619178	1010619278	1	1	Female	B	5	10	13	17	21	25	NA	NA	Mar-16	Jun-16	Oct-16	Feb-17	Jun-17	NA	NA	1	1	1	1	1	1	0	1	1	3	3	3	2	1	1	1	1	1	1	1	1	1	3	3	3	2	2	NA
1010619368	1010619179	1010619279	1	1	Male	B	2	2	5	NA	NA	NA	NA	NA	Mar-16	Jun-16	NA	NA	NA	NA	NA	NA	NA	NA	NA	NA	NA	NA	NA	NA	NA	NA	NA	NA	NA	NA	NA	NA	NA	NA	NA	NA	NA	NA	NA	NA	NA	NA	NA
1010619369	1010619180	1010619280	1	1	Male	B	5	6	9	13	17	21	NA	NA	Mar-16	Jun-16	Oct-16	Feb-17	Jun-17	NA	NA	0	NA	NA	NA	NA	NA	NA	NA	NA	NA	NA	NA	NA	1	NA	NA	NA	NA	NA	NA	NA	NA	NA	NA	NA	NA	1	1
1010619370	1010619183	NA	1	1	Male	B	1	23	NA	NA	NA	NA	NA	NA	Mar-16	NA	NA	NA	NA	NA	NA	NA	NA	NA	NA	NA	NA	NA	NA	NA	NA	NA	NA	NA	NA	NA	NA	NA	NA	NA	NA	NA	NA	NA	NA	NA	NA	NA	NA
1010620302	1010620102	1010620202	1	1	Male	B	5	15	18	NA	26	30	45	NA	Mar-16	Jun-16	NA	Feb-17	Jun-17	Sep-18	NA	0	NA	NA	NA	NA	NA	NA	NA	NA	NA	NA	NA	NA	NA	NA	NA	NA	NA	NA	NA	NA	NA	NA	NA	NA	NA	2	NA
1010620304	1010620104	1010620258	1	1	Female	B	6	11	15	19	23	27	41	NA	Mar-16	Jun-16	Oct-16	Feb-17	Jun-17	Sep-18	NA	1	1	1	1	1	0	0	1	0	3	3	NA	1	1	1	1	1	1	1	1	1	0	3	3	2	2	1	1
1010620305	1010620104	1010620258	1	1	Female	B	6	11	15	19	23	27	41	NA	Mar-16	Jun-16	Oct-16	Feb-17	Jun-17	Sep-18	NA	1	1	1	1	1	0	0	1	0	3	3	NA	1	1	1	1	1	1	1	1	1	0	3	3	2	2	1	1
1010620306	1010620105	1010620256	1	1	Male	B	6	17	20	24	28	32	47	NA	Mar-16	Jun-16	Oct-16	Feb-17	Jun-17	Sep-18	NA	NA	NA	NA	NA	NA	NA	NA	NA	NA	NA	NA	NA	NA	0	NA	NA	NA	NA	NA	NA	NA	NA	NA	NA	NA	NA	1	1
1010620307	1010620106	1010620203	1	1	Male	B	6	16	20	24	27	32	46	NA	Mar-16	Jun-16	Oct-16	Feb-17	Jun-17	Sep-18	NA	0	NA	NA	NA	NA	NA	NA	NA	NA	NA	NA	NA	NA	0	NA	NA	NA	NA	NA	NA	NA	NA	NA	NA	NA	NA	1	1
1010620308	1010620107	NA	1	1	Male	B	2	7	10	NA	NA	NA	NA	NA	Mar-16	Jun-16	NA	NA	NA	NA	NA	0	NA	NA	NA	NA	NA	NA	NA	NA	NA	NA	NA	NA	NA	NA	NA	NA	NA	NA	NA	NA	NA	NA	NA	NA	NA	NA	NA
1010620309	1010620108	1010620255	1	1	Female	B	5	11	14	18	22	NA	41	NA	Mar-16	Jun-16	Oct-16	Feb-17	NA	Sep-18	NA	1	1	1	1	1	1	1	1	1	3	3	3	2	1	1	1	1	1	1	1	1	1	3	3	3	2	2	NA
1010620310	1010620109	1010620204	1	1	Male	B	4	13	NA	21	25	29	NA	NA	Mar-16	NA	Oct-16	Feb-17	Jun-17	NA	NA	NA	NA	NA	NA	NA	NA	NA	NA	NA	NA	NA	NA	NA	0	NA	NA	NA	NA	NA	NA	NA	NA	NA	NA	NA	NA	2	NA
1010620311	1010620110	1010620269	1	1	Male	B	6	4	7	11	15	19	34	NA	Mar-16	Jun-16	Oct-16	Feb-17	Jun-17	Sep-18	NA	0	NA	NA	NA	NA	NA	NA	NA	NA	NA	NA	NA	NA	1	1	0	0	0	0	0	0	0	NA	NA	NA	0	1	1
1010620312	1010620111	1010620205	1	1	Male	FU1	3	NA	23	NA	30	35	NA	NA	NA	Jun-16	NA	Feb-17	Jun-17	NA	NA	0	NA	NA	NA	NA	NA	NA	NA	NA	NA	NA	NA	NA	NA	NA	NA	NA	NA	NA	NA	NA	NA	NA	NA	NA	NA	2	NA
1010620313	1010620112	1010620208	1	1	Female	FU1	1	NA	16	NA	NA	NA	NA	NA	NA	Jun-16	NA	NA	NA	NA	NA	0	NA	NA	NA	NA	NA	NA	NA	NA	NA	NA	NA	NA	NA	NA	NA	NA	NA	NA	NA	NA	NA	NA	NA	NA	NA	NA	NA
1010620314	1010620113	1010620209	1	1	Female	B	6	23	26	30	34	38	53	NA	Mar-16	Jun-16	Oct-16	Feb-17	Jun-17	Sep-18	NA	1	1	1	1	1	1	0	1	0	3	3	3	1	1	1	1	1	1	1	0	1	1	3	3	3	1	1	1
1010620315	1010620114	NA	1	1	Female	B	6	8	12	15	19	23	38	NA	Mar-16	Jun-16	Oct-16	Feb-17	Jun-17	Sep-18	NA	0	NA	NA	NA	NA	NA	NA	NA	NA	NA	NA	NA	NA	0	NA	NA	NA	NA	NA	NA	NA	NA	NA	NA	NA	NA	2	NA
1010620316	1010620115	NA	1	1	Female	B	3	10	14	NA	NA	NA	41	NA	Mar-16	Jun-16	NA	NA	NA	Sep-18	NA	1	1	1	1	1	1	1	1	0	3	3	3	2	NA	NA	NA	NA	NA	NA	NA	NA	NA	NA	NA	NA	NA	NA	NA
1010620317	1010620116	NA	1	1	Male	B	6	17	21	25	29	33	47	NA	Mar-16	Jun-16	Oct-16	Feb-17	Jun-17	Sep-18	NA	1	1	1	1	1	1	1	1	1	3	3	3	2	1	1	0	1	1	1	1	1	1	3	3	3	2	1	1
1010620318	1010620117	1010620211	1	1	Female	B	6	17	20	24	28	32	47	NA	Mar-16	Jun-16	Oct-16	Feb-17	Jun-17	Sep-18	NA	0	NA	NA	NA	NA	NA	NA	NA	NA	NA	NA	NA	NA	1	1	0	1	1	0	0	1	0	3	3	NA	1	1	1
1010620319	1010620118	NA	1	1	Female	B	1	15	NA	NA	NA	NA	NA	NA	Mar-16	NA	NA	NA	NA	NA	NA	NA	NA	NA	NA	NA	NA	NA	NA	NA	NA	NA	NA	NA	NA	NA	NA	NA	NA	NA	NA	NA	NA	NA	NA	NA	NA	NA	NA
1010620322	1010620119	1010620260	1	1	Male	B	5	21	24	28	NA	36	51	NA	Mar-16	Jun-16	Oct-16	NA	Jun-17	Sep-18	NA	0	NA	NA	NA	NA	NA	NA	NA	NA	NA	NA	NA	NA	0	NA	NA	NA	NA	NA	NA	NA	NA	NA	NA	NA	NA	NA	NA
1010620323	1010620120	1010620261	1	1	Female	B	6	3	6	10	14	18	33	NA	Mar-16	Jun-16	Oct-16	Feb-17	Jun-17	Sep-18	NA	0	NA	NA	NA	NA	NA	NA	NA	NA	NA	NA	NA	NA	1	1	1	1	1	1	1	1	1	2	3	2	2	2	NA
1010620324	1010620121	1010620262	1	1	Female	B	3	8	NA	16	NA	24	NA	NA	Mar-16	NA	Oct-16	NA	Jun-17	NA	NA	NA	NA	NA	NA	NA	NA	NA	NA	NA	NA	NA	NA	NA	1	1	1	1	1	1	1	1	0	3	3	3	2	NA	NA
1010620325	1010620122	1010620251	1	1	Male	B	4	18	22	26	NA	NA	48	NA	Mar-16	Jun-16	Oct-16	NA	NA	Sep-18	NA	0	NA	NA	NA	NA	NA	NA	NA	NA	NA	NA	NA	NA	0	NA	NA	NA	NA	NA	NA	NA	NA	NA	NA	NA	NA	NA	NA
1010620326	1010620123	NA	1	1	Female	B	6	13	16	20	24	28	43	NA	Mar-16	Jun-16	Oct-16	Feb-17	Jun-17	Sep-18	NA	1	1	1	1	1	1	1	1	1	3	3	3	2	0	NA	NA	NA	NA	NA	NA	NA	NA	NA	NA	NA	NA	1	1
1010620327	1010620124	NA	1	1	Female	B	1	14	NA	NA	NA	NA	NA	NA	Mar-16	NA	NA	NA	NA	NA	NA	NA	NA	NA	NA	NA	NA	NA	NA	NA	NA	NA	NA	NA	NA	NA	NA	NA	NA	NA	NA	NA	NA	NA	NA	NA	NA	NA	NA
1010620328	1010620126	1010620249	1	1	Male	B	5	8	12	16	20	24	NA	NA	Mar-16	Jun-16	Oct-16	Feb-17	Jun-17	NA	NA	0	NA	NA	NA	NA	NA	NA	NA	NA	NA	NA	NA	NA	0	NA	NA	NA	NA	NA	NA	NA	NA	NA	NA	NA	NA	2	NA
1010620329	1010620127	1010620213	1	1	Female	B	1	19	NA	NA	NA	NA	NA	NA	Mar-16	NA	NA	NA	NA	NA	NA	1	1	1	1	1	1	1	1	1	3	3	2	2	NA	NA	NA	NA	NA	NA	NA	NA	NA	NA	NA	NA	NA	NA	NA
1010620330	1010620128	1010620214	1	1	Female	B	6	5	8	12	16	20	35	NA	Mar-16	Jun-16	Oct-16	Feb-17	Jun-17	Sep-18	NA	0	NA	NA	NA	NA	NA	NA	NA	NA	NA	NA	NA	NA	1	1	1	0	0	0	0	1	0	NA	NA	NA	2	1	1
1010620331	1010620129	1010620215	1	1	Female	B	6	10	13	17	21	25	40	NA	Mar-16	Jun-16	Oct-16	Feb-17	Jun-17	Sep-18	NA	0	NA	NA	NA	NA	NA	NA	NA	NA	NA	NA	NA	NA	1	1	1	1	1	1	1	1	1	3	3	3	2	2	NA
1010620332	1010620130	1010620272	1	1	Female	B	5	9	12	16	NA	24	39	NA	Mar-16	Jun-16	Oct-16	NA	Jun-17	Sep-18	NA	0	NA	NA	NA	NA	NA	NA	NA	NA	NA	NA	NA	NA	1	1	1	1	1	1	0	1	0	1	1	1	2	NA	NA
1010620333	1010620131	NA	1	1	Male	B	1	19	NA	NA	NA	NA	NA	NA	Mar-16	NA	NA	NA	NA	NA	NA	NA	NA	NA	NA	NA	NA	NA	NA	NA	NA	NA	NA	NA	NA	NA	NA	NA	NA	NA	NA	NA	NA	NA	NA	NA	NA	NA	NA
1010620334	1010620132	1010620263	1	1	Female	B	6	22	26	30	34	38	52	NA	Mar-16	Jun-16	Oct-16	Feb-17	Jun-17	Sep-18	NA	0	NA	NA	NA	NA	NA	NA	NA	NA	NA	NA	NA	NA	0	NA	NA	NA	NA	NA	NA	NA	NA	NA	NA	NA	NA	2	NA
1010620335	1010620133	1010620273	1	1	Female	B	3	11	14	NA	NA	26	NA	NA	Mar-16	Jun-16	NA	NA	Jun-17	NA	NA	0	NA	NA	NA	NA	NA	NA	NA	NA	NA	NA	NA	NA	NA	NA	NA	NA	NA	NA	NA	NA	NA	NA	NA	NA	NA	NA	NA
1010620336	1010620134	1010620216	1	1	Male	B	5	3	7	11	NA	19	34	NA	Mar-16	Jun-16	Oct-16	NA	Jun-17	Sep-18	NA	0	NA	NA	NA	NA	NA	NA	NA	NA	NA	NA	NA	NA	0	NA	NA	NA	NA	NA	NA	NA	NA	NA	NA	NA	NA	NA	NA
1010620337	1010620135	1010620217	1	1	Male	B	6	8	11	15	19	23	38	NA	Mar-16	Jun-16	Oct-16	Feb-17	Jun-17	Sep-18	NA	0	NA	NA	NA	NA	NA	NA	NA	NA	NA	NA	NA	NA	0	NA	NA	NA	NA	NA	NA	NA	NA	NA	NA	NA	NA	2	NA
1010620338	1010620136	1010620248	1	1	Male	B	6	20	24	28	32	36	50	NA	Mar-16	Jun-16	Oct-16	Feb-17	Jun-17	Sep-18	NA	0	NA	NA	NA	NA	NA	NA	NA	NA	NA	NA	NA	NA	0	NA	NA	NA	NA	NA	NA	NA	NA	NA	NA	NA	NA	2	NA
1010620339	1010620137	1010620247	1	1	Female	B	6	22	25	29	33	37	52	NA	Mar-16	Jun-16	Oct-16	Feb-17	Jun-17	Sep-18	NA	0	NA	NA	NA	NA	NA	NA	NA	NA	NA	NA	NA	NA	0	NA	NA	NA	NA	NA	NA	NA	NA	NA	NA	NA	NA	2	NA
1010620340	1010620138	1010620218	1	1	Male	B	6	22	26	30	34	38	52	NA	Mar-16	Jun-16	Oct-16	Feb-17	Jun-17	Sep-18	NA	0	NA	NA	NA	NA	NA	NA	NA	NA	NA	NA	NA	NA	0	NA	NA	NA	NA	NA	NA	NA	NA	NA	NA	NA	NA	2	NA
1010620341	1010620128	1010620214	1	1	Female	B	5	24	NA	31	35	39	54	NA	Mar-16	NA	Oct-16	Feb-17	Jun-17	Sep-18	NA	NA	NA	NA	NA	NA	NA	NA	NA	NA	NA	NA	NA	NA	1	1	1	0	1	0	0	0	0	NA	3	NA	NA	1	1
1010620342	1010620139	1010620219	1	1	Female	B	4	7	11	NA	19	23	NA	NA	Mar-16	Jun-16	NA	Feb-17	Jun-17	NA	NA	1	1	1	0	0	0	0	0	0	NA	NA	NA	NA	NA	NA	NA	NA	NA	NA	NA	NA	NA	NA	NA	NA	NA	2	NA
1010620343	1010620140	1010620221	1	1	Male	B	3	17	NA	NA	29	NA	47	NA	Mar-16	NA	NA	Feb-17	NA	Sep-18	NA	NA	NA	NA	NA	NA	NA	NA	NA	NA	NA	NA	NA	NA	NA	NA	NA	NA	NA	NA	NA	NA	NA	NA	NA	NA	NA	2	NA
1010620344	1010620141	1010620244	1	1	Female	B	5	12	NA	20	23	27	42	NA	Mar-16	NA	Oct-16	Feb-17	Jun-17	Sep-18	NA	1	1	1	1	1	1	0	0	0	3	3	3	NA	0	NA	NA	NA	NA	NA	NA	NA	NA	NA	NA	NA	NA	2	NA
1010620345	1010620141	1010620244	1	1	Male	B	3	23	NA	30	34	NA	NA	NA	Mar-16	NA	Oct-16	Feb-17	NA	NA	NA	0	NA	NA	NA	NA	NA	NA	NA	NA	NA	NA	NA	NA	0	NA	NA	NA	NA	NA	NA	NA	NA	NA	NA	NA	NA	2	NA
1010620346	1010620142	1010620221	1	1	Male	B	5	2	6	9	13	17	NA	NA	Mar-16	Jun-16	Oct-16	Feb-17	Jun-17	NA	NA	0	NA	NA	NA	NA	NA	NA	NA	NA	NA	NA	NA	NA	0	NA	NA	NA	NA	NA	NA	NA	NA	NA	NA	NA	NA	2	NA
1010620347	1010620143	1010620264	1	1	Male	B	3	5	8	12	NA	NA	NA	NA	Mar-16	Jun-16	Oct-16	NA	NA	NA	NA	0	NA	NA	NA	NA	NA	NA	NA	NA	NA	NA	NA	NA	0	NA	NA	NA	NA	NA	NA	NA	NA	NA	NA	NA	NA	NA	NA
1010620348	1010620144	1010620246	1	1	Male	B	6	6	9	13	17	21	36	NA	Mar-16	Jun-16	Oct-16	Feb-17	Jun-17	Sep-18	NA	1	1	1	1	1	1	1	1	1	3	3	3	2	1	1	1	1	1	1	0	1	1	3	3	2	2	1	1
1010620349	1010620145	NA	1	1	Female	B	6	13	17	21	25	29	43	NA	Mar-16	Jun-16	Oct-16	Feb-17	Jun-17	Sep-18	NA	0	NA	NA	NA	NA	NA	NA	NA	NA	NA	NA	NA	NA	0	NA	NA	NA	NA	NA	NA	NA	NA	NA	NA	NA	NA	2	NA
1010620350	1010620146	1010620259	1	1	Female	B	6	21	25	28	32	36	51	NA	Mar-16	Jun-16	Oct-16	Feb-17	Jun-17	Sep-18	NA	1	1	1	1	1	1	1	0	0	3	3	3	NA	0	NA	NA	NA	NA	NA	NA	NA	NA	NA	NA	NA	NA	2	NA
1010620351	1010620147	1010620250	1	1	Male	B	6	16	19	23	27	31	46	NA	Mar-16	Jun-16	Oct-16	Feb-17	Jun-17	Sep-18	NA	1	1	1	1	1	1	0	0	0	2	2	2	NA	1	1	1	1	1	1	1	0	0	3	3	3	0	1	1
1010620352	1010620148	1010620253	1	1	Male	B	6	7	11	14	18	22	37	NA	Mar-16	Jun-16	Oct-16	Feb-17	Jun-17	Sep-18	NA	1	1	1	1	1	1	1	1	1	3	3	3	2	1	1	1	1	1	1	0	1	1	3	3	3	2	1	1
1010620353	1010620149	1010620252	1	1	Male	B	6	6	9	13	17	21	36	NA	Mar-16	Jun-16	Oct-16	Feb-17	Jun-17	Sep-18	NA	0	NA	NA	NA	NA	NA	NA	NA	NA	NA	NA	NA	NA	1	1	1	1	1	1	1	1	1	3	3	3	2	1	1
1010620354	1010620150	NA	1	1	Male	B	3	19	NA	NA	NA	34	49	NA	Mar-16	NA	NA	NA	Jun-17	Sep-18	NA	NA	NA	NA	NA	NA	NA	NA	NA	NA	NA	NA	NA	NA	NA	NA	NA	NA	NA	NA	NA	NA	NA	NA	NA	NA	NA	NA	NA
1010620355	1010620151	1010620245	1	1	Male	B	5	16	19	NA	27	31	46	NA	Mar-16	Jun-16	NA	Feb-17	Jun-17	Sep-18	NA	0	NA	NA	NA	NA	NA	NA	NA	NA	NA	NA	NA	NA	NA	NA	NA	NA	NA	NA	NA	NA	NA	NA	NA	NA	NA	2	NA
1010620356	1010620152	1010620222	1	1	Female	B	4	15	19	NA	27	31	NA	NA	Mar-16	Jun-16	NA	Feb-17	Jun-17	NA	NA	0	NA	NA	NA	NA	NA	NA	NA	NA	NA	NA	NA	NA	NA	NA	NA	NA	NA	NA	NA	NA	NA	NA	NA	NA	NA	2	NA
1010620357	1010620153	NA	1	1	Male	B	1	4	NA	NA	NA	NA	NA	NA	Mar-16	NA	NA	NA	NA	NA	NA	NA	NA	NA	NA	NA	NA	NA	NA	NA	NA	NA	NA	NA	NA	NA	NA	NA	NA	NA	NA	NA	NA	NA	NA	NA	NA	NA	NA
1010620358	1010620154	NA	1	1	Female	B	3	22	25	NA	NA	37	NA	NA	Mar-16	Jun-16	NA	NA	Jun-17	NA	NA	0	NA	NA	NA	NA	NA	NA	NA	NA	NA	NA	NA	NA	NA	NA	NA	NA	NA	NA	NA	NA	NA	NA	NA	NA	NA	NA	NA
1010620359	1010620155	1010620224	1	1	Male	B	4	21	NA	NA	32	36	51	NA	Mar-16	NA	NA	Feb-17	Jun-17	Sep-18	NA	NA	NA	NA	NA	NA	NA	NA	NA	NA	NA	NA	NA	NA	NA	NA	NA	NA	NA	NA	NA	NA	NA	NA	NA	NA	NA	2	NA
1010620360	1010620156	1010620224	1	1	Female	B	4	7	10	NA	18	22	NA	NA	Mar-16	Jun-16	NA	Feb-17	Jun-17	NA	NA	0	NA	NA	NA	NA	NA	NA	NA	NA	NA	NA	NA	NA	NA	NA	NA	NA	NA	NA	NA	NA	NA	NA	NA	NA	NA	2	NA
1010620361	1010620157	1010620225	1	1	Female	B	6	1	4	8	12	16	31	NA	Mar-16	Jun-16	Oct-16	Feb-17	Jun-17	Sep-18	NA	1	1	1	1	1	1	1	0	0	3	3	3	NA	1	1	1	1	1	1	0	1	0	3	3	3	2	1	1
1010620362	1010620158	1010620226	1	1	Male	B	6	12	15	19	23	27	42	NA	Mar-16	Jun-16	Oct-16	Feb-17	Jun-17	Sep-18	NA	0	NA	NA	NA	NA	NA	NA	NA	NA	NA	NA	NA	NA	1	1	1	1	1	1	1	1	1	3	2	3	2	2	NA
1010620363	1010620159	1010620227	1	1	Female	B	6	8	11	15	19	23	38	NA	Mar-16	Jun-16	Oct-16	Feb-17	Jun-17	Sep-18	NA	1	1	1	1	1	1	0	1	0	3	3	3	1	0	NA	NA	NA	NA	NA	NA	NA	NA	NA	NA	NA	NA	2	NA
1010620364	1010620160	1010620228	1	1	Female	B	6	15	19	23	27	31	45	NA	Mar-16	Jun-16	Oct-16	Feb-17	Jun-17	Sep-18	NA	1	1	1	1	1	1	1	1	0	3	3	3	2	1	1	1	1	1	1	1	1	0	3	3	3	2	1	1
1010620365	1010620161	NA	1	1	Female	B	1	15	NA	NA	NA	NA	NA	NA	Mar-16	NA	NA	NA	NA	NA	NA	NA	NA	NA	NA	NA	NA	NA	NA	NA	NA	NA	NA	NA	NA	NA	NA	NA	NA	NA	NA	NA	NA	NA	NA	NA	NA	NA	NA
1010620366	1010620162	1010620229	1	1	Male	B	4	3	NA	NA	15	19	33	NA	Mar-16	NA	NA	Feb-17	Jun-17	Sep-18	NA	NA	NA	NA	NA	NA	NA	NA	NA	NA	NA	NA	NA	NA	NA	NA	NA	NA	NA	NA	NA	NA	NA	NA	NA	NA	NA	NA	NA
1010620367	1010620162	1010620229	1	1	Male	B	4	21	NA	NA	32	36	51	NA	Mar-16	NA	NA	Feb-17	Jun-17	Sep-18	NA	NA	NA	NA	NA	NA	NA	NA	NA	NA	NA	NA	NA	NA	NA	NA	NA	NA	NA	NA	NA	NA	NA	NA	NA	NA	NA	NA	NA
1010620368	1010620163	1010620230	1	1	Male	B	5	4	8	NA	16	20	34	NA	Mar-16	Jun-16	NA	Feb-17	Jun-17	Sep-18	NA	1	1	1	1	1	1	0	0	0	1	1	1	NA	NA	NA	NA	NA	NA	NA	NA	NA	NA	NA	NA	NA	NA	NA	NA
1010620369	1010620164	1010620231	1	1	Male	B	1	8	NA	NA	NA	NA	NA	NA	Mar-16	NA	NA	NA	NA	NA	NA	NA	NA	NA	NA	NA	NA	NA	NA	NA	NA	NA	NA	NA	NA	NA	NA	NA	NA	NA	NA	NA	NA	NA	NA	NA	NA	NA	NA
1010620370	1010620165	1010620232	1	1	Male	B	1	19	NA	NA	NA	NA	NA	NA	Mar-16	NA	NA	NA	NA	NA	NA	NA	NA	NA	NA	NA	NA	NA	NA	NA	NA	NA	NA	NA	NA	NA	NA	NA	NA	NA	NA	NA	NA	NA	NA	NA	NA	NA	NA
1010620371	1010620166	NA	1	1	Male	B	1	14	NA	NA	NA	NA	NA	NA	Mar-16	NA	NA	NA	NA	NA	NA	NA	NA	NA	NA	NA	NA	NA	NA	NA	NA	NA	NA	NA	NA	NA	NA	NA	NA	NA	NA	NA	NA	NA	NA	NA	NA	NA	NA
1010620372	1010620167	1010620233	1	1	Female	B	6	7	10	14	18	22	37	NA	Mar-16	Jun-16	Oct-16	Feb-17	Jun-17	Sep-18	NA	0	NA	NA	NA	NA	NA	NA	NA	NA	NA	NA	NA	NA	0	NA	NA	NA	NA	NA	NA	NA	NA	NA	NA	NA	NA	2	NA
1010620373	1010620168	1010620234	1	1	Female	B	2	3	NA	NA	NA	18	NA	NA	Mar-16	NA	NA	NA	Jun-17	NA	NA	NA	NA	NA	NA	NA	NA	NA	NA	NA	NA	NA	NA	NA	NA	NA	NA	NA	NA	NA	NA	NA	NA	NA	NA	NA	NA	NA	NA
1010620374	1010620169	1010620238	1	1	Male	B	4	6	9	13	NA	21	NA	NA	Mar-16	Jun-16	Oct-16	NA	Jun-17	NA	NA	1	1	1	1	1	1	0	1	1	3	3	3	2	0	NA	NA	NA	NA	NA	NA	NA	NA	NA	NA	NA	NA	NA	NA
1010620375	1010620170	1010620236	1	1	Male	B	1	5	NA	NA	NA	NA	NA	NA	Mar-16	NA	NA	NA	NA	NA	NA	NA	NA	NA	NA	NA	NA	NA	NA	NA	NA	NA	NA	NA	NA	NA	NA	NA	NA	NA	NA	NA	NA	NA	NA	NA	NA	NA	NA
1010620376	1010620171	1010620237	1	1	Male	B	6	3	6	10	14	18	33	NA	Mar-16	Jun-16	Oct-16	Feb-17	Jun-17	Sep-18	NA	0	NA	NA	NA	NA	NA	NA	NA	NA	NA	NA	NA	NA	0	NA	NA	NA	NA	NA	NA	NA	NA	NA	NA	NA	NA	2	NA
1010620377	1010620172	1010620237	1	1	Male	B	6	3	6	10	14	38	52	NA	Mar-16	Jun-16	Oct-16	Feb-17	Jun-17	Sep-18	NA	0	NA	NA	NA	NA	NA	NA	NA	NA	NA	NA	NA	NA	0	NA	NA	NA	NA	NA	NA	NA	NA	NA	NA	NA	NA	NA	NA
1010620378	1010620172	NA	1	1	Female	B	6	17	21	25	29	33	48	NA	Mar-16	Jun-16	Oct-16	Feb-17	Jun-17	Sep-18	NA	0	NA	NA	NA	NA	NA	NA	NA	NA	NA	NA	NA	NA	0	NA	NA	NA	NA	NA	NA	NA	NA	NA	NA	NA	NA	2	NA
1010620379	1010620173	1010620238	1	1	Female	B	5	9	12	16	20	24	NA	NA	Mar-16	Jun-16	Oct-16	Feb-17	Jun-17	NA	NA	0	NA	NA	NA	NA	NA	NA	NA	NA	NA	NA	NA	NA	0	NA	NA	NA	NA	NA	NA	NA	NA	NA	NA	NA	NA	2	NA
1010620380	1010620174	1010620243	1	1	Female	B	3	14	18	NA	NA	30	NA	NA	Mar-16	Jun-16	NA	NA	Jun-17	NA	NA	1	1	1	1	1	1	1	1	0	3	3	3	1	NA	NA	NA	NA	NA	NA	NA	NA	NA	NA	NA	NA	NA	NA	NA
1010620381	1010620175	1010620239	1	1	Female	B	6	7	10	14	18	22	37	NA	Mar-16	Jun-16	Oct-16	Feb-17	Jun-17	Sep-18	NA	1	1	1	1	1	0	0	0	0	2	2	NA	NA	1	1	0	1	1	0	0	0	0	2	1	NA	0	1	1
1010620382	1010620177	1010620241	1	1	Male	B	2	18	NA	NA	NA	33	NA	NA	Mar-16	NA	NA	NA	Jun-17	NA	NA	NA	NA	NA	NA	NA	NA	NA	NA	NA	NA	NA	NA	NA	NA	NA	NA	NA	NA	NA	NA	NA	NA	NA	NA	NA	NA	NA	NA
1010620383	1010620177	1010620241	1	1	Female	B	5	15	19	NA	26	30	45	NA	Mar-16	Jun-16	NA	Feb-17	Jun-17	Sep-18	NA	1	1	1	1	1	1	1	1	0	3	3	3	2	NA	NA	NA	NA	NA	NA	NA	NA	NA	NA	NA	NA	NA	2	NA
1010620384	1010620178	1010620242	1	1	Male	B	6	2	5	9	13	17	32	NA	Mar-16	Jun-16	Oct-16	Feb-17	Jun-17	Sep-18	NA	1	1	1	1	1	1	1	0	0	3	3	3	NA	1	1	1	1	1	1	0	1	0	3	3	3	2	1	1
1010620385	1010620101	1010620201	1	1	Male	FU1	5	NA	3	7	11	15	30	NA	NA	Jun-16	Oct-16	Feb-17	Jun-17	Sep-18	NA	NA	NA	NA	NA	NA	NA	NA	NA	NA	NA	NA	NA	NA	1	1	0	1	1	0	0	0	0	3	3	NA	0	2	NA
1010620386	1010620113	1010620207	1	1	Female	FU1	5	NA	3	7	11	15	30	NA	NA	Jun-16	Oct-16	Feb-17	Jun-17	Sep-18	NA	0	NA	NA	NA	NA	NA	NA	NA	NA	NA	NA	NA	NA	0	NA	NA	NA	NA	NA	NA	NA	NA	NA	NA	NA	NA	2	NA
1010620387	1010620119	1010620260	1	1	Male	FU1	3	NA	3	7	NA	NA	30	NA	NA	Jun-16	Oct-16	NA	NA	Sep-18	NA	0	NA	NA	NA	NA	NA	NA	NA	NA	NA	NA	NA	NA	0	NA	NA	NA	NA	NA	NA	NA	NA	NA	NA	NA	NA	NA	NA
1010620388	1010620112	1010620206	1	1	Female	FU1	5	NA	1	4	8	12	27	NA	NA	Jun-16	Oct-16	Feb-17	Jun-17	Sep-18	NA	1	1	1	0	0	0	0	0	0	NA	NA	NA	NA	1	1	1	1	1	1	1	1	0	2	2	2	2	1	1
1010620389	1010620125	1010620266	1	1	Female	B	3	11	NA	NA	22	26	NA	NA	Mar-16	NA	NA	Feb-17	Jun-17	NA	NA	NA	NA	NA	NA	NA	NA	NA	NA	NA	NA	NA	NA	NA	NA	NA	NA	NA	NA	NA	NA	NA	NA	NA	NA	NA	NA	1	1
1010620390	1010620125	1010620266	1	1	Male	B	3	23	NA	NA	34	38	NA	NA	Mar-16	NA	NA	Feb-17	Jun-17	NA	NA	NA	NA	NA	NA	NA	NA	NA	NA	NA	NA	NA	NA	NA	NA	NA	NA	NA	NA	NA	NA	NA	NA	NA	NA	NA	NA	1	1
1010620391	1010620109	1010620204	1	1	Female	FU2	3	NA	NA	1	5	9	NA	NA	NA	NA	Oct-16	Feb-17	Jun-17	NA	NA	NA	NA	NA	NA	NA	NA	NA	NA	NA	NA	NA	NA	NA	0	NA	NA	NA	NA	NA	NA	NA	NA	NA	NA	NA	NA	2	NA
1010620392	1010620102	1010620202	1	1	Male	FU2	4	NA	NA	2	6	10	25	NA	NA	NA	Oct-16	Feb-17	Jun-17	Sep-18	NA	NA	NA	NA	NA	NA	NA	NA	NA	NA	NA	NA	NA	NA	0	NA	NA	NA	NA	NA	NA	NA	NA	NA	NA	NA	NA	NA	NA
1010620393	1010620158	1010620226	1	1	Female	FU2	4	NA	NA	2	6	10	25	NA	NA	NA	Oct-16	Feb-17	Jun-17	Sep-18	NA	NA	NA	NA	NA	NA	NA	NA	NA	NA	NA	NA	NA	NA	1	1	1	0	0	0	0	0	0	2	NA	NA	NA	2	NA
1010620394	1010620111	1010620205	1	1	Male	FU3	2	NA	NA	NA	3	7	NA	NA	NA	NA	NA	Feb-17	Jun-17	NA	NA	NA	NA	NA	NA	NA	NA	NA	NA	NA	NA	NA	NA	NA	NA	NA	NA	NA	NA	NA	NA	NA	NA	NA	NA	NA	NA	2	NA
1010620395	1010620180	1010620267	1	1	Female	FU4	2	NA	NA	NA	NA	3	18	NA	NA	NA	NA	NA	Jun-17	Sep-18	NA	NA	NA	NA	NA	NA	NA	NA	NA	NA	NA	NA	NA	NA	NA	NA	NA	NA	NA	NA	NA	NA	NA	NA	NA	NA	NA	NA	NA
1010620396	1010620182	1010620270	1	1	Female	FU4	2	NA	NA	NA	NA	6	20	NA	NA	NA	NA	NA	Jun-17	Sep-18	NA	NA	NA	NA	NA	NA	NA	NA	NA	NA	NA	NA	NA	NA	NA	NA	NA	NA	NA	NA	NA	NA	NA	NA	NA	NA	NA	NA	NA
1010620397	1010620155	1010620224	1	1	Female	FU4	2	NA	NA	NA	NA	1	16	NA	NA	NA	NA	NA	Jun-17	Sep-18	NA	NA	NA	NA	NA	NA	NA	NA	NA	NA	NA	NA	NA	NA	NA	NA	NA	NA	NA	NA	NA	NA	NA	NA	NA	NA	NA	NA	NA
1010620398	1010620151	1010620245	1	1	Male	FU5	1	NA	NA	NA	NA	NA	15	NA	NA	NA	NA	NA	NA	Sep-18	NA	NA	NA	NA	NA	NA	NA	NA	NA	NA	NA	NA	NA	NA	NA	NA	NA	NA	NA	NA	NA	NA	NA	NA	NA	NA	NA	NA	NA
1010620399	1010620181	1010620268	1	1	Male	FU4	2	NA	NA	NA	NA	4	19	NA	NA	NA	NA	NA	Jun-17	Sep-18	NA	NA	NA	NA	NA	NA	NA	NA	NA	NA	NA	NA	NA	NA	NA	NA	NA	NA	NA	NA	NA	NA	NA	NA	NA	NA	NA	NA	NA
1010621301	1010621101	1010621201	1	1	Male	B	3	3	7	10	NA	NA	NA	NA	Mar-16	Jun-16	Oct-16	NA	NA	NA	NA	0	NA	NA	NA	NA	NA	NA	NA	NA	NA	NA	NA	NA	1	1	1	1	1	1	0	1	0	3	3	3	2	NA	NA
1010621302	1010621102	1010621202	1	1	Female	B	3	7	11	NA	NA	22	NA	NA	Mar-16	Jun-16	NA	NA	Jun-17	NA	NA	0	NA	NA	NA	NA	NA	NA	NA	NA	NA	NA	NA	NA	1	NA	NA	NA	NA	NA	NA	NA	NA	NA	NA	NA	NA	NA	NA
1010621303	1010621102	1010621202	1	1	Male	B	3	4	8	NA	NA	19	NA	NA	Mar-16	Jun-16	NA	NA	Jun-17	NA	NA	0	NA	NA	NA	NA	NA	NA	NA	NA	NA	NA	NA	NA	1	NA	NA	NA	NA	NA	NA	NA	NA	NA	NA	NA	NA	NA	NA
1010621304	1010621103	1010621203	1	1	Female	B	5	5	8	12	NA	20	35	NA	Mar-16	Jun-16	Oct-16	NA	Jun-17	Sep-18	NA	0	NA	NA	NA	NA	NA	NA	NA	NA	NA	NA	NA	NA	0	NA	NA	NA	NA	NA	NA	NA	NA	NA	NA	NA	NA	NA	NA
1010621305	1010621104	1010621204	1	1	Female	B	6	23	26	30	34	38	53	NA	Mar-16	Jun-16	Oct-16	Feb-17	Jun-17	Sep-18	NA	0	NA	NA	NA	NA	NA	NA	NA	NA	NA	NA	NA	NA	1	NA	NA	NA	NA	NA	NA	NA	NA	NA	NA	NA	NA	2	NA
1010621306	1010621105	1010621205	1	1	Female	B	3	18	NA	25	NA	NA	48	NA	Mar-16	NA	Oct-16	NA	NA	Sep-18	NA	NA	NA	NA	NA	NA	NA	NA	NA	NA	NA	NA	NA	NA	0	NA	NA	NA	NA	NA	NA	NA	NA	NA	NA	NA	NA	NA	NA
1010621307	1010621106	1010621206	1	1	Female	B	6	9	12	16	20	24	39	NA	Mar-16	Jun-16	Oct-16	Feb-17	Jun-17	Sep-18	NA	0	NA	NA	NA	NA	NA	NA	NA	NA	NA	NA	NA	NA	1	NA	NA	NA	NA	NA	NA	NA	NA	NA	NA	NA	NA	2	NA
1010621308	1010621107	1010621207	1	1	Female	B	5	16	NA	23	27	31	58	NA	Mar-16	NA	Oct-16	Feb-17	Jun-17	Sep-18	NA	NA	NA	NA	NA	NA	NA	NA	NA	NA	NA	NA	NA	NA	1	NA	NA	NA	NA	NA	NA	NA	NA	NA	NA	NA	NA	2	NA
1010621309	1010621107	1010621207	1	1	Female	B	6	5	8	12	16	20	57	NA	Mar-16	Jun-16	Oct-16	Feb-17	Jun-17	Sep-18	NA	0	NA	NA	NA	NA	NA	NA	NA	NA	NA	NA	NA	NA	1	NA	NA	NA	NA	NA	NA	NA	NA	NA	NA	NA	NA	2	NA
1010621310	1010621109	1010621209	1	1	Female	B	1	23	NA	NA	NA	NA	NA	NA	Mar-16	NA	NA	NA	NA	NA	NA	NA	NA	NA	NA	NA	NA	NA	NA	NA	NA	NA	NA	NA	NA	NA	NA	NA	NA	NA	NA	NA	NA	NA	NA	NA	NA	NA	NA
1010621311	1010621112	NA	1	1	Female	B	1	20	NA	NA	NA	NA	NA	NA	Mar-16	NA	NA	NA	NA	NA	NA	NA	NA	NA	NA	NA	NA	NA	NA	NA	NA	NA	NA	NA	NA	NA	NA	NA	NA	NA	NA	NA	NA	NA	NA	NA	NA	NA	NA
1010621312	1010621113	NA	1	1	Female	B	1	24	NA	NA	NA	NA	NA	NA	Mar-16	NA	NA	NA	NA	NA	NA	NA	NA	NA	NA	NA	NA	NA	NA	NA	NA	NA	NA	NA	NA	NA	NA	NA	NA	NA	NA	NA	NA	NA	NA	NA	NA	NA	NA
1010621313	1010621114	1010621213	1	1	Female	B	6	26	29	33	37	41	55	NA	Mar-16	Jun-16	Oct-16	Feb-17	Jun-17	Sep-18	NA	0	NA	NA	NA	NA	NA	NA	NA	NA	NA	NA	NA	NA	1	NA	NA	NA	NA	NA	NA	NA	NA	NA	NA	NA	NA	2	NA
1010621314	1010621114	1010621214	1	1	Male	B	6	24	28	32	36	40	54	NA	Mar-16	Jun-16	Oct-16	Feb-17	Jun-17	Sep-18	NA	0	NA	NA	NA	NA	NA	NA	NA	NA	NA	NA	NA	NA	1	NA	NA	NA	NA	NA	NA	NA	NA	NA	NA	NA	NA	2	NA
1010621315	1010621116	1010621216	1	1	Female	B	5	17	20	24	28	32	NA	NA	Mar-16	Jun-16	Oct-16	Feb-17	Jun-17	NA	NA	0	NA	NA	NA	NA	NA	NA	NA	NA	NA	NA	NA	NA	1	NA	NA	NA	NA	NA	NA	NA	NA	NA	NA	NA	NA	2	NA
1010621316	1010621118	1010621218	1	1	Male	B	4	20	24	27	NA	35	NA	NA	Mar-16	Jun-16	Oct-16	NA	Jun-17	NA	NA	0	NA	NA	NA	NA	NA	NA	NA	NA	NA	NA	NA	NA	1	NA	NA	NA	NA	NA	NA	NA	NA	NA	NA	NA	NA	NA	NA
1010621317	1010621119	1010621219	1	1	Male	B	5	7	11	15	19	23	NA	NA	Mar-16	Jun-16	Oct-16	Feb-17	Jun-17	NA	NA	0	NA	NA	NA	NA	NA	NA	NA	NA	NA	NA	NA	NA	1	NA	NA	NA	NA	NA	NA	NA	NA	NA	NA	NA	NA	2	NA
1010621318	1010621120	1010621220	1	1	Male	B	4	22	25	29	NA	37	NA	NA	Mar-16	Jun-16	Oct-16	NA	Jun-17	NA	NA	0	NA	NA	NA	NA	NA	NA	NA	NA	NA	NA	NA	NA	1	NA	NA	NA	NA	NA	NA	NA	NA	NA	NA	NA	NA	NA	NA
1010621319	1010621122	1010621222	1	1	Male	B	6	20	23	27	31	35	50	NA	Mar-16	Jun-16	Oct-16	Feb-17	Jun-17	Sep-18	NA	0	NA	NA	NA	NA	NA	NA	NA	NA	NA	NA	NA	NA	1	1	0	1	1	0	0	1	0	3	3	NA	2	2	NA
1010621320	1010621123	1010621223	1	1	Male	B	4	10	13	17	21	NA	NA	NA	Mar-16	Jun-16	Oct-16	Feb-17	NA	NA	NA	0	NA	NA	NA	NA	NA	NA	NA	NA	NA	NA	NA	NA	0	NA	NA	NA	NA	NA	NA	NA	NA	NA	NA	NA	NA	2	NA
1010621321	1010621124	NA	1	1	Male	B	5	18	21	25	29	33	NA	NA	Mar-16	Jun-16	Oct-16	Feb-17	Jun-17	NA	NA	0	NA	NA	NA	NA	NA	NA	NA	NA	NA	NA	NA	NA	1	NA	NA	NA	NA	NA	NA	NA	NA	NA	NA	NA	NA	1	1
1010621322	1010621126	1010621226	1	1	Female	B	4	3	6	10	14	NA	NA	NA	Mar-16	Jun-16	Oct-16	Feb-17	NA	NA	NA	0	NA	NA	NA	NA	NA	NA	NA	NA	NA	NA	NA	NA	0	NA	NA	NA	NA	NA	NA	NA	NA	NA	NA	NA	NA	2	NA
1010621323	1010621127	1010621227	1	1	Male	B	5	1	5	8	13	16	NA	NA	Mar-16	Jun-16	Oct-16	Feb-17	Jun-17	NA	NA	0	NA	NA	NA	NA	NA	NA	NA	NA	NA	NA	NA	NA	1	1	1	1	1	1	0	1	0	3	3	3	2	2	NA
1010621324	1010621128	1010621228	1	1	Female	B	5	2	5	9	13	17	NA	NA	Mar-16	Jun-16	Oct-16	Feb-17	Jun-17	NA	NA	1	1	0	0	0	0	0	0	0	NA	NA	NA	NA	1	NA	NA	NA	NA	NA	NA	NA	NA	NA	NA	NA	NA	2	NA
1010621325	1010621129	1010621229	1	1	Female	B	5	19	22	26	30	34	NA	NA	Mar-16	Jun-16	Oct-16	Feb-17	Jun-17	NA	NA	0	NA	NA	NA	NA	NA	NA	NA	NA	NA	NA	NA	NA	1	NA	NA	NA	NA	NA	NA	NA	NA	NA	NA	NA	NA	2	NA
1010621326	1010621130	1010621230	1	1	Female	B	5	10	13	17	21	25	NA	NA	Mar-16	Jun-16	Oct-16	Feb-17	Jun-17	NA	NA	0	NA	NA	NA	NA	NA	NA	NA	NA	NA	NA	NA	NA	1	NA	NA	NA	NA	NA	NA	NA	NA	NA	NA	NA	NA	2	NA
1010621327	1010621131	1010621231	1	1	Female	B	4	9	12	16	NA	24	NA	NA	Mar-16	Jun-16	Oct-16	NA	Jun-17	NA	NA	0	NA	NA	NA	NA	NA	NA	NA	NA	NA	NA	NA	NA	1	NA	NA	NA	NA	NA	NA	NA	NA	NA	NA	NA	NA	NA	NA
1010621328	1010621132	NA	1	1	Male	B	1	36	NA	NA	NA	NA	NA	NA	Mar-16	NA	NA	NA	NA	NA	NA	NA	NA	NA	NA	NA	NA	NA	NA	NA	NA	NA	NA	NA	NA	NA	NA	NA	NA	NA	NA	NA	NA	NA	NA	NA	NA	NA	NA
1010621329	1010621135	1010621235	1	1	Female	B	3	1	4	NA	12	NA	NA	NA	Mar-16	Jun-16	NA	Feb-17	NA	NA	NA	0	NA	NA	NA	NA	NA	NA	NA	NA	NA	NA	NA	NA	NA	NA	NA	NA	NA	NA	NA	NA	NA	NA	NA	NA	NA	2	NA
1010621330	1010621136	1010621236	1	1	Female	B	5	8	11	15	19	23	NA	NA	Mar-16	Jun-16	Oct-16	Feb-17	Jun-17	NA	NA	0	NA	NA	NA	NA	NA	NA	NA	NA	NA	NA	NA	NA	0	NA	NA	NA	NA	NA	NA	NA	NA	NA	NA	NA	NA	2	NA
1010621332	1010621137	NA	1	1	Female	B	1	24	NA	NA	NA	NA	NA	NA	Mar-16	NA	NA	NA	NA	NA	NA	NA	NA	NA	NA	NA	NA	NA	NA	NA	NA	NA	NA	NA	NA	NA	NA	NA	NA	NA	NA	NA	NA	NA	NA	NA	NA	NA	NA
1010621333	1010621138	1010621238	1	1	Male	B	3	18	21	25	NA	NA	NA	NA	Mar-16	Jun-16	Oct-16	NA	NA	NA	NA	1	1	1	1	1	1	0	1	1	3	3	3	2	0	NA	NA	NA	NA	NA	NA	NA	NA	NA	NA	NA	NA	NA	NA
1010621334	1010621138	1010621238	1	1	Male	B	3	2	5	9	NA	NA	NA	NA	Mar-16	Jun-16	Oct-16	NA	NA	NA	NA	1	1	1	1	1	1	0	0	0	3	3	3	NA	0	NA	NA	NA	NA	NA	NA	NA	NA	NA	NA	NA	NA	NA	NA
1010621335	1010621139	1010621239	1	1	Male	B	5	0	4	8	12	16	NA	NA	Mar-16	Jun-16	Oct-16	Feb-17	Jun-17	NA	NA	0	NA	NA	NA	NA	NA	NA	NA	NA	NA	NA	NA	NA	1	NA	NA	NA	NA	NA	NA	NA	NA	NA	NA	NA	NA	2	NA
1010621336	1010621140	1010621240	1	1	Female	B	6	11	14	18	22	26	41	NA	Mar-16	Jun-16	Oct-16	Feb-17	Jun-17	Sep-18	NA	0	NA	NA	NA	NA	NA	NA	NA	NA	NA	NA	NA	NA	1	NA	NA	NA	NA	NA	NA	NA	NA	NA	NA	NA	NA	2	NA
1010621337	1010621140	1010621240	1	1	Female	B	6	11	14	18	22	26	41	NA	Mar-16	Jun-16	Oct-16	Feb-17	Jun-17	Sep-18	NA	0	NA	NA	NA	NA	NA	NA	NA	NA	NA	NA	NA	NA	1	NA	NA	NA	NA	NA	NA	NA	NA	NA	NA	NA	NA	2	NA
1010621338	1010621141	1010621241	1	1	Female	B	4	3	6	10	NA	18	NA	NA	Mar-16	Jun-16	Oct-16	NA	Jun-17	NA	NA	1	1	1	1	1	1	0	0	0	2	2	2	NA	1	NA	NA	NA	NA	NA	NA	NA	NA	NA	NA	NA	NA	NA	NA
1010621339	1010621142	1010621242	1	1	Female	B	4	7	10	14	NA	22	NA	NA	Mar-16	Jun-16	Oct-16	NA	Jun-17	NA	NA	0	NA	NA	NA	NA	NA	NA	NA	NA	NA	NA	NA	NA	1	NA	NA	NA	NA	NA	NA	NA	NA	NA	NA	NA	NA	NA	NA
1010621340	1010621143	1010621243	1	1	Male	B	5	23	26	30	34	38	NA	NA	Mar-16	Jun-16	Oct-16	Feb-17	Jun-17	NA	NA	0	NA	NA	NA	NA	NA	NA	NA	NA	NA	NA	NA	NA	1	NA	NA	NA	NA	NA	NA	NA	NA	NA	NA	NA	NA	2	NA
1010621341	1010621146	NA	1	1	Female	B	1	17	NA	NA	NA	NA	NA	NA	Mar-16	NA	NA	NA	NA	NA	NA	NA	NA	NA	NA	NA	NA	NA	NA	NA	NA	NA	NA	NA	NA	NA	NA	NA	NA	NA	NA	NA	NA	NA	NA	NA	NA	NA	NA
1010621342	1010621148	1010621248	1	1	Female	B	5	15	18	22	26	30	NA	NA	Mar-16	Jun-16	Oct-16	Feb-17	Jun-17	NA	NA	0	NA	NA	NA	NA	NA	NA	NA	NA	NA	NA	NA	NA	0	NA	NA	NA	NA	NA	NA	NA	NA	NA	NA	NA	NA	2	NA
1010621343	1010621149	1010621249	1	1	Male	B	5	20	23	27	NA	35	50	NA	Mar-16	Jun-16	Oct-16	NA	Jun-17	Sep-18	NA	1	1	1	1	1	0	0	1	1	3	3	NA	2	1	1	1	1	1	1	0	1	1	3	3	3	2	NA	NA
1010621344	1010621150	1010621250	1	1	Male	B	4	23	26	NA	NA	38	53	NA	Mar-16	Jun-16	NA	NA	Jun-17	Sep-18	NA	0	NA	NA	NA	NA	NA	NA	NA	NA	NA	NA	NA	NA	NA	NA	NA	NA	NA	NA	NA	NA	NA	NA	NA	NA	NA	NA	NA
1010621345	1010621151	1010621251	1	1	Male	B	3	10	14	NA	NA	NA	40	NA	Mar-16	Jun-16	NA	NA	NA	Sep-18	NA	0	NA	NA	NA	NA	NA	NA	NA	NA	NA	NA	NA	NA	NA	NA	NA	NA	NA	NA	NA	NA	NA	NA	NA	NA	NA	NA	NA
1010621346	1010621152	1010621252	1	1	Female	B	6	3	6	10	14	18	44	NA	Mar-16	Jun-16	Oct-16	Feb-17	Jun-17	Sep-18	NA	0	NA	NA	NA	NA	NA	NA	NA	NA	NA	NA	NA	NA	0	NA	NA	NA	NA	NA	NA	NA	NA	NA	NA	NA	NA	2	NA
1010621347	1010621153	1010621253	1	1	Male	B	6	19	22	26	30	34	48	NA	Mar-16	Jun-16	Oct-16	Feb-17	Jun-17	Sep-18	NA	0	NA	NA	NA	NA	NA	NA	NA	NA	NA	NA	NA	NA	1	NA	NA	NA	NA	NA	NA	NA	NA	NA	NA	NA	NA	2	NA
1010621348	1010621154	1010621254	1	1	Female	B	4	19	NA	NA	31	34	49	NA	Mar-16	NA	NA	Feb-17	Jun-17	Sep-18	NA	NA	NA	NA	NA	NA	NA	NA	NA	NA	NA	NA	NA	NA	NA	NA	NA	NA	NA	NA	NA	NA	NA	NA	NA	NA	NA	2	NA
1010621349	1010621155	1010621255	1	1	Male	B	5	22	25	29	33	37	NA	NA	Mar-16	Jun-16	Oct-16	Feb-17	Jun-17	NA	NA	0	NA	NA	NA	NA	NA	NA	NA	NA	NA	NA	NA	NA	0	NA	NA	NA	NA	NA	NA	NA	NA	NA	NA	NA	NA	2	NA
1010621350	1010621156	NA	1	1	Female	B	4	23	NA	30	34	38	NA	NA	Mar-16	NA	Oct-16	Feb-17	Jun-17	NA	NA	NA	NA	NA	NA	NA	NA	NA	NA	NA	NA	NA	NA	NA	0	NA	NA	NA	NA	NA	NA	NA	NA	NA	NA	NA	NA	2	NA
1010621351	1010621157	1010621257	1	1	Male	B	6	19	22	26	30	34	48	NA	Mar-16	Jun-16	Oct-16	Feb-17	Jun-17	Sep-18	NA	0	NA	NA	NA	NA	NA	NA	NA	NA	NA	NA	NA	NA	1	NA	NA	NA	NA	NA	NA	NA	NA	NA	NA	NA	NA	2	NA
1010621352	1010621158	NA	1	1	Male	B	4	15	18	22	NA	30	NA	NA	Mar-16	Jun-16	Oct-16	NA	Jun-17	NA	NA	0	NA	NA	NA	NA	NA	NA	NA	NA	NA	NA	NA	NA	1	1	1	1	1	1	0	1	1	3	3	3	1	NA	NA
1010621353	1010621159	1010621259	1	1	Male	B	6	16	19	23	27	31	46	NA	Mar-16	Jun-16	Oct-16	Feb-17	Jun-17	Sep-18	NA	0	NA	NA	NA	NA	NA	NA	NA	NA	NA	NA	NA	NA	1	NA	NA	NA	NA	NA	NA	NA	NA	NA	NA	NA	NA	2	NA
1010621354	1010621160	1010621260	1	1	Male	B	4	5	8	12	16	NA	NA	NA	Mar-16	Jun-16	Oct-16	Feb-17	NA	NA	NA	0	NA	NA	NA	NA	NA	NA	NA	NA	NA	NA	NA	NA	1	NA	NA	NA	NA	NA	NA	NA	NA	NA	NA	NA	NA	2	NA
1010621355	1010621161	NA	1	1	Female	B	1	22	NA	NA	NA	NA	NA	NA	Mar-16	NA	NA	NA	NA	NA	NA	NA	NA	NA	NA	NA	NA	NA	NA	NA	NA	NA	NA	NA	NA	NA	NA	NA	NA	NA	NA	NA	NA	NA	NA	NA	NA	NA	NA
1010621356	1010621163	1010621263	1	1	Female	B	6	19	22	26	30	34	49	NA	Mar-16	Jun-16	Oct-16	Feb-17	Jun-17	Sep-18	NA	0	NA	NA	NA	NA	NA	NA	NA	NA	NA	NA	NA	NA	1	NA	NA	NA	NA	NA	NA	NA	NA	NA	NA	NA	NA	2	NA
1010621357	1010621164	1010621264	1	1	Female	B	6	11	14	18	22	26	41	NA	Mar-16	Jun-16	Oct-16	Feb-17	Jun-17	Sep-18	NA	1	1	1	1	1	1	0	0	0	3	3	3	NA	1	1	1	1	1	1	0	1	0	3	3	3	1	2	NA
1010621358	1010621166	1010621266	1	1	Female	B	6	14	18	21	26	29	44	NA	Mar-16	Jun-16	Oct-16	Feb-17	Jun-17	Sep-18	NA	0	NA	NA	NA	NA	NA	NA	NA	NA	NA	NA	NA	NA	1	NA	NA	NA	NA	NA	NA	NA	NA	NA	NA	NA	NA	2	NA
1010621359	1010621168	1010621268	1	1	Male	B	6	1	4	8	12	16	30	NA	Mar-16	Jun-16	Oct-16	Feb-17	Jun-17	Sep-18	NA	0	NA	NA	NA	NA	NA	NA	NA	NA	NA	NA	NA	NA	1	NA	NA	NA	NA	NA	NA	NA	NA	NA	NA	NA	NA	1	1
1010621360	1010621169	NA	1	1	Female	B	1	24	NA	NA	NA	NA	NA	NA	Mar-16	NA	NA	NA	NA	NA	NA	NA	NA	NA	NA	NA	NA	NA	NA	NA	NA	NA	NA	NA	NA	NA	NA	NA	NA	NA	NA	NA	NA	NA	NA	NA	NA	NA	NA
1010621361	1010621171	1010621271	1	1	Male	B	6	13	17	20	24	28	43	NA	Mar-16	Jun-16	Oct-16	Feb-17	Jun-17	Sep-18	NA	0	NA	NA	NA	NA	NA	NA	NA	NA	NA	NA	NA	NA	0	NA	NA	NA	NA	NA	NA	NA	NA	NA	NA	NA	NA	2	NA
1010621362	1010621172	1010621272	1	1	Female	B	4	4	7	11	15	NA	NA	NA	Mar-16	Jun-16	Oct-16	Feb-17	NA	NA	NA	1	0	0	1	1	1	0	0	0	2	1	2	NA	1	1	1	1	1	1	1	1	1	3	3	3	1	NA	NA
1010621363	1010621173	1010621273	1	1	Male	B	5	2	5	NA	14	18	32	NA	Mar-16	Jun-16	NA	Feb-17	Jun-17	Sep-18	NA	NA	NA	NA	NA	NA	NA	NA	NA	NA	NA	NA	NA	NA	NA	NA	NA	NA	NA	NA	NA	NA	NA	NA	NA	NA	NA	2	NA
1010621364	1010621174	1010621274	1	1	Female	B	6	19	22	26	30	34	49	NA	Mar-16	Jun-16	Oct-16	Feb-17	Jun-17	Sep-18	NA	0	NA	NA	NA	NA	NA	NA	NA	NA	NA	NA	NA	NA	1	NA	NA	NA	NA	NA	NA	NA	NA	NA	NA	NA	NA	2	NA
1010621365	1010621176	NA	1	1	Male	B	5	11	14	18	22	26	NA	NA	Mar-16	Jun-16	Oct-16	Feb-17	Jun-17	NA	NA	0	NA	NA	NA	NA	NA	NA	NA	NA	NA	NA	NA	NA	1	NA	NA	NA	NA	NA	NA	NA	NA	NA	NA	NA	NA	2	NA
1010621366	1010621177	1010621277	1	1	Female	B	5	9	12	16	20	24	NA	NA	Mar-16	Jun-16	Oct-16	Feb-17	Jun-17	NA	NA	1	1	0	0	1	1	1	0	0	NA	1	1	NA	0	NA	NA	NA	NA	NA	NA	NA	NA	NA	NA	NA	NA	2	NA
1010621367	1010621178	1010621278	1	1	Female	B	1	8	NA	NA	NA	NA	NA	NA	Mar-16	NA	NA	NA	NA	NA	NA	NA	NA	NA	NA	NA	NA	NA	NA	NA	NA	NA	NA	NA	NA	NA	NA	NA	NA	NA	NA	NA	NA	NA	NA	NA	NA	NA	NA
1010621368	1010621179	1010621279	1	1	Male	B	5	3	6	10	14	NA	32	NA	Mar-16	Jun-16	Oct-16	Feb-17	NA	Sep-18	NA	0	NA	NA	NA	NA	NA	NA	NA	NA	NA	NA	NA	NA	1	NA	NA	NA	NA	NA	NA	NA	NA	NA	NA	NA	NA	2	NA
1010621369	1010621180	1010621280	1	1	Male	FU1	3	NA	26	NA	NA	38	52	NA	NA	Jun-16	NA	NA	Jun-17	Sep-18	NA	0	NA	NA	NA	NA	NA	NA	NA	NA	NA	NA	NA	NA	NA	NA	NA	NA	NA	NA	NA	NA	NA	NA	NA	NA	NA	NA	NA
1010621370	1010621180	1010621280	1	1	Female	B	4	5	8	NA	NA	20	35	NA	Mar-16	Jun-16	NA	NA	Jun-17	Sep-18	NA	0	NA	NA	NA	NA	NA	NA	NA	NA	NA	NA	NA	NA	NA	NA	NA	NA	NA	NA	NA	NA	NA	NA	NA	NA	NA	NA	NA
1010621371	1010621182	1010621282	1	1	Female	B	3	5	8	NA	NA	NA	34	NA	Mar-16	Jun-16	NA	NA	NA	Sep-18	NA	1	1	1	1	1	1	1	0	0	3	3	3	NA	NA	NA	NA	NA	NA	NA	NA	NA	NA	NA	NA	NA	NA	NA	NA
1010621372	1010621183	1010621283	1	1	Male	B	3	2	NA	NA	13	17	NA	NA	Mar-16	NA	NA	Feb-17	Jun-17	NA	NA	NA	NA	NA	NA	NA	NA	NA	NA	NA	NA	NA	NA	NA	NA	NA	NA	NA	NA	NA	NA	NA	NA	NA	NA	NA	NA	2	NA
1010621373	1010621184	1010621284	1	1	Female	B	5	5	8	NA	16	20	34	NA	Mar-16	Jun-16	NA	Feb-17	Jun-17	Sep-18	NA	0	NA	NA	NA	NA	NA	NA	NA	NA	NA	NA	NA	NA	NA	NA	NA	NA	NA	NA	NA	NA	NA	NA	NA	NA	NA	2	NA
1010621374	1010621187	1010621287	1	1	Male	B	3	4	7	11	NA	NA	NA	NA	Mar-16	Jun-16	Oct-16	NA	NA	NA	NA	1	1	1	1	1	1	0	0	0	1	1	1	NA	1	NA	NA	NA	NA	NA	NA	NA	NA	NA	NA	NA	NA	NA	NA
1010621375	1010621188	NA	1	1	Female	B	1	23	NA	NA	NA	NA	NA	NA	Mar-16	NA	NA	NA	NA	NA	NA	NA	NA	NA	NA	NA	NA	NA	NA	NA	NA	NA	NA	NA	NA	NA	NA	NA	NA	NA	NA	NA	NA	NA	NA	NA	NA	NA	NA
1010621376	1010621190	1010621296	1	1	Female	B	2	9	13	NA	NA	NA	NA	NA	Mar-16	Jun-16	NA	NA	NA	NA	NA	0	NA	NA	NA	NA	NA	NA	NA	NA	NA	NA	NA	NA	NA	NA	NA	NA	NA	NA	NA	NA	NA	NA	NA	NA	NA	NA	NA
1010621377	1010621192	1010621292	1	1	Male	B	6	9	12	16	20	24	39	NA	Mar-16	Jun-16	Oct-16	Feb-17	Jun-17	Sep-18	NA	0	NA	NA	NA	NA	NA	NA	NA	NA	NA	NA	NA	NA	1	NA	NA	NA	NA	NA	NA	NA	NA	NA	NA	NA	NA	2	NA
1010621378	1010621193	1010621298	1	1	Male	B	1	10	NA	NA	NA	NA	NA	NA	Mar-16	NA	NA	NA	NA	NA	NA	NA	NA	NA	NA	NA	NA	NA	NA	NA	NA	NA	NA	NA	NA	NA	NA	NA	NA	NA	NA	NA	NA	NA	NA	NA	NA	NA	NA
1010621379	1010621194	1010621299	1	1	Female	B	4	2	6	NA	14	18	NA	NA	Mar-16	Jun-16	NA	Feb-17	Jun-17	NA	NA	0	NA	NA	NA	NA	NA	NA	NA	NA	NA	NA	NA	NA	NA	NA	NA	NA	NA	NA	NA	NA	NA	NA	NA	NA	NA	NA	NA
1010621380	1010621196	1010621296	1	1	Male	B	6	16	19	23	27	31	46	NA	Mar-16	Jun-16	Oct-16	Feb-17	Jun-17	Sep-18	NA	1	1	1	1	1	1	0	1	0	1	1	1	1	1	1	1	1	1	1	0	1	1	1	1	1	1	1	1
1010621381	1010621197	1010621297	1	1	Male	B	3	23	26	NA	NA	38	NA	NA	Mar-16	Jun-16	NA	NA	Jun-17	NA	NA	0	NA	NA	NA	NA	NA	NA	NA	NA	NA	NA	NA	NA	NA	NA	NA	NA	NA	NA	NA	NA	NA	NA	NA	NA	NA	NA	NA
1010621382	1010621198	1010621298	1	1	Female	B	6	10	13	17	21	25	39	NA	Mar-16	Jun-16	Oct-16	Feb-17	Jun-17	Sep-18	NA	0	NA	NA	NA	NA	NA	NA	NA	NA	NA	NA	NA	NA	1	NA	NA	NA	NA	NA	NA	NA	NA	NA	NA	NA	NA	2	NA
1010621383	1010621199	1010621299	1	1	Female	B	5	2	6	9	14	17	NA	NA	Mar-16	Jun-16	Oct-16	Feb-17	Jun-17	NA	NA	0	NA	NA	NA	NA	NA	NA	NA	NA	NA	NA	NA	NA	0	NA	NA	NA	NA	NA	NA	NA	NA	NA	NA	NA	NA	2	NA
1010621384	10106211100	NA	1	1	Female	B	4	7	10	NA	18	22	NA	NA	Mar-16	Jun-16	NA	Feb-17	Jun-17	NA	NA	0	NA	NA	NA	NA	NA	NA	NA	NA	NA	NA	NA	NA	NA	NA	NA	NA	NA	NA	NA	NA	NA	NA	NA	NA	NA	2	NA
1010621386	10106211102	10106212102	1	1	Female	B	4	2	5	9	13	NA	NA	NA	Mar-16	Jul-16	Oct-16	Mar-17	NA	NA	NA	1	1	1	1	1	1	0	1	0	3	3	3	1	0	NA	NA	NA	NA	NA	NA	NA	NA	NA	NA	NA	NA	2	NA
1010621387	10106211103	10106212103	1	1	Male	B	5	17	20	24	28	32	NA	NA	Mar-16	Jul-16	Oct-16	Mar-17	Jun-17	NA	NA	0	NA	NA	NA	NA	NA	NA	NA	NA	NA	NA	NA	NA	1	NA	NA	NA	NA	NA	NA	NA	NA	NA	NA	NA	NA	2	NA
1010621388	10106211104	NA	1	1	Female	B	1	17	NA	NA	NA	NA	NA	NA	Mar-16	NA	NA	NA	NA	NA	NA	NA	NA	NA	NA	NA	NA	NA	NA	NA	NA	NA	NA	NA	NA	NA	NA	NA	NA	NA	NA	NA	NA	NA	NA	NA	NA	NA	NA
1010621389	10106211107	10106212107	1	1	Female	B	4	14	17	21	25	NA	NA	NA	Mar-16	Jul-16	Oct-16	Mar-17	NA	NA	NA	0	NA	NA	NA	NA	NA	NA	NA	NA	NA	NA	NA	NA	1	NA	NA	NA	NA	NA	NA	NA	NA	NA	NA	NA	NA	2	NA
1010621390	10106211108	NA	1	1	Male	B	1	15	NA	NA	NA	NA	NA	NA	Mar-16	NA	NA	NA	NA	NA	NA	NA	NA	NA	NA	NA	NA	NA	NA	NA	NA	NA	NA	NA	NA	NA	NA	NA	NA	NA	NA	NA	NA	NA	NA	NA	NA	NA	NA
1010621391	10106211109	10106212109	1	1	Female	B	1	19	NA	NA	NA	NA	NA	NA	Mar-16	NA	NA	NA	NA	NA	NA	NA	NA	NA	NA	NA	NA	NA	NA	NA	NA	NA	NA	NA	NA	NA	NA	NA	NA	NA	NA	NA	NA	NA	NA	NA	NA	NA	NA
1010621392	10106211110	NA	1	1	Female	B	1	13	NA	NA	NA	NA	NA	NA	Mar-16	NA	NA	NA	NA	NA	NA	NA	NA	NA	NA	NA	NA	NA	NA	NA	NA	NA	NA	NA	NA	NA	NA	NA	NA	NA	NA	NA	NA	NA	NA	NA	NA	NA	NA
1010621393	10106211111	10106212111	1	1	Female	B	2	20	NA	27	NA	NA	NA	NA	Mar-16	NA	Oct-16	NA	NA	NA	NA	NA	NA	NA	NA	NA	NA	NA	NA	NA	NA	NA	NA	NA	1	NA	NA	NA	NA	NA	NA	NA	NA	NA	NA	NA	NA	NA	NA
1010621394	10106211112	10106212116	1	1	Male	B	2	1	4	NA	NA	NA	NA	NA	Mar-16	Jul-16	NA	NA	NA	NA	NA	NA	NA	NA	NA	NA	NA	NA	NA	NA	NA	NA	NA	NA	NA	NA	NA	NA	NA	NA	NA	NA	NA	NA	NA	NA	NA	NA	NA
1010621395	2021032122	10106212113	1	1	Male	B	2	12	NA	NA	23	NA	NA	NA	Mar-16	NA	NA	Mar-17	NA	NA	NA	NA	NA	NA	NA	NA	NA	NA	NA	NA	NA	NA	NA	NA	NA	NA	NA	NA	NA	NA	NA	NA	NA	NA	NA	NA	NA	2	NA
1010621396	10106211114	NA	1	1	Female	B	1	23	NA	NA	NA	NA	NA	NA	Mar-16	NA	NA	NA	NA	NA	NA	NA	NA	NA	NA	NA	NA	NA	NA	NA	NA	NA	NA	NA	NA	NA	NA	NA	NA	NA	NA	NA	NA	NA	NA	NA	NA	NA	NA
1010621397	10106211115	NA	1	1	Male	B	1	18	NA	NA	NA	NA	NA	NA	Mar-16	NA	NA	NA	NA	NA	NA	NA	NA	NA	NA	NA	NA	NA	NA	NA	NA	NA	NA	NA	NA	NA	NA	NA	NA	NA	NA	NA	NA	NA	NA	NA	NA	NA	NA
1010621398	10106211116	10106212116	1	1	Female	B	4	3	7	11	15	NA	NA	NA	Mar-16	Jun-16	Oct-16	Mar-17	NA	NA	NA	0	NA	NA	NA	NA	NA	NA	NA	NA	NA	NA	NA	NA	1	NA	NA	NA	NA	NA	NA	NA	NA	NA	NA	NA	NA	2	NA
1010621399	10106211117	10106212117	1	1	Male	B	3	10	13	17	NA	NA	NA	NA	Mar-16	Jul-16	Oct-16	NA	NA	NA	NA	0	NA	NA	NA	NA	NA	NA	NA	NA	NA	NA	NA	NA	1	NA	NA	NA	NA	NA	NA	NA	NA	NA	NA	NA	NA	NA	NA
2010101301	2010101101	2010101201	2	1	Male	B	7	6	8	13	17	20	33	43	May-16	Jul-16	Dec-16	Mar-17	Jul-17	Aug-18	Jun-19	1	1	1	1	1	1	0	0	0	3	3	3	NA	1	1	1	1	1	1	0	1	1	3	3	3	2	1	1
2010101302	2010101102	2010101202	2	1	Female	B	7	2	5	9	13	17	30	40	May-16	Jul-16	Dec-16	Mar-17	Jul-17	Aug-18	Jun-19	1	1	1	1	1	1	0	0	0	2	2	2	NA	1	1	1	1	1	1	0	1	0	3	3	3	2	NA	NA
2010101303	2010101103	2010101203	2	1	Female	B	6	15	18	NA	26	30	43	53	May-16	Jul-16	NA	Mar-17	Jul-17	Aug-18	Jun-19	1	1	1	1	1	1	0	1	0	3	3	3	1	NA	NA	NA	NA	NA	NA	NA	NA	NA	NA	NA	NA	NA	NA	NA
2010101304	2010101104	2010101204	2	1	Female	B	7	4	7	11	15	19	32	41	May-16	Jul-16	Dec-16	Mar-17	Jul-17	Aug-18	Jun-19	1	1	1	1	1	1	0	0	0	3	3	3	NA	1	1	1	1	1	1	0	1	1	3	3	3	2	2	NA
2010101306	2010101106	2010101215	2	1	Female	B	5	17	20	NA	28	32	45	NA	May-16	Jul-16	NA	Mar-17	Jul-17	Aug-18	NA	1	1	1	1	1	1	0	1	0	3	3	3	1	NA	NA	NA	NA	NA	NA	NA	NA	NA	NA	NA	NA	NA	1	1
2010101307	2010101107	2010101206	2	1	Male	B	6	3	6	NA	14	18	31	40	May-16	Jul-16	NA	Mar-17	Jul-17	Aug-18	Jun-19	1	1	1	1	1	1	1	0	0	3	3	3	NA	NA	NA	NA	NA	NA	NA	NA	NA	NA	NA	NA	NA	NA	NA	NA
2010101308	2010101108	2010101207	2	1	Female	B	6	19	21	26	30	34	NA	56	May-16	Jul-16	Dec-16	Mar-17	Jul-17	NA	Jun-19	1	1	0	1	1	0	0	1	0	3	3	NA	1	1	1	1	1	1	0	0	1	0	3	3	NA	2	2	NA
2010101309	2010101109	2010101208	2	1	Female	B	7	12	15	19	23	27	40	49	May-16	Jul-16	Dec-16	Mar-17	Jul-17	Aug-18	Jun-19	1	1	1	1	1	1	0	0	0	3	3	3	NA	1	1	1	1	1	1	0	0	0	3	3	3	0	NA	NA
2010101310	2010101110	NA	2	1	Male	B	2	18	NA	NA	NA	33	NA	NA	May-16	NA	NA	NA	Jul-17	NA	NA	NA	NA	NA	NA	NA	NA	NA	NA	NA	NA	NA	NA	NA	NA	NA	NA	NA	NA	NA	NA	NA	NA	NA	NA	NA	NA	NA	NA
2010101311	2010101111	2010101209	2	1	Female	B	5	9	NA	NA	20	24	37	46	May-16	NA	NA	Mar-17	Jul-17	Aug-18	Jun-19	NA	NA	NA	NA	NA	NA	NA	NA	NA	NA	NA	NA	NA	NA	NA	NA	NA	NA	NA	NA	NA	NA	NA	NA	NA	NA	2	NA
2010101312	2010101112	2010101210	2	1	Female	B	7	4	7	11	15	19	32	42	May-16	Jul-16	Dec-16	Mar-17	Jul-17	Aug-18	Jun-19	1	1	1	1	1	0	0	0	0	3	3	NA	NA	1	1	1	1	1	0	0	1	1	3	3	NA	2	2	NA
2010101313	2010101113	2010101211	2	1	Male	B	6	5	7	12	NA	19	32	42	May-16	Jul-16	Dec-16	NA	Jul-17	Aug-18	Jun-19	1	1	0	1	1	0	0	0	0	3	3	NA	NA	1	1	1	1	1	0	0	1	0	3	3	NA	2	NA	NA
2010101314	2010101114	2010101212	2	1	Male	B	2	3	6	NA	NA	NA	NA	NA	May-16	Jul-16	NA	NA	NA	NA	NA	1	1	1	0	1	1	0	0	0	NA	3	3	NA	NA	NA	NA	NA	NA	NA	NA	NA	NA	NA	NA	NA	NA	NA	NA
2010101316	2010101116	2010101213	2	1	Male	B	2	4	7	NA	NA	NA	NA	NA	May-16	Jul-16	NA	NA	NA	NA	NA	1	1	1	1	1	1	0	0	0	3	3	3	NA	NA	NA	NA	NA	NA	NA	NA	NA	NA	NA	NA	NA	NA	NA	NA
2010101317	2010101117	2010101214	2	1	Female	B	7	24	27	31	35	39	52	61	May-16	Jul-16	Dec-16	Mar-17	Jul-17	Aug-18	Jun-19	1	1	1	1	1	0	0	1	0	3	3	NA	2	1	1	1	1	1	0	0	1	0	3	3	NA	2	2	NA
2010101318	2010101118	2010101216	2	1	Female	B	7	20	23	27	31	35	48	57	May-16	Jul-16	Dec-16	Mar-17	Jul-17	Aug-18	Jun-19	1	1	1	1	1	1	0	1	0	3	3	3	2	1	1	1	1	1	0	0	1	0	2	3	NA	2	2	NA
2010101319	2010101119	NA	2	1	Female	FU5	1	NA	NA	NA	NA	NA	9	NA	NA	NA	NA	NA	NA	Aug-18	NA	NA	NA	NA	NA	NA	NA	NA	NA	NA	NA	NA	NA	NA	NA	NA	NA	NA	NA	NA	NA	NA	NA	NA	NA	NA	NA	NA	NA
2010101320	2010101120	NA	2	1	Male	FU5	2	NA	NA	NA	NA	NA	1	11	NA	NA	NA	NA	NA	Aug-18	Jun-19	NA	NA	NA	NA	NA	NA	NA	NA	NA	NA	NA	NA	NA	NA	NA	NA	NA	NA	NA	NA	NA	NA	NA	NA	NA	NA	NA	NA
2010101321	2010101121	NA	2	1	Female	FU5	1	NA	NA	NA	NA	NA	21	NA	NA	NA	NA	NA	NA	Aug-18	NA	NA	NA	NA	NA	NA	NA	NA	NA	NA	NA	NA	NA	NA	NA	NA	NA	NA	NA	NA	NA	NA	NA	NA	NA	NA	NA	NA	NA
2010101322	2010101121	NA	2	1	Male	FU5	1	NA	NA	NA	NA	NA	14	NA	NA	NA	NA	NA	NA	Aug-18	NA	NA	NA	NA	NA	NA	NA	NA	NA	NA	NA	NA	NA	NA	NA	NA	NA	NA	NA	NA	NA	NA	NA	NA	NA	NA	NA	NA	NA
2010101323	2010101122	2010101220	2	1	Female	FU5	2	NA	NA	NA	NA	NA	18	28	NA	NA	NA	NA	NA	Aug-18	Jun-19	NA	NA	NA	NA	NA	NA	NA	NA	NA	NA	NA	NA	NA	NA	NA	NA	NA	NA	NA	NA	NA	NA	NA	NA	NA	NA	NA	NA
2010101324	2010101125	NA	2	1	Male	FU5	1	NA	NA	NA	NA	NA	18	NA	NA	NA	NA	NA	NA	Aug-18	NA	NA	NA	NA	NA	NA	NA	NA	NA	NA	NA	NA	NA	NA	NA	NA	NA	NA	NA	NA	NA	NA	NA	NA	NA	NA	NA	NA	NA
2010101325	2010101126	NA	2	1	Male	FU5	2	NA	NA	NA	NA	NA	2	11	NA	NA	NA	NA	NA	Aug-18	Jun-19	NA	NA	NA	NA	NA	NA	NA	NA	NA	NA	NA	NA	NA	NA	NA	NA	NA	NA	NA	NA	NA	NA	NA	NA	NA	NA	NA	NA
2010202301	2010202101	2010202228	2	1	Female	B	7	21	23	28	32	36	48	58	May-16	Jul-16	Dec-16	Mar-17	Aug-17	Aug-18	Jun-19	1	1	1	1	1	0	0	1	0	2	3	NA	1	0	NA	NA	NA	NA	NA	NA	NA	NA	NA	NA	NA	NA	2	NA
2010202302	2010202103	2010202202	2	1	Female	B	7	15	18	22	26	30	43	52	May-16	Jul-16	Dec-16	Mar-17	Aug-17	Aug-18	Jun-19	1	1	1	1	1	1	0	1	0	2	2	2	1	1	1	1	1	1	1	0	NA	0	2	2	3	NA	2	NA
2010202303	2010202104	2010202203	2	1	Female	B	7	13	16	20	24	28	41	50	May-16	Jul-16	Dec-16	Mar-17	Aug-17	Aug-18	Jun-19	1	1	1	1	1	1	0	1	0	3	3	3	1	1	1	1	1	1	1	1	1	0	3	3	3	1	1	1
2010202305	2010202106	2010202205	2	1	Female	B	7	12	15	19	23	27	40	49	May-16	Jul-16	Dec-16	Mar-17	Aug-17	Aug-18	Jun-19	1	1	1	1	1	1	1	0	0	3	3	3	NA	1	1	1	1	1	1	1	1	0	3	3	3	2	1	1
2010202306	2010202108	2010202208	2	1	Male	B	7	8	11	15	19	23	36	45	May-16	Jul-16	Dec-16	Mar-17	Aug-17	Aug-18	Jun-19	1	1	1	1	1	1	0	0	0	1	1	1	NA	1	1	1	1	1	1	0	0	0	1	1	1	0	1	1
2010202307	2010202109	2010202207	2	1	Female	B	6	9	NA	16	20	24	37	46	May-16	NA	Dec-16	Mar-17	Aug-17	Aug-18	Jun-19	NA	NA	NA	NA	NA	NA	NA	NA	NA	NA	NA	NA	NA	1	1	1	1	1	1	0	0	0	1	1	1	0	1	1
2010202308	2010202110	2010202234	2	1	Male	B	4	6	NA	13	17	NA	NA	43	May-16	NA	Dec-16	Mar-17	NA	NA	Jun-19	NA	NA	NA	NA	NA	NA	NA	NA	NA	NA	NA	NA	NA	1	1	1	1	1	1	0	1	1	3	3	3	2	1	1
2010202309	2010202111	2010202209	2	1	Male	B	2	6	NA	NA	NA	22	NA	NA	May-16	NA	NA	NA	Aug-17	NA	NA	NA	NA	NA	NA	NA	NA	NA	NA	NA	NA	NA	NA	NA	NA	NA	NA	NA	NA	NA	NA	NA	NA	NA	NA	NA	NA	NA	NA
2010202310	2010202112	2010202210	2	1	Female	B	5	17	20	24	28	NA	NA	54	May-16	Jul-16	Dec-16	Mar-17	NA	NA	Jun-19	1	1	1	1	1	1	0	1	0	3	3	3	2	1	1	1	1	1	1	0	1	0	3	3	3	2	1	1
2010202311	2010202113	2010202211	2	1	Female	B	5	1	NA	8	12	16	NA	38	May-16	NA	Dec-16	Mar-17	Aug-17	NA	Jun-19	NA	NA	NA	NA	NA	NA	NA	NA	NA	NA	NA	NA	NA	1	1	1	1	1	1	0	1	0	3	3	3	1	1	1
2010202312	2010202114	NA	2	1	Female	B	3	17	19	24	NA	NA	NA	NA	May-16	Jul-16	Dec-16	NA	NA	NA	NA	1	1	1	1	1	1	0	1	0	3	3	3	1	0	NA	NA	NA	NA	NA	NA	NA	NA	NA	NA	NA	NA	NA	NA
2010202313	2010202115	2010202212	2	1	Male	B	1	11	NA	NA	NA	NA	NA	NA	May-16	NA	NA	NA	NA	NA	NA	NA	NA	NA	NA	NA	NA	NA	NA	NA	NA	NA	NA	NA	NA	NA	NA	NA	NA	NA	NA	NA	NA	NA	NA	NA	NA	NA	NA
2010202314	2010202116	NA	2	1	Male	B	1	5	NA	NA	NA	NA	NA	NA	May-16	NA	NA	NA	NA	NA	NA	NA	NA	NA	NA	NA	NA	NA	NA	NA	NA	NA	NA	NA	NA	NA	NA	NA	NA	NA	NA	NA	NA	NA	NA	NA	NA	NA	NA
2010202315	2010202118	2010202229	2	1	Male	B	2	16	19	NA	NA	NA	NA	NA	May-16	Jul-16	NA	NA	NA	NA	NA	1	1	1	1	1	0	0	1	0	3	3	NA	2	NA	NA	NA	NA	NA	NA	NA	NA	NA	NA	NA	NA	NA	NA	NA
2010202316	2010202119	2010202214	2	1	Male	B	5	12	15	19	23	27	NA	NA	May-16	Jul-16	Dec-16	Mar-17	Aug-17	NA	NA	1	1	1	1	1	1	0	0	0	2	2	2	NA	1	1	1	1	1	1	0	0	0	2	2	2	NA	1	1
2010202317	2010202120	2010202215	2	1	Male	B	4	20	22	NA	31	35	NA	NA	May-16	Jul-16	NA	Mar-17	Aug-17	NA	NA	1	1	1	1	1	1	1	0	0	3	3	1	NA	1	1	1	1	1	1	0	0	0	3	3	1	NA	1	1
2010202318	2010202121	2010202233	2	1	Female	B	5	28	22	35	39	35	NA	NA	May-16	Jul-16	Dec-16	Mar-17	Aug-17	NA	NA	1	1	1	1	1	0	0	0	0	3	3	NA	NA	0	NA	NA	NA	NA	NA	NA	NA	NA	NA	NA	NA	NA	2	NA
2010202319	2010202122	NA	2	1	Female	B	2	19	NA	NA	30	NA	NA	NA	May-16	NA	NA	Mar-17	NA	NA	NA	NA	NA	NA	NA	NA	NA	NA	NA	NA	NA	NA	NA	NA	NA	NA	NA	NA	NA	NA	NA	NA	NA	NA	NA	NA	NA	1	1
2010202320	2010202123	2010202216	2	1	Male	B	6	4	7	11	15	19	32	NA	May-16	Jul-16	Dec-16	Mar-17	Aug-17	Aug-18	NA	0	NA	NA	NA	NA	NA	NA	NA	NA	NA	NA	NA	NA	0	NA	NA	NA	NA	NA	NA	NA	NA	NA	NA	NA	NA	2	NA
2010202323	2010202129	NA	2	1	Female	B	1	2	NA	NA	NA	NA	NA	NA	May-16	NA	NA	NA	NA	NA	NA	NA	NA	NA	NA	NA	NA	NA	NA	NA	NA	NA	NA	NA	NA	NA	NA	NA	NA	NA	NA	NA	NA	NA	NA	NA	NA	NA	NA
2010202324	2010202128	2010202219	2	1	Female	B	1	16	NA	NA	NA	NA	NA	NA	May-16	NA	NA	NA	NA	NA	NA	NA	NA	NA	NA	NA	NA	NA	NA	NA	NA	NA	NA	NA	NA	NA	NA	NA	NA	NA	NA	NA	NA	NA	NA	NA	NA	NA	NA
2010202325	2010202130	2010202220	2	1	Male	B	3	3	5	10	NA	NA	NA	NA	May-16	Jul-16	Dec-16	NA	NA	NA	NA	1	1	1	0	1	1	1	0	0	NA	3	3	NA	1	1	1	1	1	1	0	1	0	3	3	3	2	NA	NA
2010202326	2010202131	2010202230	2	1	Female	B	2	4	7	NA	NA	NA	NA	NA	May-16	Jul-16	NA	NA	NA	NA	NA	1	1	1	1	1	1	1	0	0	3	3	3	NA	NA	NA	NA	NA	NA	NA	NA	NA	NA	NA	NA	NA	NA	NA	NA
2010202327	2010202132	2010202221	2	1	Male	B	7	11	13	18	22	26	38	48	May-16	Jul-16	Dec-16	Mar-17	Aug-17	Aug-18	Jun-19	0	NA	NA	NA	NA	NA	NA	NA	NA	NA	NA	NA	NA	1	1	1	1	1	1	0	1	0	3	3	3	2	2	NA
2010202328	2010202134	NA	2	1	Female	B	2	8	NA	15	NA	NA	NA	NA	May-16	NA	Dec-16	NA	NA	NA	NA	NA	NA	NA	NA	NA	NA	NA	NA	NA	NA	NA	NA	NA	1	1	1	1	1	1	1	1	0	3	3	3	1	NA	NA
2010202329	2010202135	2010202223	2	1	Female	B	1	13	NA	NA	NA	NA	NA	NA	May-16	NA	NA	NA	NA	NA	NA	NA	NA	NA	NA	NA	NA	NA	NA	NA	NA	NA	NA	NA	NA	NA	NA	NA	NA	NA	NA	NA	NA	NA	NA	NA	NA	NA	NA
2010202330	2010202138	2010202226	2	1	Female	B	1	17	NA	NA	NA	NA	NA	NA	May-16	NA	NA	NA	NA	NA	NA	NA	NA	NA	NA	NA	NA	NA	NA	NA	NA	NA	NA	NA	NA	NA	NA	NA	NA	NA	NA	NA	NA	NA	NA	NA	NA	NA	NA
2010202331	2010202136	2010202224	2	1	Male	FU1	4	NA	2	NA	10	NA	27	36	NA	Jul-16	NA	Mar-17	NA	Aug-18	Jun-19	0	NA	NA	NA	NA	NA	NA	NA	NA	NA	NA	NA	NA	NA	NA	NA	NA	NA	NA	NA	NA	NA	NA	NA	NA	NA	2	NA
2010202332	2010202117	2010202213	2	1	Male	FU2	5	NA	NA	0	4	8	21	30	NA	NA	Dec-16	Mar-17	Aug-17	Aug-18	Jun-19	NA	NA	NA	NA	NA	NA	NA	NA	NA	NA	NA	NA	NA	1	1	1	0	0	0	0	1	0	NA	NA	NA	2	1	1
2010202333	2010202127	2010202218	2	1	Male	FU2	5	NA	NA	3	7	11	24	33	NA	NA	Dec-16	Mar-17	Aug-17	Aug-18	Jun-19	NA	NA	NA	NA	NA	NA	NA	NA	NA	NA	NA	NA	NA	0	NA	NA	NA	NA	NA	NA	NA	NA	NA	NA	NA	NA	1	1
2010202334	2010202125	2010202217	2	1	Female	FU2	5	NA	NA	2	5	10	22	32	NA	NA	Dec-16	Mar-17	Aug-17	Aug-18	Jun-19	NA	NA	NA	NA	NA	NA	NA	NA	NA	NA	NA	NA	NA	1	1	0	1	1	1	0	1	0	1	1	1	2	1	1
2010202335	2010202120	2010202215	2	1	Female	FU3	3	NA	NA	NA	6	10	23	NA	NA	NA	NA	Mar-17	Aug-17	Aug-18	NA	NA	NA	NA	NA	NA	NA	NA	NA	NA	NA	NA	NA	NA	0	NA	NA	NA	NA	NA	NA	NA	NA	NA	NA	NA	NA	1	1
2010202336	2010202137	2010202225	2	1	Male	FU2	4	NA	NA	6	10	14	27	NA	NA	NA	Dec-16	Mar-17	Aug-17	Aug-18	NA	NA	NA	NA	NA	NA	NA	NA	NA	NA	NA	NA	NA	NA	0	NA	NA	NA	NA	NA	NA	NA	NA	NA	NA	NA	NA	2	NA
2010202337	2010202102	2010202201	2	1	Female	FU3	3	NA	NA	NA	3	7	NA	30	NA	NA	NA	Mar-17	Aug-17	NA	Jun-19	NA	NA	NA	NA	NA	NA	NA	NA	NA	NA	NA	NA	NA	NA	NA	NA	NA	NA	NA	NA	NA	NA	NA	NA	NA	NA	2	NA
2010202338	2010202140	2010202235	2	1	Female	FU4	1	NA	NA	NA	NA	2	NA	NA	NA	NA	NA	NA	Aug-17	NA	NA	NA	NA	NA	NA	NA	NA	NA	NA	NA	NA	NA	NA	NA	NA	NA	NA	NA	NA	NA	NA	NA	NA	NA	NA	NA	NA	NA	NA
2010202339	2010202123	2010202216	2	1	Female	FU5	2	NA	NA	NA	NA	NA	2	12	NA	NA	NA	NA	NA	Aug-18	Jun-19	NA	NA	NA	NA	NA	NA	NA	NA	NA	NA	NA	NA	NA	NA	NA	NA	NA	NA	NA	NA	NA	NA	NA	NA	NA	NA	NA	NA
2010202340	2010202142	NA	2	1	Male	FU5	1	NA	NA	NA	NA	NA	20	NA	NA	NA	NA	NA	NA	Aug-18	NA	NA	NA	NA	NA	NA	NA	NA	NA	NA	NA	NA	NA	NA	NA	NA	NA	NA	NA	NA	NA	NA	NA	NA	NA	NA	NA	NA	NA
2010202341	2010202143	2010202237	2	1	Female	FU5	2	NA	NA	NA	NA	NA	23	33	NA	NA	NA	NA	NA	Aug-18	Jun-19	NA	NA	NA	NA	NA	NA	NA	NA	NA	NA	NA	NA	NA	NA	NA	NA	NA	NA	NA	NA	NA	NA	NA	NA	NA	NA	NA	NA
2010202342	2010202144	2010202239	2	1	Female	FU5	2	NA	NA	NA	NA	NA	7	16	NA	NA	NA	NA	NA	Aug-18	Jun-19	NA	NA	NA	NA	NA	NA	NA	NA	NA	NA	NA	NA	NA	NA	NA	NA	NA	NA	NA	NA	NA	NA	NA	NA	NA	NA	NA	NA
2010202343	2010202132	2010202221	2	1	Male	FU5	2	NA	NA	NA	NA	NA	9	18	NA	NA	NA	NA	NA	Aug-18	Jun-19	NA	NA	NA	NA	NA	NA	NA	NA	NA	NA	NA	NA	NA	NA	NA	NA	NA	NA	NA	NA	NA	NA	NA	NA	NA	NA	NA	NA
2010202344	2010202145	NA	2	1	Male	FU5	1	NA	NA	NA	NA	NA	3	NA	NA	NA	NA	NA	NA	Aug-18	NA	NA	NA	NA	NA	NA	NA	NA	NA	NA	NA	NA	NA	NA	NA	NA	NA	NA	NA	NA	NA	NA	NA	NA	NA	NA	NA	NA	NA
2010202345	2010202109	2010202207	2	1	Female	FU5	2	NA	NA	NA	NA	NA	2	11	NA	NA	NA	NA	NA	Aug-18	Jun-19	NA	NA	NA	NA	NA	NA	NA	NA	NA	NA	NA	NA	NA	NA	NA	NA	NA	NA	NA	NA	NA	NA	NA	NA	NA	NA	NA	NA
2010202346	2010202101	2010202228	2	1	Female	FU5	2	NA	NA	NA	NA	NA	12	22	NA	NA	NA	NA	NA	Aug-18	Jun-19	NA	NA	NA	NA	NA	NA	NA	NA	NA	NA	NA	NA	NA	NA	NA	NA	NA	NA	NA	NA	NA	NA	NA	NA	NA	NA	NA	NA
2010202347	2010202146	NA	2	1	Male	FU5	1	NA	NA	NA	NA	NA	4	NA	NA	NA	NA	NA	NA	Aug-18	NA	NA	NA	NA	NA	NA	NA	NA	NA	NA	NA	NA	NA	NA	NA	NA	NA	NA	NA	NA	NA	NA	NA	NA	NA	NA	NA	NA	NA
2010202348	2010202147	NA	2	1	Female	FU5	1	NA	NA	NA	NA	NA	4	NA	NA	NA	NA	NA	NA	Aug-18	NA	NA	NA	NA	NA	NA	NA	NA	NA	NA	NA	NA	NA	NA	NA	NA	NA	NA	NA	NA	NA	NA	NA	NA	NA	NA	NA	NA	NA
2010202349	2010202148	2010202242	2	1	Male	FU6	1	NA	NA	NA	NA	NA	NA	19	NA	NA	NA	NA	NA	NA	Jun-19	NA	NA	NA	NA	NA	NA	NA	NA	NA	NA	NA	NA	NA	NA	NA	NA	NA	NA	NA	NA	NA	NA	NA	NA	NA	NA	NA	NA
2010202350	2010202125	2010202217	2	1	Female	FU6	1	NA	NA	NA	NA	NA	NA	6	NA	NA	NA	NA	NA	NA	Jun-19	NA	NA	NA	NA	NA	NA	NA	NA	NA	NA	NA	NA	NA	NA	NA	NA	NA	NA	NA	NA	NA	NA	NA	NA	NA	NA	NA	NA
2010202351	2010202112	2010202210	2	1	Female	FU6	1	NA	NA	NA	NA	NA	NA	2	NA	NA	NA	NA	NA	NA	Jun-19	NA	NA	NA	NA	NA	NA	NA	NA	NA	NA	NA	NA	NA	NA	NA	NA	NA	NA	NA	NA	NA	NA	NA	NA	NA	NA	NA	NA
2010202352	2010202103	2010202202	2	1	Female	FU6	1	NA	NA	NA	NA	NA	NA	8	NA	NA	NA	NA	NA	NA	Jun-19	NA	NA	NA	NA	NA	NA	NA	NA	NA	NA	NA	NA	NA	NA	NA	NA	NA	NA	NA	NA	NA	NA	NA	NA	NA	NA	NA	NA
2010202353	2010202149	2010202243	2	1	Female	FU6	1	NA	NA	NA	NA	NA	NA	4	NA	NA	NA	NA	NA	NA	Jun-19	NA	NA	NA	NA	NA	NA	NA	NA	NA	NA	NA	NA	NA	NA	NA	NA	NA	NA	NA	NA	NA	NA	NA	NA	NA	NA	NA	NA
2010203301	2010203101	2010203220	2	1	Female	B	7	22	25	29	33	37	50	59	May-16	Jul-16	Dec-16	Mar-17	Aug-17	Aug-18	Jun-19	0	NA	NA	NA	NA	NA	NA	NA	NA	NA	NA	NA	NA	0	NA	NA	NA	NA	NA	NA	NA	NA	NA	NA	NA	NA	2	NA
2010203302	2010203102	2010203219	2	1	Male	B	3	19	21	NA	30	NA	NA	NA	May-16	Jul-16	NA	Mar-17	NA	NA	NA	NA	NA	NA	NA	NA	NA	NA	NA	NA	NA	NA	NA	NA	NA	NA	NA	NA	NA	NA	NA	NA	NA	NA	NA	NA	NA	2	NA
2010203303	2010203103	2010203201	2	1	Male	B	6	18	21	25	NA	33	46	55	May-16	Jul-16	Dec-16	NA	Aug-17	Aug-18	Jun-19	0	NA	NA	NA	NA	NA	NA	NA	NA	NA	NA	NA	NA	0	NA	NA	NA	NA	NA	NA	NA	NA	NA	NA	NA	NA	NA	NA
2010203304	2010203104	2010203202	2	1	Male	B	7	24	27	31	35	39	52	61	May-16	Jul-16	Dec-16	Mar-17	Aug-17	Aug-18	Jun-19	1	1	1	1	1	0	0	1	0	3	3	NA	2	1	1	1	1	1	0	0	1	0	3	3	NA	2	1	1
2010203305	2010203105	2010203203	2	1	Female	B	4	5	8	NA	NA	20	NA	43	May-16	Jul-16	NA	NA	Aug-17	NA	Jun-19	1	1	0	1	1	1	0	0	0	2	3	3	NA	NA	NA	NA	NA	NA	NA	NA	NA	NA	NA	NA	NA	NA	NA	NA
2010203307	2010203110	2010203208	2	1	Male	B	6	24	27	NA	35	39	52	61	May-16	Jul-16	NA	Mar-17	Aug-17	Aug-18	Jun-19	NA	NA	NA	NA	NA	NA	NA	NA	NA	NA	NA	NA	NA	1	1	1	0	0	0	0	NA	NA	NA	NA	NA	NA	2	NA
2010203308	2010203112	2010203210	2	1	Male	B	6	16	19	23	27	31	44	NA	May-16	Jul-16	Dec-16	Mar-17	Aug-17	Aug-18	NA	0	NA	NA	NA	NA	NA	NA	NA	NA	NA	NA	NA	NA	0	NA	NA	NA	NA	NA	NA	NA	NA	NA	NA	NA	NA	2	NA
2010203309	2010203114	2010203212	2	1	Female	B	7	7	10	14	18	22	34	44	May-16	Jul-16	Dec-16	Mar-17	Aug-17	Aug-18	Jun-19	NA	NA	NA	NA	NA	NA	NA	NA	NA	NA	NA	NA	NA	0	NA	NA	NA	NA	NA	NA	NA	NA	NA	NA	NA	NA	2	NA
2010203310	2010203115	2010203213	2	1	Female	B	6	15	17	22	26	NA	42	52	May-16	Jul-16	Dec-16	Mar-17	NA	Aug-18	Jun-19	0	NA	NA	NA	NA	NA	NA	NA	NA	NA	NA	NA	NA	0	NA	NA	NA	NA	NA	NA	NA	NA	NA	NA	NA	NA	2	NA
2010203311	2010203116	2010203214	2	1	Male	B	5	11	14	18	22	26	NA	NA	May-16	Jul-16	Dec-16	Mar-17	Aug-17	NA	NA	0	NA	NA	NA	NA	NA	NA	NA	NA	NA	NA	NA	NA	0	NA	NA	NA	NA	NA	NA	NA	NA	NA	NA	NA	NA	2	NA
2010203312	2010203118	2010203218	2	1	Male	B	7	21	24	28	32	36	49	59	May-16	Jul-16	Dec-16	Mar-17	Aug-17	Aug-18	Jun-19	NA	NA	NA	NA	NA	NA	NA	NA	NA	NA	NA	NA	NA	0	NA	NA	NA	NA	NA	NA	NA	NA	NA	NA	NA	NA	2	NA
2010203313	2010203120	2010203217	2	1	Male	B	6	8	11	15	19	24	36	NA	May-16	Jul-16	Dec-16	Mar-17	Aug-17	Aug-18	NA	0	NA	NA	NA	NA	NA	NA	NA	NA	NA	NA	NA	NA	1	1	1	1	1	1	0	0	0	2	2	2	0	2	NA
2010203314	2010203111	2010203209	2	1	Male	FU1	3	NA	2	NA	NA	14	NA	36	NA	Jul-16	NA	NA	Aug-17	NA	Jun-19	0	NA	NA	NA	NA	NA	NA	NA	NA	NA	NA	NA	NA	NA	NA	NA	NA	NA	NA	NA	NA	NA	NA	NA	NA	NA	NA	NA
2010203315	2010203110	2010203208	2	1	Female	FU3	4	NA	NA	NA	7	11	24	33	NA	NA	NA	Mar-17	Aug-17	Aug-18	Jun-19	NA	NA	NA	NA	NA	NA	NA	NA	NA	NA	NA	NA	NA	0	NA	NA	NA	NA	NA	NA	NA	NA	NA	NA	NA	NA	2	NA
2010203316	2010203117	2010203215	2	1	Male	FU3	2	NA	NA	NA	8	12	NA	NA	NA	NA	NA	Mar-17	Aug-17	NA	NA	NA	NA	NA	NA	NA	NA	NA	NA	NA	NA	NA	NA	NA	NA	NA	NA	NA	NA	NA	NA	NA	NA	NA	NA	NA	NA	1	1
2010203317	2010203108	2010203206	2	1	Female	FU2	4	NA	NA	2	6	10	23	NA	NA	NA	Dec-16	Mar-17	Aug-17	Aug-18	NA	NA	NA	NA	NA	NA	NA	NA	NA	NA	NA	NA	NA	NA	0	NA	NA	NA	NA	NA	NA	NA	NA	NA	NA	NA	NA	2	NA
2010203318	2010203107	2010203205	2	1	Female	FU2	4	NA	NA	5	9	13	26	NA	NA	NA	Dec-16	Mar-17	Aug-17	Aug-18	NA	NA	NA	NA	NA	NA	NA	NA	NA	NA	NA	NA	NA	NA	1	1	1	1	1	1	0	1	0	3	3	3	2	2	NA
2010203319	2010203119	2010203216	2	1	Male	FU2	5	NA	NA	3	6	11	23	33	NA	NA	Dec-16	Mar-17	Aug-17	Aug-18	Jun-19	NA	NA	NA	NA	NA	NA	NA	NA	NA	NA	NA	NA	NA	0	NA	NA	NA	NA	NA	NA	NA	NA	NA	NA	NA	NA	1	1
2010203320	2010203113	2010203211	2	1	Female	FU2	5	NA	NA	1	5	9	22	31	NA	NA	Dec-16	Mar-17	Aug-17	Aug-18	Jun-19	NA	NA	NA	NA	NA	NA	NA	NA	NA	NA	NA	NA	NA	0	NA	NA	NA	NA	NA	NA	NA	NA	NA	NA	NA	NA	2	NA
2010203321	2010203112	2010203210	2	1	Male	FU4	2	NA	NA	NA	NA	4	16	NA	NA	NA	NA	NA	Aug-17	Aug-18	NA	NA	NA	NA	NA	NA	NA	NA	NA	NA	NA	NA	NA	NA	NA	NA	NA	NA	NA	NA	NA	NA	NA	NA	NA	NA	NA	NA	NA
2010203322	2010203120	NA	2	1	Female	FU5	2	NA	NA	NA	NA	NA	4	14	NA	NA	NA	NA	NA	Aug-18	Jun-19	NA	NA	NA	NA	NA	NA	NA	NA	NA	NA	NA	NA	NA	NA	NA	NA	NA	NA	NA	NA	NA	NA	NA	NA	NA	NA	NA	NA
2010203323	2010203120	NA	2	1	Female	FU5	2	NA	NA	NA	NA	NA	4	14	NA	NA	NA	NA	NA	Aug-18	Jun-19	NA	NA	NA	NA	NA	NA	NA	NA	NA	NA	NA	NA	NA	NA	NA	NA	NA	NA	NA	NA	NA	NA	NA	NA	NA	NA	NA	NA
2010203324	2010203121	NA	2	1	Male	FU5	2	NA	NA	NA	NA	NA	3	13	NA	NA	NA	NA	NA	Aug-18	Jun-19	NA	NA	NA	NA	NA	NA	NA	NA	NA	NA	NA	NA	NA	NA	NA	NA	NA	NA	NA	NA	NA	NA	NA	NA	NA	NA	NA	NA
2010203325	2010203122	NA	2	1	Female	FU5	2	NA	NA	NA	NA	NA	5	15	NA	NA	NA	NA	NA	Aug-18	Jun-19	NA	NA	NA	NA	NA	NA	NA	NA	NA	NA	NA	NA	NA	NA	NA	NA	NA	NA	NA	NA	NA	NA	NA	NA	NA	NA	NA	NA
2010203326	2010203106	2010203204	2	1	Female	FU5	2	NA	NA	NA	NA	NA	1	10	NA	NA	NA	NA	NA	Aug-18	Jun-19	NA	NA	NA	NA	NA	NA	NA	NA	NA	NA	NA	NA	NA	NA	NA	NA	NA	NA	NA	NA	NA	NA	NA	NA	NA	NA	NA	NA
2010203327	2010203123	NA	2	1	Female	FU5	1	NA	NA	NA	NA	NA	12	NA	NA	NA	NA	NA	NA	Aug-18	NA	NA	NA	NA	NA	NA	NA	NA	NA	NA	NA	NA	NA	NA	NA	NA	NA	NA	NA	NA	NA	NA	NA	NA	NA	NA	NA	NA	NA
2010203328	2010203124	NA	2	1	Male	FU5	1	NA	NA	NA	NA	NA	7	NA	NA	NA	NA	NA	NA	Aug-18	NA	NA	NA	NA	NA	NA	NA	NA	NA	NA	NA	NA	NA	NA	NA	NA	NA	NA	NA	NA	NA	NA	NA	NA	NA	NA	NA	NA	NA
2010203330	2010203114	2010203212	2	1	Female	FU6	1	NA	NA	NA	NA	NA	NA	10	NA	NA	NA	NA	NA	NA	Jun-19	NA	NA	NA	NA	NA	NA	NA	NA	NA	NA	NA	NA	NA	NA	NA	NA	NA	NA	NA	NA	NA	NA	NA	NA	NA	NA	NA	NA
2010203331	2010203113	2010203211	2	1	Male	FU6	1	NA	NA	NA	NA	NA	NA	6	NA	NA	NA	NA	NA	NA	Jun-19	NA	NA	NA	NA	NA	NA	NA	NA	NA	NA	NA	NA	NA	NA	NA	NA	NA	NA	NA	NA	NA	NA	NA	NA	NA	NA	NA	NA
2010203332	2010203127	2010203223	2	1	Female	FU6	1	NA	NA	NA	NA	NA	NA	7	NA	NA	NA	NA	NA	NA	Jun-19	NA	NA	NA	NA	NA	NA	NA	NA	NA	NA	NA	NA	NA	NA	NA	NA	NA	NA	NA	NA	NA	NA	NA	NA	NA	NA	NA	NA
2010203333	2010203125	2010203221	2	1	Male	FU6	1	NA	NA	NA	NA	NA	NA	7	NA	NA	NA	NA	NA	NA	Jun-19	NA	NA	NA	NA	NA	NA	NA	NA	NA	NA	NA	NA	NA	NA	NA	NA	NA	NA	NA	NA	NA	NA	NA	NA	NA	NA	NA	NA
2010304301	2010304101	2010304226	2	1	Male	B	2	27	29	NA	NA	NA	NA	NA	Apr-16	Jul-16	NA	NA	NA	NA	NA	NA	NA	NA	NA	NA	NA	NA	NA	NA	NA	NA	NA	NA	NA	NA	NA	NA	NA	NA	NA	NA	NA	NA	NA	NA	NA	NA	NA
2010304302	2010304102	NA	2	1	Male	B	6	16	19	23	NA	31	44	53	Apr-16	Jul-16	Nov-16	NA	Jul-17	Aug-18	Jun-19	0	NA	NA	NA	NA	NA	NA	NA	NA	NA	NA	NA	NA	0	NA	NA	NA	NA	NA	NA	NA	NA	NA	NA	NA	NA	NA	NA
2010304303	2010304104	2010304205	2	1	Female	B	7	20	22	27	31	35	48	57	Apr-16	Jul-16	Nov-16	Mar-17	Jul-17	Aug-18	Jun-19	0	NA	NA	NA	NA	NA	NA	NA	NA	NA	NA	NA	NA	0	NA	NA	NA	NA	NA	NA	NA	NA	NA	NA	NA	NA	2	NA
2010304304	2010304105	2010304202	2	1	Male	B	4	5	8	NA	NA	NA	33	42	Apr-16	Jul-16	NA	NA	NA	Aug-18	Jun-19	0	NA	NA	NA	NA	NA	NA	NA	NA	NA	NA	NA	NA	NA	NA	NA	NA	NA	NA	NA	NA	NA	NA	NA	NA	NA	NA	NA
2010304305	2010304106	2010304203	2	1	Male	B	2	19	22	NA	NA	NA	NA	NA	Apr-16	Jul-16	NA	NA	NA	NA	NA	NA	NA	NA	NA	NA	NA	NA	NA	NA	NA	NA	NA	NA	NA	NA	NA	NA	NA	NA	NA	NA	NA	NA	NA	NA	NA	NA	NA
2010304306	2010304106	2010304203	2	1	Male	B	1	7	NA	NA	NA	NA	NA	NA	Apr-16	NA	NA	NA	NA	NA	NA	1	1	1	1	1	1	0	0	0	3	3	3	NA	NA	NA	NA	NA	NA	NA	NA	NA	NA	NA	NA	NA	NA	NA	NA
2010304307	2010304107	2010304204	2	1	Female	B	5	13	16	20	24	NA	NA	51	Apr-16	Jul-16	Nov-16	Mar-17	NA	NA	Jun-19	1	1	1	1	1	1	0	1	0	3	3	3	1	0	NA	NA	NA	NA	NA	NA	NA	NA	NA	NA	NA	NA	2	NA
2010304308	2010304109	2010304207	2	1	Female	B	5	23	26	NA	34	38	NA	61	Apr-16	Jul-16	NA	Mar-17	Jul-17	NA	Jun-19	0	NA	NA	NA	NA	NA	NA	NA	NA	NA	NA	NA	NA	NA	NA	NA	NA	NA	NA	NA	NA	NA	NA	NA	NA	NA	2	NA
2010304309	2010304112	2010304227	2	1	Female	B	6	28	31	35	39	43	56	NA	Apr-16	Jul-16	Nov-16	Mar-17	Jul-17	Aug-18	NA	0	NA	NA	NA	NA	NA	NA	NA	NA	NA	NA	NA	NA	0	NA	NA	NA	NA	NA	NA	NA	NA	NA	NA	NA	NA	2	NA
2010304310	2010304113	2010304210	2	1	Male	B	5	4	7	11	NA	NA	32	42	Apr-16	Jul-16	Nov-16	NA	NA	Aug-18	Jun-19	0	NA	NA	NA	NA	NA	NA	NA	NA	NA	NA	NA	NA	0	NA	NA	NA	NA	NA	NA	NA	NA	NA	NA	NA	NA	NA	NA
2010304311	2010304114	2010304211	2	1	Female	B	3	10	13	NA	21	NA	NA	NA	Apr-16	Jul-16	NA	Mar-17	NA	NA	NA	0	NA	NA	NA	NA	NA	NA	NA	NA	NA	NA	NA	NA	NA	NA	NA	NA	NA	NA	NA	NA	NA	NA	NA	NA	NA	2	NA
2010304312	2010304115	2010304212	2	1	Female	B	7	8	11	15	19	23	36	45	Apr-16	Jul-16	Nov-16	Mar-17	Jul-17	Aug-18	Jun-19	0	NA	NA	NA	NA	NA	NA	NA	NA	NA	NA	NA	NA	0	NA	NA	NA	NA	NA	NA	NA	NA	NA	NA	NA	NA	2	NA
2010304313	2010304117	2010304214	2	1	Female	B	2	13	16	NA	NA	NA	NA	NA	Apr-16	Jul-16	NA	NA	NA	NA	NA	0	NA	NA	NA	NA	NA	NA	NA	NA	NA	NA	NA	NA	NA	NA	NA	NA	NA	NA	NA	NA	NA	NA	NA	NA	NA	NA	NA
2010304315	2010304119	2010304228	2	1	Male	B	2	22	25	NA	NA	NA	NA	NA	Apr-16	Jul-16	NA	NA	NA	NA	NA	0	NA	NA	NA	NA	NA	NA	NA	NA	NA	NA	NA	NA	NA	NA	NA	NA	NA	NA	NA	NA	NA	NA	NA	NA	NA	NA	NA
2010304316	2010304120	2010304216	2	1	Female	B	5	16	18	23	26	31	NA	NA	Apr-16	Jul-16	Nov-16	Mar-17	Jul-17	NA	NA	0	NA	NA	NA	NA	NA	NA	NA	NA	NA	NA	NA	NA	0	NA	NA	NA	NA	NA	NA	NA	NA	NA	NA	NA	NA	2	NA
2010304317	2010304122	2010304218	2	1	Female	B	1	16	NA	NA	NA	NA	NA	NA	Apr-16	NA	NA	NA	NA	NA	NA	NA	NA	NA	NA	NA	NA	NA	NA	NA	NA	NA	NA	NA	NA	NA	NA	NA	NA	NA	NA	NA	NA	NA	NA	NA	NA	NA	NA
2010304318	2010304123	NA	2	1	Male	B	1	16	NA	NA	NA	NA	NA	NA	Apr-16	NA	NA	NA	NA	NA	NA	NA	NA	NA	NA	NA	NA	NA	NA	NA	NA	NA	NA	NA	NA	NA	NA	NA	NA	NA	NA	NA	NA	NA	NA	NA	NA	NA	NA
2010304319	2010304125	2010304220	2	1	Female	B	2	8	11	NA	NA	NA	NA	NA	Apr-16	Jul-16	NA	NA	NA	NA	NA	0	NA	NA	NA	NA	NA	NA	NA	NA	NA	NA	NA	NA	NA	NA	NA	NA	NA	NA	NA	NA	NA	NA	NA	NA	NA	NA	NA
2010304320	2010304128	2010304229	2	1	Female	B	4	23	NA	30	34	38	NA	NA	Apr-16	NA	Nov-16	Mar-17	Jul-17	NA	NA	NA	NA	NA	NA	NA	NA	NA	NA	NA	NA	NA	NA	NA	0	NA	NA	NA	NA	NA	NA	NA	NA	NA	NA	NA	NA	2	NA
2010304321	2010304129	2010304223	2	1	Male	FU1	3	NA	19	23	NA	NA	NA	53	NA	Jul-16	Nov-16	NA	NA	NA	Jun-19	0	NA	NA	NA	NA	NA	NA	NA	NA	NA	NA	NA	NA	0	NA	NA	NA	NA	NA	NA	NA	NA	NA	NA	NA	NA	NA	NA
2010304322	2010304130	2010304230	2	1	Female	B	4	23	NA	NA	NA	38	51	61	Apr-16	NA	NA	NA	Jul-17	Aug-18	Jun-19	NA	NA	NA	NA	NA	NA	NA	NA	NA	NA	NA	NA	NA	NA	NA	NA	NA	NA	NA	NA	NA	NA	NA	NA	NA	NA	NA	NA
2010304323	2010304131	NA	2	1	Female	B	2	23	25	NA	NA	NA	NA	NA	Apr-16	Jul-16	NA	NA	NA	NA	NA	0	NA	NA	NA	NA	NA	NA	NA	NA	NA	NA	NA	NA	NA	NA	NA	NA	NA	NA	NA	NA	NA	NA	NA	NA	NA	NA	NA
2010304324	2010304116	2010304213	2	1	Male	FU2	5	NA	NA	3	7	11	24	34	NA	NA	Nov-16	Mar-17	Jul-17	Aug-18	Jun-19	NA	NA	NA	NA	NA	NA	NA	NA	NA	NA	NA	NA	NA	1	1	1	1	1	1	0	1	0	2	2	2	1	2	NA
2010304325	2010304124	2010304219	2	1	Female	FU2	3	NA	NA	4	8	12	NA	NA	NA	NA	Nov-16	Mar-17	Jul-17	NA	NA	NA	NA	NA	NA	NA	NA	NA	NA	NA	NA	NA	NA	NA	0	NA	NA	NA	NA	NA	NA	NA	NA	NA	NA	NA	NA	2	NA
2010304327	2010304110	2010304208	2	1	Female	FU2	5	NA	NA	2	6	10	23	32	NA	NA	Nov-16	Mar-17	Jul-17	Aug-18	Jun-19	NA	NA	NA	NA	NA	NA	NA	NA	NA	NA	NA	NA	NA	0	NA	NA	NA	NA	NA	NA	NA	NA	NA	NA	NA	NA	2	NA
2010304328	2010304111	2010304209	2	1	Male	FU2	3	NA	NA	3	7	NA	24	NA	NA	NA	Nov-16	Mar-17	NA	Aug-18	NA	NA	NA	NA	NA	NA	NA	NA	NA	NA	NA	NA	NA	NA	0	NA	NA	NA	NA	NA	NA	NA	NA	NA	NA	NA	NA	2	NA
2010304330	2010304108	2010304206	2	1	Male	FU3	4	NA	NA	NA	4	8	21	31	NA	NA	NA	Mar-17	Jul-17	Aug-18	Jun-19	NA	NA	NA	NA	NA	NA	NA	NA	NA	NA	NA	NA	NA	NA	NA	NA	NA	NA	NA	NA	NA	NA	NA	NA	NA	NA	2	NA
2010304331	2010304112	2010304227	2	1	Male	FU3	3	NA	NA	NA	3	7	20	NA	NA	NA	NA	Mar-17	Jul-17	Aug-18	NA	NA	NA	NA	NA	NA	NA	NA	NA	NA	NA	NA	NA	NA	NA	NA	NA	NA	NA	NA	NA	NA	NA	NA	NA	NA	NA	NA	NA
2010304332	2010304130	2010304230	2	1	Female	FU5	2	NA	NA	NA	NA	NA	8	17	NA	NA	NA	NA	NA	Aug-18	Jun-19	NA	NA	NA	NA	NA	NA	NA	NA	NA	NA	NA	NA	NA	NA	NA	NA	NA	NA	NA	NA	NA	NA	NA	NA	NA	NA	NA	NA
2010304333	2010304134	2010304231	2	1	Female	FU5	2	NA	NA	NA	NA	NA	14	23	NA	NA	NA	NA	NA	Aug-18	Jun-19	NA	NA	NA	NA	NA	NA	NA	NA	NA	NA	NA	NA	NA	NA	NA	NA	NA	NA	NA	NA	NA	NA	NA	NA	NA	NA	NA	NA
2010304334	2010304135	NA	2	1	Male	FU5	2	NA	NA	NA	NA	NA	10	20	NA	NA	NA	NA	NA	Aug-18	Jun-19	NA	NA	NA	NA	NA	NA	NA	NA	NA	NA	NA	NA	NA	NA	NA	NA	NA	NA	NA	NA	NA	NA	NA	NA	NA	NA	NA	NA
2010304335	2010304136	NA	2	1	Female	FU5	2	NA	NA	NA	NA	NA	11	20	NA	NA	NA	NA	NA	Aug-18	Jun-19	NA	NA	NA	NA	NA	NA	NA	NA	NA	NA	NA	NA	NA	NA	NA	NA	NA	NA	NA	NA	NA	NA	NA	NA	NA	NA	NA	NA
2010304336	2010304137	2010304232	2	1	Female	FU5	2	NA	NA	NA	NA	NA	19	28	NA	NA	NA	NA	NA	Aug-18	Jun-19	NA	NA	NA	NA	NA	NA	NA	NA	NA	NA	NA	NA	NA	NA	NA	NA	NA	NA	NA	NA	NA	NA	NA	NA	NA	NA	NA	NA
2010304337	2010304138	NA	2	1	Male	FU5	2	NA	NA	NA	NA	NA	22	32	NA	NA	NA	NA	NA	Aug-18	Jun-19	NA	NA	NA	NA	NA	NA	NA	NA	NA	NA	NA	NA	NA	NA	NA	NA	NA	NA	NA	NA	NA	NA	NA	NA	NA	NA	NA	NA
2010304338	2010304110	2010304208	2	1	Female	FU6	1	NA	NA	NA	NA	NA	NA	3	NA	NA	NA	NA	NA	NA	Jun-19	NA	NA	NA	NA	NA	NA	NA	NA	NA	NA	NA	NA	NA	NA	NA	NA	NA	NA	NA	NA	NA	NA	NA	NA	NA	NA	NA	NA
2010304339	2010304109	2010304207	2	1	Male	FU6	1	NA	NA	NA	NA	NA	NA	21	NA	NA	NA	NA	NA	NA	Jun-19	NA	NA	NA	NA	NA	NA	NA	NA	NA	NA	NA	NA	NA	NA	NA	NA	NA	NA	NA	NA	NA	NA	NA	NA	NA	NA	NA	NA
2010304340	2010304108	2010304206	2	1	Female	FU6	1	NA	NA	NA	NA	NA	NA	10	NA	NA	NA	NA	NA	NA	Jun-19	NA	NA	NA	NA	NA	NA	NA	NA	NA	NA	NA	NA	NA	NA	NA	NA	NA	NA	NA	NA	NA	NA	NA	NA	NA	NA	NA	NA
2010304341	2010304103	2010304201	2	1	Male	FU6	1	NA	NA	NA	NA	NA	NA	9	NA	NA	NA	NA	NA	NA	Jun-19	NA	NA	NA	NA	NA	NA	NA	NA	NA	NA	NA	NA	NA	NA	NA	NA	NA	NA	NA	NA	NA	NA	NA	NA	NA	NA	NA	NA
2010305301	2010305101	2010205201	2	1	Male	B	5	12	NA	19	23	27	40	NA	Apr-16	NA	Nov-16	Mar-17	Jul-17	Aug-18	NA	NA	NA	NA	NA	NA	NA	NA	NA	NA	NA	NA	NA	NA	0	NA	NA	NA	NA	NA	NA	NA	NA	NA	NA	NA	NA	2	NA
2010305302	2010305102	2010305202	2	1	Male	B	5	12	15	19	23	27	NA	NA	Apr-16	Jul-16	Nov-16	Mar-17	Jul-17	NA	NA	1	1	1	1	1	1	0	0	0	1	1	1	NA	1	1	0	1	1	1	0	1	0	1	1	1	2	1	1
2010305303	2010305103	2010305220	2	1	Male	B	2	15	17	NA	NA	NA	NA	NA	Apr-16	Jul-16	NA	NA	NA	NA	NA	0	NA	NA	NA	NA	NA	NA	NA	NA	NA	NA	NA	NA	1	0	0	0	0	0	1	NA	NA	NA	NA	NA	NA	NA	NA
2010305304	2010305103	2010305220	2	1	Female	B	1	4	NA	NA	NA	NA	NA	NA	Apr-16	NA	NA	NA	NA	NA	NA	NA	NA	NA	NA	NA	NA	NA	NA	NA	NA	NA	NA	NA	0	NA	NA	NA	NA	NA	NA	NA	NA	NA	NA	NA	NA	NA	NA
2010305305	2010305106	2010305223	2	1	Female	B	6	16	18	23	27	31	44	NA	Apr-16	Jul-16	Nov-16	Mar-17	Jul-17	Aug-18	NA	1	1	1	1	1	1	0	1	0	3	1	3	1	0	NA	NA	NA	NA	NA	NA	NA	NA	NA	NA	NA	NA	2	NA
2010305306	2010305108	2010305205	2	1	Male	B	6	15	17	22	26	30	NA	52	Apr-16	Jul-16	Nov-16	Mar-17	Jul-17	NA	Jun-19	0	NA	NA	NA	NA	NA	NA	NA	NA	NA	NA	NA	NA	0	NA	NA	NA	NA	NA	NA	NA	NA	NA	NA	NA	NA	2	NA
2010305307	2010305110	2010305207	2	1	Male	B	7	2	5	9	13	17	30	39	Apr-16	Jul-16	Nov-16	Mar-17	Jul-17	Aug-18	Jun-19	0	NA	NA	NA	NA	NA	NA	NA	NA	NA	NA	NA	NA	0	NA	NA	NA	NA	NA	NA	NA	NA	NA	NA	NA	NA	2	NA
2010305308	2010305111	2010305208	2	1	Male	B	5	6	NA	NA	17	21	33	43	Apr-16	NA	NA	Mar-17	Jul-17	Aug-18	Jun-19	NA	NA	NA	NA	NA	NA	NA	NA	NA	NA	NA	NA	NA	NA	NA	NA	NA	NA	NA	NA	NA	NA	NA	NA	NA	NA	2	NA
2010305309	2010305112	2010305209	2	1	Female	B	7	11	14	18	22	26	39	49	Apr-16	Jul-16	Nov-16	Mar-17	Jul-17	Aug-18	Jun-19	0	NA	NA	NA	NA	NA	NA	NA	NA	NA	NA	NA	NA	0	NA	NA	NA	NA	NA	NA	NA	NA	NA	NA	NA	NA	2	NA
2010305311	2010305114	2010305211	2	1	Female	B	7	12	14	19	23	27	40	49	Apr-16	Jul-16	Nov-16	Mar-17	Jul-17	Aug-18	Jun-19	0	NA	NA	NA	NA	NA	NA	NA	NA	NA	NA	NA	NA	0	NA	NA	NA	NA	NA	NA	NA	NA	NA	NA	NA	NA	2	NA
2010305312	2010305115	2010305212	2	1	Male	B	6	5	8	NA	16	20	33	42	Apr-16	Jul-16	NA	Mar-17	Jul-17	Aug-18	Jun-19	0	NA	NA	NA	NA	NA	NA	NA	NA	NA	NA	NA	NA	NA	NA	NA	NA	NA	NA	NA	NA	NA	NA	NA	NA	NA	2	NA
2010305313	2010305116	2010305213	2	1	Female	B	6	11	14	18	NA	26	39	48	Apr-16	Jul-16	Nov-16	NA	Jul-17	Aug-18	Jun-19	0	NA	NA	NA	NA	NA	NA	NA	NA	NA	NA	NA	NA	0	NA	NA	NA	NA	NA	NA	NA	NA	NA	NA	NA	NA	NA	NA
2010305314	2010305117	2010305214	2	1	Female	B	3	12	15	NA	23	NA	NA	NA	Apr-16	Jul-16	NA	Mar-17	NA	NA	NA	0	NA	NA	NA	NA	NA	NA	NA	NA	NA	NA	NA	NA	NA	NA	NA	NA	NA	NA	NA	NA	NA	NA	NA	NA	NA	1	1
2010305315	2010305118	NA	2	1	Male	FU1	6	NA	26	30	34	38	51	60	NA	Jul-16	Nov-16	Mar-17	Jul-17	Aug-18	Jun-19	0	NA	NA	NA	NA	NA	NA	NA	NA	NA	NA	NA	NA	0	NA	NA	NA	NA	NA	NA	NA	NA	NA	NA	NA	NA	2	NA
2010305316	2010305119	2010305216	2	1	Male	B	1	1	NA	NA	NA	NA	NA	NA	Apr-16	NA	NA	NA	NA	NA	NA	NA	NA	NA	NA	NA	NA	NA	NA	NA	NA	NA	NA	NA	NA	NA	NA	NA	NA	NA	NA	NA	NA	NA	NA	NA	NA	NA	NA
2010305317	2010305120	NA	2	1	Female	B	6	10	13	17	22	25	NA	48	Apr-16	Jul-16	Nov-16	Mar-17	Jul-17	NA	Jun-19	0	NA	NA	NA	NA	NA	NA	NA	NA	NA	NA	NA	NA	0	NA	NA	NA	NA	NA	NA	NA	NA	NA	NA	NA	NA	2	NA
2010305318	2010305121	NA	2	1	Male	FU1	3	NA	9	14	NA	22	NA	NA	NA	Jul-16	Nov-16	NA	Jul-17	NA	NA	0	NA	NA	NA	NA	NA	NA	NA	NA	NA	NA	NA	NA	0	NA	NA	NA	NA	NA	NA	NA	NA	NA	NA	NA	NA	NA	NA
2010305319	2010305123	2010305218	2	1	Female	B	7	1	4	8	12	16	29	38	Apr-16	Jul-16	Nov-16	Mar-17	Jul-17	Aug-18	Jun-19	0	NA	NA	NA	NA	NA	NA	NA	NA	NA	NA	NA	NA	1	1	1	1	1	1	0	1	0	3	3	3	1	2	NA
2010305320	2010305124	2010305219	2	1	Male	B	4	1	NA	8	12	16	NA	NA	Apr-16	NA	Nov-16	Mar-17	Jul-17	NA	NA	NA	NA	NA	NA	NA	NA	NA	NA	NA	NA	NA	NA	NA	1	1	0	1	1	1	1	1	0	3	3	3	1	2	NA
2010305321	2010305125	2010305224	2	1	Female	B	4	9	11	NA	20	24	NA	NA	Apr-16	Jul-16	NA	Mar-17	Jul-17	NA	NA	1	1	1	1	1	1	0	1	0	3	3	3	1	NA	NA	NA	NA	NA	NA	NA	NA	NA	NA	NA	NA	NA	2	NA
2010305322	2010305126	2010305221	2	1	Male	B	7	15	18	22	26	30	43	53	Apr-16	Jul-16	Nov-16	Mar-17	Jul-17	Aug-18	Jun-19	1	1	0	1	0	1	1	1	0	3	NA	3	1	NA	NA	NA	NA	NA	NA	NA	NA	NA	NA	NA	NA	NA	2	NA
2010305323	2010305118	NA	2	1	Female	FU3	4	NA	NA	NA	11	15	28	37	NA	NA	NA	Mar-17	Jul-17	Aug-18	Jun-19	NA	NA	NA	NA	NA	NA	NA	NA	NA	NA	NA	NA	NA	NA	NA	NA	NA	NA	NA	NA	NA	NA	NA	NA	NA	NA	1	1
2010305324	2010305127	NA	2	1	Female	FU5	2	NA	NA	NA	NA	NA	52	62	NA	NA	NA	NA	NA	Aug-18	Jun-19	NA	NA	NA	NA	NA	NA	NA	NA	NA	NA	NA	NA	NA	NA	NA	NA	NA	NA	NA	NA	NA	NA	NA	NA	NA	NA	NA	NA
2010305325	2010305113	2010305210	2	1	Male	FU5	2	NA	NA	NA	NA	NA	6	16	NA	NA	NA	NA	NA	Aug-18	Jun-19	NA	NA	NA	NA	NA	NA	NA	NA	NA	NA	NA	NA	NA	NA	NA	NA	NA	NA	NA	NA	NA	NA	NA	NA	NA	NA	NA	NA
2010305326	2010305128	NA	2	1	Male	FU5	1	NA	NA	NA	NA	NA	11	NA	NA	NA	NA	NA	NA	Aug-18	NA	NA	NA	NA	NA	NA	NA	NA	NA	NA	NA	NA	NA	NA	NA	NA	NA	NA	NA	NA	NA	NA	NA	NA	NA	NA	NA	NA	NA
2010305327	2010305129	NA	2	1	Female	FU5	1	NA	NA	NA	NA	NA	23	NA	NA	NA	NA	NA	NA	Aug-18	NA	NA	NA	NA	NA	NA	NA	NA	NA	NA	NA	NA	NA	NA	NA	NA	NA	NA	NA	NA	NA	NA	NA	NA	NA	NA	NA	NA	NA
2010305329	2010305131	NA	2	1	Female	FU5	2	NA	NA	NA	NA	NA	32	41	NA	NA	NA	NA	NA	Aug-18	Jun-19	NA	NA	NA	NA	NA	NA	NA	NA	NA	NA	NA	NA	NA	NA	NA	NA	NA	NA	NA	NA	NA	NA	NA	NA	NA	NA	NA	NA
2010305330	2010305114	2010305211	2	1	Male	FU5	2	NA	NA	NA	NA	NA	11	21	NA	NA	NA	NA	NA	Aug-18	Jun-19	NA	NA	NA	NA	NA	NA	NA	NA	NA	NA	NA	NA	NA	NA	NA	NA	NA	NA	NA	NA	NA	NA	NA	NA	NA	NA	NA	NA
2010305331	2010305132	NA	2	1	Male	FU6	1	NA	NA	NA	NA	NA	NA	32	NA	NA	NA	NA	NA	NA	Jun-19	NA	NA	NA	NA	NA	NA	NA	NA	NA	NA	NA	NA	NA	NA	NA	NA	NA	NA	NA	NA	NA	NA	NA	NA	NA	NA	NA	NA
2010305332	2010305132	NA	2	1	Female	FU5	2	NA	NA	NA	NA	NA	1	10	NA	NA	NA	NA	NA	Aug-18	Jun-19	NA	NA	NA	NA	NA	NA	NA	NA	NA	NA	NA	NA	NA	NA	NA	NA	NA	NA	NA	NA	NA	NA	NA	NA	NA	NA	NA	NA
2010305333	2010305105	2010305203	2	1	Female	FU5	1	NA	NA	NA	NA	NA	21	NA	NA	NA	NA	NA	NA	Aug-18	NA	NA	NA	NA	NA	NA	NA	NA	NA	NA	NA	NA	NA	NA	NA	NA	NA	NA	NA	NA	NA	NA	NA	NA	NA	NA	NA	NA	NA
2010305334	2010305114	2010305211	2	1	Male	FU6	1	NA	NA	NA	NA	NA	NA	2	NA	NA	NA	NA	NA	NA	Jun-19	NA	NA	NA	NA	NA	NA	NA	NA	NA	NA	NA	NA	NA	NA	NA	NA	NA	NA	NA	NA	NA	NA	NA	NA	NA	NA	NA	NA
2010306301	2010306101	2010306218	2	1	Female	B	7	7	10	14	18	22	35	44	Apr-16	Jul-16	Nov-16	Mar-17	Jul-17	Aug-18	Jun-19	0	NA	NA	NA	NA	NA	NA	NA	NA	NA	NA	NA	NA	0	NA	NA	NA	NA	NA	NA	NA	NA	NA	NA	NA	NA	2	NA
2010306302	2010306102	2010306222	2	1	Male	B	6	18	NA	25	29	33	46	56	Apr-16	NA	Nov-16	Mar-17	Jul-17	Aug-18	Jun-19	NA	NA	NA	NA	NA	NA	NA	NA	NA	NA	NA	NA	NA	0	NA	NA	NA	NA	NA	NA	NA	NA	NA	NA	NA	NA	2	NA
2010306303	2010306103	NA	2	1	Male	B	6	11	13	18	22	26	NA	48	Apr-16	Jul-16	Nov-16	Mar-17	Jul-17	NA	Jun-19	0	NA	NA	NA	NA	NA	NA	NA	NA	NA	NA	NA	NA	0	NA	NA	NA	NA	NA	NA	NA	NA	NA	NA	NA	NA	2	NA
2010306304	2010306105	2010306202	2	1	Female	B	7	18	21	25	29	33	46	56	Apr-16	Jul-16	Nov-16	Mar-17	Jul-17	Aug-18	Jun-19	1	1	1	1	1	0	0	1	1	3	3	NA	1	1	1	1	1	1	0	0	1	1	3	3	NA	1	2	NA
2010306305	2010306106	2010306217	2	1	Female	B	7	24	26	31	35	39	51	61	Apr-16	Jul-16	Nov-16	Mar-17	Jul-17	Aug-18	Jun-19	1	1	1	1	1	0	0	1	0	3	3	NA	2	0	NA	NA	NA	NA	NA	NA	NA	NA	NA	NA	NA	NA	1	1
2010306306	2010306107	2010306215	2	1	Female	B	7	30	32	37	41	45	57	67	Apr-16	Jul-16	Nov-16	Mar-17	Jul-17	Aug-18	Jun-19	1	1	1	1	1	0	0	1	0	1	3	NA	2	1	1	1	1	1	0	0	1	0	3	3	NA	2	2	NA
2010306307	2010306108	2010306203	2	1	Male	B	7	5	8	12	16	20	33	43	Apr-16	Jul-16	Nov-16	Mar-17	Jul-17	Aug-18	Jun-19	0	NA	NA	NA	NA	NA	NA	NA	NA	NA	NA	NA	NA	0	NA	NA	NA	NA	NA	NA	NA	NA	NA	NA	NA	NA	2	NA
2010306308	2010306109	2010306204	2	1	Female	B	7	16	19	23	27	31	44	53	Apr-16	Jul-16	Nov-16	Mar-17	Jul-17	Aug-18	Jun-19	1	1	1	1	1	1	0	1	0	3	3	3	1	1	1	1	1	1	1	0	1	0	3	3	3	1	2	NA
2010306309	2010306110	2010306214	2	1	Female	B	7	27	30	34	38	42	55	65	Apr-16	Jul-16	Nov-16	Mar-17	Jul-17	Aug-18	Jun-19	0	NA	NA	NA	NA	NA	NA	NA	NA	NA	NA	NA	NA	0	NA	NA	NA	NA	NA	NA	NA	NA	NA	NA	NA	NA	2	NA
2010306310	2010306111	NA	2	1	Male	B	3	21	NA	NA	32	NA	49	NA	Apr-16	NA	NA	Mar-17	NA	Aug-18	NA	NA	NA	NA	NA	NA	NA	NA	NA	NA	NA	NA	NA	NA	NA	NA	NA	NA	NA	NA	NA	NA	NA	NA	NA	NA	NA	2	NA
2010306311	2010306112	2010306219	2	1	Male	B	7	34	36	40	45	48	61	71	Apr-16	Jul-16	Nov-16	Mar-17	Jul-17	Aug-18	Jun-19	0	NA	NA	NA	NA	NA	NA	NA	NA	NA	NA	NA	NA	0	NA	NA	NA	NA	NA	NA	NA	NA	NA	NA	NA	NA	2	NA
2010306312	2010306113	2010306205	2	1	Female	B	6	21	NA	28	32	36	49	58	Apr-16	NA	Nov-16	Mar-17	Jul-17	Aug-18	Jun-19	NA	NA	NA	NA	NA	NA	NA	NA	NA	NA	NA	NA	NA	1	1	0	1	1	0	0	1	0	3	3	NA	2	2	NA
2010306313	2010306115	2010306207	2	1	Male	B	7	18	21	25	29	33	46	55	Apr-16	Jul-16	Nov-16	Mar-17	Jul-17	Aug-18	Jun-19	0	NA	NA	NA	NA	NA	NA	NA	NA	NA	NA	NA	NA	1	1	1	1	0	0	0	1	0	3	NA	NA	2	1	1
2010306314	2010306116	2010306220	2	1	Female	B	2	14	17	NA	NA	NA	NA	NA	Apr-16	Jul-16	NA	NA	NA	NA	NA	0	NA	NA	NA	NA	NA	NA	NA	NA	NA	NA	NA	NA	NA	NA	NA	NA	NA	NA	NA	NA	NA	NA	NA	NA	NA	NA	NA
2010306315	2010306119	NA	2	1	Male	B	2	25	NA	NA	36	NA	NA	NA	Apr-16	NA	NA	Mar-17	NA	NA	NA	NA	NA	NA	NA	NA	NA	NA	NA	NA	NA	NA	NA	NA	NA	NA	NA	NA	NA	NA	NA	NA	NA	NA	NA	NA	NA	NA	NA
2010306316	2010306120	2010306216	2	1	Male	B	7	12	15	19	23	27	40	50	Apr-16	Jul-16	Nov-16	Mar-17	Jul-17	Aug-18	Jun-19	0	NA	NA	NA	NA	NA	NA	NA	NA	NA	NA	NA	NA	0	NA	NA	NA	NA	NA	NA	NA	NA	NA	NA	NA	NA	2	NA
2010306317	2010306122	2010306221	2	1	Female	B	6	4	6	11	NA	19	32	41	Apr-16	Jul-16	Nov-16	NA	Jul-17	Aug-18	Jun-19	1	1	1	1	1	0	0	0	0	3	3	NA	NA	NA	NA	NA	NA	NA	NA	NA	NA	NA	NA	NA	NA	NA	NA	NA
2010306318	2010306124	2010306212	2	1	Female	B	4	10	13	NA	NA	NA	38	48	Apr-16	Jul-16	NA	NA	NA	Aug-18	Jun-19	0	NA	NA	NA	NA	NA	NA	NA	NA	NA	NA	NA	NA	NA	NA	NA	NA	NA	NA	NA	NA	NA	NA	NA	NA	NA	NA	NA
2010306319	2010306104	2010306201	2	1	Female	FU1	6	NA	2	6	10	14	27	36	NA	Jul-16	Nov-16	Mar-17	Jul-17	Aug-18	Jun-19	0	NA	NA	NA	NA	NA	NA	NA	NA	NA	NA	NA	NA	1	1	1	1	1	1	0	1	0	3	3	3	1	2	NA
2010306320	2010306114	2010306206	2	1	Male	FU2	3	NA	NA	3	NA	11	24	NA	NA	NA	Nov-16	NA	Jul-17	Aug-18	NA	NA	NA	NA	NA	NA	NA	NA	NA	NA	NA	NA	NA	NA	0	NA	NA	NA	NA	NA	NA	NA	NA	NA	NA	NA	NA	NA	NA
2010306321	2010306123	2010306211	2	1	Female	FU2	5	NA	NA	4	8	12	25	34	NA	NA	Nov-16	Mar-17	Jul-17	Aug-18	Jun-19	NA	NA	NA	NA	NA	NA	NA	NA	NA	NA	NA	NA	NA	0	NA	NA	NA	NA	NA	NA	NA	NA	NA	NA	NA	NA	2	NA
2010306322	2010306121	2010306210	2	1	Female	FU2	4	NA	NA	2	6	10	NA	32	NA	NA	Nov-16	Mar-17	Jul-17	NA	Jun-19	NA	NA	NA	NA	NA	NA	NA	NA	NA	NA	NA	NA	NA	0	NA	NA	NA	NA	NA	NA	NA	NA	NA	NA	NA	NA	2	NA
2010306323	2010306127	2010306224	2	1	Male	FU4	1	NA	NA	NA	NA	2	NA	NA	NA	NA	NA	NA	Jul-17	NA	NA	NA	NA	NA	NA	NA	NA	NA	NA	NA	NA	NA	NA	NA	NA	NA	NA	NA	NA	NA	NA	NA	NA	NA	NA	NA	NA	NA	NA
2010306324	2010306106	2010306217	2	1	Male	FU4	3	NA	NA	NA	NA	0	13	23	NA	NA	NA	NA	Jul-17	Aug-18	Jun-19	NA	NA	NA	NA	NA	NA	NA	NA	NA	NA	NA	NA	NA	NA	NA	NA	NA	NA	NA	NA	NA	NA	NA	NA	NA	NA	NA	NA
2010306325	2010306129	NA	2	1	Male	FU5	2	NA	NA	NA	NA	NA	17	27	NA	NA	NA	NA	NA	Aug-18	Jun-19	NA	NA	NA	NA	NA	NA	NA	NA	NA	NA	NA	NA	NA	NA	NA	NA	NA	NA	NA	NA	NA	NA	NA	NA	NA	NA	NA	NA
2010306326	2010306128	2010306225	2	1	Female	FU5	2	NA	NA	NA	NA	NA	14	24	NA	NA	NA	NA	NA	Aug-18	Jun-19	NA	NA	NA	NA	NA	NA	NA	NA	NA	NA	NA	NA	NA	NA	NA	NA	NA	NA	NA	NA	NA	NA	NA	NA	NA	NA	NA	NA
2010306327	2010306130	NA	2	1	Female	FU5	2	NA	NA	NA	NA	NA	8	17	NA	NA	NA	NA	NA	Aug-18	Jun-19	NA	NA	NA	NA	NA	NA	NA	NA	NA	NA	NA	NA	NA	NA	NA	NA	NA	NA	NA	NA	NA	NA	NA	NA	NA	NA	NA	NA
2010306328	2010306131	NA	2	1	Male	FU5	2	NA	NA	NA	NA	NA	5	15	NA	NA	NA	NA	NA	Aug-18	Jun-19	NA	NA	NA	NA	NA	NA	NA	NA	NA	NA	NA	NA	NA	NA	NA	NA	NA	NA	NA	NA	NA	NA	NA	NA	NA	NA	NA	NA
2010306329	2010306104	2010306201	2	1	Female	FU5	2	NA	NA	NA	NA	NA	6	15	NA	NA	NA	NA	NA	Aug-18	Jun-19	NA	NA	NA	NA	NA	NA	NA	NA	NA	NA	NA	NA	NA	NA	NA	NA	NA	NA	NA	NA	NA	NA	NA	NA	NA	NA	NA	NA
2010306330	2010306120	2010306216	2	1	Male	FU5	2	NA	NA	NA	NA	NA	6	16	NA	NA	NA	NA	NA	Aug-18	Jun-19	NA	NA	NA	NA	NA	NA	NA	NA	NA	NA	NA	NA	NA	NA	NA	NA	NA	NA	NA	NA	NA	NA	NA	NA	NA	NA	NA	NA
2010306331	2010306126	2010306223	2	1	Male	FU5	2	NA	NA	NA	NA	NA	13	22	NA	NA	NA	NA	NA	Aug-18	Jun-19	NA	NA	NA	NA	NA	NA	NA	NA	NA	NA	NA	NA	NA	NA	NA	NA	NA	NA	NA	NA	NA	NA	NA	NA	NA	NA	NA	NA
2010306332	2010306101	2010306218	2	1	Female	FU6	1	NA	NA	NA	NA	NA	NA	2	NA	NA	NA	NA	NA	NA	Jun-19	NA	NA	NA	NA	NA	NA	NA	NA	NA	NA	NA	NA	NA	NA	NA	NA	NA	NA	NA	NA	NA	NA	NA	NA	NA	NA	NA	NA
2010307301	2010307101	2010307201	2	1	Female	B	7	9	12	16	20	24	37	46	Apr-16	Jul-16	Nov-16	Mar-17	Aug-17	Aug-18	Jun-19	0	NA	NA	NA	NA	NA	NA	NA	NA	NA	NA	NA	NA	0	NA	NA	NA	NA	NA	NA	NA	NA	NA	NA	NA	NA	2	NA
2010307302	2010307102	2010307202	2	1	Male	B	4	8	11	15	19	NA	NA	NA	Apr-16	Jul-16	Nov-16	Mar-17	NA	NA	NA	1	1	1	1	1	1	0	1	1	3	2	3	1	0	NA	NA	NA	NA	NA	NA	NA	NA	NA	NA	NA	NA	2	NA
2010307303	2010307103	2010307203	2	1	Female	B	2	6	NA	NA	NA	21	NA	NA	Apr-16	NA	NA	NA	Aug-17	NA	NA	NA	NA	NA	NA	NA	NA	NA	NA	NA	NA	NA	NA	NA	NA	NA	NA	NA	NA	NA	NA	NA	NA	NA	NA	NA	NA	NA	NA
2010307307	2010307104	2010307204	2	1	Male	FU4	2	NA	NA	NA	NA	6	19	NA	NA	NA	NA	NA	Aug-17	Aug-18	NA	NA	NA	NA	NA	NA	NA	NA	NA	NA	NA	NA	NA	NA	NA	NA	NA	NA	NA	NA	NA	NA	NA	NA	NA	NA	NA	NA	NA
2010307308	2010307112	NA	2	1	Male	FU5	1	NA	NA	NA	NA	NA	9	NA	NA	NA	NA	NA	NA	Aug-18	NA	NA	NA	NA	NA	NA	NA	NA	NA	NA	NA	NA	NA	NA	NA	NA	NA	NA	NA	NA	NA	NA	NA	NA	NA	NA	NA	NA	NA
2010307309	2010307106	2010307208	2	1	Female	FU5	2	NA	NA	NA	NA	NA	1	11	NA	NA	NA	NA	NA	Aug-18	Jun-19	NA	NA	NA	NA	NA	NA	NA	NA	NA	NA	NA	NA	NA	NA	NA	NA	NA	NA	NA	NA	NA	NA	NA	NA	NA	NA	NA	NA
2010307310	2010307113	NA	2	1	Female	FU5	1	NA	NA	NA	NA	NA	7	NA	NA	NA	NA	NA	NA	Aug-18	NA	NA	NA	NA	NA	NA	NA	NA	NA	NA	NA	NA	NA	NA	NA	NA	NA	NA	NA	NA	NA	NA	NA	NA	NA	NA	NA	NA	NA
2010307311	2010307116	NA	2	1	Female	FU5	1	NA	NA	NA	NA	NA	6	NA	NA	NA	NA	NA	NA	Aug-18	NA	NA	NA	NA	NA	NA	NA	NA	NA	NA	NA	NA	NA	NA	NA	NA	NA	NA	NA	NA	NA	NA	NA	NA	NA	NA	NA	NA	NA
2010307312	2010307118	NA	2	1	Male	FU5	1	NA	NA	NA	NA	NA	15	NA	NA	NA	NA	NA	NA	Aug-18	NA	NA	NA	NA	NA	NA	NA	NA	NA	NA	NA	NA	NA	NA	NA	NA	NA	NA	NA	NA	NA	NA	NA	NA	NA	NA	NA	NA	NA
2010307313	2010307117	2010307212	2	1	Male	FU6	1	NA	NA	NA	NA	NA	NA	5	NA	NA	NA	NA	NA	NA	Jun-19	NA	NA	NA	NA	NA	NA	NA	NA	NA	NA	NA	NA	NA	NA	NA	NA	NA	NA	NA	NA	NA	NA	NA	NA	NA	NA	NA	NA
2010307314	2010307115	2010307211	2	1	Female	FU6	1	NA	NA	NA	NA	NA	NA	9	NA	NA	NA	NA	NA	NA	Jun-19	NA	NA	NA	NA	NA	NA	NA	NA	NA	NA	NA	NA	NA	NA	NA	NA	NA	NA	NA	NA	NA	NA	NA	NA	NA	NA	NA	NA
2010408301	2010408101	2010408201	2	1	Male	B	6	4	7	11	NA	19	32	42	Apr-16	Jul-16	Nov-16	NA	Jul-17	Aug-18	Jun-19	0	NA	NA	NA	NA	NA	NA	NA	NA	NA	NA	NA	NA	0	NA	NA	NA	NA	NA	NA	NA	NA	NA	NA	NA	NA	2	NA
2010408302	2010408102	2010408202	2	1	Female	B	5	10	13	17	NA	NA	38	48	Apr-16	Jul-16	Nov-16	NA	NA	Aug-18	Jun-19	0	NA	NA	NA	NA	NA	NA	NA	NA	NA	NA	NA	NA	0	NA	NA	NA	NA	NA	NA	NA	NA	NA	NA	NA	NA	2	NA
2010408303	2010408104	2010408246	2	1	Female	B	5	19	22	26	NA	34	47	NA	Apr-16	Jul-16	Nov-16	NA	Jul-17	Aug-18	NA	0	NA	NA	NA	NA	NA	NA	NA	NA	NA	NA	NA	NA	0	NA	NA	NA	NA	NA	NA	NA	NA	NA	NA	NA	NA	2	NA
2010408304	2010408105	2010408204	2	1	Female	B	6	5	7	12	15	20	33	NA	Apr-16	Jul-16	Nov-16	Mar-17	Aug-17	Aug-18	NA	0	NA	NA	NA	NA	NA	NA	NA	NA	NA	NA	NA	NA	0	NA	NA	NA	NA	NA	NA	NA	NA	NA	NA	NA	NA	2	NA
2010408305	2010408106	2010408205	2	1	Male	B	1	5	NA	NA	NA	NA	NA	NA	Apr-16	NA	NA	NA	NA	NA	NA	0	NA	NA	NA	NA	NA	NA	NA	NA	NA	NA	NA	NA	NA	NA	NA	NA	NA	NA	NA	NA	NA	NA	NA	NA	NA	NA	NA
2010408306	2010408108	NA	2	1	Male	B	5	16	NA	23	NA	31	44	53	Apr-16	NA	Nov-16	NA	Jul-17	Aug-18	Jun-19	NA	NA	NA	NA	NA	NA	NA	NA	NA	NA	NA	NA	NA	0	NA	NA	NA	NA	NA	NA	NA	NA	NA	NA	NA	NA	1	0
2010408307	2010408109	2010408247	2	1	Female	B	5	19	21	NA	NA	34	47	56	Apr-16	Jul-16	NA	NA	Jul-17	Aug-18	Jun-19	0	NA	NA	NA	NA	NA	NA	NA	NA	NA	NA	NA	NA	0	NA	NA	NA	NA	NA	NA	NA	NA	NA	NA	NA	NA	2	NA
2010408308	2010408109	2010408247	2	1	Female	B	2	16	19	NA	NA	NA	NA	NA	Apr-16	Jul-16	NA	NA	NA	NA	NA	NA	NA	NA	NA	NA	NA	NA	NA	NA	NA	NA	NA	NA	0	NA	NA	NA	NA	NA	NA	NA	NA	NA	NA	NA	NA	NA	NA
2010408309	2010408111	2010408242	2	1	Male	B	5	29	31	35	NA	44	NA	66	Apr-16	Jul-16	Nov-16	NA	Jul-17	NA	Jun-19	0	NA	NA	NA	NA	NA	NA	NA	NA	NA	NA	NA	NA	0	NA	NA	NA	NA	NA	NA	NA	NA	NA	NA	NA	NA	2	NA
2010408310	2010408112	2010408244	2	1	Male	B	4	22	25	29	NA	37	NA	NA	Apr-16	Jul-16	Nov-16	NA	Jul-17	NA	NA	0	NA	NA	NA	NA	NA	NA	NA	NA	NA	NA	NA	NA	0	NA	NA	NA	NA	NA	NA	NA	NA	NA	NA	NA	NA	2	NA
2010408311	2010408113	2010408243	2	1	Female	B	3	23	26	30	NA	NA	NA	NA	Apr-16	Jul-16	Nov-16	NA	NA	NA	NA	0	NA	NA	NA	NA	NA	NA	NA	NA	NA	NA	NA	NA	0	NA	NA	NA	NA	NA	NA	NA	NA	NA	NA	NA	NA	NA	NA
2010408312	2010408115	2010408209	2	1	Male	B	5	19	22	NA	NA	34	47	56	Apr-16	Jul-16	NA	NA	Jul-17	Aug-18	Jun-19	0	NA	NA	NA	NA	NA	NA	NA	NA	NA	NA	NA	NA	1	1	1	0	0	0	0	NA	NA	NA	NA	NA	NA	2	NA
2010408313	2010408118	2010408212	2	1	Male	B	5	17	20	24	NA	NA	45	55	Apr-16	Jul-16	Nov-16	NA	NA	Aug-18	Jun-19	0	NA	NA	NA	NA	NA	NA	NA	NA	NA	NA	NA	NA	0	NA	NA	NA	NA	NA	NA	NA	NA	NA	NA	NA	NA	NA	NA
2010408314	2010408119	2010408213	2	1	Female	B	5	19	22	NA	NA	34	47	57	Apr-16	Jul-16	NA	NA	Jul-17	Aug-18	Jun-19	0	NA	NA	NA	NA	NA	NA	NA	NA	NA	NA	NA	NA	NA	NA	NA	NA	NA	NA	NA	NA	NA	NA	NA	NA	NA	NA	NA
2010408315	2010408120	2010408214	2	1	Male	B	3	16	19	23	NA	NA	NA	NA	Apr-16	Jul-16	Nov-16	NA	NA	NA	NA	0	NA	NA	NA	NA	NA	NA	NA	NA	NA	NA	NA	NA	0	NA	NA	NA	NA	NA	NA	NA	NA	NA	NA	NA	NA	NA	NA
2010408316	2010408121	2010408215	2	1	Female	B	4	11	14	NA	NA	26	NA	48	Apr-16	Jul-16	NA	NA	Jul-17	NA	Jun-19	0	NA	NA	NA	NA	NA	NA	NA	NA	NA	NA	NA	NA	NA	NA	NA	NA	NA	NA	NA	NA	NA	NA	NA	NA	NA	NA	NA
2010408317	2010408117	2010408211	2	1	Female	B	6	10	13	17	NA	25	38	47	Apr-16	Jul-16	Nov-16	NA	Jul-17	Aug-18	Jun-19	0	NA	NA	NA	NA	NA	NA	NA	NA	NA	NA	NA	NA	0	NA	NA	NA	NA	NA	NA	NA	NA	NA	NA	NA	NA	NA	NA
2010408318	2010408122	2010408216	2	1	Female	B	2	6	9	NA	NA	NA	NA	NA	Apr-16	Jul-16	NA	NA	NA	NA	NA	0	NA	NA	NA	NA	NA	NA	NA	NA	NA	NA	NA	NA	NA	NA	NA	NA	NA	NA	NA	NA	NA	NA	NA	NA	NA	NA	NA
2010408320	2010408125	2010408219	2	1	Female	B	3	4	7	11	NA	NA	NA	NA	Apr-16	Jul-16	Nov-16	NA	NA	NA	NA	0	NA	NA	NA	NA	NA	NA	NA	NA	NA	NA	NA	NA	0	NA	NA	NA	NA	NA	NA	NA	NA	NA	NA	NA	NA	NA	NA
2010408321	2010408126	2010408220	2	1	Male	B	2	13	16	NA	NA	NA	NA	NA	Apr-16	Jul-16	NA	NA	NA	NA	NA	0	NA	NA	NA	NA	NA	NA	NA	NA	NA	NA	NA	NA	NA	NA	NA	NA	NA	NA	NA	NA	NA	NA	NA	NA	NA	NA	NA
2010408322	2010408127	2010408221	2	1	Female	B	3	6	9	13	NA	NA	NA	NA	Apr-16	Jul-16	Nov-16	NA	NA	NA	NA	0	NA	NA	NA	NA	NA	NA	NA	NA	NA	NA	NA	NA	0	NA	NA	NA	NA	NA	NA	NA	NA	NA	NA	NA	NA	NA	NA
2010408323	2010408128	2010408222	2	1	Female	B	6	19	22	26	30	35	47	NA	Apr-16	Jul-16	Nov-16	Mar-17	Aug-17	Aug-18	NA	0	NA	NA	NA	NA	NA	NA	NA	NA	NA	NA	NA	NA	0	NA	NA	NA	NA	NA	NA	NA	NA	NA	NA	NA	NA	2	NA
2010408324	2010408130	2010408224	2	1	Male	B	4	10	NA	17	NA	25	NA	47	Apr-16	NA	Nov-16	NA	Aug-17	NA	Jun-19	NA	NA	NA	NA	NA	NA	NA	NA	NA	NA	NA	NA	NA	0	NA	NA	NA	NA	NA	NA	NA	NA	NA	NA	NA	NA	NA	NA
2010408325	2010408131	2010408225	2	1	Female	B	7	25	28	32	36	40	53	63	Apr-16	Jul-16	Nov-16	Mar-17	Aug-17	Aug-18	Jun-19	0	NA	NA	NA	NA	NA	NA	NA	NA	NA	NA	NA	NA	0	NA	NA	NA	NA	NA	NA	NA	NA	NA	NA	NA	NA	2	NA
2010408326	2010408132	2010408226	2	1	Male	B	4	3	NA	NA	NA	18	31	40	Apr-16	NA	NA	NA	Aug-17	Aug-18	Jun-19	NA	NA	NA	NA	NA	NA	NA	NA	NA	NA	NA	NA	NA	NA	NA	NA	NA	NA	NA	NA	NA	NA	NA	NA	NA	NA	NA	NA
2010408327	2010408133	NA	2	1	Female	B	7	7	10	14	18	23	35	45	Apr-16	Jul-16	Nov-16	Mar-17	Aug-17	Aug-18	Jun-19	0	NA	NA	NA	NA	NA	NA	NA	NA	NA	NA	NA	NA	0	NA	NA	NA	NA	NA	NA	NA	NA	NA	NA	NA	NA	2	NA
2010408328	2010408135	2010408228	2	1	Male	B	7	2	5	10	13	18	30	40	Apr-16	Jul-16	Nov-16	Mar-17	Aug-17	Aug-18	Jun-19	0	NA	NA	NA	NA	NA	NA	NA	NA	NA	NA	NA	NA	0	NA	NA	NA	NA	NA	NA	NA	NA	NA	NA	NA	NA	2	NA
2010408329	2010408136	2010408229	2	1	Male	B	5	12	15	19	NA	27	40	NA	Apr-16	Jul-16	Nov-16	NA	Aug-17	Aug-18	NA	0	NA	NA	NA	NA	NA	NA	NA	NA	NA	NA	NA	NA	0	NA	NA	NA	NA	NA	NA	NA	NA	NA	NA	NA	NA	NA	NA
2010408330	2010408137	2010408230	2	1	Female	B	5	3	6	10	14	18	NA	NA	Apr-16	Jul-16	Nov-16	Mar-17	Aug-17	NA	NA	0	NA	NA	NA	NA	NA	NA	NA	NA	NA	NA	NA	NA	0	NA	NA	NA	NA	NA	NA	NA	NA	NA	NA	NA	NA	2	NA
2010408331	2010408138	2010408231	2	1	Male	B	5	8	11	15	19	NA	NA	46	Apr-16	Jul-16	Nov-16	Mar-17	NA	NA	Jun-19	0	NA	NA	NA	NA	NA	NA	NA	NA	NA	NA	NA	NA	0	NA	NA	NA	NA	NA	NA	NA	NA	NA	NA	NA	NA	2	NA
2010408332	2010408139	NA	2	1	Male	B	4	18	21	NA	NA	NA	46	56	Apr-16	Jul-16	NA	NA	NA	Aug-18	Jun-19	0	NA	NA	NA	NA	NA	NA	NA	NA	NA	NA	NA	NA	NA	NA	NA	NA	NA	NA	NA	NA	NA	NA	NA	NA	NA	NA	NA
2010408333	2010408140	2010408232	2	1	Female	B	7	11	14	18	22	26	39	48	Apr-16	Jul-16	Nov-16	Mar-17	Aug-17	Aug-18	Jun-19	0	NA	NA	NA	NA	NA	NA	NA	NA	NA	NA	NA	NA	0	NA	NA	NA	NA	NA	NA	NA	NA	NA	NA	NA	NA	2	NA
2010408334	2010408143	2010408235	2	1	Male	B	2	8	11	NA	NA	NA	NA	NA	Apr-16	Jul-16	NA	NA	NA	NA	NA	0	NA	NA	NA	NA	NA	NA	NA	NA	NA	NA	NA	NA	NA	NA	NA	NA	NA	NA	NA	NA	NA	NA	NA	NA	NA	NA	NA
2010408335	2010408144	2010408236	2	1	Male	B	5	11	NA	18	22	26	39	NA	Apr-16	NA	Nov-16	Mar-17	Aug-17	Aug-18	NA	NA	NA	NA	NA	NA	NA	NA	NA	NA	NA	NA	NA	NA	0	NA	NA	NA	NA	NA	NA	NA	NA	NA	NA	NA	NA	2	NA
2010408336	2010408145	2010408245	2	1	Male	B	4	14	16	21	NA	NA	41	NA	Apr-16	Jul-16	Nov-16	NA	NA	Aug-18	NA	0	NA	NA	NA	NA	NA	NA	NA	NA	NA	NA	NA	NA	0	NA	NA	NA	NA	NA	NA	NA	NA	NA	NA	NA	NA	NA	NA
2010408337	2010408146	2010408237	2	1	Male	B	3	4	6	11	NA	NA	NA	NA	Apr-16	Jul-16	Nov-16	NA	NA	NA	NA	0	NA	NA	NA	NA	NA	NA	NA	NA	NA	NA	NA	NA	0	NA	NA	NA	NA	NA	NA	NA	NA	NA	NA	NA	NA	NA	NA
2010408338	2010408147	2010408238	2	1	Female	B	7	6	9	13	17	21	34	44	Apr-16	Jul-16	Nov-16	Mar-17	Aug-17	Aug-18	Jun-19	0	NA	NA	NA	NA	NA	NA	NA	NA	NA	NA	NA	NA	0	NA	NA	NA	NA	NA	NA	NA	NA	NA	NA	NA	NA	2	NA
2010408339	2010408149	2010408240	2	1	Female	B	5	3	6	10	NA	18	NA	41	Apr-16	Jul-16	Nov-16	NA	Aug-17	NA	Jun-19	0	NA	NA	NA	NA	NA	NA	NA	NA	NA	NA	NA	NA	0	NA	NA	NA	NA	NA	NA	NA	NA	NA	NA	NA	NA	NA	NA
2010408340	2010408103	2010408203	2	1	Female	FU1	4	NA	0	NA	9	13	NA	35	NA	Jul-16	NA	Mar-17	Jul-17	NA	Jun-19	1	1	1	0	0	0	0	0	0	NA	NA	NA	NA	0	NA	NA	NA	NA	NA	NA	NA	NA	NA	NA	NA	NA	2	NA
2010408342	2010408148	2010408239	2	1	Male	FU1	5	NA	2	7	10	15	28	NA	NA	Jul-16	Nov-16	Mar-17	Aug-17	Aug-18	NA	0	NA	NA	NA	NA	NA	NA	NA	NA	NA	NA	NA	NA	0	NA	NA	NA	NA	NA	NA	NA	NA	NA	NA	NA	NA	2	NA
2010408343	2010408142	2010408234	2	1	Male	FU1	3	NA	1	5	NA	NA	NA	35	NA	Jul-16	Nov-16	NA	NA	NA	Jun-19	0	NA	NA	NA	NA	NA	NA	NA	NA	NA	NA	NA	NA	0	NA	NA	NA	NA	NA	NA	NA	NA	NA	NA	NA	NA	NA	NA
2010408345	2010408110	2010408207	2	1	Female	FU4	3	NA	NA	NA	NA	12	25	34	NA	NA	NA	NA	Jul-17	Aug-18	Jun-19	NA	NA	NA	NA	NA	NA	NA	NA	NA	NA	NA	NA	NA	NA	NA	NA	NA	NA	NA	NA	NA	NA	NA	NA	NA	NA	NA	NA
2010408346	2010408124	2010408218	2	1	Female	FU2	4	NA	NA	3	NA	12	24	34	NA	NA	Nov-16	NA	Aug-17	Aug-18	Jun-19	NA	NA	NA	NA	NA	NA	NA	NA	NA	NA	NA	NA	NA	0	NA	NA	NA	NA	NA	NA	NA	NA	NA	NA	NA	NA	2	NA
2010408347	2010408119	2010408213	2	1	Male	FU5	2	NA	NA	NA	NA	NA	25	35	NA	NA	NA	NA	NA	Aug-18	Jun-19	NA	NA	NA	NA	NA	NA	NA	NA	NA	NA	NA	NA	NA	NA	NA	NA	NA	NA	NA	NA	NA	NA	NA	NA	NA	NA	NA	NA
2010408348	2010408129	2010408223	2	1	Female	FU2	4	NA	NA	3	7	12	NA	34	NA	NA	Nov-16	Mar-17	Aug-17	NA	Jun-19	NA	NA	NA	NA	NA	NA	NA	NA	NA	NA	NA	NA	NA	0	NA	NA	NA	NA	NA	NA	NA	NA	NA	NA	NA	NA	2	NA
2010408349	2010408134	2010408227	2	1	Male	FU2	5	NA	NA	2	6	10	23	33	NA	NA	Nov-16	Mar-17	Aug-17	Aug-18	Jun-19	NA	NA	NA	NA	NA	NA	NA	NA	NA	NA	NA	NA	NA	0	NA	NA	NA	NA	NA	NA	NA	NA	NA	NA	NA	NA	2	NA
2010408350	2010408131	2010408225	2	1	Male	FU3	4	NA	NA	NA	4	8	21	30	NA	NA	NA	Mar-17	Aug-17	Aug-18	Jun-19	NA	NA	NA	NA	NA	NA	NA	NA	NA	NA	NA	NA	NA	NA	NA	NA	NA	NA	NA	NA	NA	NA	NA	NA	NA	NA	1	1
2010408351	2010408128	2010408222	2	1	Female	FU3	3	NA	NA	NA	3	8	21	NA	NA	NA	NA	Mar-17	Aug-17	Aug-18	NA	NA	NA	NA	NA	NA	NA	NA	NA	NA	NA	NA	NA	NA	NA	NA	NA	NA	NA	NA	NA	NA	NA	NA	NA	NA	NA	2	NA
2010408353	2010408153	2010408250	2	1	Female	FU4	2	NA	NA	NA	NA	6	19	NA	NA	NA	NA	NA	Jul-17	Aug-18	NA	NA	NA	NA	NA	NA	NA	NA	NA	NA	NA	NA	NA	NA	NA	NA	NA	NA	NA	NA	NA	NA	NA	NA	NA	NA	NA	NA	NA
2010408354	2010408152	2010408249	2	1	Male	FU4	3	NA	NA	NA	NA	1	14	23	NA	NA	NA	NA	Jul-17	Aug-18	Jun-19	NA	NA	NA	NA	NA	NA	NA	NA	NA	NA	NA	NA	NA	NA	NA	NA	NA	NA	NA	NA	NA	NA	NA	NA	NA	NA	NA	NA
2010408357	2010408151	2010408248	2	1	Male	FU5	2	NA	NA	NA	NA	NA	15	24	NA	NA	NA	NA	NA	Aug-18	Jun-19	NA	NA	NA	NA	NA	NA	NA	NA	NA	NA	NA	NA	NA	NA	NA	NA	NA	NA	NA	NA	NA	NA	NA	NA	NA	NA	NA	NA
2010408358	2010408155	NA	2	1	Male	FU5	2	NA	NA	NA	NA	NA	8	18	NA	NA	NA	NA	NA	Aug-18	Jun-19	NA	NA	NA	NA	NA	NA	NA	NA	NA	NA	NA	NA	NA	NA	NA	NA	NA	NA	NA	NA	NA	NA	NA	NA	NA	NA	NA	NA
2010408359	2010408156	NA	2	1	Male	FU5	2	NA	NA	NA	NA	NA	15	25	NA	NA	NA	NA	NA	Aug-18	Jun-19	NA	NA	NA	NA	NA	NA	NA	NA	NA	NA	NA	NA	NA	NA	NA	NA	NA	NA	NA	NA	NA	NA	NA	NA	NA	NA	NA	NA
2010408360	2010408118	2010408212	2	1	Male	FU5	2	NA	NA	NA	NA	NA	11	21	NA	NA	NA	NA	NA	Aug-18	Jun-19	NA	NA	NA	NA	NA	NA	NA	NA	NA	NA	NA	NA	NA	NA	NA	NA	NA	NA	NA	NA	NA	NA	NA	NA	NA	NA	NA	NA
2010408361	2010408109	NA	2	1	Female	FU5	2	NA	NA	NA	NA	NA	9	18	NA	NA	NA	NA	NA	Aug-18	Jun-19	NA	NA	NA	NA	NA	NA	NA	NA	NA	NA	NA	NA	NA	NA	NA	NA	NA	NA	NA	NA	NA	NA	NA	NA	NA	NA	NA	NA
2010408362	2010408158	NA	2	1	Male	FU5	2	NA	NA	NA	NA	NA	15	24	NA	NA	NA	NA	NA	Aug-18	Jun-19	NA	NA	NA	NA	NA	NA	NA	NA	NA	NA	NA	NA	NA	NA	NA	NA	NA	NA	NA	NA	NA	NA	NA	NA	NA	NA	NA	NA
2010408363	2010408154	2010408251	2	1	Female	FU6	1	NA	NA	NA	NA	NA	NA	4	NA	NA	NA	NA	NA	NA	Jun-19	NA	NA	NA	NA	NA	NA	NA	NA	NA	NA	NA	NA	NA	NA	NA	NA	NA	NA	NA	NA	NA	NA	NA	NA	NA	NA	NA	NA
2010408364	2010408101	2010408201	2	1	Male	FU6	1	NA	NA	NA	NA	NA	NA	9	NA	NA	NA	NA	NA	NA	Jun-19	NA	NA	NA	NA	NA	NA	NA	NA	NA	NA	NA	NA	NA	NA	NA	NA	NA	NA	NA	NA	NA	NA	NA	NA	NA	NA	NA	NA
2010408365	2010408157	2010408252	2	1	Female	FU6	1	NA	NA	NA	NA	NA	NA	6	NA	NA	NA	NA	NA	NA	Jun-19	NA	NA	NA	NA	NA	NA	NA	NA	NA	NA	NA	NA	NA	NA	NA	NA	NA	NA	NA	NA	NA	NA	NA	NA	NA	NA	NA	NA
2010408366	2010408132	2010408226	2	1	Male	FU6	1	NA	NA	NA	NA	NA	NA	8	NA	NA	NA	NA	NA	NA	Jun-19	NA	NA	NA	NA	NA	NA	NA	NA	NA	NA	NA	NA	NA	NA	NA	NA	NA	NA	NA	NA	NA	NA	NA	NA	NA	NA	NA	NA
2010408367	2010408130	2010408224	2	1	Male	FU6	1	NA	NA	NA	NA	NA	NA	5	NA	NA	NA	NA	NA	NA	Jun-19	NA	NA	NA	NA	NA	NA	NA	NA	NA	NA	NA	NA	NA	NA	NA	NA	NA	NA	NA	NA	NA	NA	NA	NA	NA	NA	NA	NA
2010408368	2010408149	2010408240	2	1	Male	FU6	1	NA	NA	NA	NA	NA	NA	17	NA	NA	NA	NA	NA	NA	Jun-19	NA	NA	NA	NA	NA	NA	NA	NA	NA	NA	NA	NA	NA	NA	NA	NA	NA	NA	NA	NA	NA	NA	NA	NA	NA	NA	NA	NA
2010409301	2010409101	2010409201	2	1	Female	B	7	19	22	26	30	34	47	57	Apr-16	Jul-16	Nov-16	Mar-17	Jul-17	Aug-18	Jun-19	0	NA	NA	NA	NA	NA	NA	NA	NA	NA	NA	NA	NA	0	NA	NA	NA	NA	NA	NA	NA	NA	NA	NA	NA	NA	2	NA
2010409302	2010409102	2010409202	2	1	Female	B	5	19	22	NA	NA	34	47	57	Apr-16	Jul-16	NA	NA	Jul-17	Aug-18	Jun-19	1	1	1	1	1	0	0	1	0	3	3	NA	2	0	NA	NA	NA	NA	NA	NA	NA	NA	NA	NA	NA	NA	NA	NA
2010409303	2010409103	2010409203	2	1	Male	B	6	2	5	NA	13	17	30	39	Apr-16	Jul-16	NA	Mar-17	Jul-17	Aug-18	Jun-19	1	1	1	1	1	1	0	0	0	3	3	3	NA	0	NA	NA	NA	NA	NA	NA	NA	NA	NA	NA	NA	NA	2	NA
2010409304	2010409104	NA	2	1	Female	B	7	22	25	29	33	37	50	59	Apr-16	Jul-16	Nov-16	Mar-17	Jul-17	Aug-18	Jun-19	0	NA	NA	NA	NA	NA	NA	NA	NA	NA	NA	NA	NA	0	NA	NA	NA	NA	NA	NA	NA	NA	NA	NA	NA	NA	2	NA
2010409305	2010409105	2010409204	2	1	Male	B	7	12	15	19	23	27	40	50	Apr-16	Jul-16	Nov-16	Mar-17	Jul-17	Aug-18	Jun-19	0	NA	NA	NA	NA	NA	NA	NA	NA	NA	NA	NA	NA	0	NA	NA	NA	NA	NA	NA	NA	NA	NA	NA	NA	NA	2	NA
2010409306	2010409106	2010409205	2	1	Male	B	3	5	8	12	NA	NA	NA	NA	Apr-16	Jul-16	Nov-16	NA	NA	NA	NA	0	NA	NA	NA	NA	NA	NA	NA	NA	NA	NA	NA	NA	0	NA	NA	NA	NA	NA	NA	NA	NA	NA	NA	NA	NA	NA	NA
2010409307	2010409107	2010409206	2	1	Male	B	7	15	18	22	26	30	43	53	Apr-16	Jul-16	Nov-16	Mar-17	Jul-17	Aug-18	Jun-19	0	NA	NA	NA	NA	NA	NA	NA	NA	NA	NA	NA	NA	0	NA	NA	NA	NA	NA	NA	NA	NA	NA	NA	NA	NA	2	NA
2010409308	2010409108	2010409259	2	1	Female	B	6	16	NA	23	27	31	44	54	Apr-16	NA	Nov-16	Mar-17	Jul-17	Aug-18	Jun-19	NA	NA	NA	NA	NA	NA	NA	NA	NA	NA	NA	NA	NA	1	1	1	1	1	1	0	1	0	3	3	3	1	2	NA
2010409309	2010409109	2010409207	2	1	Female	B	3	22	NA	NA	32	NA	49	NA	Apr-16	NA	NA	Mar-17	NA	Aug-18	NA	NA	NA	NA	NA	NA	NA	NA	NA	NA	NA	NA	NA	NA	NA	NA	NA	NA	NA	NA	NA	NA	NA	NA	NA	NA	NA	1	1
2010409310	2010409110	2010409253	2	1	Male	B	6	17	19	24	28	32	45	NA	Apr-16	Jul-16	Nov-16	Mar-17	Jul-17	Aug-18	NA	0	NA	NA	NA	NA	NA	NA	NA	NA	NA	NA	NA	NA	0	NA	NA	NA	NA	NA	NA	NA	NA	NA	NA	NA	NA	2	NA
2010409311	2010409113	2010409210	2	1	Female	B	2	22	25	NA	NA	NA	NA	NA	Apr-16	Jul-16	NA	NA	NA	NA	NA	1	NA	NA	NA	NA	NA	NA	NA	NA	NA	NA	NA	NA	NA	NA	NA	NA	NA	NA	NA	NA	NA	NA	NA	NA	NA	NA	NA
2010409312	2010409113	2010409210	2	1	Female	B	1	12	NA	NA	NA	NA	NA	NA	Apr-16	NA	NA	NA	NA	NA	NA	0	NA	NA	NA	NA	NA	NA	NA	NA	NA	NA	NA	NA	NA	NA	NA	NA	NA	NA	NA	NA	NA	NA	NA	NA	NA	NA	NA
2010409313	2010409114	2010409211	2	1	Female	B	7	3	6	10	14	18	31	41	Apr-16	Jul-16	Nov-16	Mar-17	Jul-17	Aug-18	Jun-19	0	NA	NA	NA	NA	NA	NA	NA	NA	NA	NA	NA	NA	0	NA	NA	NA	NA	NA	NA	NA	NA	NA	NA	NA	NA	2	NA
2010409314	2010409115	2010409254	2	1	Male	B	7	21	24	28	32	36	49	59	Apr-16	Jul-16	Nov-16	Mar-17	Jul-17	Aug-18	Jun-19	1	1	1	1	1	0	0	1	0	3	3	NA	1	0	NA	NA	NA	NA	NA	NA	NA	NA	NA	NA	NA	NA	2	NA
2010409315	2010409116	2010409212	2	1	Male	B	6	20	22	NA	31	35	48	57	Apr-16	Jul-16	NA	Mar-17	Jul-17	Aug-18	Jun-19	0	NA	NA	NA	NA	NA	NA	NA	NA	NA	NA	NA	NA	0	NA	NA	NA	NA	NA	NA	NA	NA	NA	NA	NA	NA	2	NA
2010409316	2010409117	2010409213	2	1	Male	B	7	6	9	13	17	21	34	44	Apr-16	Jul-16	Nov-16	Mar-17	Jul-17	Aug-18	Jun-19	0	NA	NA	NA	NA	NA	NA	NA	NA	NA	NA	NA	NA	0	NA	NA	NA	NA	NA	NA	NA	NA	NA	NA	NA	NA	2	NA
2010409317	2010409122	2010409252	2	1	Male	B	7	11	14	18	22	26	39	48	Apr-16	Jul-16	Nov-16	Mar-17	Jul-17	Aug-18	Jun-19	0	NA	NA	NA	NA	NA	NA	NA	NA	NA	NA	NA	NA	0	NA	NA	NA	NA	NA	NA	NA	NA	NA	NA	NA	NA	2	NA
2010409318	2010409123	2010409261	2	1	Female	B	6	23	26	30	34	38	51	NA	Apr-16	Jul-16	Nov-16	Mar-17	Jul-17	Aug-18	NA	0	NA	NA	NA	NA	NA	NA	NA	NA	NA	NA	NA	NA	0	NA	NA	NA	NA	NA	NA	NA	NA	NA	NA	NA	NA	2	NA
2010409319	2010409124	2010409218	2	1	Female	B	5	5	8	12	NA	20	NA	43	Apr-16	Jul-16	Nov-16	NA	Jul-17	NA	Jun-19	1	1	1	1	1	1	0	0	0	3	3	3	NA	0	NA	NA	NA	NA	NA	NA	NA	NA	NA	NA	NA	NA	NA	NA
2010409320	2010409125	2010409257	2	1	Female	B	5	20	23	27	31	35	NA	NA	Apr-16	Jul-16	Nov-16	Mar-17	Jul-17	NA	NA	0	NA	NA	NA	NA	NA	NA	NA	NA	NA	NA	NA	NA	0	NA	NA	NA	NA	NA	NA	NA	NA	NA	NA	NA	NA	NA	NA
2010409321	2010409126	2010409219	2	1	Male	B	7	19	22	26	30	34	47	57	Apr-16	Jul-16	Nov-16	Mar-17	Jul-17	Aug-18	Jun-19	0	NA	NA	NA	NA	NA	NA	NA	NA	NA	NA	NA	NA	0	NA	NA	NA	NA	NA	NA	NA	NA	NA	NA	NA	NA	2	NA
2010409322	2010409127	2010409220	2	1	Male	B	1	4	NA	NA	NA	NA	NA	NA	Apr-16	NA	NA	NA	NA	NA	NA	NA	NA	NA	NA	NA	NA	NA	NA	NA	NA	NA	NA	NA	NA	NA	NA	NA	NA	NA	NA	NA	NA	NA	NA	NA	NA	NA	NA
2010409323	2010409128	2010409221	2	1	Female	B	6	19	NA	26	29	34	46	56	Apr-16	NA	Nov-16	Mar-17	Jul-17	Aug-18	Jun-19	NA	NA	NA	NA	NA	NA	NA	NA	NA	NA	NA	NA	NA	0	NA	NA	NA	NA	NA	NA	NA	NA	NA	NA	NA	NA	2	NA
2010409324	2010409129	2010409250	2	1	Male	B	6	18	21	25	NA	33	46	56	Apr-16	Jul-16	Nov-16	NA	Jul-17	Aug-18	Jun-19	0	NA	NA	NA	NA	NA	NA	NA	NA	NA	NA	NA	NA	0	NA	NA	NA	NA	NA	NA	NA	NA	NA	NA	NA	NA	NA	NA
2010409325	2010409130	2010409251	2	1	Male	B	6	20	23	NA	31	35	48	57	Apr-16	Jul-16	NA	Mar-17	Jul-17	Aug-18	Jun-19	0	NA	NA	NA	NA	NA	NA	NA	NA	NA	NA	NA	NA	NA	NA	NA	NA	NA	NA	NA	NA	NA	NA	NA	NA	NA	2	NA
2010409326	2010409131	2010409223	2	1	Male	B	7	7	10	14	18	22	35	45	Apr-16	Jul-16	Nov-16	Mar-17	Jul-17	Aug-18	Jun-19	0	NA	NA	NA	NA	NA	NA	NA	NA	NA	NA	NA	NA	0	NA	NA	NA	NA	NA	NA	NA	NA	NA	NA	NA	NA	2	NA
2010409327	2010409132	2010409224	2	1	Female	B	2	20	23	NA	NA	NA	NA	NA	May-16	Jul-16	NA	NA	NA	NA	NA	1	1	1	1	1	0	0	1	0	3	3	NA	2	NA	NA	NA	NA	NA	NA	NA	NA	NA	NA	NA	NA	NA	NA	NA
2010409328	2010409132	2010409224	2	1	Female	B	1	1	NA	NA	NA	NA	NA	NA	May-16	NA	NA	NA	NA	NA	NA	1	1	1	1	1	1	0	0	0	2	2	2	NA	NA	NA	NA	NA	NA	NA	NA	NA	NA	NA	NA	NA	NA	NA	NA
2010409329	2010409133	2010409225	2	1	Male	B	6	7	10	14	18	NA	35	45	May-16	Jul-16	Nov-16	Mar-17	NA	Aug-18	Jun-19	1	1	1	1	1	1	0	1	1	3	3	3	1	1	1	1	1	1	1	1	1	1	3	3	3	1	1	1
2010409330	2010409134	2010409226	2	1	Male	B	7	17	19	24	27	31	44	54	May-16	Jul-16	Nov-16	Mar-17	Jul-17	Aug-18	Jun-19	1	1	1	1	1	1	0	1	0	3	3	3	2	1	1	1	1	1	1	0	1	0	3	3	3	2	1	1
2010409331	2010409136	2010409255	2	1	Female	B	4	15	18	22	NA	30	NA	NA	May-16	Jul-16	Nov-16	NA	Jul-17	NA	NA	0	NA	NA	NA	NA	NA	NA	NA	NA	NA	NA	NA	NA	0	NA	NA	NA	NA	NA	NA	NA	NA	NA	NA	NA	NA	NA	NA
2010409332	2010409138	NA	2	1	Male	B	5	12	15	NA	NA	27	40	49	May-16	Jul-16	NA	NA	Jul-17	Aug-18	Jun-19	0	NA	NA	NA	NA	NA	NA	NA	NA	NA	NA	NA	NA	NA	NA	NA	NA	NA	NA	NA	NA	NA	NA	NA	NA	NA	NA	NA
2010409333	2010409139	2010409229	2	1	Male	B	7	16	19	23	27	31	44	54	May-16	Jul-16	Nov-16	Mar-17	Jul-17	Aug-18	Jun-19	1	1	1	1	1	1	0	1	0	3	3	3	2	1	1	1	1	1	1	1	1	1	3	3	3	2	1	1
2010409335	2010409141	2010409231	2	1	Male	B	2	12	15	NA	NA	NA	NA	NA	May-16	Jul-16	NA	NA	NA	NA	NA	0	NA	NA	NA	NA	NA	NA	NA	NA	NA	NA	NA	NA	NA	NA	NA	NA	NA	NA	NA	NA	NA	NA	NA	NA	NA	NA	NA
2010409336	2010409142	2010409232	2	1	Female	B	7	9	12	16	20	24	37	47	May-16	Jul-16	Nov-16	Mar-17	Jul-17	Aug-18	Jun-19	1	1	1	1	1	1	0	1	0	3	3	3	1	1	1	1	1	1	1	0	1	0	3	3	3	2	1	1
2010409337	2010409146	2010409236	2	1	Female	B	6	3	6	10	14	18	31	NA	May-16	Jul-16	Nov-16	Mar-17	Jul-17	Aug-18	NA	1	1	1	1	1	1	0	0	0	3	3	3	NA	1	1	1	1	1	1	1	1	0	3	3	3	2	2	NA
2010409338	2010409147	2010409237	2	1	Male	B	7	16	19	23	27	31	44	53	May-16	Jul-16	Nov-16	Mar-17	Jul-17	Aug-18	Jun-19	1	1	1	1	1	1	0	1	0	3	3	3	2	1	1	1	1	1	1	0	1	0	3	3	3	2	1	1
2010409339	2010409149	2010409239	2	1	Male	B	7	8	10	15	19	23	36	45	May-16	Jul-16	Nov-16	Mar-17	Jul-17	Aug-18	Jun-19	1	1	1	1	1	1	0	1	1	3	2	3	1	1	1	1	1	1	1	1	1	1	3	3	3	1	1	1
2010409340	2010409150	2010409256	2	1	Male	B	7	22	25	29	33	37	50	60	May-16	Jul-16	Nov-16	Mar-17	Jul-17	Aug-18	Jun-19	0	NA	NA	NA	NA	NA	NA	NA	NA	NA	NA	NA	NA	0	NA	NA	NA	NA	NA	NA	NA	NA	NA	NA	NA	NA	2	NA
2010409341	2010409151	2010409240	2	1	Male	B	6	6	9	13	17	21	34	NA	May-16	Jul-16	Nov-16	Mar-17	Jul-17	Aug-18	NA	1	1	1	1	1	1	0	0	0	3	2	3	NA	1	1	1	1	1	1	1	1	1	3	3	3	1	2	NA
2010409342	2010409152	2010409258	2	1	Female	B	5	9	12	NA	20	24	37	NA	May-16	Jul-16	NA	Mar-17	Jul-17	Aug-18	NA	0	NA	NA	NA	NA	NA	NA	NA	NA	NA	NA	NA	NA	NA	NA	NA	NA	NA	NA	NA	NA	NA	NA	NA	NA	NA	2	NA
2010409343	2010409153	2010409260	2	1	Female	B	7	19	22	26	30	34	47	57	May-16	Jul-16	Nov-16	Mar-17	Jul-17	Aug-18	Jun-19	0	NA	NA	NA	NA	NA	NA	NA	NA	NA	NA	NA	NA	1	1	1	1	1	0	0	0	0	3	3	NA	NA	2	NA
2010409344	2010409154	2010409241	2	1	Male	B	2	5	NA	12	NA	NA	NA	NA	May-16	NA	Nov-16	NA	NA	NA	NA	NA	NA	NA	NA	NA	NA	NA	NA	NA	NA	NA	NA	NA	0	NA	NA	NA	NA	NA	NA	NA	NA	NA	NA	NA	NA	NA	NA
2010409345	2010409156	2010409243	2	1	Male	B	4	9	12	16	NA	24	NA	NA	May-16	Jul-16	Nov-16	NA	Jul-17	NA	NA	1	1	1	1	1	1	0	1	0	3	3	3	1	1	1	1	1	1	1	0	1	0	3	3	3	2	NA	NA
2010409346	2010409157	2010409244	2	1	Female	B	4	11	14	18	NA	26	NA	NA	May-16	Jul-16	Nov-16	NA	Jul-17	NA	NA	1	1	1	1	1	1	0	1	0	3	3	3	1	1	1	1	1	1	1	0	1	0	3	3	3	1	NA	NA
2010409347	2010409158	2010409245	2	1	Female	B	6	19	22	26	30	34	47	NA	May-16	Jul-16	Nov-16	Mar-17	Jul-17	Aug-18	NA	1	1	1	1	1	0	0	1	0	3	3	NA	1	0	NA	NA	NA	NA	NA	NA	NA	NA	NA	NA	NA	NA	2	NA
2010409348	2010409159	2010409246	2	1	Male	B	6	9	11	16	19	24	NA	46	May-16	Jul-16	Nov-16	Mar-17	Jul-17	NA	Jun-19	1	1	1	1	1	1	0	1	0	3	3	3	1	0	NA	NA	NA	NA	NA	NA	NA	NA	NA	NA	NA	NA	2	NA
2010409349	2010409161	NA	2	1	Male	B	6	5	8	12	16	20	33	NA	May-16	Jul-16	Nov-16	Mar-17	Jul-17	Aug-18	NA	0	NA	NA	NA	NA	NA	NA	NA	NA	NA	NA	NA	NA	0	NA	NA	NA	NA	NA	NA	NA	NA	NA	NA	NA	NA	2	NA
2010409350	2010409162	2010409248	2	1	Male	B	7	6	9	13	17	21	34	43	May-16	Jul-16	Nov-16	Mar-17	Jul-17	Aug-18	Jun-19	1	1	1	1	1	1	0	0	0	3	2	3	NA	NA	NA	NA	NA	NA	NA	NA	NA	NA	NA	NA	NA	NA	1	1
2010409352	2010409109	2010409209	2	1	Male	FU1	4	NA	1	6	9	NA	26	NA	NA	Jul-16	Nov-16	Mar-17	NA	Aug-18	NA	0	NA	NA	NA	NA	NA	NA	NA	NA	NA	NA	NA	NA	0	NA	NA	NA	NA	NA	NA	NA	NA	NA	NA	NA	NA	1	1
2010409353	2010409102	2010409202	2	1	Male	FU4	3	NA	NA	NA	NA	14	27	37	NA	NA	NA	NA	Jul-17	Aug-18	Jun-19	1	1	1	1	1	1	0	0	0	1	1	1	NA	0	NA	NA	NA	NA	NA	NA	NA	NA	NA	NA	NA	NA	NA	NA
2010409354	2010409135	2010409227	2	1	Female	FU1	6	NA	2	6	10	14	27	36	NA	Jul-16	Nov-16	Mar-17	Jul-17	Aug-18	Jun-19	0	NA	NA	NA	NA	NA	NA	NA	NA	NA	NA	NA	NA	0	NA	NA	NA	NA	NA	NA	NA	NA	NA	NA	NA	NA	2	NA
2010409355	2010409112	2010409209	2	1	Male	FU1	1	NA	1	NA	NA	NA	NA	NA	NA	Jul-16	NA	NA	NA	NA	NA	0	NA	NA	NA	NA	NA	NA	NA	NA	NA	NA	NA	NA	NA	NA	NA	NA	NA	NA	NA	NA	NA	NA	NA	NA	NA	NA	NA
2010409356	2010409111	2010409208	2	1	Male	FU1	5	NA	0	4	8	12	NA	35	NA	Jul-16	Nov-16	Mar-17	Jul-17	NA	Jun-19	1	1	0	0	1	0	0	0	0	NA	1	NA	NA	0	NA	NA	NA	NA	NA	NA	NA	NA	NA	NA	NA	NA	2	NA
2010409357	2010409143	2010409233	2	1	Female	FU1	5	NA	2	7	10	15	27	NA	NA	Jul-16	Nov-16	Mar-17	Jul-17	Aug-18	NA	0	NA	NA	NA	NA	NA	NA	NA	NA	NA	NA	NA	NA	NA	NA	NA	NA	NA	NA	NA	NA	NA	NA	NA	NA	NA	2	NA
2010409358	2010409144	2010409234	2	1	Male	FU2	5	NA	NA	3	7	11	24	34	NA	NA	Nov-16	Mar-17	Jul-17	Aug-18	Jun-19	NA	NA	NA	NA	NA	NA	NA	NA	NA	NA	NA	NA	NA	0	NA	NA	NA	NA	NA	NA	NA	NA	NA	NA	NA	NA	2	NA
2010409359	2010409137	2010409228	2	1	Female	FU2	1	NA	NA	3	NA	NA	NA	NA	NA	NA	Nov-16	NA	NA	NA	NA	NA	NA	NA	NA	NA	NA	NA	NA	NA	NA	NA	NA	NA	1	1	1	1	1	1	0	1	0	3	3	3	1	NA	NA
2010409360	2010409118	2010409214	2	1	Female	FU2	5	NA	NA	1	5	9	22	32	NA	NA	Nov-16	Mar-17	Jul-17	Aug-18	Jun-19	NA	NA	NA	NA	NA	NA	NA	NA	NA	NA	NA	NA	NA	NA	NA	NA	NA	NA	NA	NA	NA	NA	NA	NA	NA	NA	2	NA
2010409361	2010409148	2010409238	2	1	Female	FU2	5	NA	NA	0	4	8	21	31	NA	NA	Nov-16	Mar-17	Jul-17	Aug-18	Jun-19	NA	NA	NA	NA	NA	NA	NA	NA	NA	NA	NA	NA	NA	0	NA	NA	NA	NA	NA	NA	NA	NA	NA	NA	NA	NA	1	1
2010409362	2010409119	2010409215	2	1	Male	FU3	4	NA	NA	NA	4	8	21	30	NA	NA	NA	Mar-17	Jul-17	Aug-18	Jun-19	NA	NA	NA	NA	NA	NA	NA	NA	NA	NA	NA	NA	NA	NA	NA	NA	NA	NA	NA	NA	NA	NA	NA	NA	NA	NA	2	NA
2010409363	2010409160	2010409247	2	1	Female	FU3	4	NA	NA	NA	3	7	20	30	NA	NA	NA	Mar-17	Jul-17	Aug-18	Jun-19	NA	NA	NA	NA	NA	NA	NA	NA	NA	NA	NA	NA	NA	NA	NA	NA	NA	NA	NA	NA	NA	NA	NA	NA	NA	NA	1	1
2010409364	2010409145	2010409235	2	1	Male	FU3	3	NA	NA	NA	5	NA	22	31	NA	NA	NA	Mar-17	NA	Aug-18	Jun-19	NA	NA	NA	NA	NA	NA	NA	NA	NA	NA	NA	NA	NA	NA	NA	NA	NA	NA	NA	NA	NA	NA	NA	NA	NA	NA	2	NA
2010409365	2010409116	2010409212	2	1	Male	FU4	3	NA	NA	NA	NA	4	17	27	NA	NA	NA	NA	Jul-17	Aug-18	Jun-19	NA	NA	NA	NA	NA	NA	NA	NA	NA	NA	NA	NA	NA	NA	NA	NA	NA	NA	NA	NA	NA	NA	NA	NA	NA	NA	NA	NA
2010409366	2010409108	2010409259	2	1	Female	FU5	2	NA	NA	NA	NA	NA	14	23	NA	NA	NA	NA	NA	Aug-18	Jun-19	NA	NA	NA	NA	NA	NA	NA	NA	NA	NA	NA	NA	NA	NA	NA	NA	NA	NA	NA	NA	NA	NA	NA	NA	NA	NA	NA	NA
2010409367	2010409165	NA	2	1	Male	FU5	2	NA	NA	NA	NA	NA	20	29	NA	NA	NA	NA	NA	Aug-18	Jun-19	NA	NA	NA	NA	NA	NA	NA	NA	NA	NA	NA	NA	NA	NA	NA	NA	NA	NA	NA	NA	NA	NA	NA	NA	NA	NA	NA	NA
2010409368	2010409107	2010409206	2	1	Female	FU5	2	NA	NA	NA	NA	NA	10	20	NA	NA	NA	NA	NA	Aug-18	Jun-19	NA	NA	NA	NA	NA	NA	NA	NA	NA	NA	NA	NA	NA	NA	NA	NA	NA	NA	NA	NA	NA	NA	NA	NA	NA	NA	NA	NA
2010409369	2010409167	NA	2	1	Male	FU5	2	NA	NA	NA	NA	NA	9	18	NA	NA	NA	NA	NA	Aug-18	Jun-19	NA	NA	NA	NA	NA	NA	NA	NA	NA	NA	NA	NA	NA	NA	NA	NA	NA	NA	NA	NA	NA	NA	NA	NA	NA	NA	NA	NA
2010409370	2010409168	NA	2	1	Male	FU5	2	NA	NA	NA	NA	NA	23	33	NA	NA	NA	NA	NA	Aug-18	Jun-19	NA	NA	NA	NA	NA	NA	NA	NA	NA	NA	NA	NA	NA	NA	NA	NA	NA	NA	NA	NA	NA	NA	NA	NA	NA	NA	NA	NA
2010409371	2010409161	NA	2	1	Female	FU5	1	NA	NA	NA	NA	NA	6	NA	NA	NA	NA	NA	NA	Aug-18	NA	NA	NA	NA	NA	NA	NA	NA	NA	NA	NA	NA	NA	NA	NA	NA	NA	NA	NA	NA	NA	NA	NA	NA	NA	NA	NA	NA	NA
2010409372	2010409158	2010409245	2	1	Female	FU5	1	NA	NA	NA	NA	NA	14	NA	NA	NA	NA	NA	NA	Aug-18	NA	NA	NA	NA	NA	NA	NA	NA	NA	NA	NA	NA	NA	NA	NA	NA	NA	NA	NA	NA	NA	NA	NA	NA	NA	NA	NA	NA	NA
2010409373	2010409139	2010409229	2	1	Male	FU5	1	NA	NA	NA	NA	NA	2	NA	NA	NA	NA	NA	NA	Aug-18	NA	NA	NA	NA	NA	NA	NA	NA	NA	NA	NA	NA	NA	NA	NA	NA	NA	NA	NA	NA	NA	NA	NA	NA	NA	NA	NA	NA	NA
2010409374	2010409169	NA	2	1	Female	FU5	1	NA	NA	NA	NA	NA	9	NA	NA	NA	NA	NA	NA	Aug-18	NA	NA	NA	NA	NA	NA	NA	NA	NA	NA	NA	NA	NA	NA	NA	NA	NA	NA	NA	NA	NA	NA	NA	NA	NA	NA	NA	NA	NA
2010409375	2010409160	2010409247	2	1	Female	FU5	2	NA	NA	NA	NA	NA	2	12	NA	NA	NA	NA	NA	Aug-18	Jun-19	NA	NA	NA	NA	NA	NA	NA	NA	NA	NA	NA	NA	NA	NA	NA	NA	NA	NA	NA	NA	NA	NA	NA	NA	NA	NA	NA	NA
2010409377	2010409118	2010409214	2	1	Male	FU6	1	NA	NA	NA	NA	NA	NA	2	NA	NA	NA	NA	NA	NA	Jun-19	NA	NA	NA	NA	NA	NA	NA	NA	NA	NA	NA	NA	NA	NA	NA	NA	NA	NA	NA	NA	NA	NA	NA	NA	NA	NA	NA	NA
2010409378	2010409114	2010409211	2	1	Male	FU6	1	NA	NA	NA	NA	NA	NA	8	NA	NA	NA	NA	NA	NA	Jun-19	NA	NA	NA	NA	NA	NA	NA	NA	NA	NA	NA	NA	NA	NA	NA	NA	NA	NA	NA	NA	NA	NA	NA	NA	NA	NA	NA	NA
2010409379	2010409103	2010409203	2	1	Female	FU6	1	NA	NA	NA	NA	NA	NA	1	NA	NA	NA	NA	NA	NA	Jun-19	NA	NA	NA	NA	NA	NA	NA	NA	NA	NA	NA	NA	NA	NA	NA	NA	NA	NA	NA	NA	NA	NA	NA	NA	NA	NA	NA	NA
2010409380	2010409144	2010409234	2	1	Female	FU6	1	NA	NA	NA	NA	NA	NA	7	NA	NA	NA	NA	NA	NA	Jun-19	NA	NA	NA	NA	NA	NA	NA	NA	NA	NA	NA	NA	NA	NA	NA	NA	NA	NA	NA	NA	NA	NA	NA	NA	NA	NA	NA	NA
2010409381	2010409140	2010409230	2	1	Male	FU6	1	NA	NA	NA	NA	NA	NA	5	NA	NA	NA	NA	NA	NA	Jun-19	NA	NA	NA	NA	NA	NA	NA	NA	NA	NA	NA	NA	NA	NA	NA	NA	NA	NA	NA	NA	NA	NA	NA	NA	NA	NA	NA	NA
2010409382	2010409134	2010409226	2	1	Female	FU6	1	NA	NA	NA	NA	NA	NA	4	NA	NA	NA	NA	NA	NA	Jun-19	NA	NA	NA	NA	NA	NA	NA	NA	NA	NA	NA	NA	NA	NA	NA	NA	NA	NA	NA	NA	NA	NA	NA	NA	NA	NA	NA	NA
2010409383	2010409139	2010409229	2	1	Male	FU6	1	NA	NA	NA	NA	NA	NA	12	NA	NA	NA	NA	NA	NA	Jun-19	NA	NA	NA	NA	NA	NA	NA	NA	NA	NA	NA	NA	NA	NA	NA	NA	NA	NA	NA	NA	NA	NA	NA	NA	NA	NA	NA	NA
2010409384	2010409145	2010409235	2	1	Female	FU6	1	NA	NA	NA	NA	NA	NA	1	NA	NA	NA	NA	NA	NA	Jun-19	NA	NA	NA	NA	NA	NA	NA	NA	NA	NA	NA	NA	NA	NA	NA	NA	NA	NA	NA	NA	NA	NA	NA	NA	NA	NA	NA	NA
2010510301	2010510101	2010510201	2	1	Female	B	5	7	10	14	NA	22	35	NA	Apr-16	Jul-16	Nov-16	NA	Jul-17	Aug-18	NA	0	NA	NA	NA	NA	NA	NA	NA	NA	NA	NA	NA	NA	0	NA	NA	NA	NA	NA	NA	NA	NA	NA	NA	NA	NA	NA	NA
2010510302	2010510102	2010510202	2	1	Female	B	6	2	5	9	13	17	NA	39	Apr-16	Jul-16	Nov-16	Mar-17	Jul-17	NA	Jun-19	0	NA	NA	NA	NA	NA	NA	NA	NA	NA	NA	NA	NA	0	NA	NA	NA	NA	NA	NA	NA	NA	NA	NA	NA	NA	NA	NA
2010510304	2010510107	2010510248	2	1	Male	B	6	5	8	12	16	20	NA	42	Apr-16	Jul-16	Nov-16	Mar-17	Jul-17	NA	Jun-19	1	1	1	1	1	1	1	0	0	3	2	3	NA	0	NA	NA	NA	NA	NA	NA	NA	NA	NA	NA	NA	NA	2	NA
2010510305	2010510108	NA	2	1	Female	B	1	22	NA	NA	NA	NA	NA	NA	Apr-16	NA	NA	NA	NA	NA	NA	NA	NA	NA	NA	NA	NA	NA	NA	NA	NA	NA	NA	NA	NA	NA	NA	NA	NA	NA	NA	NA	NA	NA	NA	NA	NA	NA	NA
2010510306	2010510109	2010510207	2	1	Female	B	2	6	NA	NA	17	NA	NA	NA	Apr-16	NA	NA	Mar-17	NA	NA	NA	NA	NA	NA	NA	NA	NA	NA	NA	NA	NA	NA	NA	NA	NA	NA	NA	NA	NA	NA	NA	NA	NA	NA	NA	NA	NA	2	NA
2010510307	2010510110	NA	2	1	Male	B	1	19	NA	NA	NA	NA	NA	NA	Apr-16	NA	NA	NA	NA	NA	NA	NA	NA	NA	NA	NA	NA	NA	NA	NA	NA	NA	NA	NA	NA	NA	NA	NA	NA	NA	NA	NA	NA	NA	NA	NA	NA	NA	NA
2010510308	2010510111	2010510208	2	1	Male	B	4	1	4	NA	NA	16	NA	38	Apr-16	Jul-16	NA	NA	Jul-17	NA	Jun-19	1	1	1	1	1	1	0	0	0	3	3	3	NA	NA	NA	NA	NA	NA	NA	NA	NA	NA	NA	NA	NA	NA	NA	NA
2010510309	2010510112	2010510209	2	1	Male	B	7	3	6	10	14	18	31	41	Apr-16	Jul-16	Nov-16	Mar-17	Jul-17	Aug-18	Jun-19	1	1	1	1	1	1	0	0	0	3	3	3	NA	1	1	1	1	1	1	0	1	0	3	3	3	1	1	1
2010510310	2010510112	2010510210	2	1	Female	B	3	2	NA	NA	13	NA	NA	40	Apr-16	NA	NA	Mar-17	NA	NA	Jun-19	NA	NA	NA	NA	NA	NA	NA	NA	NA	NA	NA	NA	NA	NA	NA	NA	NA	NA	NA	NA	NA	NA	NA	NA	NA	NA	2	NA
2010510311	2010510114	2010510211	2	1	Male	B	2	4	7	NA	NA	NA	NA	NA	Apr-16	Jul-16	NA	NA	NA	NA	NA	0	NA	NA	NA	NA	NA	NA	NA	NA	NA	NA	NA	NA	NA	NA	NA	NA	NA	NA	NA	NA	NA	NA	NA	NA	NA	NA	NA
2010510312	2010510115	2010510212	2	1	Female	B	7	1	4	8	12	16	29	38	Apr-16	Jul-16	Nov-16	Mar-17	Jul-17	Aug-18	Jun-19	0	NA	NA	NA	NA	NA	NA	NA	NA	NA	NA	NA	NA	0	NA	NA	NA	NA	NA	NA	NA	NA	NA	NA	NA	NA	2	NA
2010510313	2010510117	2010510214	2	1	Male	B	4	2	NA	NA	13	17	NA	39	Apr-16	NA	NA	Mar-17	Jul-17	NA	Jun-19	NA	NA	NA	NA	NA	NA	NA	NA	NA	NA	NA	NA	NA	NA	NA	NA	NA	NA	NA	NA	NA	NA	NA	NA	NA	NA	2	NA
2010510314	2010510118	2010510215	2	1	Female	B	6	18	21	NA	29	33	46	56	Apr-16	Jul-16	NA	Mar-17	Jul-17	Aug-18	Jun-19	0	NA	NA	NA	NA	NA	NA	NA	NA	NA	NA	NA	NA	0	NA	NA	NA	NA	NA	NA	NA	NA	NA	NA	NA	NA	2	NA
2010510315	2010510119	2010510216	2	1	Male	B	7	18	21	25	29	33	46	55	Apr-16	Jul-16	Nov-16	Mar-17	Jul-17	Aug-18	Jun-19	0	NA	NA	NA	NA	NA	NA	NA	NA	NA	NA	NA	NA	0	NA	NA	NA	NA	NA	NA	NA	NA	NA	NA	NA	NA	2	NA
2010510316	2010510120	2010510217	2	1	Male	B	7	2	5	9	13	17	30	39	Apr-16	Jul-16	Nov-16	Mar-17	Jul-17	Aug-18	Jun-19	1	1	1	1	1	1	0	0	0	3	3	3	NA	0	NA	NA	NA	NA	NA	NA	NA	NA	NA	NA	NA	NA	NA	NA
2010510318	2010510124	2010510220	2	1	Female	B	1	22	NA	NA	NA	NA	NA	NA	Apr-16	NA	NA	NA	NA	NA	NA	NA	NA	NA	NA	NA	NA	NA	NA	NA	NA	NA	NA	NA	NA	NA	NA	NA	NA	NA	NA	NA	NA	NA	NA	NA	NA	NA	NA
2010510319	2010510126	2010510222	2	1	Female	B	5	9	11	NA	20	24	NA	46	Apr-16	Jul-16	NA	Mar-17	Jul-17	NA	Jun-19	0	NA	NA	NA	NA	NA	NA	NA	NA	NA	NA	NA	NA	NA	NA	NA	NA	NA	NA	NA	NA	NA	NA	NA	NA	NA	2	NA
2010510320	2010510127	NA	2	1	Female	B	3	21	24	NA	32	NA	NA	NA	Apr-16	Jul-16	NA	Mar-17	NA	NA	NA	0	NA	NA	NA	NA	NA	NA	NA	NA	NA	NA	NA	NA	NA	NA	NA	NA	NA	NA	NA	NA	NA	NA	NA	NA	NA	2	NA
2010510321	2010510123	2010510223	2	1	Male	B	5	7	10	14	NA	22	NA	45	Apr-16	Jul-16	Nov-16	NA	Jul-17	NA	Jun-19	0	NA	NA	NA	NA	NA	NA	NA	NA	NA	NA	NA	NA	0	NA	NA	NA	NA	NA	NA	NA	NA	NA	NA	NA	NA	NA	NA
[truncated: 998,000+ more rows]
[truncated: 38 more columns]
